# Supplementary material for: Propionate Production by Bioelectrochemically-Assisted Lactate Fermentation and Simultaneous CO2 Recycling
Source: Front Microbiol. 2020 Dec 15;11:599438. doi: 10.3389/fmicb.2020.599438 (PMC7769879; doi:10.3389/fmicb.2020.599438)
Supplement: Supplementary file 1 [file Table_1.XLSX]

## Sheet: NB_significant_Inoculum Sludge_
ASV	baseMean	log2FoldChange	pvalue	padj	Upregulated
d46bb0ffb88818632f54b46975c14c76 Bacteria;Firmicutes;Clostridia;Clostridiales;Ruminococcaceae	900.567	10.1793	5.64655e-27	3.40437e-24	R1 Attached
0217902c5b0775ea09ebe7152f6ded44 Bacteria;Firmicutes;Clostridia;Clostridiales;Lachnospiraceae;Tyzzerella	910.919	10.1958	3.81634e-27	3.40437e-24	R1 Attached
d4a91415dd0793369572cb0fceff5079 Bacteria;Firmicutes;Clostridia;Clostridiales;Lachnospiraceae;Tyzzerella;Gadus morhua (Atlantic cod)	901.265	10.1805	6.50517e-27	3.40437e-24	R1 Attached
df8a598f1e2d3dda3ad0d9994d306c79 Bacteria;Firmicutes;Clostridia;Clostridiales;Ruminococcaceae	882.301	10.1497	1.61605e-26	5.34343e-24	R1 Attached
c628f1cfae4fc95d1baffca7963330a3 Bacteria;Firmicutes;Clostridia;Clostridiales;Lachnospiraceae;Tyzzerella	874.863	10.1375	1.70173e-26	5.34343e-24	R1 Attached
d0ca67b2264b0017129a0f11bbb00723 Bacteria;Firmicutes;Clostridia;Clostridiales;Ruminococcaceae	872.268	10.1332	2.05894e-26	5.38756e-24	R1 Attached
966a26553d29ee0c447a2a1594038f22 Bacteria;Firmicutes;Clostridia;Clostridiales;Ruminococcaceae	650.7	9.71001	4.53536e-22	1.01722e-19	R1 Attached
abd116c33ea5a8865c43f0bd8e77770d Bacteria;Firmicutes;Clostridia;Clostridiales;Ruminococcaceae	628.175	9.65912	1.51239e-21	2.96807e-19	R1 Attached
aa024567621ed2b50ae9f8875a1e6d0d Bacteria;Firmicutes;Clostridia;Clostridiales;Ruminococcaceae;Oscillibacter	505.278	9.3446	1.8832e-18	3.28515e-16	R1 Attached
f9955aed2fadaef374db2aa47bbcef3e Bacteria;Firmicutes;Clostridia;Clostridiales;Ruminococcaceae;Oscillibacter	496.999	9.32072	2.33562e-18	3.66692e-16	R1 Attached
f5e90a6552bd83f1107ba72700a0bae4 Bacteria;Firmicutes;Clostridia;Clostridiales;Ruminococcaceae;Oscillibacter	492.544	9.30771	2.94165e-18	4.19854e-16	R1 Attached
418610c4fdc90a26be9bc2d6439348f2 Bacteria;Firmicutes;Clostridia;Clostridiales;Clostridiaceae 1;Clostridium sensu stricto 12	492.696	9.30816	3.37864e-18	4.42039e-16	R1 Attached
2aa2b856e7b57c71090f4a644ddcdc46 Bacteria;Firmicutes;Clostridia;Clostridiales;Lachnospiraceae;uncultured	490.239	9.30093	3.68202e-18	4.44674e-16	R1 Attached
1c1fbfd0afa59490418e006055cbf300 Bacteria;Proteobacteria;Alphaproteobacteria;Sphingomonadales;Sphingomonadaceae;Sphingobium	378.933	8.92871	3.95954e-15	4.44034e-13	R1 Attached
737ea2ebc36cbd660f2b6d1a3a0d923b Bacteria;Proteobacteria;Alphaproteobacteria;Sphingomonadales;Sphingomonadaceae;Sphingobium	372.077	8.90231	5.93645e-15	6.21348e-13	R1 Attached
d8205136bae6f0e7b99514cf1728b7d6 Bacteria;Latescibacteria;Latescibacteria;Latescibacterales;Latescibacteraceae;uncultured bacterium;uncultured bacterium	341.767	-8.5875	1.95568e-13	1.91901e-11	Inoculum Sludge
7111ddac783cb5ba39d533536cd2f421 Bacteria;Latescibacteria;Latescibacteria;Latescibacterales;Latescibacteraceae;uncultured bacterium;uncultured bacterium	305.492	-8.42518	1.89584e-12	1.75086e-10	Inoculum Sludge
78e3736f012d5928eb02da93a0280d76 Bacteria;Spirochaetes;Spirochaetia;Spirochaetales;Spirochaetaceae;Sphaerochaeta	282.484	8.50392	2.42446e-12	2.11467e-10	R1 Attached
18e77bb0b270b463588db07843f62b71 Bacteria;Actinobacteria;Coriobacteriia;Coriobacteriales;Eggerthellaceae;Eggerthella	267.811	8.42674	7.01614e-12	5.79755e-10	R1 Attached
10dfe06ab262e237ca37c4f91da9a265 Bacteria;Latescibacteria;Latescibacteria;Latescibacterales;Latescibacteraceae;uncultured bacterium;uncultured bacterium	280.962	-8.30405	8.0914e-12	6.35175e-10	Inoculum Sludge
c6490adda73b999ddc1fe2925dde4bdc Bacteria;Spirochaetes;Spirochaetia;Spirochaetales;Spirochaetaceae;Sphaerochaeta	261.002	8.38948	1.0679e-11	7.98383e-10	R1 Attached
eb8d214e3650d40ee42360438e52a6da Bacteria;Thermotogae;Thermotogae;Kosmotogales;Kosmotogaceae;Mesotoga	273.162	-8.26331	1.52378e-11	1.0656e-09	Inoculum Sludge
9cbe7002dc26c43c2cffdd493106b69e Bacteria;Firmicutes;Clostridia;Clostridiales;Clostridiaceae 1;Clostridium sensu stricto 7	259.144	8.37914	1.56108e-11	1.0656e-09	R1 Attached
e121a90d80443009ffa3bc189c0fbe30 Bacteria;Actinobacteria;Coriobacteriia;Coriobacteriales;Eggerthellaceae;Eggerthella	254.782	8.35458	1.71692e-11	1.12315e-09	R1 Attached
c66ce5b62514685d446391916a491db0 Bacteria;Actinobacteria;Coriobacteriia;Coriobacteriales;Eggerthellaceae;Eggerthella	252.442	8.34122	1.91618e-11	1.20336e-09	R1 Attached
a8594984537cb0832ae3c3d348d85538 Bacteria;Firmicutes;Clostridia;Clostridiales;Clostridiaceae 1;Proteiniclasticum	245.569	8.30128	3.22016e-11	1.94448e-09	R1 Attached
10c5cf3b39f8a31a0226f58d139f9816 Bacteria;Firmicutes;Clostridia;Clostridiales;Clostridiaceae 1;Proteiniclasticum	242.064	8.28047	4.05584e-11	2.3584e-09	R1 Attached
6ee585da61bfffd4558803c2267eec91 Bacteria;Firmicutes;Clostridia;Clostridiales;Clostridiaceae 1;Proteiniclasticum	239.983	8.26797	4.78231e-11	2.68151e-09	R1 Attached
a30c309f8d27cb5ff301075c7392319b Bacteria;Firmicutes;Clostridia;Clostridiales;Clostridiaceae 1;Clostridium sensu stricto 7	241.054	8.27442	6.05039e-11	3.27556e-09	R1 Attached
3eb9f0cf2049b2d5bacb52a10c476fdb Bacteria;Firmicutes;Clostridia;Clostridiales;Eubacteriaceae;Acetobacterium	226.35	8.18331	1.31244e-10	6.86842e-09	R1 Attached
010d8fdc5db4f224e809fece836320e8 Bacteria;Firmicutes;Clostridia;Clostridiales;Eubacteriaceae;Acetobacterium	217.53	8.12577	2.35769e-10	1.19406e-08	R1 Attached
a8a53be3516e3e35f8deb81c5e0dd544 Bacteria;Chloroflexi;Anaerolineae	241.78	-8.08663	2.47312e-10	1.21337e-08	Inoculum Sludge
93ba40ffa7c54a1f216d041ebf5d0ee9 Archaea;Euryarchaeota;Methanomicrobia;Methanomicrobiales;Methanoregulaceae;Methanolinea	231.489	-8.02365	2.70353e-10	1.28623e-08	Inoculum Sludge
4b87616bdfbb5d0c198870a26c0b38b7 Bacteria;Chloroflexi;Anaerolineae;uncultured	227.568	-7.9989	4.16773e-10	1.92451e-08	Inoculum Sludge
27d2d08f64bc4287ca45a2675006e356 Bacteria;Epsilonbacteraeota;Campylobacteria;Campylobacterales;Sulfurovaceae;Sulfurovum	219.696	-7.94791	6.21872e-10	2.78954e-08	Inoculum Sludge
667258f0fe5b32335d488871d3803a3c Archaea;Euryarchaeota;Methanomicrobia;Methanomicrobiales;Methanoregulaceae;Methanolinea	213.198	-7.90442	9.0708e-10	3.95588e-08	Inoculum Sludge
b62fdfe076b9fa856cc15452db18c531 Bacteria;Chloroflexi;Anaerolineae;uncultured;uncultured bacterium;uncultured bacterium;uncultured bacterium	187.407	-7.71757	6.00124e-09	2.54647e-07	Inoculum Sludge
b011a5f5e77bf60aa316c81fbd9f3891 Bacteria;Bacteroidetes;Bacteroidia;Bacteroidales;Tannerellaceae;Macellibacteroides	167.903	7.75065	9.14456e-09	3.77815e-07	R1 Attached
f7cfaa3e6611ccc4924ad7572f10afbe Bacteria;Epsilonbacteraeota;Campylobacteria;Campylobacterales;Sulfurovaceae;Sulfurovum	178.992	-7.65096	9.47662e-09	3.81495e-07	Inoculum Sludge
5e175e996ad668fa82f960b3cf5941b5 Bacteria;Bacteroidetes;Bacteroidia;Bacteroidales;Tannerellaceae;Macellibacteroides	166.428	7.73786	1.0091e-08	3.9607e-07	R1 Attached
77c1f774829512a6a3dbf57608b49067 Bacteria;Actinobacteria;Actinobacteria;Propionibacteriales;Propionibacteriaceae;uncultured;uncultured Propionibacteriaceae bacterium	158.469	7.66682	1.97648e-08	7.56846e-07	R1 Attached
798d006c5a993f97e84a135f8bdd2350 Bacteria;Bacteroidetes;Bacteroidia;Bacteroidales;Tannerellaceae;Macellibacteroides	156.088	7.64487	2.16903e-08	8.10803e-07	R1 Attached
365b736d9c4541f96032ede9ec2c25ea Archaea;Euryarchaeota;Methanomicrobia;Methanomicrobiales;Methanoregulaceae;Methanolinea	162.146	-7.50762	3.09207e-08	1.12896e-06	Inoculum Sludge
0063bcca1ab87875a22d109eff45b09f Bacteria;Actinobacteria;Actinobacteria;Propionibacteriales;Propionibacteriaceae;uncultured;uncultured Propionibacteriaceae bacterium	152.066	7.60701	3.44094e-08	1.22779e-06	R1 Attached
09770fcdad4a4e096c2f5cb01c955ec9 Bacteria;Latescibacteria;Latescibacteria;Latescibacterales;Latescibacteraceae;uncultured bacterium;uncultured bacterium	149.852	-7.39321	7.32573e-08	2.55586e-06	Inoculum Sludge
514c256133e6b010aabad896d7f7cb04 Archaea;Euryarchaeota;Methanomicrobia;Methanomicrobiales;Methanoregulaceae;Methanolinea	148.412	-7.3792	8.37585e-08	2.85871e-06	Inoculum Sludge
4c81e18c0f23de22cb3195451a442507 Bacteria;Bacteroidetes;Bacteroidia;Bacteroidales;Bacteroidetes vadinHA17;uncultured bacterium;uncultured bacterium	145.252	-7.34795	1.00632e-07	3.36153e-06	Inoculum Sludge
135c53c0c8884528a09baf2980fe77c5 Bacteria;Actinobacteria;Actinobacteria;Propionibacteriales;Propionibacteriaceae;Brooklawnia	576.388	-3.52506	1.31893e-07	4.314e-06	Inoculum Sludge
f9bd78216d5929abfb7d278ff228158f Bacteria;Epsilonbacteraeota;Campylobacteria;Campylobacterales;Sulfurovaceae;Sulfurovum	138.264	-7.27637	1.66157e-07	5.32381e-06	Inoculum Sludge
6637443656fc54019c3a205b20233e10 Bacteria;Bacteroidetes;Bacteroidia;Bacteroidales;Bacteroidetes vadinHA17;uncultured bacterium;uncultured bacterium	136.032	-7.25273	2.01341e-07	6.3221e-06	Inoculum Sludge
ade8b4081762ba2e90040ec85a4e0f3d Bacteria;Actinobacteria;Actinobacteria;Propionibacteriales;Propionibacteriaceae;Brooklawnia	553.48	-3.33459	2.27011e-07	6.98839e-06	Inoculum Sludge
0f370ba639c0cd5385533e3b80fac8aa Bacteria;Bacteroidetes;Bacteroidia;Bacteroidales;Tannerellaceae;Macellibacteroides	122.125	7.28886	2.51844e-07	7.60376e-06	R1 Attached
10293e1f3d76059f7116cf62caa51882 Bacteria;Bacteroidetes;Bacteroidia;Bacteroidales;Tannerellaceae;Macellibacteroides	111.537	7.15715	5.1855e-07	1.53608e-05	R1 Attached
d6f5affa5e086c8c1899123d5252fe50 Bacteria;Firmicutes;Clostridia;Clostridiales;Ruminococcaceae;Caproiciproducens	110.593	7.14481	6.31353e-07	1.8356e-05	R1 Attached
ef87129837182a6e2e7b1905fe148211 Bacteria;Chloroflexi;Anaerolineae;Anaerolineales;Anaerolineaceae;uncultured;uncultured anaerobic bacterium	112.333	-6.97458	9.73802e-07	2.77976e-05	Inoculum Sludge
bf3e66a129774c47a640e9aecab6f41c Bacteria;Proteobacteria;Alphaproteobacteria;Sphingomonadales;Sphingomonadaceae;Sphingobium	383.479	5.98735	1.21677e-06	3.41129e-05	R1 Attached
f97c7af849a6e2248bc7dc8072da0f82 Bacteria;Firmicutes;Clostridia;Clostridiales;Lachnospiraceae;Tyzzerella	97.0363	6.95471	1.44814e-06	3.98873e-05	R1 Attached
f2374d2bf692201f6e889fea5deef485 Bacteria;Firmicutes;Clostridia;Clostridiales;Ruminococcaceae;Caproiciproducens	101.112	7.01454	1.51505e-06	4.10109e-05	R1 Attached
4a03dce6001ac3c7e6bd8e70145faf40 Archaea;Euryarchaeota;Methanomicrobia;Methanosarcinales;Methanosaetaceae;Methanosaeta	106.418	-6.89593	1.69467e-06	4.50953e-05	Inoculum Sludge
2ee1c25adfadd186e086d90061507342 Bacteria;Firmicutes;Clostridia;Clostridiales;Lachnospiraceae;Tyzzerella	94.3451	6.91381	1.91366e-06	4.95337e-05	R1 Attached
81828f0f5d9ba01cbff0984571dcd8b6 Bacteria;Spirochaetes;Leptospirae;Leptospirales;Leptospiraceae;RBG-16-49-21;uncultured soil bacterium	106.376	-6.89533	1.92456e-06	4.95337e-05	Inoculum Sludge
251117b60befde4fe863b34a778c5e71 Bacteria;Firmicutes;Clostridia;Clostridiales;Ruminococcaceae	495.803	6.11507	2.06572e-06	5.10509e-05	R1 Attached
c7208d738c2021508f2fae1c4b1873db Bacteria;Proteobacteria;Gammaproteobacteria;Nitrosococcales;Nitrosococcaceae;CI75cm.2.12;uncultured bacterium	103.17	-6.85082	2.08105e-06	5.10509e-05	Inoculum Sludge
46db2473c3a44e7fd01af8615f71a5b0 Bacteria;Proteobacteria;Deltaproteobacteria;Syntrophobacterales;Syntrophaceae;uncultured	101.503	-6.82709	2.05163e-06	5.10509e-05	Inoculum Sludge
142e6a89f3c23c16bc00cacd06790dce Bacteria;Epsilonbacteraeota;Campylobacteria;Campylobacterales;Sulfurovaceae;Sulfurovum	105.17	-6.87876	2.13387e-06	5.15412e-05	Inoculum Sludge
db19a18e713ebd4ef9e2b9fb1bb903d6 Bacteria;Firmicutes;Clostridia;Clostridiales;Lachnospiraceae;Tyzzerella	90.4906	6.85312	2.55069e-06	6.06392e-05	R1 Attached
d7deeac1645750296508ca5448d526f2 Bacteria;Firmicutes;Clostridia;Clostridiales;Lachnospiraceae;Tyzzerella	88.5007	6.82075	2.58779e-06	6.06392e-05	R1 Attached
dcf0397a8c66dc23fe98f9dff8e544e2 Bacteria;Bacteroidetes;Bacteroidia;Bacteroidales;Bacteroidetes vadinHA17;uncultured bacterium;uncultured bacterium	97.2238	-6.76441	2.84421e-06	6.56678e-05	Inoculum Sludge
183af70a4cc30462a7cf0cd930bbe843 Bacteria;Firmicutes;Clostridia;Clostridiales;Eubacteriaceae;Eubacterium	87.3011	6.80089	2.96155e-06	6.7386e-05	R1 Attached
0686cb411979deefc64032e7b9cb2866 Bacteria;Firmicutes;Clostridia;Clostridiales;Eubacteriaceae;Eubacterium	86.7135	6.79106	3.10778e-06	6.97031e-05	R1 Attached
2779eae065749ffb4768d28048e8c1c9 Bacteria;Chloroflexi;Anaerolineae;Anaerolineales;Anaerolineaceae;uncultured;bacterium enrichment culture clone BA53	95.2034	-6.73383	3.15761e-06	6.98233e-05	Inoculum Sludge
9309ab3d6efab16aa0fa9e40eb63575e Bacteria;Firmicutes;Negativicutes;Selenomonadales;Veillonellaceae;Pelosinus	84.06	6.74581	3.64074e-06	7.93884e-05	R1 Attached
60f44f29dcb57af9a1526132b7f23e74 Bacteria;Firmicutes;Clostridia;Clostridiales;Lachnospiraceae;Tyzzerella	84.3641	6.75106	3.69828e-06	7.95383e-05	R1 Attached
e3647b3c96615ba29e628d1eaf0374da Bacteria;Chloroflexi;Anaerolineae;Anaerolineales;Anaerolineaceae;uncultured;uncultured Chloroflexi bacterium	93.6576	-6.70998	3.85305e-06	8.17471e-05	Inoculum Sludge
4808e1de7a702bcced23fd9ab6ef79cf Bacteria;Bacteroidetes;Bacteroidia;Bacteroidales;Bacteroidaceae;Bacteroides	82.6136	6.72052	3.96597e-06	8.2292e-05	R1 Attached
79b9cd01f10290e9931d8decffa2ce8d Bacteria;Actinobacteria;Coriobacteriia;Coriobacteriales	82.8582	6.72484	3.98356e-06	8.2292e-05	R1 Attached
2e3516ba990417f86b8776487a14133a Archaea;Euryarchaeota;Thermoplasmata;Marine Benthic Group D and DHVEG-1	91.0975	-6.66961	4.16679e-06	8.49593e-05	Inoculum Sludge
e3789e2bd02d9f4857a9db9b03f2b0a5 Bacteria;Bacteroidetes;Bacteroidia;Bacteroidales;Bacteroidaceae;Bacteroides	82.2532	6.71417	4.27905e-06	8.61296e-05	R1 Attached
032856a6fdb92be110f8ccb1c0470f0c Bacteria;Chloroflexi;Anaerolineae;Anaerolineales;Anaerolineaceae;uncultured;uncultured anaerobic bacterium	90.0746	-6.65316	4.52858e-06	8.99983e-05	Inoculum Sludge
00d6029c60d7e893372dcdbb0a3154ae Archaea;Euryarchaeota;Thermoplasmata;Marine Benthic Group D and DHVEG-1;uncultured Thermoplasmata archaeon;uncultured Thermoplasmata archaeon;uncultured Thermoplasmata archaeon	89.2409	-6.63961	4.81235e-06	9.44423e-05	Inoculum Sludge
15be1cec461393a9fd27e5f4306e3dcd Bacteria;Chloroflexi;Anaerolineae;Anaerolineales;Anaerolineaceae;Longilinea	88.9391	-6.63469	5.07505e-06	9.75629e-05	Inoculum Sludge
53101f71dd8e4fc2ed42394c435bf893 Bacteria;Epsilonbacteraeota;Campylobacteria;Campylobacterales;Sulfurovaceae;Sulfurovum	88.4788	-6.62712	5.09564e-06	9.75629e-05	Inoculum Sludge
8702e9afd456c76824abc36adf8b5002 Bacteria;Firmicutes;Clostridia;Clostridiales;Eubacteriaceae;Eubacterium	80.1691	6.67679	5.20455e-06	9.84475e-05	R1 Attached
0e59a3d7814ed0ac244e5e4cc4814607 Bacteria;Bacteroidetes;Bacteroidia;Bacteroidales;Bacteroidaceae;Bacteroides	77.5208	6.62784	6.25506e-06	0.000115877	R1 Attached
9d2569308d00a33e1db72e8dbb9aaf0c Bacteria;Chloroflexi;Anaerolineae;SBR1031;uncultured organism;uncultured organism;uncultured organism	85.1363	-6.57098	6.27357e-06	0.000115877	Inoculum Sludge
2b8efefde132d011dd6ae0e85d08d1c8 Bacteria;Proteobacteria;Deltaproteobacteria;Desulfuromonadales;Geobacteraceae;Geobacter	83.8814	-6.54933	6.8887e-06	0.000125759	Inoculum Sludge
56ce1002bb07e6ccb2136bd3718993bd Bacteria;Chloroflexi;Anaerolineae;Anaerolineales;Anaerolineaceae;Longilinea	82.2351	-6.52044	7.9961e-06	0.000143779	Inoculum Sludge
ce6558c6f677a53080433de424152be1 Bacteria;Firmicutes;Clostridia;Clostridiales;Eubacteriaceae;Eubacterium	75.7159	6.59351	8.05894e-06	0.000143779	R1 Attached
acc28f99d8d8e2feeb5753127f22c7e8 Bacteria;Actinobacteria;Actinobacteria;Propionibacteriales;Propionibacteriaceae;Brooklawnia	423.043	-3.24079	8.34388e-06	0.00014719	Inoculum Sludge
c5486194daf675ae8c2cbb66cb7f2e1a Bacteria;Proteobacteria;Deltaproteobacteria;Syntrophobacterales;Syntrophaceae;uncultured	79.6772	-6.47434	9.49622e-06	0.000165656	Inoculum Sludge
02801d5ec2a6bd55893dcf8d3c341ac3 Bacteria;Chloroflexi;Anaerolineae;Anaerolineales;Anaerolineaceae;uncultured;uncultured anaerobic bacterium	78.7121	-6.45655	9.75817e-06	0.000168355	Inoculum Sludge
fee766707dc07e1848a0fa6d18f2796b Bacteria;Chloroflexi;Anaerolineae;Anaerolineales;Anaerolineaceae;uncultured;bacterium enrichment culture clone BA53	78.2513	-6.44797	1.00809e-05	0.000171082	Inoculum Sludge
5daa1cd2a56d98036a9ce205e45eeb96 Bacteria;Spirochaetes;Leptospirae;Leptospirales;Leptospiraceae;RBG-16-49-21;uncultured soil bacterium	79.2481	-6.46645	1.01341e-05	0.000171082	Inoculum Sludge
f46cab380149b156616342514edefba4 Bacteria;Chloroflexi;Anaerolineae;Anaerolineales;Anaerolineaceae;Longilinea	76.6519	-6.41784	1.13031e-05	0.000188786	Inoculum Sludge
3ef334ff0c2b79d1504cee4603127b29 Bacteria;Firmicutes;Clostridia;Clostridiales;Eubacteriaceae;Acetobacterium	266.831	4.64054	1.16831e-05	0.000192189	R1 Attached
c7519a07b95e958f46d5e93f54bcc76f Bacteria;Chloroflexi;Anaerolineae;Anaerolineales;Anaerolineaceae;uncultured;uncultured anaerobic bacterium	77.2859	-6.42989	1.18741e-05	0.000192189	Inoculum Sludge
5be37cb6388410f0e07113b020eca4c0 Bacteria;Firmicutes;Negativicutes;Selenomonadales;Veillonellaceae;Pelosinus	68.1395	6.43973	1.18579e-05	0.000192189	R1 Attached
a8bcc815283ed092ab4626fae71e6787 Bacteria;Firmicutes;Clostridia;Clostridiales;Clostridiaceae 1;Proteiniclasticum	67.8329	6.43315	1.23115e-05	0.000197236	R1 Attached
13e88d3bdeb321ddf140bad5512e501e Bacteria;Spirochaetes;Leptospirae;Leptospirales;Leptospiraceae;RBG-16-49-21	74.5591	-6.37744	1.33334e-05	0.000211449	Inoculum Sludge
268c3df859b118516ad858265e38abc9 Bacteria;Proteobacteria;Deltaproteobacteria;Syntrophobacterales;Syntrophaceae;uncultured	73.7743	-6.36199	1.43773e-05	0.000225723	Inoculum Sludge
f5f39fd88f9faea6a994ea186f8e17ee Bacteria;Chloroflexi;Anaerolineae;Anaerolineales;Anaerolineaceae;uncultured;bacterium enrichment culture clone BA53	73.2345	-6.35127	1.48573e-05	0.00023095	Inoculum Sludge
1a3591dd415f0b9d16f2f58d2e2d771f Bacteria;Proteobacteria;Deltaproteobacteria;Desulfovibrionales;Desulfovibrionaceae;Desulfovibrio	64.557	6.3609	1.58151e-05	0.000237864	R1 Attached
128dadb3e7b33ba86709bf42cb9c7e97 Bacteria;Chloroflexi;Anaerolineae;Anaerolineales;Anaerolineaceae;uncultured	72.3383	-6.33326	1.56761e-05	0.000237864	Inoculum Sludge
05b6910215a54cdf8296033a3808ea36 Bacteria;Firmicutes;Clostridia;Clostridiales;Lachnospiraceae;Tyzzerella	65.1433	6.3741	1.59081e-05	0.000237864	R1 Attached
d0cf9d311000a9e292a4d46c4d47ed81 Bacteria;Firmicutes;Negativicutes;Selenomonadales;Veillonellaceae;Pelosinus	64.5857	6.36154	1.58579e-05	0.000237864	R1 Attached
91a0969d6df3e4a6a89e98d2212f9458 Bacteria;Planctomycetes;Phycisphaerae;MSBL9	71.0079	-6.30615	1.70762e-05	0.000252921	Inoculum Sludge
2ad04a34e347e920c415165124b6caba Bacteria;Chloroflexi;Anaerolineae;Anaerolineales;Anaerolineaceae;uncultured	70.7297	-6.30042	1.75152e-05	0.000256999	Inoculum Sludge
5e16adb633a242159aa103cc5a6a640b Bacteria;Proteobacteria;Deltaproteobacteria;Syntrophobacterales;Syntrophaceae;uncultured	70.2444	-6.29035	1.81774e-05	0.000264245	Inoculum Sludge
4a617994db211d14d55aab28a2e56e0b Bacteria;Firmicutes;Clostridia;Clostridiales;Clostridiaceae 1;Clostridium sensu stricto 13	71.17	-6.3095	1.86437e-05	0.000268537	Inoculum Sludge
e023519b8f3658840f1f9d11d003acd6 Archaea;Euryarchaeota;Thermoplasmata;Marine Benthic Group D and DHVEG-1;uncultured Thermoplasmata archaeon;uncultured Thermoplasmata archaeon;uncultured Thermoplasmata archaeon	69.9838	-6.28492	1.91066e-05	0.000272703	Inoculum Sludge
21895dcfcd1960b54558e8b414fa556a Bacteria;Firmicutes;Clostridia;Clostridiales;Ruminococcaceae;Caproiciproducens	61.9109	6.29976	2.00069e-05	0.00028298	R1 Attached
add5b3035a244c445709a9c214fa18a1 Bacteria;Firmicutes;Negativicutes;Selenomonadales;Veillonellaceae;Pelosinus	61.5809	6.29196	2.09824e-05	0.000294128	R1 Attached
b635f9d2cd55c9eb9371cc233151a6dd Bacteria;Chloroflexi;Anaerolineae;SJA-15	73.3513	-6.35362	2.34061e-05	0.0003252	Inoculum Sludge
937fd76649cd024f9b2decf8689293d7 Bacteria;Proteobacteria;Deltaproteobacteria;Syntrophobacterales;Syntrophaceae;uncultured	67.2574	-6.22688	2.42066e-05	0.000333372	Inoculum Sludge
216adbdfd975fe2d8c9d668e5a9d12f4 Bacteria;Planctomycetes;Phycisphaerae;MSBL9	66.4911	-6.21012	2.59212e-05	0.000353881	Inoculum Sludge
e63429a2f355a39c1fdb3b4194525467 Bacteria;Chloroflexi;Anaerolineae;Anaerolineales;Anaerolineaceae;uncultured;uncultured anaerobic bacterium	65.2976	-6.18361	2.64377e-05	0.00035782	Inoculum Sludge
71e5c3ce08938dcde9d23a20eb7ac60d Bacteria;Chloroflexi;Anaerolineae;Anaerolineales;Anaerolineaceae;uncultured	64.3491	-6.16218	2.96524e-05	0.000392464	Inoculum Sludge
dacf55c9675a6ad4193b16d8218da723 Bacteria;Bacteroidetes;Bacteroidia;Bacteroidales;Bacteroidaceae;Bacteroides	57.4503	6.19047	2.99239e-05	0.000392464	R1 Attached
056ec45597ddd8af96d92a87227327ff Bacteria;Proteobacteria;Deltaproteobacteria;Syntrophobacterales;Syntrophaceae;uncultured	65.9054	-6.1972	2.93537e-05	0.000392464	Inoculum Sludge
da1365a8866eb6bb29ab816225843544 Bacteria;Firmicutes;Clostridia;Clostridiales;Family XI	56.8879	6.17607	2.99972e-05	0.000392464	R1 Attached
e568496b1a53f15f49997b35e0955125 Bacteria;Firmicutes;Clostridia;Clostridiales;Peptostreptococcaceae;uncultured;metagenome	63.4263	-6.14109	3.12438e-05	0.000405394	Inoculum Sludge
f64a8fbca9b9cdf349e0234167695fd7 Bacteria;Bacteroidetes;Bacteroidia;Bacteroidales;Bacteroidaceae;Bacteroides	55.6889	6.14492	3.40093e-05	0.000437661	R1 Attached
f16414ac467deda9e0cdb9c72717673b Bacteria;Proteobacteria;Deltaproteobacteria;Desulfovibrionales;Desulfovibrionaceae;Desulfovibrio	55.13	6.13015	3.49631e-05	0.000446277	R1 Attached
aee06faa2b88e7fcb77d52f80508ff9f Bacteria;Acidobacteria;c5LKS83	61.6562	-6.09966	3.61233e-05	0.000457367	Inoculum Sludge
f37780bf0ae73438ca3cce10dc994215 Bacteria;Firmicutes;Clostridia;Clostridiales;Eubacteriaceae;Eubacterium	53.9405	6.09823	3.89478e-05	0.000473241	R1 Attached
13b1afc0ed9bc42eff24c3732048bc71 Bacteria;Firmicutes;Clostridia;Clostridiales;Ruminococcaceae;Caproiciproducens	54.5009	6.11337	3.91856e-05	0.000473241	R1 Attached
ac6dc81b439d1219c746508441428a0f Bacteria;Firmicutes;Clostridia;Clostridiales;Ruminococcaceae;Caproiciproducens	54.2234	6.10589	3.90864e-05	0.000473241	R1 Attached
7804b451754ac9477394c64602a3cd17 Bacteria;Firmicutes;Clostridia;Clostridiales;Clostridiaceae 1;Clostridium sensu stricto 12;Clostridium algifaecis	53.9501	6.09848	3.89386e-05	0.000473241	R1 Attached
24372365f3be23b59a34cc1d7d61052b Archaea;Euryarchaeota;Thermoplasmata;Marine Benthic Group D and DHVEG-1;uncultured Thermoplasmata archaeon;uncultured Thermoplasmata archaeon;uncultured Thermoplasmata archaeon	61.4839	-6.09554	3.89068e-05	0.000473241	Inoculum Sludge
df0fb9b0456262060d524de6a7958471 Archaea;Euryarchaeota;Thermoplasmata;Marine Benthic Group D and DHVEG-1	60.6353	-6.07521	3.82567e-05	0.000473241	Inoculum Sludge
1e50a5187752c2e94b92ff957fedcdb9 Bacteria;Firmicutes;Clostridia;Clostridiales;Ruminococcaceae;Oscillibacter	53.6768	6.09104	4.09244e-05	0.000490468	R1 Attached
e0a3aa40988efc2574765bc0939bf974 Bacteria;Firmicutes;Clostridia;Clostridiales;Lachnospiraceae	59.6388	-6.05094	4.23027e-05	0.000503146	Inoculum Sludge
57b6d020a542392d743a12d996d70ec2 Archaea;Euryarchaeota;Thermoplasmata;Marine Benthic Group D and DHVEG-1	59.0621	-6.03672	4.35817e-05	0.00051446	Inoculum Sludge
eab9ddd54f20b5ee36e5f79ab6e53281 Bacteria;Chloroflexi;Anaerolineae;Anaerolineales;Anaerolineaceae;uncultured;uncultured anaerobic bacterium	59.104	-6.03775	4.46429e-05	0.000523055	Inoculum Sludge
45978e47e3e7d6945194a35da6217949 Bacteria;Bacteroidetes;Bacteroidia;Bacteroidales;Dysgonomonadaceae;Petrimonas	53.6114	6.08928	4.55927e-05	0.000526328	R1 Attached
d54afb5968b7abb035703dadc637818f Bacteria;Chloroflexi;Anaerolineae;Anaerolineales;Anaerolineaceae;Longilinea	59.7653	-6.05408	4.54447e-05	0.000526328	Inoculum Sludge
0fc10fa8061284b6999280bb56d3d570 Bacteria;Bacteroidetes;Bacteroidia;Bacteroidales;Bacteroidetes vadinHA17	58.5392	-6.0237	4.60493e-05	0.000527719	Inoculum Sludge
ba6a59e2ba493018cb2defcd7db6ece5 Bacteria;Bacteroidetes;Bacteroidia;Bacteroidales;Bacteroidetes vadinHA17	58.5085	-6.02294	4.72451e-05	0.000537498	Inoculum Sludge
78c9905bbf5951aec4550ddda4c27b82 Bacteria;Proteobacteria;Deltaproteobacteria;Desulfovibrionales;Desulfovibrionaceae;Desulfovibrio	51.8604	6.04065	4.89954e-05	0.000553401	R1 Attached
0255ffb49e45b4410e890487379f82ea Bacteria;Bacteroidetes;Bacteroidia;Bacteroidales;Dysgonomonadaceae;Petrimonas	51.2677	6.02382	5.06788e-05	0.000560322	R1 Attached
890e71d9a05a8ffbcbe4500b749f4b6f Bacteria;Thermotogae;Thermotogae;Kosmotogales;Kosmotogaceae;Mesotoga	58.2197	-6.0157	5.04059e-05	0.000560322	Inoculum Sludge
e9b16f7f2a72442f2204a620f3277809 Bacteria;Firmicutes;Clostridia;Clostridiales;Lachnospiraceae;Tyzzerella	51.2901	6.02445	5.00595e-05	0.000560322	R1 Attached
a2975a00ec3c49fae0d59acdfb1c89b7 Bacteria;Firmicutes;Clostridia;Clostridiales;Ruminococcaceae;Oscillibacter	51.2961	6.02462	5.20505e-05	0.000571463	R1 Attached
a20fc7a3febc0798bd273e2789ebb737 Bacteria;Firmicutes;Clostridia;Clostridiales;Clostridiaceae 1;Clostridium sensu stricto 12;Clostridium algifaecis	51.0249	6.01684	5.37212e-05	0.00058571	R1 Attached
aab901687c4185eb4f9efc6ef31ebb6a Bacteria;Chloroflexi;Anaerolineae;SJA-15;uncultured bacterium;uncultured bacterium;uncultured bacterium	57.1936	-5.98965	5.43207e-05	0.000588162	Inoculum Sludge
d8149c0e5f054f2dba8c63dc1dbc1221 Bacteria;Firmicutes;Clostridia;Clostridiales;Ruminococcaceae;Oscillibacter	51.578	6.03265	5.65173e-05	0.00060362	R1 Attached
38c43d1671614acc9647a09a921d6ece Bacteria;Chloroflexi;Anaerolineae;Anaerolineales;Anaerolineaceae;uncultured	56.4193	-5.96967	5.63587e-05	0.00060362	Inoculum Sludge
e236c7ba2b4ee817289b59dfc04a105d Bacteria;Planctomycetes;Phycisphaerae;MSBL9	55.9588	-5.95764	5.78908e-05	0.000614112	Inoculum Sludge
8e32256d0ab42986c83a12991d7f857a Bacteria;Firmicutes;Clostridia;Clostridiales;Lachnospiraceae;Tyzzerella	50.1056	5.99021	5.8463e-05	0.00061602	R1 Attached
fe94b1dcf6b43356d1caf7d5dc6bc95b Bacteria;Bacteroidetes;Bacteroidia;Bacteroidales;Dysgonomonadaceae;Petrimonas	49.505	5.97255	5.9509e-05	0.000622861	R1 Attached
033c43ca02ace945daca6c8bf28a9b00 Bacteria;Firmicutes;Clostridia;Clostridiales;Ruminococcaceae;Caproiciproducens	49.2192	5.96406	6.10113e-05	0.000634356	R1 Attached
4645fec0cf39ba76c625f1d733e361d0 Bacteria;Proteobacteria;Gammaproteobacteria;Betaproteobacteriales;Burkholderiaceae	55.1831	-5.93717	6.30219e-05	0.00065095	Inoculum Sludge
8cdf6614c77ede26a427d5e6f342f1fc Bacteria;Bacteroidetes;Bacteroidia;Bacteroidales;Dysgonomonadaceae;Petrimonas	48.9096	5.95481	6.43969e-05	0.000660805	R1 Attached
538ff214713b4b1939d019baa3f278ab Bacteria;Firmicutes;Clostridia;Clostridiales;Ruminococcaceae;Oscillibacter	48.6267	5.9463	6.48657e-05	0.000661294	R1 Attached
d964f0a38fe792e2b303150b0929966f Bacteria;Actinobacteria;Coriobacteriia;Coriobacteriales;Eggerthellaceae;Gordonibacter	53.6574	6.09052	6.82696e-05	0.000691505	R1 Attached
5f7f63682b3fbe8585c87ab604cdd388 Bacteria;Proteobacteria;Deltaproteobacteria;Desulfovibrionales;Desulfovibrionaceae;Desulfovibrio	48.02	5.9279	6.98352e-05	0.000693932	R1 Attached
1a3266e0b37b37f6afb66e7b25fec406 Bacteria;Proteobacteria;Deltaproteobacteria;Desulfovibrionales;Desulfomicrobiaceae;Desulfomicrobium	48.0202	5.92791	6.9832e-05	0.000693932	R1 Attached
36bf9cfe83b01a34599aeac9ed41a0e7 Bacteria;Proteobacteria;Gammaproteobacteria;Betaproteobacteriales;Burkholderiaceae	55.3079	-5.94053	6.977e-05	0.000693932	Inoculum Sludge
7e42bdf3c9f8ddac19d606f61feb981c Bacteria;Proteobacteria;Deltaproteobacteria;Deltaproteobacteria Incertae Sedis;Syntrophorhabdaceae;Syntrophorhabdus;uncultured Syntrophorhabdus sp.	54.8569	-5.9285	7.03575e-05	0.000694725	Inoculum Sludge
72ea7a007bb35c3d65469663aac31c0d Bacteria;Epsilonbacteraeota;Campylobacteria;Campylobacterales;Helicobacteraceae;Wolinella;Wolinella succinogenes	50.7782	6.00972	7.18912e-05	0.000701051	R1 Attached
cdd9bdb4cfebb1541ad1a4b82c19165e Bacteria;FCPU426;uncultured bacterium;uncultured bacterium;uncultured bacterium;uncultured bacterium;uncultured bacterium	53.5866	-5.89413	7.16879e-05	0.000701051	Inoculum Sludge
81d7f1c497f3e07405023aa41623a933 Bacteria;Firmicutes;Clostridia;Clostridiales;Family XI;Tissierella	48.023	5.92799	7.38044e-05	0.000714866	R1 Attached
ba9b820f8a4367150d57963445a7e464 Bacteria;Bacteroidetes;Bacteroidia;Bacteroidales;Bacteroidetes vadinHA17	54.9635	-5.93131	7.42186e-05	0.000714866	Inoculum Sludge
d0ddda4845cac48fc729149a6fd95edf Bacteria;Bacteroidetes;Bacteroidia;Bacteroidales;Rikenellaceae;uncultured;uncultured anaerobic bacterium	47.1484	5.90103	7.56968e-05	0.000722515	R1 Attached
8fb642d623f5172d4b18cd54f0227394 Bacteria;Thermotogae;Thermotogae;Kosmotogales;Kosmotogaceae;Mesotoga	52.8451	-5.87368	7.59331e-05	0.000722515	Inoculum Sludge
5a8b4ec761774b4ce2367187d6aea489 Bacteria;Synergistetes;Synergistia;Synergistales;Synergistaceae;JGI-0000079-D21;uncultured Synergistetes bacterium	59.8724	-6.05667	7.75985e-05	0.000733914	Inoculum Sludge
56d30d0342ccd69e9411adeac3ebd9ec Bacteria;Chloroflexi;Anaerolineae;Anaerolineales;Anaerolineaceae;uncultured	53.5268	-5.89252	7.82326e-05	0.00073548	Inoculum Sludge
3cfb102706381e674f22e4864a794af6 Bacteria;Firmicutes;Clostridia;Clostridiales;Clostridiaceae 1;Clostridium sensu stricto 12	47.1464	5.90097	8.05127e-05	0.000749513	R1 Attached
6ee74bce22089328959b8fd42907fc21 Archaea;Euryarchaeota;Methanomicrobia;Methanosarcinales;Methanosaetaceae;Methanosaeta;Methanosaeta harundinacea 6Ac	53.0338	-5.87893	8.06801e-05	0.000749513	Inoculum Sludge
cd34baac89187138935f00b2b9cc58d7 Bacteria;Acidobacteria;c5LKS83	52.066	-5.85188	8.19434e-05	0.000756771	Inoculum Sludge
a7978c3e112f810f4b92b2db9d5bea71 Archaea;Euryarchaeota;Methanomicrobia;Methanomicrobiales;Methanoregulaceae;Methanoregula	52.3039	-5.85858	8.37926e-05	0.000769323	Inoculum Sludge
b087f0bbd5b948c92579cd99d5b2c20f Bacteria;Firmicutes;Clostridia;Clostridiales;Lachnospiraceae;Tyzzerella	46.24	5.8725	8.54676e-05	0.00078014	R1 Attached
2528721d3a0c8079a20d622248aecfef Bacteria;Bacteroidetes;Bacteroidia;Bacteroidales;Bacteroidetes vadinHA17	51.5346	-5.83683	8.68796e-05	0.000788445	Inoculum Sludge
46848a356398ac3fd765dd60fd5f64c6 Bacteria;Firmicutes;Clostridia;Clostridiales;Family XI;Tissierella	47.4251	5.90962	8.8875e-05	0.000801918	R1 Attached
d3c447b6f9c9c5b1468c7ea7932ffc2a Bacteria;Chloroflexi;Anaerolineae;Anaerolineales;Anaerolineaceae;Longilinea	51.689	-5.84126	9.66288e-05	0.000857103	Inoculum Sludge
1827449fd118c448c270f2e529730634 Bacteria;Firmicutes;Clostridia;Clostridiales;Ruminococcaceae;Caproiciproducens	45.9236	5.86243	9.65052e-05	0.000857103	R1 Attached
70ed4406ea2ab8c3d29a1926d2313191 Bacteria;Actinobacteria;Actinobacteria;Propionibacteriales;Propionibacteriaceae;Brooklawnia;metagenome	53.2592	-5.88516	9.60678e-05	0.000857103	Inoculum Sludge
6cf9f1bf7b19b1bc08356447fa40befb Bacteria;Bacteroidetes;Bacteroidia;Bacteroidales;Bacteroidaceae;Bacteroides	44.1865	5.80581	0.000103542	0.00089774	R1 Attached
5e04bb6b66edbbaf396cf9adb1588488 Bacteria;Synergistetes;Synergistia;Synergistales;Synergistaceae;Syner-01;uncultured bacterium	51.6604	-5.84046	0.000103186	0.00089774	Inoculum Sludge
c51927d603d77ae238ae43f9b6fa2d5f Bacteria;Actinobacteria;Actinobacteria;Propionibacteriales;Propionibacteriaceae;Brooklawnia;metagenome	53.7077	-5.89749	0.000102894	0.00089774	Inoculum Sludge
9edce68fae0dfc478868cc421c691b8e Bacteria;Planctomycetes;Phycisphaerae;S-70;uncultured bacterium;uncultured bacterium;uncultured bacterium	51.785	-5.84395	0.000104069	0.00089774	Inoculum Sludge
91c5d61d80292dd8343acc1df2b8414d Bacteria;Bacteroidetes;Bacteroidia;Bacteroidales;Paludibacteraceae;Paludibacter	51.0796	6.01838	0.000102582	0.00089774	R1 Attached
18b90f92461ca36c31a15b6ded5a4852 Bacteria;Thermotogae;Thermotogae;Kosmotogales;Kosmotogaceae;Mesotoga	50.5048	-5.80719	0.000104933	0.000900027	Inoculum Sludge
31a4724ecb3f215834a7d80794df095d Bacteria;Proteobacteria;Deltaproteobacteria;Syntrophobacterales;Syntrophaceae;uncultured	49.7198	-5.78419	0.000105506	0.000900027	Inoculum Sludge
7ff408dae8bbbd2d4825e22fcebd4a47 Bacteria;Epsilonbacteraeota;Campylobacteria;Campylobacterales;Thiovulaceae;Sulfurimonas	50.2628	-5.80013	0.000106054	0.000900027	Inoculum Sludge
b58d3b3b7a21162aa308bb1bd98138b2 Bacteria;Synergistetes;Synergistia;Synergistales;Synergistaceae;Syner-01;uncultured bacterium	49.6865	-5.78322	0.000107855	0.000910385	Inoculum Sludge
29ded436494c8061aaf9a8936af7077b Bacteria;Bacteroidetes;Bacteroidia;Bacteroidales;Bacteroidaceae;Bacteroides	43.5958	5.78604	0.000110625	0.000928774	R1 Attached
b6877280c9f20d4bdb70b22fdd4c9891 Bacteria;Chloroflexi;Anaerolineae;Anaerolineales;Anaerolineaceae;uncultured;uncultured anaerobic bacterium	48.5147	-5.7481	0.000112859	0.00094249	Inoculum Sludge
61d0e9f485951f66a820083761bd4d2e Bacteria;Chloroflexi;Anaerolineae;Anaerolineales;Anaerolineaceae;uncultured;uncultured bacterium UASB_TL84	48.5423	-5.74893	0.000114799	0.000953625	Inoculum Sludge
820802691991fc07e585a7ce312ba9a7 Bacteria;Firmicutes;Clostridia;Clostridiales;Ruminococcaceae;Caproiciproducens;uncultured organism	43.5703	5.7852	0.0001166	0.000962859	R1 Attached
bc7d0d1a305bd9f914c394a3c7475d31 Bacteria;Firmicutes;Clostridia;Clostridiales;Ruminococcaceae;Hydrogenoanaerobacterium	43.6432	5.78761	0.000117138	0.000962859	R1 Attached
854885c6864f6871c2e90a04316a49ae Bacteria;Proteobacteria;Gammaproteobacteria;Pseudomonadales;Pseudomonadaceae;Pseudomonas	43.0002	5.76584	0.000118871	0.000972016	R1 Attached
3294bfbd9f82f89a5beca212ff4bfee5 Bacteria;Planctomycetes;Phycisphaerae;MSBL9	48.0248	-5.73318	0.000120801	0.000982682	Inoculum Sludge
397c1f97faf530e601c71560f0e3286c Bacteria;Firmicutes;Clostridia;Clostridiales;Clostridiaceae 1;Clostridium sensu stricto 12	44.4687	5.81517	0.000122929	0.000994836	R1 Attached
eacd4628c3e72510f0b08f3d70ce1803 Bacteria;Firmicutes;Clostridia;Clostridiales;Ruminococcaceae;Oscillibacter	42.4142	5.74568	0.000126696	0.00101933	R1 Attached
faee2f6fa14b14587781f3ec8a90ac27 Bacteria;Chloroflexi;Anaerolineae;Anaerolineales;Anaerolineaceae	47.215	-5.70819	0.000127903	0.00101933	Inoculum Sludge
fb84be35a1ab21d3bcc82a60dd8f82ec Bacteria;Firmicutes;Clostridia;Clostridiales;Family XI;Sedimentibacter	43.5545	5.78468	0.000127888	0.00101933	R1 Attached
42e763617460f9f3d219de7ff77e166b Bacteria;Proteobacteria;Alphaproteobacteria;Caulobacterales;Caulobacteraceae	48.2213	-5.73921	0.000130489	0.00103468	Inoculum Sludge
bdc8247083037094829ade62e4adaeae Bacteria;Firmicutes;Clostridia;Clostridiales;Ruminococcaceae	45.4565	5.84736	0.000132465	0.00104507	R1 Attached
45744f58e4c3afbd99db9122f6f35967 Bacteria;Bacteroidetes;Bacteroidia;Bacteroidales;Dysgonomonadaceae;Dysgonomonas	42.1186	5.7354	0.000133377	0.00104701	R1 Attached
fbb7801e7ebe7cc1407c9cad35eab06e Bacteria;Acidobacteria;c5LKS83	46.4181	-5.68317	0.000139769	0.00107567	Inoculum Sludge
90e0f907dd5e97d145b9806f6721f3f9 Bacteria;Actinobacteria;Actinobacteria;Propionibacteriales;Propionibacteriaceae;Brooklawnia;metagenome	48.3935	-5.74448	0.000138514	0.00107567	Inoculum Sludge
3748bec03d73e5de2b9b4dd8ff36f3b6 Bacteria;Firmicutes;Clostridia;Clostridiales;Ruminococcaceae;Caproiciproducens	46.3793	5.87684	0.000139564	0.00107567	R1 Attached
224cfc7ec1ecab56dbed7f5305a237c7 Bacteria;Proteobacteria;Deltaproteobacteria;Syntrophobacterales;Syntrophobacteraceae;Syntrophobacter	50.6161	-5.81038	0.000138622	0.00107567	Inoculum Sludge
fc91d717239073a894727a745516bfc8 Bacteria;Calditrichaeota;Calditrichia;Calditrichales;Calditrichaceae;uncultured organism;uncultured organism	48.3138	-5.74198	0.000141603	0.00108447	Inoculum Sludge
ec56b0f270a5d31bc03f990ddcf4e3d5 Bacteria;Synergistetes;Synergistia;Synergistales;Synergistaceae;Syner-01;uncultured bacterium	46.1306	-5.67405	0.000142524	0.00108622	Inoculum Sludge
5d9b1315a748bdd03d98d50b6130689e Bacteria;Cloacimonetes;Cloacimonadia;Cloacimonadales	48.5798	-5.75016	0.000144587	0.00109663	Inoculum Sludge
bdc10aec43149ad68f4955190590de1d Bacteria;Bacteroidetes;Bacteroidia;Bacteroidales;Bacteroidetes vadinHA17	46.0815	-5.6725	0.000147933	0.00111661	Inoculum Sludge
a90e2ad8b360fa4b525e16aa5f2ff9f5 Bacteria;Firmicutes;Clostridia;Clostridiales;Ruminococcaceae;Hydrogenoanaerobacterium;uncultured bacterium	41.2232	5.70382	0.000149628	0.00112068	R1 Attached
5b2d0a14ea5963e0bbee03c46808e580 Bacteria;Firmicutes;Negativicutes;Selenomonadales;Veillonellaceae;Sporomusa	43.6909	5.78919	0.0001499	0.00112068	R1 Attached
df8a2da5ad8cb1f47e326789cdf90d8e Bacteria;Planctomycetes;Phycisphaerae;mle1-8;uncultured bacterium;uncultured bacterium;uncultured bacterium	48.3769	-5.74387	0.000151819	0.00112965	Inoculum Sludge
3950d704a778dccd879eb3d9617fd6c5 Bacteria;Firmicutes;Clostridia;Clostridiales;Ruminococcaceae;Hydrogenoanaerobacterium;uncultured bacterium	42.6694	5.75452	0.000152544	0.00112969	R1 Attached
38f727097dc152ce68a35aaae29b6351 Bacteria;Firmicutes;Clostridia;Clostridiales;Ruminococcaceae;Hydrogenoanaerobacterium;uncultured bacterium	40.9311	5.69336	0.000156958	0.00115692	R1 Attached
59cf26c29304dd4a8165bf4a69ddd0d9 Bacteria;Synergistetes;Synergistia;Synergistales;Synergistaceae;Syner-01;uncultured bacterium	45.9081	-5.66692	0.000158779	0.00115946	Inoculum Sludge
09766abcbca164851fc53e6bc6f8cdc5 Bacteria;Chloroflexi;Anaerolineae;SJA-15	47.8263	-5.72717	0.000158154	0.00115946	Inoculum Sludge
9daf60bfac26dad56acefcd27ce423b5 Bacteria;Proteobacteria;Deltaproteobacteria;Deltaproteobacteria Incertae Sedis;Syntrophorhabdaceae;Syntrophorhabdus;uncultured Syntrophorhabdus sp.	44.8713	-5.6333	0.000161737	0.00117559	Inoculum Sludge
fa7c513a2d5b9f0277211446943062e8 Bacteria;Chloroflexi;Anaerolineae;Anaerolineales;Anaerolineaceae;uncultured;uncultured bacterium UASB_TL84	44.8371	-5.6322	0.000163301	0.00118149	Inoculum Sludge
8755d9022b56f60eca5bbb3dd8f1ca61 Bacteria;Chloroflexi;Anaerolineae;Anaerolineales;Anaerolineaceae;uncultured;uncultured bacterium UASB_TL84	44.819	-5.63161	0.000164286	0.00118316	Inoculum Sludge
8feac833d79f8072861f0a2be782ba70 Bacteria;Chloroflexi;Anaerolineae;Anaerolineales;Anaerolineaceae	46.5483	-5.68723	0.00016608	0.00119062	Inoculum Sludge
5b429677fdd41e43efb91df2860d69b7 Bacteria;Actinobacteria;Actinobacteria;Propionibacteriales;Propionibacteriaceae;Brooklawnia	240.681	-3.48198	0.000170638	0.00121774	Inoculum Sludge
1ce305a63d1acf979018ca4870a1a3e1 Bacteria;Chloroflexi;Anaerolineae;SJA-15;uncultured bacterium;uncultured bacterium;uncultured bacterium	45.269	-5.64635	0.000172383	0.00122462	Inoculum Sludge
bad4a488a24aae2ce55259778fffa51a Bacteria;Firmicutes;Clostridia;Clostridiales;Ruminococcaceae;Hydrogenoanaerobacterium;uncultured bacterium	41.2363	5.70427	0.000173869	0.00122961	R1 Attached
3ca0cc4fccac70b977b5927a84461466 Bacteria;Bacteroidetes;Bacteroidia;Bacteroidales;Bacteroidetes vadinHA17	44.5402	-5.62244	0.000183551	0.00129226	Inoculum Sludge
39a3f7dc5d5701768e55b3d0985da509 Bacteria;Bacteroidetes;Bacteroidia;Bacteroidales;Rikenellaceae;Blvii28 wastewater-sludge group;uncultured Bacteroidetes bacterium	43.572	-5.59005	0.000185328	0.00129895	Inoculum Sludge
e46c220c6b81f634886e2f893c1c9634 Bacteria;Bacteroidetes;Bacteroidia;Bacteroidales;Rikenellaceae;uncultured;uncultured anaerobic bacterium	40.0539	5.66148	0.000186851	0.00130253	R1 Attached
2dde9e53d92c6ac27b22ce990996a832 Bacteria;Synergistetes;Synergistia;Synergistales;Synergistaceae;Syner-01;uncultured bacterium	43.7629	-5.59652	0.000187498	0.00130253	Inoculum Sludge
f311bd8a6aac2d3642c193a15611b63a Bacteria;Firmicutes;Clostridia;Clostridiales;Ruminococcaceae;Caproiciproducens;uncultured organism	40.6414	5.68291	0.000188754	0.00130548	R1 Attached
f191bde70a795d9f8471c179b9fd7b43 Bacteria;Proteobacteria;Deltaproteobacteria;Syntrophobacterales;Syntrophaceae	44.3122	-5.61487	0.000191311	0.00131736	Inoculum Sludge
f57676d3243b949baff017ddd35b9a33 Bacteria;Firmicutes;Clostridia;Clostridiales;Family XI;Sedimentibacter	38.8696	5.61732	0.000194374	0.0013326	R1 Attached
589893c324f075cf79595dd77f166dfb Bacteria;Thermotogae;Thermotogae;Petrotogales;Petrotogaceae;SC103;uncultured bacterium	43.511	-5.58802	0.000195755	0.00133624	Inoculum Sludge
dfaf9b992c049305f1f55db6a2c754e9 Bacteria;Firmicutes;Clostridia;Clostridiales;Ruminococcaceae;Hydrogenoanaerobacterium;uncultured bacterium	41.1724	5.70203	0.000197906	0.00134508	R1 Attached
146957002a97ac4f04d8f78f564567b5 Bacteria;Planctomycetes;Phycisphaerae;MSBL9	43.0367	-5.57185	0.000199218	0.00134816	Inoculum Sludge
89c43fee98b6145980f97eff6ec67e70 Bacteria;Firmicutes;Clostridia;Clostridiales;Clostridiaceae 1;Clostridium sensu stricto 12	40.1384	5.66452	0.000219849	0.00147864	R1 Attached
585cd608a87854c62928e5bf679c4fb8 Bacteria;Synergistetes;Synergistia;Synergistales;Synergistaceae;Syner-01;uncultured bacterium	42.0072	-5.53617	0.000220383	0.00147864	Inoculum Sludge
d47956327ff587a35676b849f40a9af5 Bacteria;Firmicutes;Clostridia;Clostridiales;Clostridiaceae 1;Clostridium sensu stricto 7;Clostridium sp. 14AAG2-ana7-2	64.1306	6.35122	0.000222904	0.00148919	R1 Attached
b0037ccfa18bebe4254e6ad5fa9f37f4 Bacteria;Synergistetes;Synergistia;Synergistales;Synergistaceae;Syner-01;uncultured bacterium	42.2111	-5.54334	0.000224685	0.00149209	Inoculum Sludge
c10096df53e5402e9d9a89b6841c8350 Bacteria;Chloroflexi;Anaerolineae;SJA-15	45.2304	-5.64511	0.000226189	0.00149209	Inoculum Sludge
ffac64bc018aa7dd92ec1a09abdf256c Bacteria;Firmicutes;Clostridia;Clostridiales;Ruminococcaceae;Ruminiclostridium 1	63.824	6.34423	0.000225551	0.00149209	R1 Attached
0566f1fde86713301efefd27f1c45309 Bacteria;Bacteroidetes;Bacteroidia;Bacteroidales;Paludibacteraceae;uncultured	63.7678	6.34289	0.000233328	0.00152002	R1 Attached
bf6a8b37133c546ff99b43dd03d5f822 Bacteria;Bacteroidetes;Bacteroidia;Bacteroidales;Bacteroidetes vadinHA17;uncultured bacterium;uncultured bacterium	42.436	-5.55119	0.000232938	0.00152002	Inoculum Sludge
eabbfc87f91a9e681ba9f83384d9b391 Bacteria;Bacteroidetes;Bacteroidia;Bacteroidales;Bacteroidetes vadinHA17	41.4964	-5.51814	0.000233081	0.00152002	Inoculum Sludge
30c705dc162872fbab6cd50d1adebcae Archaea;Euryarchaeota;Thermoplasmata;Marine Benthic Group D and DHVEG-1	41.7322	-5.5265	0.000237675	0.00154194	Inoculum Sludge
12b24677cd067527cbdd4a74cf146b04 Bacteria;Epsilonbacteraeota;Campylobacteria;Campylobacterales;Helicobacteraceae;Wolinella;Wolinella succinogenes	37.1196	5.54945	0.000249678	0.00161314	R1 Attached
33bcfb294f9277e3cc776757b256a3de Bacteria;Bacteroidetes;Bacteroidia;Bacteroidales;Rikenellaceae;uncultured;uncultured anaerobic bacterium	38.6501	5.60892	0.000260107	0.00167364	R1 Attached
c7f8d4386bb35b9ecb341eb6376fad6a Bacteria;Chloroflexi;Anaerolineae;Anaerolineales;Anaerolineaceae;uncultured;uncultured Longilinea sp.	43.905	-5.60122	0.000266672	0.00170193	Inoculum Sludge
cf79d5a3fba6d0bc7ca49e41f46c6498 Bacteria;Chloroflexi;Anaerolineae;Anaerolineales;Anaerolineaceae;uncultured;uncultured bacterium UASB_TL84	41.4799	-5.51756	0.000266194	0.00170193	Inoculum Sludge
749629282a3ffc712894dc293619565f Archaea;Euryarchaeota;Methanobacteria;Methanobacteriales;Methanobacteriaceae;Methanobrevibacter	36.4969	5.52455	0.000270246	0.00171224	R1 Attached
c76816ef6c3ef572cd602097e308be60 Bacteria;FCPU426;uncultured bacterium;uncultured bacterium;uncultured bacterium;uncultured bacterium;uncultured bacterium	40.6781	-5.4888	0.000270468	0.00171224	Inoculum Sludge
677c7ec46a75256433c5f43be59e401e Bacteria;Chloroflexi;Anaerolineae;Anaerolineales;Anaerolineaceae	41.064	-5.50264	0.000272705	0.00171947	Inoculum Sludge
6534dbb2132a228d3ae9749690ff1860 Bacteria;Firmicutes;Clostridia;Clostridiales;Clostridiaceae 1	36.5222	5.52554	0.000276688	0.0017376	R1 Attached
2fb3a93851521d6c997537edacba4de4 Bacteria;Bacteroidetes;Bacteroidia;Bacteroidales;Dysgonomonadaceae;Dysgonomonas	36.8429	5.53841	0.000278962	0.0017449	R1 Attached
cbfc87db09e235c9f51fcbbd79bf1bec Bacteria;Synergistetes;Synergistia;Synergistales;Synergistaceae;Syner-01;uncultured bacterium	40.5152	-5.48282	0.000282968	0.00176294	Inoculum Sludge
47d5a800c0adb87b85358cc5c5664bd5 Bacteria;Bacteroidetes;Bacteroidia;Bacteroidales;Rikenellaceae;uncultured;uncultured anaerobic bacterium	37.1373	5.55014	0.000284565	0.00176535	R1 Attached
94644aadbf077821a1380105c132ee2b Bacteria;Firmicutes;Clostridia;Clostridiales;Clostridiaceae 1;Clostridium sensu stricto 12	35.922	5.50113	0.000286308	0.00176535	R1 Attached
79eac587c0cb8c9f8f39f0c3b19da968 Bacteria;Bacteroidetes;Bacteroidia;Bacteroidales;Bacteroidetes vadinHA17	39.934	-5.46154	0.000286728	0.00176535	Inoculum Sludge
993527981e9987c06d18bc6f7ff6f71d Archaea;Euryarchaeota;Thermoplasmata;Marine Benthic Group D and DHVEG-1	39.9032	-5.46042	0.000291037	0.00178487	Inoculum Sludge
24f969d5d4936bb8003c6aa55c54c674 Bacteria;Thermotogae;Thermotogae;Petrotogales;Petrotogaceae;SC103;uncultured bacterium	40.0019	-5.46401	0.000292406	0.00178629	Inoculum Sludge
ae75ba2c1bc2551e1220a91d068b51b9 Bacteria;Epsilonbacteraeota;Campylobacteria;Campylobacterales;Helicobacteraceae;Wolinella;Wolinella succinogenes	36.1997	5.51249	0.000299672	0.00182359	R1 Attached
a7972ec27c047429bb9cd4e49424c414 Bacteria;Firmicutes;Clostridia;Clostridiales;Clostridiaceae 1;Clostridium sensu stricto 12	37.7639	5.57476	0.00030154	0.00182787	R1 Attached
2f21ebd4c76c8c896a10b08604a1c5b5 Bacteria;Actinobacteria;Actinobacteria	42.1479	-5.54117	0.000306344	0.00183252	Inoculum Sludge
27f26b9dfa2357e30907713754a5c8b2 Bacteria;Chloroflexi;Anaerolineae;Anaerolineales;Anaerolineaceae;uncultured	39.7145	-5.45339	0.000304242	0.00183252	Inoculum Sludge
8f2746f1d34992da90bdcb01ec20a6d2 Bacteria;Epsilonbacteraeota;Campylobacteria;Campylobacterales;Helicobacteraceae;Wolinella;Wolinella succinogenes	35.6221	5.48876	0.000304788	0.00183252	R1 Attached
5407adfeeb18e463909c688bdb9961b2 Bacteria;Proteobacteria;Deltaproteobacteria;Syntrophobacterales;Syntrophaceae;uncultured	39.6496	-5.45102	0.000306976	0.00183252	Inoculum Sludge
438584a97a0ddc3536bb990b160b9034 Bacteria;Firmicutes;Clostridia;Clostridiales;Ruminococcaceae	38.2859	5.59503	0.000313868	0.00186002	R1 Attached
ccb99cc30432dd65834009eb41d6fdb3 Archaea;Euryarchaeota;Methanomicrobia;Methanomicrobiales;Methanoregulaceae;Methanoregula	40.8535	-5.49519	0.000313952	0.00186002	Inoculum Sludge
c8b2d2c35151977b8a9e5a44a0a01257 Bacteria;Firmicutes;Clostridia;Clostridiales;Ruminococcaceae;Oscillibacter	35.5948	5.48766	0.000321889	0.00189987	R1 Attached
c3ee4be4bd92b7363f6c42b262fcc641 Bacteria;Firmicutes;Clostridia;Clostridiales;Ruminococcaceae;Caproiciproducens	35.039	5.46441	0.000324911	0.0019034	R1 Attached
1aeb8a748648285644102677a6c54a7b Bacteria;Planctomycetes;Phycisphaerae;S-70;uncultured bacterium;uncultured bacterium;uncultured bacterium	39.4222	-5.4425	0.000324082	0.0019034	Inoculum Sludge
8c7a96c836d7e098b58e04e7b7549b98 Bacteria;Bacteroidetes;Bacteroidia;Bacteroidales;Bacteroidetes vadinHA17;uncultured bacterium SHA-54;uncultured bacterium SHA-54	44.5812	-5.62377	0.00032892	0.00191972	Inoculum Sludge
0f5f888565635d12ed7a60e7c2cea9af Bacteria;Latescibacteria;Latescibacteria;Latescibacterales;Latescibacteraceae;uncultured bacterium;uncultured bacterium	260.224	-4.82599	0.000335505	0.0019509	Inoculum Sludge
6ca4e0d92a08ec8756ba239948a1cf2c Bacteria;Firmicutes;Clostridia;Clostridiales;Ruminococcaceae;Ruminococcaceae UCG-002	56.3023	6.16092	0.000338096	0.00195871	R1 Attached
be35f58444d77fcac98d7421a768c790 Bacteria;Firmicutes;Clostridia;Clostridiales;Clostridiaceae 1	34.7294	5.45133	0.000342024	0.00196928	R1 Attached
b269af3013e14bb57bf150b1599c7c82 Bacteria;Firmicutes;Clostridia;Clostridiales;Ruminococcaceae;Ruminococcaceae UCG-009	56.1854	6.15791	0.000343683	0.00196928	R1 Attached
75fce40637d14e6034d51cc40d0f01d6 Bacteria;Firmicutes;Clostridia;Clostridiales;Ruminococcaceae	35.6773	5.491	0.000342446	0.00196928	R1 Attached
c241434a16de2834ce52811020a2fbc1 Bacteria;Synergistetes;Synergistia;Synergistales;Synergistaceae;Syner-01;uncultured bacterium	38.3419	-5.40152	0.000353491	0.00201811	Inoculum Sludge
d02da3cba3cf5e34afe80001a48c69a2 Bacteria;Chloroflexi;Anaerolineae;Anaerolineales;Anaerolineaceae;uncultured	39.5118	-5.4458	0.000355653	0.00201866	Inoculum Sludge
3dd45ab6b68546a883ca9c276789b141 Bacteria;Bacteroidetes;Bacteroidia;Bacteroidales;Dysgonomonadaceae	55.405	6.13742	0.000356158	0.00201866	R1 Attached
15515d77357e7e06b5e7713cffe3e369 Bacteria;Proteobacteria;Deltaproteobacteria;Syntrophobacterales;Syntrophaceae;uncultured	39.029	-5.42763	0.000360336	0.00203499	Inoculum Sludge
75ef61e0e564a02790fc68b1b4b368c3 Bacteria;Synergistetes;Synergistia;Synergistales;Synergistaceae;Syner-01;uncultured bacterium	38.2009	-5.39599	0.000362263	0.00203854	Inoculum Sludge
23aa3f436151a75d62740abc6dae0412 Bacteria;Chloroflexi;Anaerolineae;Anaerolineales;Anaerolineaceae;uncultured;uncultured Longilinea sp.	37.8435	-5.38218	0.000366044	0.00205246	Inoculum Sludge
ea4ee1aec3e2529537db8a97647f4ba9 Bacteria;Firmicutes;Clostridia;Clostridiales;Ruminococcaceae;Oscillibacter	34.1624	5.42701	0.000369264	0.00206315	R1 Attached
6e1a00d9b4c9979898c5ed7eee9faf7c Bacteria;Bacteroidetes;Bacteroidia;Bacteroidales;Prolixibacteraceae;WCHB1-32;uncultured bacterium	63.3891	-6.14027	0.000377508	0.00210173	Inoculum Sludge
9c9c0737df51ec8b33dcc67534da178a Bacteria;Chloroflexi;Anaerolineae;Anaerolineales;Anaerolineaceae;uncultured	37.5887	-5.37219	0.000378948	0.00210229	Inoculum Sludge
cfcc33bd90d3ac5877b9d67b8d502a57 Bacteria;Bacteroidetes;Bacteroidia;Bacteroidales;Paludibacteraceae;Paludibacter	34.7164	5.45079	0.000381159	0.00210711	R1 Attached
048cf0427d1e99f601e26359c22231c6 Bacteria;Proteobacteria;Deltaproteobacteria;Deltaproteobacteria Incertae Sedis;Syntrophorhabdaceae;Syntrophorhabdus;uncultured Syntrophorhabdus sp.	37.8263	-5.38152	0.000384583	0.00211858	Inoculum Sludge
bf50f696e48bafcfc47f9630b1b72fdd Bacteria;Firmicutes;Clostridia;Clostridiales;Family XI;Tissierella	53.7825	6.09388	0.000392392	0.00215404	R1 Attached
531956427e84e35977d82d60d1ec384e Bacteria;Planctomycetes;Phycisphaerae;S-70;uncultured bacterium;uncultured bacterium;uncultured bacterium	37.1017	-5.3529	0.000397549	0.00217474	Inoculum Sludge
1fdac41d76f1cab7107b6c47ce440cd3 Bacteria;FCPU426;uncultured bacterium;uncultured bacterium;uncultured bacterium;uncultured bacterium;uncultured bacterium	37.0921	-5.35253	0.000399652	0.00217866	Inoculum Sludge
1d90dc50437abcaee71c68ff45b4d8a4 Archaea;Euryarchaeota;Methanomicrobia	39.2568	-5.43624	0.000401544	0.0021814	Inoculum Sludge
b4ff4388a64bf6c0ca37164e7ce5397f Bacteria;Chloroflexi;Anaerolineae;Anaerolineales;Anaerolineaceae;uncultured;uncultured Longilinea sp.	37.8113	-5.38094	0.000409937	0.00221629	Inoculum Sludge
3b8f783c8c8178b83c1f9052ea6d260f Bacteria;Proteobacteria;Deltaproteobacteria;Syntrophobacterales;Syntrophaceae	37.0579	-5.35119	0.000410791	0.00221629	Inoculum Sludge
92ae28997f4ab914bedc5c1486cdf79d Archaea;Euryarchaeota;Methanomicrobia;Methanosarcinales;Methanosarcinaceae;Methanomethylovorans	39.989	-5.46369	0.000422413	0.00227119	Inoculum Sludge
305f83ecdd50dae81ee7ea9e9c9e03c9 Bacteria;Proteobacteria;Deltaproteobacteria;Syntrophobacterales;Syntrophaceae;Syntrophus	36.7713	-5.33973	0.000440894	0.00236247	Inoculum Sludge
f94a0b172d54c91d1ffb7e034d038ef4 Bacteria;Proteobacteria;Gammaproteobacteria;Methylococcales;Methylomonaceae;Methylomonas	60.2461	-6.06585	0.000445498	0.00237095	Inoculum Sludge
1366aac55cfaeff10f062aa5452a467a Bacteria;Proteobacteria;Deltaproteobacteria;Syntrophobacterales;Syntrophaceae;uncultured;bacterium enrichment culture clone E36_A	37.2593	-5.35924	0.000445432	0.00237095	Inoculum Sludge
e9d194946ce0d85ecbf7b64636b73747 Bacteria;Epsilonbacteraeota;Campylobacteria;Campylobacterales;Arcobacteraceae;Arcobacter	41.0287	-5.50154	0.000447489	0.0023735	Inoculum Sludge
a40ad79c9085ebfa830c438488535249 Bacteria;Chloroflexi;Anaerolineae;SJA-15;uncultured bacterium;uncultured bacterium;uncultured bacterium	60.4572	-6.07098	0.000451261	0.00238545	Inoculum Sludge
8044b312fcbf4b569d851d65d0f5da70 Bacteria;Firmicutes;Clostridia;Clostridiales;Ruminococcaceae;Caproiciproducens;uncultured organism	32.9508	5.37371	0.000454235	0.00239312	R1 Attached
b4e0f25ba9e6330931a679e0688d4958 Bacteria;Firmicutes;Clostridia;Clostridiales;Ruminococcaceae;Intestinimonas	51.1637	6.02085	0.000457397	0.00240172	R1 Attached
941adeb30a562c6d9d2bbdee5f9d68a7 Bacteria;Firmicutes;Clostridia;Clostridiales;Ruminococcaceae;Oscillibacter	50.9887	6.0158	0.000462343	0.00241156	R1 Attached
5328bf5634e97ee66147899972aa42eb Bacteria;Actinobacteria;Actinobacteria;Propionibacteriales;Propionibacteriaceae	51.1331	6.01999	0.000462106	0.00241156	R1 Attached
8568025acd0d7fa781a5d7c1704ae413 Bacteria;Bacteroidetes;Bacteroidia;Bacteroidales;Bacteroidetes vadinHA17	36.027	-5.30947	0.000464545	0.00241502	Inoculum Sludge
aee0d8a86a3aa8c647eb59e9aad291d8 Bacteria;Proteobacteria;Deltaproteobacteria;Syntrophobacterales;Syntrophobacteraceae;Syntrophobacter	38.0934	-5.3919	0.000489286	0.00253525	Inoculum Sludge
018345606052593f57bba3c12e9ff3b5 Bacteria;Patescibacteria;Saccharimonadia;Saccharimonadales	57.7539	-6.00396	0.000506201	0.00261426	Inoculum Sludge
477b9c3382423f2172fd01b6d5ce1183 Archaea;Crenarchaeota;Bathyarchaeia	35.4952	-5.28748	0.000529612	0.0027262	Inoculum Sludge
70722fba0a5242a7caa774728986967c Bacteria;Chloroflexi;Anaerolineae;Anaerolineales;Anaerolineaceae;uncultured	35.9459	-5.3062	0.000535796	0.00274902	Inoculum Sludge
3aa9c8c05180f9a6b469d24475cfab7f Bacteria;Firmicutes;Clostridia;Clostridiales;Clostridiaceae 1;Clostridium sensu stricto 12	48.4512	5.94094	0.000545228	0.00277925	R1 Attached
c7450d5c7b1c9ed8ee535989ff66162e Bacteria;Bacteroidetes;Bacteroidia	35.9137	-5.3047	0.000544263	0.00277925	Inoculum Sludge
61656550cfbd7baffdc7277c8b6e337f Bacteria;Proteobacteria;Deltaproteobacteria;Syntrophobacterales;Syntrophaceae;Syntrophus	35.6976	-5.29594	0.000554456	0.00281714	Inoculum Sludge
9630378c95a651ced1e131424b4fe7ed Bacteria;Synergistetes;Synergistia;Synergistales;Synergistaceae;Thermovirga	37.1113	-5.35328	0.000557685	0.0028244	Inoculum Sludge
5d512ac1c9bb0e5b9b929970610b33c4 Bacteria;Spirochaetes;Leptospirae;Leptospirales;Leptospiraceae;RBG-16-49-21	34.4968	-5.24523	0.00056686	0.00286164	Inoculum Sludge
768379b9065be710c70992f7d4908470 Bacteria;Chloroflexi;Anaerolineae;Anaerolineales;Anaerolineaceae;uncultured;uncultured Longilinea sp.	35.9887	-5.30792	0.000573367	0.00288521	Inoculum Sludge
7fd864599d0c8cd636d4a5efe5d1bc83 Bacteria;Epsilonbacteraeota;Campylobacteria;Campylobacterales;Sulfurospirillaceae;Sulfurospirillum	35.7201	-5.29685	0.000577172	0.00289508	Inoculum Sludge
bef07e00dd89f8423e8ab9636ba27595 Bacteria;Spirochaetes;Spirochaetia;Spirochaetales;Spirochaetaceae;uncultured;uncultured bacterium	35.1637	-5.27365	0.000605868	0.00302934	Inoculum Sludge
fedbb5f643c9d088c8f35b3d32da5d88 Bacteria;Latescibacteria;Latescibacteria;Latescibacterales;Latescibacteraceae;uncultured bacterium;uncultured bacterium	180.809	-4.48807	0.00060913	0.00303598	Inoculum Sludge
ddcd9f9824931e096878657c66bfeeff Bacteria;Chloroflexi;Anaerolineae;SBR1031	54.122	-5.90875	0.000615123	0.00305249	Inoculum Sludge
58fe84b8356b9969352b6a0a44abe079 Bacteria;Bacteroidetes;Bacteroidia;Bacteroidales;Dysgonomonadaceae;Dysgonomonas	30.6052	5.26449	0.000616331	0.00305249	R1 Attached
8c34b0099b7f3c7cc1805854b73ea870 Bacteria;Bacteroidetes;Bacteroidia;Bacteroidales;Bacteroidaceae;Bacteroides	46.4007	5.87751	0.000628344	0.0031022	R1 Attached
50aaaef0399cc29ebd704d1949d9e5e8 Bacteria;Proteobacteria;Deltaproteobacteria;Myxococcales;Phaselicystidaceae;Phaselicystis	53.0838	-5.88035	0.000652744	0.00321257	Inoculum Sludge
0b853276a4814ccdc014c3f1c9d9a61b Bacteria;Firmicutes;Clostridia;Clostridiales;Ruminococcaceae;Caproiciproducens	31.4434	5.30452	0.000655778	0.00321741	R1 Attached
d08ff51d82c3092843936c3e2a6816f0 Bacteria;Planctomycetes;Phycisphaerae;MSBL9;SG8-4;metagenome;metagenome	53.7061	-5.89742	0.000659376	0.00322499	Inoculum Sludge
2d5005f9389ae8d47a5575844f09b479 Bacteria;Spirochaetes;Spirochaetia;Spirochaetales;Spirochaetaceae;uncultured;uncultured bacterium	34.4138	-5.24173	0.000663768	0.00323638	Inoculum Sludge
724ed0f098c39d728741974be5c8f8a5 Bacteria;Spirochaetes;Spirochaetia;Spirochaetales;Spirochaetaceae;uncultured;uncultured bacterium	33.5058	-5.20201	0.000670611	0.00325963	Inoculum Sludge
085b03c5af9c11a5b02c0d449791db22 Bacteria;Proteobacteria;Alphaproteobacteria;Caulobacterales;Caulobacteraceae;Brevundimonas	34.379	-5.24005	0.000682423	0.0033068	Inoculum Sludge
b49540b9ce28d749c9a93c3ee01bc59e Bacteria;Firmicutes;Clostridia;Clostridiales;Ruminococcaceae;Caproiciproducens;Clostridium sp. MB2-A37	45.5893	5.8517	0.000697559	0.00336975	R1 Attached
537194d9d568198e193e136fde6ba806 Bacteria;Bacteroidetes;Bacteroidia;Bacteroidales;Dysgonomonadaceae;Dysgonomonas	30.6462	5.26642	0.000708108	0.00341021	R1 Attached
0cfa3a81c5b95fb1ffb886e37a5ef2b2 Bacteria;Firmicutes;Negativicutes;Selenomonadales;Acidaminococcaceae;Acidaminococcus	29.992	5.23455	0.00071343	0.00342534	R1 Attached
d968af0fca8dead260fd0d7244f2b126 Bacteria;Proteobacteria;Gammaproteobacteria;Pseudomonadales;Moraxellaceae;Psychrobacter	45.1611	5.83779	0.000717948	0.00343652	R1 Attached
3c71e376c283c13877881c6b057cf9c8 Bacteria;Chloroflexi;Anaerolineae;Anaerolineales;Anaerolineaceae;uncultured	32.7039	-5.16612	0.000720386	0.00343771	Inoculum Sludge
4283b1b59b07a033f5070cb690d23345 Bacteria;Bacteroidetes;Bacteroidia;Bacteroidales;Bacteroidetes vadinHA17	51.3049	-5.83025	0.000727842	0.0034421	Inoculum Sludge
82ad24649e350a827da1677a39a071ac Bacteria;Bacteroidetes;Bacteroidia;Bacteroidales;Bacteroidetes vadinHA17;uncultured bacterium;uncultured bacterium	34.117	-5.22893	0.000727884	0.0034421	Inoculum Sludge
0b552edadc67a11f50705caa48724b6b Bacteria;Bacteroidetes;Bacteroidia;Bacteroidales;Bacteroidetes vadinHA17	33.6311	-5.20765	0.000727389	0.0034421	Inoculum Sludge
a0e28fc1d9387c929d32fe1536366414 Bacteria;Firmicutes;Clostridia;Clostridiales;Ruminococcaceae	30.8526	5.27646	0.000742025	0.00349844	R1 Attached
fb65763fe605fac4b93e112cec2a0210 Bacteria;Chloroflexi;Anaerolineae;Anaerolineales;Anaerolineaceae;uncultured;uncultured Longilinea sp.	32.6708	-5.16465	0.000744538	0.00349977	Inoculum Sludge
6bb6884a67ac5199df4de1069bcfbbd5 Bacteria;Chloroflexi;Anaerolineae;Anaerolineales;Anaerolineaceae	32.4514	-5.15462	0.000747922	0.00350519	Inoculum Sludge
f8aa8bcbd13d47c1166e7c5e17d223d7 Bacteria;Firmicutes;Clostridia;Clostridiales;Ruminococcaceae;Caproiciproducens	29.7108	5.22058	0.000759234	0.00354761	R1 Attached
0a7fed391877017fb863230f8151d10a Bacteria;Proteobacteria;Gammaproteobacteria;Pseudomonadales;Moraxellaceae;Psychrobacter	43.4482	5.78098	0.000784572	0.00365513	R1 Attached
a6b122ff6371c630a2c7f636ccbee924 Bacteria;Epsilonbacteraeota;Campylobacteria;Campylobacterales;Arcobacteraceae;Arcobacter;oilfield bacterium 'FWKO B'	34.5907	-5.24937	0.000788806	0.00366398	Inoculum Sludge
2293e6ec37ac668e7a73f6266e3a2efd Bacteria;Epsilonbacteraeota;Campylobacteria;Campylobacterales;Helicobacteraceae;Wolinella;Wolinella succinogenes	43.175	5.77183	0.000795621	0.00368289	R1 Attached
2e3dde0e451605827d2fb9abbf1c4909 Bacteria;Chloroflexi;Anaerolineae;Anaerolineales;Anaerolineaceae;uncultured;uncultured Chloroflexi bacterium	49.7805	-5.78602	0.000797569	0.00368289	Inoculum Sludge
633b17c4ce429e97f84c240c69b2aefe Bacteria;Planctomycetes;Phycisphaerae;mle1-8;uncultured bacterium;uncultured bacterium;uncultured bacterium	49.5154	-5.77818	0.000808879	0.00372417	Inoculum Sludge
7c81393219506eacbf8852ff09ed6489 Bacteria;Firmicutes;Clostridia;Clostridiales;Ruminococcaceae	42.6245	5.75296	0.000816993	0.00375052	R1 Attached
1b44769a414e26fb6080f6f6792452aa Bacteria;Bacteroidetes;Bacteroidia;Bacteroidales;Paludibacteraceae;Paludibacter	42.4243	5.746	0.000825646	0.00375729	R1 Attached
fdbfc28743e0024b2b7642980d3aff07 Bacteria;Synergistetes;Synergistia;Synergistales;Synergistaceae;Syner-01;uncultured bacterium	32.1255	-5.13971	0.000825169	0.00375729	Inoculum Sludge
95a37b3726aee9e27e41a84219e58ba8 Bacteria;Spirochaetes;Spirochaetia;Spirochaetales;Spirochaetaceae;Spirochaeta 2	49.2503	-5.7703	0.000820907	0.00375729	Inoculum Sludge
7d3bce120dff2f2f93709d79768509a1 Bacteria;Acidobacteria;Aminicenantia;Aminicenantales;metagenome;metagenome;metagenome	49.374	-5.77395	0.000837019	0.00379803	Inoculum Sludge
155faf8da0922497bf74f17192bbca91 Bacteria;Proteobacteria;Deltaproteobacteria;Syntrophobacterales;Syntrophaceae;uncultured;bacterium enrichment culture clone E36_A	31.626	-5.11644	0.000855817	0.00386101	Inoculum Sludge
c476f960f2b673ee2ae7f3bfd732c1da Bacteria;Acidobacteria;Subgroup 21	48.7678	-5.75582	0.000854638	0.00386101	Inoculum Sludge
05eb70ff1d57bfacc48c18e4735d8199 Bacteria;Proteobacteria;Deltaproteobacteria;Syntrophobacterales;Syntrophobacteraceae;Syntrophobacter	33.6798	-5.20976	0.000860597	0.00387145	Inoculum Sludge
8077cce3439a9640e7d441fa90574719 Bacteria;Proteobacteria;Deltaproteobacteria;Deltaproteobacteria Incertae Sedis;Syntrophorhabdaceae;Syntrophorhabdus	48.4815	-5.74703	0.000871527	0.00390942	Inoculum Sludge
08d858285f37590f6553288b3556486b Bacteria;Aegiribacteria	48.1963	-5.73852	0.000875961	0.00391812	Inoculum Sludge
1f15ee91f83cbb76cbac10223064e4b5 Bacteria;Proteobacteria;Gammaproteobacteria;Alteromonadales;Alteromonadaceae;Rheinheimera	48.2566	-5.74034	0.000884075	0.00394318	Inoculum Sludge
126a7bd385f79f78bbc13e3c448daac5 Archaea;Euryarchaeota;Methanomicrobia;Methanosarcinales;Methanosaetaceae;Methanosaeta;Methanosaeta harundinacea 6Ac	31.192	-5.09585	0.000912482	0.00405835	Inoculum Sludge
abc6918acd7e06153e0255da7b177890 Bacteria;Chloroflexi;Anaerolineae;SJA-15	31.5656	-5.11366	0.00106378	0.00471788	Inoculum Sludge
be3252b98ea67d36587242ff9fc826db Bacteria;Thermotogae;Thermotogae;Petrotogales;Petrotogaceae;SC103;uncultured bacterium	30.095	-5.04272	0.00107297	0.00474524	Inoculum Sludge
e93362eb20f3940a98597c7bacb3bb36 Bacteria;Actinobacteria;Actinobacteria;Actinomycetales;Actinomycetaceae;Actinomyces	39.062	5.62462	0.00108469	0.00478362	R1 Attached
967af3146e858c8473742aa5f1cfddca Bacteria;Bacteroidetes;Bacteroidia;Bacteroidales;Dysgonomonadaceae;Dysgonomonas	26.7715	5.06602	0.00110504	0.0048597	R1 Attached
9ef93d5a24672cac204c9c73f472782b Archaea;Euryarchaeota;Methanobacteria;Methanobacteriales;Methanobacteriaceae;Methanobrevibacter	38.084	5.58718	0.00117989	0.00517436	R1 Attached
1beafe0994cc46f940e4a56d27d728f6 Bacteria;Chloroflexi;Anaerolineae;Anaerolineales;Anaerolineaceae	29.0897	-4.99216	0.00126084	0.00548344	Inoculum Sludge
1eaf6ae5c27b9c19558a5754a9287bbd Bacteria;Chloroflexi;Anaerolineae;RBG-13-54-9	44.9831	-5.63692	0.00125949	0.00548344	Inoculum Sludge
1759e728b0bb9ccceacca01099d57e8b Bacteria;Spirochaetes;Spirochaetia;Spirochaetales;Spirochaetaceae;uncultured	43.1199	-5.57475	0.00125412	0.00548344	Inoculum Sludge
1ff833571d965f760d39f18fb64398ce Bacteria;Firmicutes;Clostridia;Clostridiales;Ruminococcaceae;Caproiciproducens;Clostridium sp. MB2-A37	37.7636	5.57475	0.00127168	0.00551529	R1 Attached
405632dfd7f4beed76cba70c0c945a6d Bacteria;Proteobacteria;Deltaproteobacteria;Syntrophobacterales;Syntrophobacteraceae;Syntrophobacter	42.577	-5.5561	0.00128383	0.00555265	Inoculum Sludge
d145a72f77e26f1a8f367dd6216fafe4 Bacteria;Chloroflexi;Anaerolineae;SJA-15;uncultured bacterium;uncultured bacterium;uncultured bacterium	29.2774	-5.00181	0.00131415	0.00566818	Inoculum Sludge
4e914bfb82e47a0936c0c43cb6016f70 Bacteria;Proteobacteria;Deltaproteobacteria;Desulfuromonadales;Geobacteraceae;Geobacter;uncultured Desulfuromonadales bacterium	41.7785	-5.52821	0.00135399	0.005824	Inoculum Sludge
1308b4a276416793a1dfb3d7b18bca8c Archaea;Euryarchaeota;Methanomicrobia;Methanomicrobiales;Methanoregulaceae;Methanoregula	28.8067	-4.97764	0.00135836	0.00582683	Inoculum Sludge
8a155a313d9f8167af9d024942f54995 Bacteria;Firmicutes;Clostridia;Clostridiales;Ruminococcaceae;Caproiciproducens;uncultured organism	25.8819	5.01579	0.00136466	0.00582946	R1 Attached
7e1f186fa7d565d9f575cd34efb35892 Bacteria;Firmicutes;Negativicutes;Selenomonadales;Acidaminococcaceae;uncultured	38.4621	5.60184	0.0013664	0.00582946	R1 Attached
6f41c36043f3de5c4e4709a3cea542b6 Bacteria;TA06	28.7463	-4.97458	0.00137497	0.00585014	Inoculum Sludge
fe2db84b90f7fd3cb124ff26cb1c3255 Bacteria;Proteobacteria;Gammaproteobacteria;Betaproteobacteriales;Rhodocyclaceae;Thauera	41.5166	-5.51894	0.00138071	0.00585869	Inoculum Sludge
6e8c65f08bd2b42eed65d6f9442f37ba Bacteria;Epsilonbacteraeota;Campylobacteria;Campylobacterales;Sulfurospirillaceae;Sulfurospirillum	28.3408	-4.9533	0.0013847	0.00585978	Inoculum Sludge
4dac3daf4d428412fc1b24b08d65edac Bacteria;Synergistetes;Synergistia;Synergistales;Synergistaceae;Syner-01;uncultured bacterium	28.4943	-4.96147	0.00141197	0.0059591	Inoculum Sludge
75e4b43188fac2d0e1608e870718a625 Bacteria;Chloroflexi;Anaerolineae;RBG-13-54-9	41.2356	-5.50894	0.00141691	0.00596394	Inoculum Sludge
1e027ebce9a52b7cb2af7e8b37d8ffc9 Bacteria;FCPU426;uncultured bacterium;uncultured bacterium;uncultured bacterium;uncultured bacterium;uncultured bacterium	28.7474	-4.97464	0.00142852	0.00599672	Inoculum Sludge
a8b6195d9df86e2b7cf8a9f21a291fba Bacteria;Firmicutes;Clostridia;Clostridiales;Ruminococcaceae;Oscillibacter	37.4478	5.56239	0.00143402	0.00600375	R1 Attached
9e53d5485c4e3767e11b7790241c04a2 Bacteria;Proteobacteria;Deltaproteobacteria;Syntrophobacterales;Syntrophaceae;uncultured;bacterium enrichment culture clone E36_A	28.0331	-4.9371	0.00144279	0.00602443	Inoculum Sludge
5dc285688de5874321a481d1f23ad828 Bacteria;Synergistetes;Synergistia;Synergistales;Synergistaceae;Syner-01;uncultured bacterium	27.7709	-4.9231	0.00147969	0.00616212	Inoculum Sludge
6e4442ad769236df304c86bdcafc06cc Bacteria;Proteobacteria;Gammaproteobacteria;Alteromonadales;Shewanellaceae;Shewanella	35.4255	5.48052	0.00149444	0.00620707	R1 Attached
490669587525a6492417df9e2306ee18 Bacteria;BRC1;uncultured organism;uncultured organism;uncultured organism;uncultured organism;uncultured organism	40.4292	-5.47972	0.00150856	0.00624916	Inoculum Sludge
dd9bd2cf0984bdb091033c898e228d1c Bacteria;Thermotogae;Thermotogae;Petrotogales;Petrotogaceae;SC103;uncultured bacterium	27.9768	-4.93417	0.00152227	0.00628938	Inoculum Sludge
7471c1b384448d3eda3f8dbb689cd2ac Bacteria;Proteobacteria;Deltaproteobacteria;Desulfuromonadales;Geobacteraceae;Geobacter	40.3706	-5.4775	0.00157734	0.00649981	Inoculum Sludge
cc049559ec8937e8b4fc6f9bb30d3309 Bacteria;Actinobacteria;Coriobacteriia;Coriobacteriales;Eggerthellaceae;Gordonibacter	36.3278	5.5176	0.0016022	0.00656775	R1 Attached
91aaa8f14d046e66bb7ada2c730b1f83 Bacteria;Proteobacteria;Gammaproteobacteria;Betaproteobacteriales;Burkholderiaceae	39.6625	-5.45147	0.00160099	0.00656775	Inoculum Sludge
f672a1a9d0acedc9e39329b8b6fc01ab Bacteria;Firmicutes;Clostridia;Clostridiales;Lachnospiraceae;uncultured;bacterium enrichment culture clone Ecwsrb026	35.8834	5.49955	0.00161101	0.00658666	R1 Attached
5a1a8de77139fb7718549cd483669372 Bacteria;Proteobacteria;Deltaproteobacteria;Desulfovibrionales;Desulfovibrionaceae;Desulfovibrio	35.7852	5.49556	0.00163574	0.00667043	R1 Attached
ba7831da8c03684c3266d2d7002c7d58 Bacteria;Bacteroidetes;Bacteroidia;Bacteroidales;Dysgonomonadaceae;Dysgonomonas	24.1066	4.90999	0.00166303	0.00676415	R1 Attached
b817d5a8683c69000cf2307a921b9cce Bacteria;Proteobacteria;Deltaproteobacteria;Desulfovibrionales;Desulfovibrionaceae;Desulfovibrio	34.4062	5.43753	0.00167902	0.00681154	R1 Attached
e16f9d1781e363842b24eb35f9c75eba Bacteria;Firmicutes;Clostridia;Clostridiales;Clostridiaceae 1	34.1283	5.42555	0.00169892	0.0068745	R1 Attached
6a2125de453e01fd6833301f1e5c5228 Archaea;Crenarchaeota;Bathyarchaeia	26.7726	-4.86846	0.0017184	0.00693543	Inoculum Sludge
364d0c0566bec676b0450ecde0ddbe50 Archaea;Euryarchaeota;Methanobacteria;Methanobacteriales;Methanobacteriaceae;Methanobacterium	27.1817	-4.89122	0.00179714	0.00723462	Inoculum Sludge
7ff8e6fb5789234cf1294b9f8d4fccff Bacteria;Actinobacteria;Actinobacteria;Propionibacteriales;Propionibacteriaceae;Brooklawnia	478.834	-3.82443	0.00183933	0.00733068	Inoculum Sludge
8032adac68ada3912ffc2c2e5b98054e Bacteria;Firmicutes;Clostridia;Clostridiales;Christensenellaceae;Christensenellaceae R-7 group;bacterium enrichment culture clone M137	33.2628	5.3876	0.00183429	0.00733068	R1 Attached
83b2884a83bc73dc8ab0063e717a77ec Bacteria;Firmicutes;Clostridia;Clostridiales;Ruminococcaceae;Ruminococcaceae UCG-002	33.3451	5.39119	0.00183024	0.00733068	R1 Attached
3613cabe4999cd3794f8fa6068836689 Bacteria;Actinobacteria;Actinobacteria;Micrococcales;Microbacteriaceae;Microbacterium	37.9418	-5.38607	0.00183967	0.00733068	Inoculum Sludge
b364cc0f94f74e65e0e5dca82803ef84 Archaea;Euryarchaeota;Methanomicrobia;Methanosarcinales;Methanosaetaceae;Methanosaeta;uncultured Methanosarcinales archaeon	27.1764	-4.89094	0.00187025	0.00741486	Inoculum Sludge
f8c127ed567ea82be3bede16bde5c693 Bacteria;Chloroflexi;Anaerolineae;uncultured;uncultured bacterium;uncultured bacterium;uncultured bacterium	37.8341	-5.38167	0.00186693	0.00741486	Inoculum Sludge
cdf20afe9d4357598ba3d6d7ac684931 Bacteria;Epsilonbacteraeota;Campylobacteria;Campylobacterales;Helicobacteraceae;Wolinella;Wolinella succinogenes	23.2094	4.85344	0.00193721	0.00766102	R1 Attached
69407cf1e3cd384e377b4dea3f623dbe Bacteria;Epsilonbacteraeota;Campylobacteria;Campylobacterales;Arcobacteraceae;Arcobacter	37.2822	-5.3601	0.00196595	0.00775514	Inoculum Sludge
0667e11809e88f8ace3d97de8b44cec2 Bacteria;Bacteroidetes;Bacteroidia;Bacteroidales;Bacteroidetes vadinHA17	37.476	-5.3678	0.00199166	0.00783685	Inoculum Sludge
3e135d6db270f739faf1128a89ad2873 Archaea;Euryarchaeota;Methanomicrobia;Methanomicrobiales;Methanoregulaceae;Methanoregula	26.4481	-4.85035	0.00204335	0.00802015	Inoculum Sludge
995f9fa87cd8bd2d77034035c6d39d8b Bacteria;Firmicutes;Clostridia;Clostridiales;Ruminococcaceae;Caproiciproducens	32.075	5.33387	0.0020666	0.0080887	R1 Attached
a5ee5167ed0619301afaa9288418f22a Bacteria;Chloroflexi;Anaerolineae;Anaerolineales;Anaerolineaceae	39.3664	-5.44054	0.00207112	0.0080887	Inoculum Sludge
ae86c5584e7da819049c5d467606fcbc Bacteria;Cloacimonetes;Cloacimonadia;Cloacimonadales;Cloacimonadaceae;LNR A2-18	36.5278	-5.32988	0.00208726	0.0081315	Inoculum Sludge
21262326a6f8cd6bf55070a5314e6059 Bacteria;Firmicutes;Clostridia;Clostridiales;Clostridiaceae 1;Clostridium sensu stricto 16	31.8634	5.32402	0.00212303	0.00825037	R1 Attached
fdc295b4d4940800460681fe2987348d Bacteria;Synergistetes;Synergistia;Synergistales;Synergistaceae;Thermovirga	25.6582	-4.80509	0.00213366	0.00827121	Inoculum Sludge
166ad335651fef2a8936fe30bcd11374 Bacteria;Bacteroidetes;Bacteroidia;Bacteroidales;Paludibacteraceae;Paludibacter	31.4218	5.3035	0.00220414	0.00852341	R1 Attached
1925c025be5d06e070739f8f868fe2e9 Bacteria;Spirochaetes;Spirochaetia;Spirochaetales;Spirochaetaceae;Spirochaeta 2	35.8337	-5.3016	0.00221324	0.00852628	Inoculum Sludge
a1d0f280d71bf0bdf5caf54d5cd4b37f Bacteria;Bacteroidetes;Bacteroidia;Bacteroidales;Bacteroidetes vadinHA17	36.2158	-5.31708	0.00221575	0.00852628	Inoculum Sludge
38cd7037d12e984b58f82cdca11c90bb Bacteria;Aegiribacteria	36.048	-5.31044	0.00225614	0.0086605	Inoculum Sludge
23a67de7b3f2c78ff547d7fe5e07f012 Archaea;Crenarchaeota;Bathyarchaeia	24.6726	-4.74645	0.00231766	0.00887495	Inoculum Sludge
5e94abcc4d268fc45ff49770fd1c727b Bacteria;Actinobacteria;Actinobacteria;Propionibacteriales;Propionibacteriaceae;Propionibacterium;Propionibacterium freudenreichii	30.6912	5.26856	0.00238226	0.00909532	R1 Attached
a8caca3a33364dfb788470b3d997a62c Bacteria;Proteobacteria;Deltaproteobacteria	36.3804	-5.32371	0.0023868	0.00909532	Inoculum Sludge
08749cbb658a13d00c7f97f0f13d3c02 Bacteria;Thermotogae;Thermotogae;Petrotogales;Petrotogaceae;SC103;uncultured bacterium	24.6389	-4.74446	0.00241591	0.00918398	Inoculum Sludge
5a7d4e5eb50b77eeec720590c6eb11ab Bacteria;Latescibacteria;uncultured bacterium;uncultured bacterium;uncultured bacterium;uncultured bacterium;uncultured bacterium	34.9251	-5.26338	0.00245941	0.00932675	Inoculum Sludge
df068d695130473b6c222f526f33e4d4 Bacteria;FCPU426;uncultured bacterium;uncultured bacterium;uncultured bacterium;uncultured bacterium;uncultured bacterium	24.4546	-4.7331	0.00246779	0.00933598	Inoculum Sludge
209ae50e61f547b895087f10edb5039e Bacteria;Synergistetes;Synergistia;Synergistales;Synergistaceae;Thermovirga	25.7157	-4.80836	0.00247439	0.00933843	Inoculum Sludge
6c408c3100839f52714896b4dd51b241 Bacteria;Chloroflexi;Anaerolineae;Anaerolineales;Anaerolineaceae;Leptolinea	24.1739	-4.71585	0.00249565	0.00939608	Inoculum Sludge
9e7a75ae6a5804f042781bc3a34c6ca6 Bacteria;Epsilonbacteraeota;Campylobacteria;Campylobacterales;Arcobacteraceae;Arcobacter	25.5989	-4.80171	0.00252352	0.00947829	Inoculum Sludge
2dd7de2c597989083909543c03f94501 Bacteria;Bacteroidetes;Bacteroidia;Bacteroidales;Dysgonomonadaceae;Petrimonas	30.7194	5.26989	0.00253648	0.00950424	R1 Attached
262eef700550576ebbfec19f5bb25693 Bacteria;Chloroflexi;Anaerolineae;SBR1031	34.04	-5.22543	0.00261341	0.00976917	Inoculum Sludge
410baa6fb4357ed461073b1654cda099 Bacteria;Proteobacteria;Deltaproteobacteria;Syntrophobacterales;Syntrophaceae	24.1347	-4.71348	0.00271078	0.0101091	Inoculum Sludge
4b64ec6a3f14f91a058595fc33a91dfd Bacteria;Proteobacteria;Deltaproteobacteria;Myxococcales	33.6178	-5.20705	0.0027907	0.0103824	Inoculum Sludge
02dc1893adb4453933567d7271c8aef2 Bacteria;Synergistetes;Synergistia;Synergistales;Synergistaceae;JGI-0000079-D21;uncultured Synergistetes bacterium	33.387	-5.19682	0.00280982	0.0104289	Inoculum Sludge
b2b0931afdb248e566db31deafa7734c Bacteria;Chloroflexi;Anaerolineae;SBR1031	34.1623	-5.23083	0.002821	0.0104457	Inoculum Sludge
db77b7722729dff47e70a99839f6e034 Bacteria;Chloroflexi;Anaerolineae;RBG-13-54-9;uncultured bacterium;uncultured bacterium;uncultured bacterium	36.9984	-5.34894	0.00294118	0.010865	Inoculum Sludge
d155e9abd46e9efc00851bb94e9f6300 Bacteria;Patescibacteria;Saccharimonadia;Saccharimonadales	32.5368	-5.15863	0.00298718	0.0110091	Inoculum Sludge
1b08643b5f725c852c9273e9e3447fa3 Bacteria;Firmicutes;Clostridia;Clostridiales;Ruminococcaceae;Hydrogenoanaerobacterium;uncultured bacterium	28.9005	5.17951	0.00308318	0.0113098	R1 Attached
fa2b6ecb35d4dd77c773e64d70eb406f Bacteria;Bacteroidetes;Ignavibacteria;SJA-28;uncultured bacterium;uncultured bacterium;uncultured bacterium	32.2939	-5.14751	0.00307828	0.0113098	Inoculum Sludge
d4ce8160218a0159738eac562d6b48b2 Bacteria;Chloroflexi;Anaerolineae;Anaerolineales;Anaerolineaceae;uncultured	32.1893	-5.14259	0.00309348	0.0113211	Inoculum Sludge
bd4a8b7133bb3d846c3054cf229548c3 Bacteria;Firmicutes;Clostridia;Clostridiales;Christensenellaceae;Christensenellaceae R-7 group	34.4797	-5.24463	0.00319394	0.0116616	Inoculum Sludge
6d772ff3e1471a2fda8db2052a18b4aa Bacteria;Firmicutes;Clostridia;Clostridiales;Clostridiaceae 1;Clostridium sensu stricto 12	27.8529	5.12491	0.00337839	0.0123064	R1 Attached
ff257b5bc7eb233420c01d75a889f30c Bacteria;Bacteroidetes;Bacteroidia;Bacteroidales;Paludibacteraceae;Paludibacter	27.3966	5.10025	0.00344587	0.0125232	R1 Attached
7756f0b119fa2b61f3e4b2012a58f710 Bacteria;Firmicutes;Clostridia;Clostridiales;Clostridiaceae 1;Clostridium sensu stricto 12	19.0835	4.56021	0.00345938	0.0125432	R1 Attached
6801c0407a6e48b4c1ea1317b98d9c23 Archaea;Euryarchaeota;Methanomicrobia;Methanosarcinales;Methanosaetaceae;Methanosaeta;uncultured Methanosarcinales archaeon	30.8498	-5.07953	0.0035355	0.0127897	Inoculum Sludge
7121dc6ac9017f9ee2172b503f8ddbc9 Bacteria;Epsilonbacteraeota;Campylobacteria;Campylobacterales;Arcobacteraceae;Arcobacter	21.5659	-4.54454	0.00370469	0.013371	Inoculum Sludge
e156ae52ace41db5c18d91823a9e0f37 Bacteria;Omnitrophicaeota	30.3126	-5.05325	0.00375976	0.0135386	Inoculum Sludge
98edd90841d94e18b2f0a2ee06324acb Bacteria;Actinobacteria;Actinobacteria;Propionibacteriales;Propionibacteriaceae;Brooklawnia	430.544	-3.57438	0.00392788	0.0141116	Inoculum Sludge
aad02ac878b37f45d33c4f362858ca9c Bacteria;Actinobacteria;Thermoleophilia;Gaiellales;uncultured	29.7891	-5.02735	0.00395468	0.0141754	Inoculum Sludge
1053c427756474081b2ff7fd5ef32a1b Archaea;Euryarchaeota;Methanobacteria;Methanobacteriales;Methanobacteriaceae;Methanobrevibacter	25.6428	5.0019	0.00409698	0.0146521	R1 Attached
4392ee0e84f8c0d96a03a6022846a367 Bacteria;Proteobacteria;Deltaproteobacteria;Syntrophobacterales;Syntrophobacteraceae;Syntrophobacter	29.2917	-5.0025	0.00413639	0.0147594	Inoculum Sludge
805b6e058437ad86349925650e4c11d3 Bacteria;Actinobacteria;Actinobacteria	29.1509	-4.99544	0.00418852	0.0149115	Inoculum Sludge
54c335057ab7aa9dff269d118065470b Bacteria;Spirochaetes;Spirochaetia;Spirochaetales;Spirochaetaceae;uncultured	28.7559	-4.97504	0.00439327	0.015605	Inoculum Sludge
91f7c2fe40b847f94ed3023224e2d971 Bacteria;Spirochaetes;Spirochaetia;Spirochaetales;Spirochaetaceae;Spirochaeta 2	28.3311	-4.9528	0.00454922	0.0161225	Inoculum Sludge
86c4957d4516a6471c6fdbef786d6db0 Bacteria;Proteobacteria;Deltaproteobacteria;Syntrophobacterales;Syntrophobacteraceae;Syntrophobacter	28.3681	-4.95472	0.00458638	0.0161811	Inoculum Sludge
93705cc893206dbf6320346348e13f5c Bacteria;Proteobacteria;Deltaproteobacteria;Deltaproteobacteria Incertae Sedis;Syntrophorhabdaceae;Syntrophorhabdus;uncultured Syntrophorhabdus sp.	66.0083	-4.01161	0.00458061	0.0161811	Inoculum Sludge
74cac2a656c1d291a35c52f963268d4d Bacteria;Actinobacteria;Actinobacteria;Propionibacteriales;Propionibacteriaceae;Propionicicella	28.1318	-4.94246	0.00462472	0.0162328	Inoculum Sludge
d1dbb0902a0e2f2f8e223ad57575b799 Bacteria;Chloroflexi;Anaerolineae;Anaerolineales;Anaerolineaceae;uncultured;uncultured Longilinea sp.	28.2386	-4.94801	0.00463204	0.0162328	Inoculum Sludge
4414be75ed5900d49ccf9b30bbcbfc61 Bacteria;Firmicutes;Negativicutes;Selenomonadales;Veillonellaceae;Pelosinus	24.4643	4.93185	0.00461686	0.0162328	R1 Attached
8e3d8820f886b9feb4e5482275e7e0b3 Bacteria;Synergistetes;Synergistia;Synergistales;Synergistaceae;Thermovirga	28.2456	-4.94815	0.00469572	0.0164193	Inoculum Sludge
633f18417a85000395895a11ec35a61c Bacteria;Spirochaetes;Spirochaetia;Spirochaetales;Spirochaetaceae;Sphaerochaeta	17.8766	4.4619	0.00474109	0.0165412	R1 Attached
6236d613909f72005b758c364a79a0fe Bacteria;Spirochaetes;Spirochaetia;Spirochaetales;Spirochaetaceae;uncultured;uncultured bacterium	19.496	-4.39239	0.0048471	0.0168735	Inoculum Sludge
5b3f20e9d27a226b68f201f9005faa24 Bacteria;Bacteroidetes;Bacteroidia;Bacteroidales;Bacteroidetes vadinHA17;uncultured bacterium SHA-54;uncultured bacterium SHA-54	19.4894	-4.3919	0.00489525	0.0170034	Inoculum Sludge
df9c2f32246f994fad6d60b5e50954e5 Bacteria;Epsilonbacteraeota;Campylobacteria;Campylobacterales;Arcobacteraceae;Arcobacter	27.6443	-4.91616	0.00500371	0.0173036	Inoculum Sludge
e69f16774084fa19cceb3c66fba411a8 Bacteria;Synergistetes;Synergistia;Synergistales;Synergistaceae;Thermovirga	19.7261	-4.41019	0.00499832	0.0173036	Inoculum Sludge
fd86052ccc7530a803de5dda19c9b7cf Bacteria;Thermotogae;Thermotogae;Petrotogales;Petrotogaceae;SC103;uncultured bacterium	20.2137	-4.44711	0.00511394	0.0176459	Inoculum Sludge
b2646e604c3254a0e661c75e8ec9dc78 Archaea;Euryarchaeota;Methanomicrobia;Methanosarcinales;Methanosaetaceae;Methanosaeta;uncultured Methanosarcinales archaeon	27.204	-4.89239	0.0051535	0.0177434	Inoculum Sludge
6876b0403377e1d05ca4f010b2c18665 Bacteria;Epsilonbacteraeota;Campylobacteria;Campylobacterales;Arcobacteraceae;Arcobacter;oilfield bacterium 'FWKO B'	18.9875	-4.3524	0.00522435	0.017948	Inoculum Sludge
c67e0f9985a2ca928e85aeed35342ff7 Bacteria;Spirochaetes;Leptospirae;Leptospirales;Leptospiraceae;RBG-16-49-21	111.173	-3.93491	0.00529826	0.0181622	Inoculum Sludge
cc41ff3bb6d70f2f1d935577f39f4d71 Bacteria;Firmicutes;Bacilli;Bacillales;Planococcaceae;Rummeliibacillus	25.575	4.99804	0.00535247	0.018308	R1 Attached
6796006d77d5132d18e4e8a6275028cb Bacteria;Actinobacteria;Actinobacteria;Propionibacteriales;Propionibacteriaceae;Propionicicella	26.8222	-4.87143	0.00538626	0.0183835	Inoculum Sludge
7cc879123e7b98c9aaa8c8f1e0dd219b Bacteria;Actinobacteria;Actinobacteria;Propionibacteriales;Propionibacteriaceae;Brooklawnia	26.6301	-4.86064	0.00542197	0.0184653	Inoculum Sludge
5e0b3538614683a18da8ffff575d6438 Bacteria;Armatimonadetes;uncultured	26.5113	-4.85383	0.00547486	0.0186051	Inoculum Sludge
e43f4a147a7e972d1e7b6fff0cb57c18 Bacteria;Actinobacteria;Actinobacteria;Propionibacteriales;Propionibacteriaceae;Brooklawnia	297.356	-3.3313	0.00556749	0.018879	Inoculum Sludge
0a8aa3619bdaa56d0afd9c15247e97d0 Bacteria;Bacteroidetes;Bacteroidia;Bacteroidales;Bacteroidetes vadinHA17;uncultured bacterium SHA-54;uncultured bacterium SHA-54	26.2557	-4.83936	0.00562428	0.0190304	Inoculum Sludge
f14d414ae41c001ef63588a123bd7404 Bacteria;Bacteroidetes;Bacteroidia;Bacteroidales;Bacteroidetes vadinHA17;uncultured bacterium SHA-54;uncultured bacterium SHA-54	26.1755	-4.83488	0.00571979	0.019312	Inoculum Sludge
89cd78c70516956e1c917f133f9b89a4 Bacteria;Firmicutes;Clostridia;Clostridiales;Lachnospiraceae;uncultured;bacterium enrichment culture clone Ecwsrb026	40.8617	5.69075	0.00573795	0.0193317	R1 Attached
dcc5783999d3bb76752635bbc0df2ec8 Bacteria;Omnitrophicaeota;Omnitrophia;Omnitrophales;Omnitrophaceae;Candidatus Omnitrophus;uncultured bacterium	25.9817	-4.82371	0.00577406	0.0194117	Inoculum Sludge
dcb7cb973c45f64addfbe77f16a99e84 Bacteria;Aegiribacteria	26.4404	-4.84965	0.00581617	0.0195115	Inoculum Sludge
60ddd17fff6be68dc5c1adf9f5f8d440 Bacteria;Proteobacteria;Gammaproteobacteria;Betaproteobacteriales;Methylophilaceae	26.0829	-4.82942	0.00589205	0.0197239	Inoculum Sludge
ccf11de4307d3712577ae62f1b6e0226 Bacteria;Proteobacteria;Gammaproteobacteria;Betaproteobacteriales;Methylophilaceae	26.1786	-4.83479	0.00596318	0.0199195	Inoculum Sludge
6dd28b70ce5065f91695de7b5cc20bc2 Bacteria;Actinobacteria;Actinobacteria;Micrococcales;Microbacteriaceae	25.3047	-4.78443	0.0061875	0.020625	Inoculum Sludge
5bcf88a76a40a41a29f764c07424eb6a Bacteria;Proteobacteria;Deltaproteobacteria;SAR324 clade(Marine group B);uncultured bacterium zdt-33i5;uncultured bacterium zdt-33i5;uncultured bacterium zdt-33i5	57.3668	-3.6877	0.00627588	0.0208753	Inoculum Sludge
7f1cc0fd43ccc3f1600c8fcec1e38243 Bacteria;Thermotogae;Thermotogae;Kosmotogales;Kosmotogaceae;Mesotoga	25.3096	-4.78444	0.00632882	0.0210069	Inoculum Sludge
653a4217f0a70e41e76a8175ca78ff80 Bacteria;Firmicutes;Clostridia;Clostridiales;Family XI;Sedimentibacter;bacterium enrichment culture clone T12RRH100B4	22.7249	4.82175	0.00634747	0.0210243	R1 Attached
2df9cb3a7001bf9452a2b9195464ef37 Bacteria;Synergistetes;Synergistia;Synergistales;Synergistaceae;JGI-0000079-D21;uncultured Synergistetes bacterium	19.5862	-4.39916	0.00638067	0.0210898	Inoculum Sludge
569bda28141554226cefd1858a1442b4 Bacteria;Chloroflexi;Anaerolineae;Anaerolineales;Anaerolineaceae	25.5444	-4.79827	0.00643718	0.0212319	Inoculum Sludge
11599ee52a866e8cf774cefd143ac2e1 Bacteria;Thermotogae;Thermotogae;Kosmotogales;Kosmotogaceae;Mesotoga	25.3137	-4.78467	0.00654167	0.0214414	Inoculum Sludge
af3425e7a3ee46e17a79e6708f822b2d Bacteria;Thermotogae;Thermotogae;Kosmotogales;Kosmotogaceae;Mesotoga	25.3348	-4.78617	0.0065409	0.0214414	Inoculum Sludge
ccabbb35868b364dbe558b476f135a0d Bacteria;Spirochaetes;Spirochaetia;Spirochaetales;Spirochaetaceae;Sphaerochaeta	14.9608	4.19207	0.00653927	0.0214414	R1 Attached
9803a202b9866e7dd774a58afb02e829 Bacteria;Actinobacteria;Actinobacteria;Actinomycetales;Actinomycetaceae;Actinomyces	36.7042	5.53277	0.00661778	0.0216457	R1 Attached
cf7c2455ad8cab3355da3ac61ae38024 Bacteria;Chloroflexi;Anaerolineae;SJA-15	17.1676	-4.19958	0.00677314	0.0221077	Inoculum Sludge
d40448c06863b07e7e0dc3f71a4c1ea9 Bacteria;Spirochaetes;Spirochaetia;Spirochaetales;Spirochaetaceae;GWE2-31-10	24.2824	-4.72273	0.00686411	0.0223582	Inoculum Sludge
9b1b7ce255f91765b1544d7d781c469c Bacteria;Epsilonbacteraeota;Campylobacteria;Campylobacterales;Sulfurospirillaceae;Sulfurospirillum	17.1618	-4.19908	0.00687931	0.0223613	Inoculum Sludge
4a1d37d379ef4a279673780e97a93f19 Bacteria;Proteobacteria;Gammaproteobacteria;Pseudomonadales;Pseudomonadaceae;Pseudomonas	20.5001	4.66784	0.00718332	0.0233013	R1 Attached
675896b81b0f5cfe158e7752693042a6 Bacteria;Bacteroidetes;Bacteroidia;Bacteroidales;Bacteroidetes vadinHA17	24.0755	-4.70986	0.00725496	0.0234851	Inoculum Sludge
c5552e0d18cc3893c48efbbbf187e79b Bacteria;Firmicutes;Clostridia;Clostridiales;Family XI;Tissierella	33.979	5.41912	0.00729457	0.0235647	R1 Attached
e30fbb2eed9099c3faee441de88158c1 Bacteria;Synergistetes;Synergistia;Synergistales;Synergistaceae;JGI-0000079-D21;uncultured Synergistetes bacterium	24.279	-4.72222	0.00730981	0.0235655	Inoculum Sludge
c8b0ab5a7506125ed0b94b430ee196b3 Bacteria;Actinobacteria;Actinobacteria;Propionibacteriales;Propionibacteriaceae;Propioniciclava	23.5347	-4.67585	0.00743291	0.0239132	Inoculum Sludge
565eaf17eddedb79814e8d15c9712386 Bacteria;Bacteroidetes;Bacteroidia;Bacteroidales;Tannerellaceae;Macellibacteroides;uncultured bacterium	33.3914	5.39337	0.00746512	0.0239678	R1 Attached
fd8e9ad403bb14b2a0c1adb16f34adb3 Bacteria;Chloroflexi;Anaerolineae	23.5463	-4.67625	0.0075355	0.0241444	Inoculum Sludge
dd6697ad7ac2cb260c88b0ff9a49a79d Bacteria;Proteobacteria;Gammaproteobacteria;Pseudomonadales;Moraxellaceae;Psychrobacter	33.0976	5.38031	0.00755301	0.0241512	R1 Attached
8416d917a49c96bb49d395cb9319ad27 Bacteria;Firmicutes;Clostridia;Clostridiales;Ruminococcaceae	33.1406	5.38206	0.00757609	0.0241757	R1 Attached
d2fc030a9b7cd500b28e57f297601dea Bacteria;Firmicutes;Clostridia;Clostridiales;Ruminococcaceae;Caproiciproducens	19.6365	4.60321	0.00765007	0.0243623	R1 Attached
0420414cf0221cdcab4b43d6b2bc6666 Bacteria;Firmicutes;Clostridia;Clostridiales;Clostridiaceae 1;Clostridium sensu stricto 12	14.054	4.09688	0.00778607	0.0247452	R1 Attached
0727cb39e4742472258cb19a53ea89c7 Bacteria;Firmicutes;Clostridia;Clostridiales;Peptostreptococcaceae;Proteocatella	23.5732	-4.67793	0.00782529	0.0248196	Inoculum Sludge
5bdf88417d0c2fc2efaaebc5a1eec770 Bacteria;Patescibacteria;Saccharimonadia;Saccharimonadales	48.688	-3.80573	0.00799987	0.0253222	Inoculum Sludge
5489506b8791c8e8872835a00089867d Bacteria;Bacteroidetes;Bacteroidia;Bacteroidales;Paludibacteraceae;Paludibacter	31.6558	5.3143	0.00805018	0.0253791	R1 Attached
a0a424af394a5d7d0a3c958d72e26dde Bacteria;Proteobacteria;Gammaproteobacteria;Pseudomonadales;Pseudomonadaceae;Pseudomonas	19.3507	4.58116	0.00804057	0.0253791	R1 Attached
df95bd024d4ef8c3e13a3dd23a6ac84a Bacteria;Actinobacteria;Actinobacteria;Propionibacteriales;Propionibacteriaceae;Propionicicella	23.0554	-4.64495	0.00812503	0.0255637	Inoculum Sludge
e9f24fc162e7cec0cea6967784f3c723 Bacteria;Synergistetes;Synergistia;Synergistales;Synergistaceae;Thermovirga	23.449	-4.67048	0.00816683	0.0256438	Inoculum Sludge
e6af9c8ef3e86fbdfbe25895743c64b8 Bacteria;Bacteroidetes;Bacteroidia;Bacteroidales;Dysgonomonadaceae;Proteiniphilum	31.0411	5.28548	0.00822236	0.0257667	R1 Attached
69b078a3316ce4bc88c5c0edc04734bc Bacteria;Thermotogae;Thermotogae;Kosmotogales;Kosmotogaceae;Mesotoga	23.4535	-4.67045	0.00827996	0.0258955	Inoculum Sludge
a00ea3d89cfbf9bc85f5491528427695 Bacteria;Firmicutes;Clostridia;Clostridiales;Ruminococcaceae;Oscillibacter	19.3436	4.58062	0.00835882	0.0260902	R1 Attached
ef9289a97b778ff2c863cdfab11005ab Bacteria;Firmicutes;Clostridia;Clostridiales;Ruminococcaceae;Pygmaiobacter;Pygmaiobacter massiliensis	30.4535	5.2572	0.00843283	0.0262689	R1 Attached
a8db86ea141a93985c57c458431d26e8 Bacteria;Bacteroidetes;Bacteroidia;Bacteroidales;Tannerellaceae;Macellibacteroides;uncultured bacterium	30.4679	5.25771	0.00846804	0.0263264	R1 Attached
3e579e42d18021ed7e5fe66cdd78599c Bacteria;Bacteroidetes;Bacteroidia;Bacteroidales;Bacteroidetes vadinHA17;uncultured bacterium SHA-54;uncultured bacterium SHA-54	16.9106	-4.17661	0.00856401	0.0265721	Inoculum Sludge
9e2f7fd6dc14a6ea599a547d818a3b89 Bacteria;Bacteroidetes;Bacteroidia;Bacteroidales;Dysgonomonadaceae;uncultured;iron-reducing bacterium enrichment culture clone HN-HFO84	29.866	5.22835	0.00865288	0.0267949	R1 Attached
98976f1860c80ae80dd0502e60151dec Bacteria;Bacteroidetes;Bacteroidia;Bacteroidales;Tannerellaceae;Macellibacteroides;uncultured bacterium	29.7251	5.22125	0.00872839	0.0268717	R1 Attached
83252af58da3dd035a745eda8eac8b7e Bacteria;Actinobacteria;Coriobacteriia;Coriobacteriales;Eggerthellaceae	18.8291	4.53991	0.00871357	0.0268717	R1 Attached
bd9f123c77828dae1857c05ed91afb8b Bacteria;Spirochaetes;Spirochaetia;Spirochaetales;Spirochaetaceae;Sphaerochaeta	13.1853	3.99916	0.00872903	0.0268717	R1 Attached
c9b65eb6f237264b3c85150d6ee1927d Bacteria;Firmicutes;Clostridia;Clostridiales;Clostridiaceae 1;Clostridium sensu stricto 12	29.5722	5.2137	0.00876669	0.0268822	R1 Attached
d15e4b1666059e255987fc1b66191239 Bacteria;Chloroflexi;Anaerolineae;SBR1031;toluene-degrading methanogenic consortium bacterium;toluene-degrading methanogenic consortium bacterium;toluene-degrading methanogenic consortium bacterium	21.9639	-4.57182	0.00875592	0.0268822	Inoculum Sludge
dc20bd3be7f2e7b515fa4896c8659fe5 Bacteria;Actinobacteria;Actinobacteria;Propionibacteriales;Propionibacteriaceae;Propioniciclava;uncultured bacterium	21.4902	-4.53935	0.00925102	0.0280388	Inoculum Sludge
419e4a5dcf73d5320888173cc5325bc3 Bacteria;Proteobacteria;Deltaproteobacteria;Syntrophobacterales;Syntrophaceae;Smithella	37.9528	-5.38653	0.00924271	0.0280388	Inoculum Sludge
ee64d238b0bd641e65334a6b87fdf111 Bacteria;Bacteroidetes;Bacteroidia;Bacteroidales;Dysgonomonadaceae;uncultured	21.9251	-4.5696	0.00917966	0.0280388	Inoculum Sludge
ce1cd629bf7c368a58021c37484c7954 Bacteria;FCPU426;uncultured bacterium;uncultured bacterium;uncultured bacterium;uncultured bacterium;uncultured bacterium	21.4838	-4.53892	0.00920199	0.0280388	Inoculum Sludge
66e1330c9023f443a2f7d915fb452cef Bacteria;Chloroflexi;Anaerolineae;Anaerolineales;Anaerolineaceae;uncultured	21.637	-4.54937	0.00918726	0.0280388	Inoculum Sludge
ca08a1c392d06f379406fe71fca6b948 Bacteria;Chloroflexi;Dehalococcoidia;FW22;uncultured organism;uncultured organism;uncultured organism	21.526	-4.5418	0.00922762	0.0280388	Inoculum Sludge
c07191df6cdce8a9a7a30bdf14532653 Bacteria;Actinobacteria;Actinobacteria	21.206	-4.51936	0.00937988	0.0283746	Inoculum Sludge
8f24115b5ca721a05941b35f4128cf61 Bacteria;Firmicutes;Clostridia;Clostridiales;Ruminococcaceae;Oscillibacter	27.8094	5.12258	0.00950811	0.0286128	R1 Attached
1a4e459b689371841ec2c23c573e4d54 Bacteria;Firmicutes;Clostridia;Clostridiales;Ruminococcaceae	27.8094	5.12258	0.00950811	0.0286128	R1 Attached
7acdf042806370a7da416696291136b8 Bacteria;Proteobacteria;Gammaproteobacteria;Xanthomonadales;Rhodanobacteraceae;Rhodanobacter	21.2346	-4.52135	0.00951332	0.0286128	Inoculum Sludge
369dd2799b3d5c6e439c4b4a90e0c4d8 Bacteria;Firmicutes;Clostridia;Clostridiales;Ruminococcaceae;Caproiciproducens	17.5671	4.43557	0.00954127	0.0286421	R1 Attached
d360b91edec22da9f68c9a8d7f2c2647 Bacteria;Bacteroidetes;Bacteroidia;Bacteroidales;Bacteroidetes vadinHA17	37.1101	-5.35321	0.00956617	0.028662	Inoculum Sludge
812772bef872b0b5a623f4f7f758aeed Archaea;Euryarchaeota;Methanobacteria;Methanobacteriales;Methanobacteriaceae;Methanobrevibacter	27.5156	5.10682	0.00964237	0.0287805	R1 Attached
4e1cd494d24dbd991d1c89976c5c3247 Bacteria;Spirochaetes;Spirochaetia;Spirochaetales;Spirochaetaceae;Sphaerochaeta	27.5156	5.10682	0.00964237	0.0287805	R1 Attached
eb7c0e83f90eb09f561f453ff1931608 Bacteria;Bacteroidetes;Bacteroidia;Bacteroidales;Paludibacteraceae;uncultured	24.7033	4.94639	0.00968161	0.0288341	R1 Attached
1b4f76d0bb067fd9be7e095b9644bda8 Bacteria;Firmicutes;Clostridia;Clostridiales;Ruminococcaceae;Ruminococcaceae UCG-009	27.4983	5.10567	0.00969707	0.0288341	R1 Attached
2950df5eec915a96143a7c9317d51e68 Bacteria;Bacteroidetes;Bacteroidia;Bacteroidales;Dysgonomonadaceae	27.3619	5.09839	0.0097378	0.0288459	R1 Attached
fb19312c3e23a26fffa56a4c82739b4c Bacteria;Firmicutes;Clostridia;Clostridiales;Lachnospiraceae	27.3619	5.09839	0.0097378	0.0288459	R1 Attached
701695e794839ed2f050a54daa7515f6 Bacteria;Actinobacteria;Actinobacteria;Propionibacteriales;Propionibacteriaceae;Propionibacterium;Propionibacterium freudenreichii	27.2219	5.09088	0.00977997	0.0289163	R1 Attached
1adb0b2ee2deb417dd6eaf41ef6f0af3 Bacteria;Bacteroidetes;Bacteroidia;Bacteroidales;Rikenellaceae;uncultured	24.5286	4.93569	0.00983678	0.0289593	R1 Attached
f53148a908f9b60df736a256005fb1c5 Bacteria;Spirochaetes;Leptospirae;Leptospirales;Leptospiraceae;RBG-16-49-21	36.1638	-5.31517	0.00984985	0.0289593	Inoculum Sludge
10e34cdc5eb0ec4d73636d41f65e817a Bacteria;Planctomycetes;Phycisphaerae;S-70;uncultured bacterium;uncultured bacterium;uncultured bacterium	36.1638	-5.31517	0.00984985	0.0289593	Inoculum Sludge
15e1621a81911eb64bf5152794094a69 Bacteria;Bacteroidetes;Bacteroidia;Bacteroidales;Paludibacteraceae;Paludibacter	26.9281	5.07477	0.00992103	0.0291141	R1 Attached
443d376e63b9e6382a50cbcca7f5bcfa Bacteria;Bacteroidetes;Bacteroidia;Bacteroidales;Dysgonomonadaceae;Proteiniphilum	26.6074	5.05674	0.010128	0.0292406	R1 Attached
529e3befa8cd9ae234694bdb8f590446 Bacteria;Latescibacteria;uncultured bacterium;uncultured bacterium;uncultured bacterium;uncultured bacterium;uncultured bacterium	35.3971	-5.28348	0.0101318	0.0292406	Inoculum Sludge
d6eb24ce6289c185f3946268f9d27ebe Bacteria;Epsilonbacteraeota;Campylobacteria;Campylobacterales;Helicobacteraceae;Wolinella;Wolinella succinogenes	17.3716	4.4184	0.0100025	0.0292406	R1 Attached
fec232fa36dce3834be3d343962c5658 Bacteria;Proteobacteria;Deltaproteobacteria;Desulfovibrionales;Desulfovibrionaceae;Desulfovibrio	26.6074	5.05674	0.010128	0.0292406	R1 Attached
e1b79a29c1feaa3c54fc0c0a19065ab4 Bacteria;Firmicutes;Negativicutes;Selenomonadales;Veillonellaceae;Sporomusa	24.284	4.92102	0.0100171	0.0292406	R1 Attached
787121f080a01207fe877fcc6e7ad2ba Bacteria;Proteobacteria;Deltaproteobacteria;Syntrophobacterales;Syntrophobacteraceae;Syntrophobacter	20.5469	-4.4716	0.0100642	0.0292406	Inoculum Sludge
d311155c0d4825564b517e9b78401c91 Bacteria;Actinobacteria;Coriobacteriia;OPB41	24.2316	4.91754	0.0100856	0.0292406	R1 Attached
d01787f17dd073d0cbb86310a5220d53 Bacteria;Proteobacteria;Deltaproteobacteria;Desulfovibrionales;Desulfovibrionaceae;Desulfovibrio	26.6074	5.05674	0.010128	0.0292406	R1 Attached
193360f576ceb0ad52e7189bea155a97 Bacteria;TA06	20.9028	-4.49775	0.0100941	0.0292406	Inoculum Sludge
ab76f6c49ebc0f8ba103b4aaa3208328 Archaea;Euryarchaeota;Methanomicrobia;Methanomicrobiales;Methanoregulaceae;Methanolinea	14.8402	-3.97705	0.0101754	0.0293125	Inoculum Sludge
3a864062071777004b8f4a2a1ce4b1b0 Bacteria;Actinobacteria;Actinobacteria	20.4203	-4.4625	0.0101954	0.0293165	Inoculum Sludge
846f5dffa455481d00ed3690fe89a1e0 Bacteria;Firmicutes;Clostridia;Clostridiales;Lachnospiraceae;uncultured;bacterium enrichment culture clone Ecwsrb026	23.6964	4.8845	0.010524	0.0302061	R1 Attached
34864a679363dc9cd819fd2e9bfb4bc1 Archaea;Euryarchaeota;Methanomicrobia;Methanomicrobiales;Methanoregulaceae;Methanolinea	14.8053	-3.97359	0.0105498	0.0302248	Inoculum Sludge
f56651a3211b706d507666826b765c01 Bacteria;Spirochaetes;Spirochaetia;Spirochaetales;Spirochaetaceae;Sphaerochaeta	25.7165	5.0061	0.0105934	0.0302946	R1 Attached
dbc70fe28d9985dd01a2c6530061ca18 Bacteria;Spirochaetes;Leptospirae;Leptospirales;Leptospiraceae;RBG-16-49-21	34.2639	-5.23516	0.0106288	0.0303403	Inoculum Sludge
44eb64fad793c468a3dbd687d4d4e219 Bacteria;Firmicutes;Clostridia;Clostridiales;Lachnospiraceae;Tyzzerella	12.3088	3.8934	0.0106965	0.0304116	R1 Attached
5c5a4a3b0482bbfa490d0875dc20263e Bacteria;Firmicutes;Clostridia;Clostridiales;Ruminococcaceae;Caproiciproducens	23.5217	4.87333	0.0106923	0.0304116	R1 Attached
41b3abf4cea0434313550c89c06e8457 Bacteria;Actinobacteria;Actinobacteria;Micrococcales;Micrococcaceae	20.1138	-4.43932	0.0107119	0.0304116	Inoculum Sludge
d1432ad488a21964bfeef360e98f47e7 Bacteria;Firmicutes;Clostridia;Clostridiales;Peptostreptococcaceae;Proteocatella	19.9377	-4.42636	0.0107451	0.0304297	Inoculum Sludge
7972de9ce3b3c89e9bad37e312c7c1cf Bacteria;Firmicutes;Clostridia;Clostridiales;Ruminococcaceae;Ruminiclostridium 1	25.4195	4.98882	0.010757	0.0304297	R1 Attached
35ac4c1f442d4ac371b8444143ab849b Bacteria;Firmicutes;Clostridia;Clostridiales;Ruminococcaceae;Caproiciproducens	23.4026	4.86589	0.0107863	0.0304578	R1 Attached
c0c51cebf5bc744058fc88637476a313 Bacteria;Actinobacteria;Coriobacteriia;OPB41	25.1653	4.9741	0.0108477	0.0305761	R1 Attached
ecf44e641858064882d312669b9f75e4 Bacteria;Actinobacteria;Actinobacteria;Propionibacteriales;Propionibacteriaceae	23.3407	4.86167	0.0108684	0.0305796	R1 Attached
1e83c905b0ce1c62a10726dd11f6fdec Archaea;Euryarchaeota;Methanobacteria;Methanobacteriales;Methanobacteriaceae;Methanobacterium	19.7617	-4.41282	0.0109005	0.0306149	Inoculum Sludge
2707cc184de99e82eba99f4266afef17 Bacteria;Synergistetes;Synergistia;Synergistales;Synergistaceae;JGI-0000079-D21;uncultured Synergistetes bacterium	20.1864	-4.44508	0.0110301	0.0309237	Inoculum Sludge
bc357cc462f8391caf11fd59495c3e07 Bacteria;Thermotogae;Thermotogae;Kosmotogales;Kosmotogaceae;Mesotoga	20.4235	-4.46272	0.0110808	0.0310104	Inoculum Sludge
acc60d30c0898f9b13916dfc256b3996 Bacteria;Actinobacteria;Actinobacteria;Propionibacteriales;Propionibacteriaceae;Propioniciclava	19.6885	-4.40735	0.0111108	0.031039	Inoculum Sludge
4d5d659d032ca7802e80045f20d1ba8d Bacteria;Firmicutes;Clostridia;Clostridiales;Clostridiaceae 1;Clostridium sensu stricto 12;Clostridium sp.	16.1437	4.30762	0.011242	0.0313498	R1 Attached
ff639c479917e308f2147a8d70601e40 Bacteria;Bacteroidetes;Bacteroidia;Bacteroidales;Bacteroidetes vadinHA17;uncultured bacterium;uncultured bacterium	124.492	-3.59819	0.0113975	0.0317245	Inoculum Sludge
1ecadb2cfe9015632768a7d0839b37cc Bacteria;Modulibacteria;Moduliflexia;Moduliflexales;Moduliflexaceae	32.3303	-5.14923	0.0114168	0.0317245	Inoculum Sludge
4e33dbe94843cad1ed9594099a285e90 Bacteria;Firmicutes;Clostridia;Clostridiales;Ruminococcaceae;Ruminiclostridium	22.6355	4.816	0.0115129	0.0318859	R1 Attached
08b49dbe61e9c281a1c5ec2d3ea880cf Bacteria;Chloroflexi;Anaerolineae;Anaerolineales;Anaerolineaceae	70.124	-3.60744	0.0115274	0.0318859	Inoculum Sludge
97fddf33381feff3cb57cda0a9cbcd05 Bacteria;Proteobacteria;Gammaproteobacteria;Betaproteobacteriales;Burkholderiaceae	32.194	-5.14279	0.0115358	0.0318859	Inoculum Sludge
29defffab18800c67b3431b3859678a4 Bacteria;Proteobacteria;Deltaproteobacteria;Desulfovibrionales;Desulfomicrobiaceae;Desulfomicrobium	22.4498	4.80355	0.0117053	0.0322977	R1 Attached
a943b8a78abc4d5d78a6e505cb22cf16 Bacteria;Chloroflexi;Anaerolineae;Anaerolineales;Anaerolineaceae	19.0908	-4.3604	0.0117337	0.0323192	Inoculum Sludge
225a3f13d2a7a8c79f013e91bc00fc1d Bacteria;Synergistetes;Synergistia;Synergistales;Synergistaceae;uncultured	31.5636	-5.11363	0.0117825	0.0323833	Inoculum Sludge
6bd5a66b4fde4e0797dc9cce0e607567 Bacteria;Bacteroidetes;Bacteroidia;Bacteroidales;Dysgonomonadaceae;uncultured;iron-reducing bacterium enrichment culture clone HN-HFO84	22.3401	4.79637	0.0117982	0.0323833	R1 Attached
7e136fda126ab938f5af950eeea4e576 Bacteria;Proteobacteria;Deltaproteobacteria;Desulfovibrionales;Desulfovibrionaceae;Desulfovibrio	16.371	4.32902	0.0118388	0.0324378	R1 Attached
2af99285dd63df82f6e9f843df73dd36 Bacteria;Chloroflexi;Anaerolineae;Anaerolineales;Anaerolineaceae;uncultured;uncultured bacterium UASB_TL84	18.8869	-4.34456	0.0118908	0.0324602	Inoculum Sludge
d6dd62af5b71e0f539939b8503382b3b Bacteria;Proteobacteria;Gammaproteobacteria;Betaproteobacteriales;Burkholderiaceae	31.3081	-5.10156	0.011909	0.0324602	Inoculum Sludge
e99a96646c9a6e52e1ebcf3f6e871351 Bacteria;Acidobacteria;c5LKS83;metagenome;metagenome;metagenome;metagenome	31.3081	-5.10156	0.011909	0.0324602	Inoculum Sludge
7c64b83563997ccc757acf585e41510d Bacteria;Bacteroidetes;Bacteroidia;Bacteroidales;Paludibacteraceae;Paludibacter;bacterium enrichment culture clone R4-76B	22.1529	4.78364	0.0119966	0.0326423	R1 Attached
1cca3ebc8b7f1a859d0ce8ea41a7618a Bacteria;Proteobacteria;Deltaproteobacteria;Desulfovibrionales;Desulfovibrionaceae;Desulfovibrio	30.5414	-5.06474	0.0123026	0.033417	Inoculum Sludge
457643a9a519b31776d335a87411f75a Bacteria;Proteobacteria;Deltaproteobacteria;Desulfovibrionales;Desulfovibrionaceae;Desulfovibrio	21.7493	4.75629	0.0123891	0.0335939	R1 Attached
9b65057b25ef4ac374bffc899f80fcdf Bacteria;Planctomycetes;Planctomycetacia;Pirellulales;Pirellulaceae	30.0302	-5.03966	0.0125786	0.034049	Inoculum Sludge
44f372d7df4d09feb2fb912e1ee69c3d Bacteria;Proteobacteria;Deltaproteobacteria;Syntrophobacterales;Syntrophobacteraceae;Syntrophobacter	18.4221	-4.30672	0.0127264	0.0342846	Inoculum Sludge
7ab89b6bb22ec8dee12d22b6a339cbe1 Bacteria;Actinobacteria;Coriobacteriia;OPB41	21.4539	4.73583	0.0126955	0.0342846	R1 Attached
b85c71b3b7c6ea5668c9f75f5a4a0663 Bacteria;Bacteroidetes;Bacteroidia;Sphingobacteriales;Sphingobacteriaceae;Pedobacter	29.8653	-5.03129	0.0127312	0.0342846	Inoculum Sludge
f9222e32bcab56c84942a09cb394870f Bacteria;Firmicutes;Clostridia;Clostridiales;Family XI;Tissierella	21.3461	4.72843	0.0127937	0.0343941	R1 Attached
93ebfbf0c56550f15d98548b9d6df30d Bacteria;Cloacimonetes;Cloacimonadia;Cloacimonadales;Cloacimonadaceae;LNR A2-18	29.6065	-5.01835	0.0128776	0.0345395	Inoculum Sludge
50318da842a768a0b34a6f239477991e Bacteria;Proteobacteria;Gammaproteobacteria;Pseudomonadales;Moraxellaceae;Psychrobacter	21.262	4.72222	0.0129138	0.0345395	R1 Attached
a1262774cf4e9e2d28f52a29fccd70b4 Bacteria;Proteobacteria;Deltaproteobacteria;Desulfovibrionales;Desulfomicrobiaceae;Desulfomicrobium	21.262	4.72222	0.0129138	0.0345395	R1 Attached
bedccad21e842ba855c3ee5ca566b718 Bacteria;Bacteroidetes;Bacteroidia;Bacteroidales;Rikenellaceae;uncultured;uncultured Bacteroidales bacterium	21.1585	4.71507	0.0130096	0.0347364	R1 Attached
c006825905afa756769449a93d046bad Bacteria;Firmicutes;Clostridia;Clostridiales;Ruminococcaceae;Ruminiclostridium	21.0523	4.70768	0.0131122	0.034951	R1 Attached
c1d00581f091afb8d5c7c9d8e7a6d249 Bacteria;Firmicutes;Bacilli;Bacillales;Planococcaceae;Rummeliibacillus	16.1913	4.31193	0.0133228	0.0349776	R1 Attached
842b117c100d9a8252092eb08bd5f3b0 Bacteria;Chloroflexi;Anaerolineae;Anaerolineales;Anaerolineaceae	28.8303	-4.97882	0.0133352	0.0349776	Inoculum Sludge
69099cfc7fb65f87b8409135ea437f24 Bacteria;Spirochaetes;Spirochaetia;Spirochaetales;Spirochaetaceae;Spirochaeta 2	28.7524	-4.97499	0.0133184	0.0349776	Inoculum Sludge
5f2ba369462f9bad29194e6235037798 Bacteria;Chloroflexi;Anaerolineae;RBG-13-54-9;uncultured bacterium;uncultured bacterium;uncultured bacterium	18.6222	-4.3232	0.0133449	0.0349776	Inoculum Sludge
d983e7a4914b875e5153a05d7f58f3e6 Bacteria;Firmicutes;Clostridia;Clostridiales;Family XI;Sedimentibacter	28.7524	-4.97499	0.0133184	0.0349776	Inoculum Sludge
53080cb4adef65b7d6e8019848696d15 Bacteria;Proteobacteria;Deltaproteobacteria;Desulfuromonadales;Geobacteraceae;Geobacter	28.7524	-4.97499	0.0133184	0.0349776	Inoculum Sludge
ca8cb798f1bca4c7b6e77832eb1e2fcd Bacteria;Proteobacteria;Alphaproteobacteria;Rhodobacterales;Rhodobacteraceae	28.8303	-4.97882	0.0133352	0.0349776	Inoculum Sludge
136f5eb711ed70c5ff5a582f3f504fb1 Bacteria;Planctomycetes;Planctomycetacia;Pirellulales;Pirellulaceae	28.8303	-4.97882	0.0133352	0.0349776	Inoculum Sludge
cec3fed6edd52f022c2e408ad29c1b0b Bacteria;Proteobacteria;Deltaproteobacteria;Desulfovibrionales;Desulfovibrionaceae;Desulfovibrio	20.8631	4.69401	0.0133351	0.0349776	R1 Attached
0613467965cc96fd0c89998f6eb51d18 Bacteria;Proteobacteria;Deltaproteobacteria;Desulfobacterales;Desulfobacteraceae	18.1542	-4.28454	0.0131901	0.0349776	Inoculum Sludge
2be5d69153a24c3aad19bf8442c52648 Bacteria;Firmicutes;Bacilli;Bacillales;Planococcaceae;Rummeliibacillus	14.6227	4.15745	0.0133897	0.0349782	R1 Attached
7d64317a29d0c5ffa3e69cce7058b20b Bacteria;Bacteroidetes;Bacteroidia;Bacteroidales;Dysgonomonadaceae;Dysgonomonas	14.6243	4.15761	0.0133808	0.0349782	R1 Attached
e507841cdd6a2a63b9490097462e1e24 Bacteria;Firmicutes;Clostridia;Clostridiales;Family XIII;Anaerovorax	28.5716	-4.9654	0.0134941	0.0351923	Inoculum Sludge
d78d0ae407a78aee8215a3f9114b00fb Bacteria;Chloroflexi;Anaerolineae;SBR1031;uncultured Chlorobi bacterium;uncultured Chlorobi bacterium;uncultured Chlorobi bacterium	28.621	-4.96779	0.0135238	0.0352113	Inoculum Sludge
1212311e6fe2923ad7df9dd2159c1d8a Bacteria;Proteobacteria;Gammaproteobacteria;Pseudomonadales;Moraxellaceae;Psychrobacter	20.668	4.67977	0.0135682	0.0352683	R1 Attached
f37d8386f90a2df76b58de13cc500ee2 Bacteria;Proteobacteria;Deltaproteobacteria;Myxococcales;UASB-TL25;uncultured bacterium;uncultured bacterium	28.2412	-4.94828	0.013636	0.0353275	Inoculum Sludge
496d8712e14693d5a513cf67fa4de746 Bacteria;Spirochaetes;Leptospirae;Leptospirales;Leptospiraceae;RBG-16-49-21	28.2412	-4.94828	0.013636	0.0353275	Inoculum Sludge
2fd3095746f5a67a260b8d84c7578ce5 Bacteria;Epsilonbacteraeota;Campylobacteria;Campylobacterales;Sulfurovaceae;Sulfurovum	231.515	-3.80726	0.0137632	0.035374	Inoculum Sludge
ac8aeb9d3399bdd4455464dd14392139 Bacteria;Synergistetes;Synergistia;Synergistales;Synergistaceae;Syner-01;uncultured bacterium	17.5443	-4.23227	0.0138142	0.035374	Inoculum Sludge
a20cd37f882ff8007236e13fcf420b99 Bacteria;Chloroflexi;Anaerolineae;SBR1031	27.9857	-4.93474	0.0137997	0.035374	Inoculum Sludge
76ce7fbc34d5bda04d6eae1b6127c6f4 Bacteria;Thermotogae;Thermotogae;Petrotogales;Petrotogaceae;SC103;uncultured bacterium	17.5473	-4.23252	0.0138342	0.035374	Inoculum Sludge
14a006b1ca79bb288c239299dcfd5e62 Bacteria;Chloroflexi;Anaerolineae;Anaerolineales;Anaerolineaceae;Pelolinea	27.9857	-4.93474	0.0137997	0.035374	Inoculum Sludge
3a07f9422c8d8789b77db0edfb1474ff Bacteria;Proteobacteria;Deltaproteobacteria;Syntrophobacterales;Syntrophaceae	27.9857	-4.93474	0.0137997	0.035374	Inoculum Sludge
4d8872bfbf8c7e48ed52dbc1ed70336f Bacteria;Bacteroidetes;Bacteroidia;Flavobacteriales;Flavobacteriaceae;Flavobacterium	28.0541	-4.93818	0.0138221	0.035374	Inoculum Sludge
8fc478a396118542af70a3c59a583ac4 Bacteria;Proteobacteria;Gammaproteobacteria;Pseudomonadales;Pseudomonadaceae;Pseudomonas	28.0541	-4.93818	0.0138221	0.035374	Inoculum Sludge
f0f5fc7e20b9c06b6ebcdd503c6836f2 Bacteria;Firmicutes;Clostridia;Clostridiales;Ruminococcaceae;Pygmaiobacter;Pygmaiobacter massiliensis	20.2723	4.65094	0.0140043	0.035635	R1 Attached
3cdc13752c590e286dbc575a49369d4f Bacteria;Firmicutes;Negativicutes;Selenomonadales;Veillonellaceae;Sporomusa	20.2723	4.65094	0.0140043	0.035635	R1 Attached
46493fff7d132a2933a9c163acfc5c6a Bacteria;Firmicutes;Negativicutes;Selenomonadales;Acidaminococcaceae;uncultured	20.2723	4.65094	0.0140043	0.035635	R1 Attached
76ffe36757f39bc277c2e4b4fdcceade Bacteria;Firmicutes;Clostridia;Clostridiales;Ruminococcaceae;uncultured;uncultured Acetivibrio sp.	27.5366	-4.91043	0.0141642	0.0358675	Inoculum Sludge
4d28d2516d12b7567806cffb33ca30df Bacteria;Verrucomicrobia;Verrucomicrobiae;Pedosphaerales;Pedosphaeraceae;ADurb.Bin063-1	27.5366	-4.91043	0.0141642	0.0358675	Inoculum Sludge
7892a78a05cadeb140a4db35b53c09af Bacteria;Acidobacteria;c5LKS83;metagenome;metagenome;metagenome;metagenome	27.5366	-4.91043	0.0141642	0.0358675	Inoculum Sludge
2aeb9492d2d8b2b99638f9e86a989457 Bacteria;Proteobacteria;Gammaproteobacteria;Betaproteobacteriales;Methylophilaceae	26.9634	-4.87928	0.0144908	0.0366354	Inoculum Sludge
1edd1fbedb0b8de3f4ea8ef4b315e216 Bacteria;Proteobacteria;Deltaproteobacteria;Desulfovibrionales;Desulfovibrionaceae;Desulfovibrio	27.0191	-4.88214	0.0145215	0.0366541	Inoculum Sludge
6fd34e0e051685699e25bcc8009dd965 Bacteria;Epsilonbacteraeota;Campylobacteria;Campylobacterales;Helicobacteraceae;Wolinella;Wolinella succinogenes	14.0432	4.09573	0.0145862	0.0367582	R1 Attached
ab3ae1e764d452087407965dc3a28497 Bacteria;Cloacimonetes;Cloacimonadia;Cloacimonadales;Cloacimonadaceae;uncultured bacterium;uncultured bacterium	26.7078	-4.86507	0.0146731	0.0367782	Inoculum Sludge
a53399a9476b1ca3723d70dd61738b39 Archaea;Euryarchaeota;Methanomicrobia;Methanosarcinales;Methanosaetaceae;Methanosaeta;uncultured Methanosarcinales archaeon	26.7604	-4.86779	0.0147062	0.0367782	Inoculum Sludge
b036a6e8ed1f121dcff140700be005cc Bacteria;Firmicutes;Clostridia;Clostridiales;Ruminococcaceae;Caproiciproducens	19.6815	4.60654	0.0147113	0.0367782	R1 Attached
3143c7d1e30493f6aa250d962f0b69a6 Bacteria;Bacteroidetes;Bacteroidia;Bacteroidales;Dysgonomonadaceae	19.6815	4.60654	0.0147113	0.0367782	R1 Attached
40565b0276db702f59534107bed0579f Bacteria;Planctomycetes	17.0089	-4.18516	0.0146329	0.0367782	Inoculum Sludge
6bea62f6388817ac97bf15fe5374b722 Bacteria;Firmicutes;Clostridia;Clostridiales;Clostridiaceae 1;Clostridium sensu stricto 16	19.5833	4.5992	0.0148147	0.0369192	R1 Attached
955033c23c54d0a5d9a82d2c55923cfd Bacteria;Proteobacteria;Deltaproteobacteria;Desulfovibrionales;Desulfovibrionaceae;Desulfovibrio	19.5833	4.5992	0.0148147	0.0369192	R1 Attached
b70245d067c48bbf06e2ce7dfe16ec7a Bacteria;Actinobacteria;Actinobacteria;Propionibacteriales;Propionibacteriaceae;Propionicicella	16.8487	-4.17118	0.0148651	0.0369861	Inoculum Sludge
66b4de052ec2a40c4097a958cf2ba8cc Bacteria;Chloroflexi;Anaerolineae;SBR1031	26.5016	-4.85329	0.014895	0.0370018	Inoculum Sludge
349e483a87cb29e426f612031719c59a Bacteria;Firmicutes;Bacilli;Lactobacillales;Streptococcaceae;Streptococcus	16.8582	-4.17202	0.0150165	0.0372446	Inoculum Sludge
cf58a22754f2b63ed34446b079ad4d4e Bacteria;Chloroflexi;Anaerolineae;Anaerolineales;Anaerolineaceae;uncultured;bacterium enrichment culture clone BA53	115.147	-3.48302	0.0152255	0.037633	Inoculum Sludge
79e30de9d93e5f05d48e3a7dd8db0188 Bacteria;Firmicutes;Clostridia;Clostridiales;Family XI;Sedimentibacter	25.9411	-4.8216	0.015245	0.037633	Inoculum Sludge
abaccf9d301366dc655fffd16b9d35e1 Bacteria;Firmicutes;Clostridia;Clostridiales;Ruminococcaceae;uncultured;uncultured Acetivibrio sp.	25.9411	-4.8216	0.015245	0.037633	Inoculum Sludge
acb5bc972f2c34d42d0b9c246239e702 Bacteria;Latescibacteria;Latescibacteria;Latescibacterales;Latescibacteraceae	16.7801	-4.16445	0.015294	0.0376948	Inoculum Sludge
4b53df0f6a74eced7e569984236d1923 Bacteria;Spirochaetes;Leptospirae;Leptospirales;Leptospiraceae;RBG-16-49-21;uncultured soil bacterium	89.936	-3.48963	0.0153406	0.0377344	Inoculum Sludge
482c03be75bafa9fada37a09abd227ac Bacteria;Firmicutes;Clostridia;Clostridiales;Ruminococcaceae;Intestinimonas	19.1832	4.56784	0.0153582	0.0377344	R1 Attached
36c835ed43aad627090eec7890bb2289 Bacteria;Proteobacteria;Gammaproteobacteria;Pseudomonadales;Moraxellaceae;Acinetobacter	19.0907	4.56074	0.0154603	0.0377561	R1 Attached
74814d03668169c49ac057293f6189bc Bacteria;Epsilonbacteraeota;Campylobacteria;Campylobacterales;Arcobacteraceae;Arcobacter	16.4974	-4.13862	0.0154632	0.0377561	Inoculum Sludge
7c7984733f9235e8bb11de87122f11f4 Bacteria;Epsilonbacteraeota;Campylobacteria;Campylobacterales;Sulfurospirillaceae;Sulfurospirillum	17.2287	-4.20481	0.0154506	0.0377561	Inoculum Sludge
d5b7fba4ae8c96c7f1fac1385f7ac661 Bacteria;Firmicutes;Clostridia;Clostridiales;Clostridiaceae 2;Serpentinicella;uncultured Firmicutes bacterium	19.0907	4.56074	0.0154603	0.0377561	R1 Attached
123c20b1b5fc3d1035f1874080517ca9 Bacteria;Actinobacteria;Actinobacteria;Propionibacteriales;Propionibacteriaceae;Propioniciclava;uncultured bacterium	16.328	-4.12336	0.0156871	0.0380253	Inoculum Sludge
c6686b2c6c83ec139942e6220710c9e0 Bacteria;Chloroflexi;Anaerolineae;Anaerolineales;Anaerolineaceae;uncultured	25.43	-4.79187	0.0156483	0.0380253	Inoculum Sludge
10c4bdf0616cb096dde32d020b794e4f Bacteria;Proteobacteria;Alphaproteobacteria;Parvibaculales;Parvibaculaceae;Parvibaculum;sediment bacterium 22-39	25.43	-4.79187	0.0156483	0.0380253	Inoculum Sludge
2da4bfac1c763b3386a1ca3a50beba36 Bacteria;Bacteroidetes;Bacteroidia;Bacteroidales	25.43	-4.79187	0.0156483	0.0380253	Inoculum Sludge
c51a3677571bc79cea7a4abd3dd73b45 Bacteria;Proteobacteria;Deltaproteobacteria;Syntrophobacterales;Syntrophaceae	25.4666	-4.79379	0.0156945	0.0380253	Inoculum Sludge
25d5408fb236129920aff07a7eab03f6 Archaea;Euryarchaeota;Methanobacteria;Methanobacteriales;Methanobacteriaceae;Methanobrevibacter	13.5189	4.03723	0.0157606	0.038125	R1 Attached
763496ab8c48fc75f195602f14ae9851 Bacteria;Actinobacteria;Actinobacteria;Propionibacteriales;Propionibacteriaceae	16.3376	-4.12423	0.0157946	0.038125	Inoculum Sludge
25fb281422ff6414a8b27f5e74c73958 Bacteria;Synergistetes;Synergistia;Synergistales;Synergistaceae;Thermovirga	16.3653	-4.12673	0.0158226	0.038125	Inoculum Sludge
7a10f83656d8b8461323ff65178bc43c Bacteria;Proteobacteria;Deltaproteobacteria	25.1744	-4.77677	0.0158571	0.038125	Inoculum Sludge
86b18cd3f50b00f0540664f7e02f76e7 Bacteria;Bacteroidetes;Bacteroidia;Flavobacteriales;Flavobacteriaceae;Flavobacterium	25.1744	-4.77677	0.0158571	0.038125	Inoculum Sludge
f558f4c8f0235330a0d49d72f0ee8dd4 Bacteria;Chloroflexi;Anaerolineae;RBG-13-54-9;uncultured bacterium;uncultured bacterium;uncultured bacterium	22.6188	-4.61642	0.0160452	0.0381798	Inoculum Sludge
61296f76dc140cc69a9009e3fe68f190 Bacteria;Planctomycetes;Pla3 lineage	24.9492	-4.76309	0.0161231	0.0381798	Inoculum Sludge
edd55747b0ee2306c6223f98886c04ab Bacteria;Proteobacteria;Deltaproteobacteria;Myxococcales;UASB-TL25;uncultured bacterium;uncultured bacterium	25.2079	-4.77852	0.0159063	0.0381798	Inoculum Sludge
dcd251d19033e2131014b1c2f685b1aa Bacteria;Proteobacteria;Deltaproteobacteria;Deltaproteobacteria Incertae Sedis;Syntrophorhabdaceae;Syntrophorhabdus	24.9189	-4.76151	0.0160708	0.0381798	Inoculum Sludge
9ea01e955279134b1868200b2a2a9ac9 Bacteria;Verrucomicrobia;Verrucomicrobiae;Pedosphaerales;Pedosphaeraceae;ADurb.Bin063-1	24.9189	-4.76151	0.0160708	0.0381798	Inoculum Sludge
203aeab90e4cfeb84230e807f79af56e Bacteria;Proteobacteria;Deltaproteobacteria;Sva0485	24.9492	-4.76309	0.0161231	0.0381798	Inoculum Sludge
911616a2fe041b22240122a6698d0c75 Bacteria;Bacteroidetes;Bacteroidia;Sphingobacteriales;Lentimicrobiaceae	24.9492	-4.76309	0.0161231	0.0381798	Inoculum Sludge
502eeadd31edf05e379944a3b8ae5a43 Bacteria;Thermotogae;Thermotogae;Petrotogales;Petrotogaceae;SC103	22.6188	-4.61642	0.0160452	0.0381798	Inoculum Sludge
b447a995a7c8a93938969199739e8061 Bacteria;Firmicutes;Clostridia;Clostridiales;Ruminococcaceae;Ruminiclostridium 1	22.6188	-4.61642	0.0160452	0.0381798	Inoculum Sludge
4748675ff5a6dd40cd04f510c108a1d8 Bacteria;Planctomycetes;Planctomycetacia;Pirellulales;Pirellulaceae;Pir4 lineage	22.6188	-4.61642	0.0160452	0.0381798	Inoculum Sludge
cd39e8abf638327daab7ede2202ea867 Bacteria;Firmicutes;Clostridia;Clostridiales;Clostridiaceae 1;Clostridium sensu stricto 12;Clostridium sp.	18.4999	4.51344	0.016289	0.03839	R1 Attached
fe9b0e5680f83f48782c30053101c319 Bacteria;Firmicutes;Clostridia;Clostridiales;Ruminococcaceae	18.4082	4.50613	0.0163586	0.03839	R1 Attached
443283aa5986f36d2b6d305c7dc27ecf Bacteria;Chloroflexi;Anaerolineae;Anaerolineales;Anaerolineaceae;Pelolinea	24.6904	-4.74749	0.0163451	0.03839	Inoculum Sludge
a290bd6f3fe062250071e865ca575138 Bacteria;Firmicutes;Erysipelotrichia;Erysipelotrichales;Erysipelotrichaceae;Erysipelothrix;uncultured bacterium	18.4082	4.50613	0.0163586	0.03839	R1 Attached
18268796728eaf12dd596d1dc8ad525f Bacteria;Omnitrophicaeota;uncultured bacterium;uncultured bacterium;uncultured bacterium;uncultured bacterium;uncultured bacterium	24.6633	-4.74609	0.0162896	0.03839	Inoculum Sludge
c72172bfbb95c2da5ad3520a06b40035 Bacteria;Spirochaetes;Spirochaetia;Spirochaetales;Spirochaetaceae;Spirochaeta 2	24.6904	-4.74749	0.0163451	0.03839	Inoculum Sludge
89ddcec65305bc3ddfdd376575f1ead1 Bacteria;Firmicutes;Clostridia;Clostridiales;Family XIII;Anaerovorax	22.3394	-4.5972	0.0164876	0.0386351	Inoculum Sludge
7b39ad1e5b4b2a391d440d6a8f6181dc Bacteria;Actinobacteria;Actinobacteria;Actinomycetales;Actinomycetaceae;Actinomyces	18.2923	4.49626	0.0165505	0.0387247	R1 Attached
0ebdb6fc72ea918592b42e586f76883e Bacteria;Synergistetes;Synergistia;Synergistales;Synergistaceae;JGI-0000079-D21	24.1729	-4.71578	0.0168057	0.0389158	Inoculum Sludge
33801db3d51b7693b7273dc763fdec26 Bacteria;Planctomycetes;Phycisphaerae;mle1-8;uncultured bacterium;uncultured bacterium;uncultured bacterium	22.1076	-4.58209	0.0167189	0.0389158	Inoculum Sludge
fc54802139e649341f46dcd5afc5c70d Bacteria;Omnitrophicaeota;uncultured bacterium;uncultured bacterium;uncultured bacterium;uncultured bacterium;uncultured bacterium	24.1729	-4.71578	0.0168057	0.0389158	Inoculum Sludge
a99531b14c1a4c1b07b78a50551d340c Bacteria;Bacteroidetes;Bacteroidia;Sphingobacteriales;Sphingobacteriaceae;Pedobacter	24.1522	-4.71474	0.0167433	0.0389158	Inoculum Sludge
1b2ee2922180ce4d8bb1810fd00cc988 Bacteria;Acidobacteria;Thermoanaerobaculia;Thermoanaerobaculales;Thermoanaerobaculaceae;Thermoanaerobaculum;uncultured bacterium	24.1729	-4.71578	0.0168057	0.0389158	Inoculum Sludge
ba2d012265310d9dd300bfaaec9c6c8f Bacteria;Planctomycetes;Phycisphaerae;MSBL9;KCLunmb-38-53;uncultured bacterium;uncultured bacterium	22.1076	-4.58209	0.0167189	0.0389158	Inoculum Sludge
3a368001e936226d0f89dd32f1b7b3b0 Bacteria;Cloacimonetes;Cloacimonadia;Cloacimonadales;Cloacimonadaceae;uncultured bacterium;uncultured bacterium	22.103	-4.58148	0.0167659	0.0389158	Inoculum Sludge
350ba282cf312b3282a9fefa1d4106b7 Bacteria;Bacteroidetes;Bacteroidia;Flavobacteriales;Flavobacteriaceae;Flavobacterium	22.0776	-4.57949	0.0168382	0.0389338	Inoculum Sludge
2bd98a9aaa5e2512767d66b51cdd10e2 Bacteria;Firmicutes;Clostridia;Clostridiales;Clostridiaceae 1;Clostridium sensu stricto 7;Clostridium sp. 14AAG2-ana7-2	17.9953	4.47158	0.0169709	0.0390235	R1 Attached
75c167a042bbde733e867b7e9ab7bd85 Bacteria;Synergistetes;Synergistia;Synergistales;Synergistaceae;JGI-0000079-D21;Synergistetes bacterium enrichment culture clone DhR^2/LM-F01	16.553	-4.1443	0.0171012	0.0390235	Inoculum Sludge
046441ddf612ecd5197cecd8f514cdaf Bacteria;Firmicutes;Clostridia;Clostridiales;Peptostreptococcaceae;Proteocatella	23.8966	-4.69881	0.0169785	0.0390235	Inoculum Sludge
1e7111ff128d542b507a14b020f72ea9 Bacteria;Chloroflexi;Anaerolineae;SJA-15;uncultured bacterium;uncultured bacterium;uncultured bacterium	23.9098	-4.69916	0.0171256	0.0390235	Inoculum Sludge
03b8f6e4a001468f7072338df6495215 Bacteria;Proteobacteria;Deltaproteobacteria;SAR324 clade(Marine group B);uncultured bacterium zdt-33i5;uncultured bacterium zdt-33i5;uncultured bacterium zdt-33i5	23.9142	-4.69967	0.0170446	0.0390235	Inoculum Sludge
e5c896762516ccb856a38a7cd2afb65d Bacteria;Planctomycetes;Planctomycetacia;Pirellulales;Pirellulaceae;Pir4 lineage	23.9142	-4.69967	0.0170446	0.0390235	Inoculum Sludge
f603a6159f0c3d5fe1e2564a302c569c Bacteria;Planctomycetes;Phycisphaerae;Pla1 lineage;uncultured bacterium;uncultured bacterium;uncultured bacterium	21.8521	-4.56461	0.0170662	0.0390235	Inoculum Sludge
a914770a459b37b004ae84db5b1b4f25 Bacteria;Omnitrophicaeota;Omnitrophia;Omnitrophales;Omnitrophaceae;Candidatus Omnitrophus;uncultured bacterium	21.8442	-4.56378	0.0171185	0.0390235	Inoculum Sludge
5d4b75ad9fdd21cefc8e49c16b409070 Bacteria;Chloroflexi;Anaerolineae;SJA-15	21.8442	-4.56378	0.0171185	0.0390235	Inoculum Sludge
279875dd1fe876e8fc967d7df5d2599e Bacteria;Firmicutes;Clostridia;Clostridiales;Christensenellaceae;uncultured	21.8442	-4.56378	0.0171185	0.0390235	Inoculum Sludge
bec6e82136a4ade4e3346b9c60a73bd8 Bacteria;Actinobacteria;Coriobacteriia;Coriobacteriales;Eggerthellaceae;Gordonibacter	17.8206	4.45724	0.0172176	0.0390677	R1 Attached
ee47b86cfa9cb66362c3e8828450720d Bacteria;Firmicutes;Clostridia;Clostridiales;Family XIII;Anaerovorax	23.641	-4.6827	0.0172197	0.0390677	Inoculum Sludge
7c02e46cb26ffaccf19a4181d462a367 Bacteria;Proteobacteria;Gammaproteobacteria;Pseudomonadales;Pseudomonadaceae;Pseudomonas	23.641	-4.6827	0.0172197	0.0390677	Inoculum Sludge
6bd45088d90e2d04fee1b75d08d537d5 Bacteria;BRC1;uncultured organism;uncultured organism;uncultured organism;uncultured organism;uncultured organism	23.6554	-4.68336	0.0172895	0.0391132	Inoculum Sludge
22558856e15a5d18fbf64ddc20558714 Bacteria;Firmicutes;Clostridia;Clostridiales;Ruminococcaceae;Ruminiclostridium 1	23.6554	-4.68336	0.0172895	0.0391132	Inoculum Sludge
79b13ec1225dd3a0d1876e0ed6ddf429 Bacteria;Planctomycetes;Phycisphaerae;mle1-8;uncultured bacterium;uncultured bacterium;uncultured bacterium	23.3855	-4.66641	0.0174668	0.0391662	Inoculum Sludge
dfe1faeb377a4d1c121d09865544cfdf Bacteria;Synergistetes;Synergistia;Synergistales;Synergistaceae;Thermovirga	15.38	-4.0317	0.0175211	0.0391662	Inoculum Sludge
2145d206c7695832c7f910b9ae4d381d Bacteria;Chloroflexi;Anaerolineae;Anaerolineales;Anaerolineaceae;uncultured	21.5855	-4.54586	0.0174787	0.0391662	Inoculum Sludge
c397a03f342eded03e26d3d5c204bedb Bacteria;Armatimonadetes;uncultured	23.3967	-4.66688	0.0175408	0.0391662	Inoculum Sludge
42dd87f6b68588e27afe37b4074ae52c Bacteria;Proteobacteria;Alphaproteobacteria;Azospirillales;Inquilinaceae;Inquilinus;uncultured alpha proteobacterium	21.5542	-4.5434	0.0175624	0.0391662	Inoculum Sludge
94b7d937698800bd110b38c9b18b1b97 Bacteria;Lentisphaerae;Lentisphaeria;Victivallales	23.3967	-4.66688	0.0175408	0.0391662	Inoculum Sludge
58210bb1a588217fe4f383285938c271 Bacteria;Patescibacteria;Saccharimonadia;Saccharimonadales	23.6481	-4.68266	0.0173747	0.0391662	Inoculum Sludge
06d4fb7440002286fd797dea8e37371a Bacteria;Proteobacteria;Deltaproteobacteria	23.6481	-4.68266	0.0173747	0.0391662	Inoculum Sludge
1480d5ec589a9feb6d0566f35aaace0b Bacteria;Chloroflexi;Anaerolineae;SJA-15	21.5965	-4.54692	0.0174208	0.0391662	Inoculum Sludge
4bbde1e46f2b80b0f84a446ecf7514ad Bacteria;Proteobacteria;Gammaproteobacteria;Betaproteobacteriales	21.5855	-4.54586	0.0174787	0.0391662	Inoculum Sludge
d68c2c3d4ce6e7e6f2ec3b82241234e2 Bacteria;Spirochaetes;Leptospirae;Leptospirales;Leptospiraceae;RBG-16-49-21	23.3863	-4.66597	0.0176302	0.0392615	Inoculum Sludge
1919c5aca5b42cd53a189a222c95b9b1 Bacteria;Proteobacteria;Gammaproteobacteria;Alteromonadales;Shewanellaceae;Shewanella	17.5268	4.43216	0.0176666	0.0392869	R1 Attached
1cffa9801543335575ffbcea6d1a1722 Bacteria;Proteobacteria;Gammaproteobacteria;Betaproteobacteriales;Rhodocyclaceae	23.1299	-4.64993	0.0177204	0.0393507	Inoculum Sludge
fc40bc71ea4651a1d5274d0902aacade Bacteria;Firmicutes;Clostridia;Clostridiales;Ruminococcaceae	17.4014	4.42094	0.0179061	0.0393734	R1 Attached
9ac15431b0b1fe1e267d15f733ba3b76 Bacteria;Acidobacteria;Aminicenantia;Aminicenantales;metagenome;metagenome;metagenome	21.3267	-4.52771	0.0178467	0.0393734	Inoculum Sludge
0da877a782120cf544588d62ad6b9ab0 Bacteria;Proteobacteria;Deltaproteobacteria;Desulfovibrionales;Desulfovibrionaceae;Desulfovibrio	17.4014	4.42094	0.0179061	0.0393734	R1 Attached
a76c31fda6a88bee35fe1b0889249c8f Bacteria;Firmicutes;Clostridia;Clostridiales;Christensenellaceae;Christensenellaceae R-7 group	17.4014	4.42094	0.0179061	0.0393734	R1 Attached
64bc23cdadbc447a8649ae3248cff49f Bacteria;Planctomycetes;Phycisphaerae;Pla1 lineage;uncultured bacterium;uncultured bacterium;uncultured bacterium	23.1379	-4.6502	0.0177985	0.0393734	Inoculum Sludge
813f9bc38799695b01ec8251d614ef42 Bacteria;Planctomycetes;Phycisphaerae;MSBL9;SG8-4;metagenome;metagenome	23.1246	-4.64908	0.0178924	0.0393734	Inoculum Sludge
a5e5442c63a7884e2039fd2949dbd448 Bacteria;Planctomycetes;Phycisphaerae;mle1-8;uncultured bacterium;uncultured bacterium;uncultured bacterium	21.3267	-4.52771	0.0178467	0.0393734	Inoculum Sludge
887e196121cd4d2e49d567ac18df5ae5 Bacteria;Firmicutes;Clostridia;Clostridiales;Ruminococcaceae	17.3183	4.4139	0.018017	0.0394203	R1 Attached
3f3597b2f201a9d6f472a56cbb3d1825 Bacteria;Proteobacteria;Deltaproteobacteria;Syntrophobacterales;Syntrophobacteraceae;Syntrophobacter	21.0853	-4.51088	0.0181534	0.0394203	Inoculum Sludge
bd6d9abdb03f1958793f12d90affc6d2 Bacteria;Firmicutes;Clostridia;Clostridiales;Ruminococcaceae;Oscillibacter	17.3183	4.4139	0.018017	0.0394203	R1 Attached
ad9688bba77652d473c4a029250c7c51 Bacteria;Firmicutes;Clostridia;Clostridiales;Ruminococcaceae	12.6327	3.93321	0.0180299	0.0394203	R1 Attached
77ac111b9056ce90ca283db454f7731a Bacteria;Chloroflexi;Anaerolineae;Anaerolineales;Anaerolineaceae;uncultured	21.0853	-4.51088	0.0181534	0.0394203	Inoculum Sludge
58056dc9d83d4dc765fe61629a2a7c7f Bacteria;Proteobacteria;Deltaproteobacteria;Desulfovibrionales;Desulfomicrobiaceae;Desulfomicrobium	17.233	4.40664	0.018132	0.0394203	R1 Attached
0bf0ef4f218fc8b47707615fe6b49761 Bacteria;Proteobacteria;Alphaproteobacteria;Parvibaculales;Parvibaculaceae;Parvibaculum;sediment bacterium 22-39	22.8792	-4.63332	0.0180629	0.0394203	Inoculum Sludge
d318e172fd5aa0daa0cdbbab1f03cf38 Bacteria;Chloroflexi;Anaerolineae;Anaerolineales;Anaerolineaceae;Anaerolinea	21.0853	-4.51088	0.0181534	0.0394203	Inoculum Sludge
b4062d864ef6f79e63f47f567768053a Bacteria;Firmicutes;Clostridia;Clostridiales;Clostridiaceae 2;Serpentinicella;uncultured Firmicutes bacterium	17.233	4.40664	0.018132	0.0394203	R1 Attached
89074a4d77e23c1c1440fcb7186209e7 Bacteria;Chloroflexi;Anaerolineae;RBG-13-54-9	15.028	-3.99656	0.0181928	0.0394513	Inoculum Sludge
03a3c7ca2c2408187cf9f46cf0acf6be Bacteria;Firmicutes;Clostridia;Clostridiales;Ruminococcaceae;Ercella;metagenome	15.0216	-3.99593	0.0182815	0.0394854	Inoculum Sludge
eedb6a04fca4f81d20a5f7078f2aa18f Bacteria;Modulibacteria;Moduliflexia;Moduliflexales;Moduliflexaceae	22.6205	-4.61625	0.0183343	0.0394854	Inoculum Sludge
0ad42e33e8ca559fb5eb52b0244f2c41 Bacteria;Thermotogae;Thermotogae;Petrotogales;Petrotogaceae;SC103;metagenome	22.6205	-4.61625	0.0183343	0.0394854	Inoculum Sludge
1190cc8d0eaf38b714ebbfac4b139511 Bacteria;Proteobacteria;Gammaproteobacteria;Betaproteobacteriales;Burkholderiaceae	22.6205	-4.61625	0.0183343	0.0394854	Inoculum Sludge
836a7a329e8fc79b3bcb065f2815b75e Bacteria;Proteobacteria;Gammaproteobacteria;Methylococcales;Methylomonaceae;Methylobacter	21.0307	-4.50638	0.0183193	0.0394854	Inoculum Sludge
a86e76528b99df6ed8d9842ae9f0a057 Bacteria;Firmicutes;Clostridia;Clostridiales;Christensenellaceae;Christensenellaceae R-7 group	17.1044	4.39493	0.0183854	0.0395411	R1 Attached
b1b1b8aaeb60dbfcfe4d3081f820cc43 Bacteria;Spirochaetes;Spirochaetia;Spirochaetales;Spirochaetaceae;Sphaerochaeta	212.913	3.6862	0.0186119	0.0397089	R1 Attached
885071f3150defded2b37f62fd128ab4 Bacteria;Bacteroidetes;Bacteroidia;Bacteroidales;Paludibacteraceae;Paludibacter;bacterium enrichment culture clone R4-76B	16.9392	4.38065	0.0186151	0.0397089	R1 Attached
a2f62192a1ee9fbdc12d781fd3d3de6e Bacteria;Chloroflexi;Anaerolineae;SBR1031;uncultured organism;uncultured organism;uncultured organism	20.8092	-4.49072	0.0186079	0.0397089	Inoculum Sludge
75c24c83a8d757ec7982ee3e55f87277 Bacteria;Spirochaetes;Spirochaetia;Spirochaetales;Spirochaetaceae;Spirochaeta 2;Spirochaeta sp.	20.8298	-4.49251	0.0185321	0.0397089	Inoculum Sludge
5fdf2dc408ee840ec4df60cbe10d011d Archaea;Euryarchaeota;Thermococci;Methanofastidiosales;Methanofastidiosaceae;Candidatus Methanofastidiosum;uncultured euryarchaeote	20.8298	-4.49251	0.0185321	0.0397089	Inoculum Sludge
5e27f9d661911b385e569f0bf27101f8 Bacteria;Firmicutes;Erysipelotrichia;Erysipelotrichales;Erysipelotrichaceae;Erysipelothrix	16.9392	4.38065	0.0186151	0.0397089	R1 Attached
145247a1946234e3288537482795d03d Bacteria;Acidobacteria;Subgroup 21;uncultured Acidobacterium sp.;uncultured Acidobacterium sp.;uncultured Acidobacterium sp.;uncultured Acidobacterium sp.	20.769	-4.48751	0.0187108	0.0397509	Inoculum Sludge
63f85ab8472debe97c8d6f3d5eccd14d Bacteria;Bacteroidetes;Bacteroidia;Flavobacteriales;Flavobacteriaceae;Flavobacterium	20.769	-4.48751	0.0187108	0.0397509	Inoculum Sludge
b7c06054bf6688ab159df8439826605e Bacteria;Proteobacteria;Gammaproteobacteria;Alteromonadales;Alteromonadaceae;Rheinheimera	20.769	-4.48751	0.0187108	0.0397509	Inoculum Sludge
d36cc212dcfc750bc6a11c6b1fdf5ddf Bacteria;Proteobacteria;Gammaproteobacteria;Pseudomonadales;Moraxellaceae;Acinetobacter	16.8075	4.36845	0.0188833	0.0400315	R1 Attached
09bd7b1999fc76db7b6c0e687c168469 Archaea;Euryarchaeota;Methanomicrobia	20.5742	-4.47391	0.0189194	0.0400315	Inoculum Sludge
0486738f2d957d4b799704682c195cb7 Bacteria;Proteobacteria;Alphaproteobacteria;Caulobacterales;Caulobacteraceae;Brevundimonas	20.5742	-4.47391	0.0189194	0.0400315	Inoculum Sludge
74dd27d14908f89694dbf65bb4f30103 Bacteria;Bacteroidetes;Bacteroidia;Bacteroidales;Dysgonomonadaceae;uncultured	20.5505	-4.47186	0.0190017	0.0401516	Inoculum Sludge
39a641037a91a3a933fd1c44efc4952b Bacteria;Bacteroidetes;Bacteroidia;Cytophagales;Spirosomaceae;Persicitalea;uncultured bacterium	14.6742	-3.95942	0.0190679	0.0402374	Inoculum Sludge
4865b4460028754aa0e06a8fc40f4622 Bacteria;Atribacteria;Caldatribacteriia;Caldatribacteriales;Caldatribacteriaceae;Candidatus Caldatribacterium;Atribacteria bacterium JGI 0000079-F20	20.5072	-4.46838	0.0191115	0.0402752	Inoculum Sludge
5de6f41b19da1503d43daf6c606424a5 Bacteria;Acidobacteria;Thermoanaerobaculia;Thermoanaerobaculales;Thermoanaerobaculaceae;Thermoanaerobaculum;uncultured bacterium	20.3186	-4.45507	0.0193157	0.0405966	Inoculum Sludge
4b137b95b1c1139a096bb8c3ed0be8a4 Bacteria;Bacteroidetes;Bacteroidia;Bacteroidales;Bacteroidetes vadinHA17	20.3186	-4.45507	0.0193157	0.0405966	Inoculum Sludge
fc96ab871e7468faca4f2f578610e730 Bacteria;Bacteroidetes;Bacteroidia;Sphingobacteriales;Lentimicrobiaceae	20.2918	-4.45275	0.0194049	0.0407294	Inoculum Sludge
9bdf1cdbd1807860600a735e62c30d3f Bacteria;Chloroflexi;Anaerolineae;SJA-15	20.2455	-4.449	0.0195219	0.0408114	Inoculum Sludge
aeac27005552101b1469e988795cc347 Bacteria;Proteobacteria;Deltaproteobacteria;Syntrophobacterales;Syntrophaceae;Syntrophus	20.2455	-4.449	0.0195219	0.0408114	Inoculum Sludge
d61ee631fb1d20a6c8aaafed6255b736 Archaea;Euryarchaeota;Methanomicrobia;Methanosarcinales;Methanosarcinaceae;Methanomethylovorans;uncultured archaeon	20.2455	-4.449	0.0195219	0.0408114	Inoculum Sludge
b1d9eacdb5fb40a36cd8f69ad746650e Archaea;Euryarchaeota;Methanobacteria;Methanobacteriales;Methanobacteriaceae;Methanobrevibacter	16.3517	4.32724	0.0196401	0.040841	R1 Attached
f4bf741710309bbd44d67b3f0bf5f6ef Archaea;Euryarchaeota;Methanobacteria;Methanobacteriales;Methanobacteriaceae;Methanobacterium	14.5516	-3.94699	0.0196231	0.040841	Inoculum Sludge
74142c2023f4bf9ad0599f07bc30e974 Bacteria;Proteobacteria;Gammaproteobacteria;Pseudomonadales;Moraxellaceae;Psychrobacter	16.3517	4.32724	0.0196401	0.040841	R1 Attached
7f4533d267be5337fed6fca305f35a43 Bacteria;Firmicutes;Clostridia;Clostridiales;Lachnospiraceae;Lachnoclostridium 5	16.3517	4.32724	0.0196401	0.040841	R1 Attached
dc3e6dfd96370196f3975ae85e3461ae Bacteria;Verrucomicrobia;Verrucomicrobiae;Pedosphaerales;Pedosphaeraceae	20.0631	-4.43597	0.0197215	0.0409561	Inoculum Sludge
d0470ad02e7d4c599192f518cc8fb80c Archaea;Euryarchaeota;Thermococci;Methanofastidiosales;Methanofastidiosaceae;Candidatus Methanofastidiosum;uncultured euryarchaeote	20.033	-4.43339	0.0198178	0.0410474	Inoculum Sludge
8312df720bf0560a61dcb1889b064e9e Bacteria;Proteobacteria;Gammaproteobacteria;Betaproteobacteriales;Burkholderiaceae	20.033	-4.43339	0.0198178	0.0410474	Inoculum Sludge
ce08ab9922ac51105f98778c20d91954 Bacteria;Synergistetes;Synergistia;Synergistales;Synergistaceae;JGI-0000079-D21;Synergistetes bacterium enrichment culture clone DhR^2/LM-F01	19.9837	-4.42936	0.0199424	0.0412512	Inoculum Sludge
9a35528e9c6a01be3e99cadf0547529d Bacteria;Proteobacteria;Deltaproteobacteria;Desulfovibrionales;Desulfovibrionaceae;Desulfovibrio	16.1368	4.30699	0.020061	0.0413872	R1 Attached
5ef15ef247a4b9a4569b5203b44a7f31 Bacteria;Firmicutes;Clostridia;Clostridiales;Clostridiaceae 1;Clostridium sensu stricto 7	16.1368	4.30699	0.020061	0.0413872	R1 Attached
5327022f09b379b1c428c37a1f956245 Archaea;Euryarchaeota;Thermococci;Methanofastidiosales;Methanofastidiosaceae;Candidatus Methanofastidiosum;uncultured euryarchaeote	19.8075	-4.41662	0.0201373	0.0414902	Inoculum Sludge
479bac9facf26d80a1e3f6e287ddbf97 Bacteria;Epsilonbacteraeota;Campylobacteria;Campylobacterales;Arcobacteraceae;Arcobacter	16.0579	4.29977	0.0201844	0.0415328	R1 Attached
bb59a78552747e247bfecb4318053c95 Bacteria;Proteobacteria;Gammaproteobacteria;Betaproteobacteriales;Burkholderiaceae	19.7743	-4.41376	0.020241	0.0415947	Inoculum Sludge
8ee2becce004703736385366c654fb28 Bacteria;Epsilonbacteraeota;Campylobacteria;Campylobacterales;Arcobacteraceae;Arcobacter	19.722	-4.40945	0.0203736	0.0417034	Inoculum Sludge
1b44ee11b84da6d8ca3f09c01c420c61 Bacteria;Patescibacteria;Saccharimonadia;Saccharimonadales	19.722	-4.40945	0.0203736	0.0417034	Inoculum Sludge
b3fb3bd7431ab8b919d9ffa23f383d84 Bacteria;Proteobacteria;Gammaproteobacteria;Betaproteobacteriales;Burkholderiaceae	19.722	-4.40945	0.0203736	0.0417034	Inoculum Sludge
79c2aa4ccf0b0a0f847e7a35be725937 Bacteria;Firmicutes;Clostridia;Clostridiales;Clostridiaceae 1;Clostridium sensu stricto 7	9.03726	3.41236	0.0204307	0.0417116	R1 Attached
9bc21b0ba6da1a203895dbdd01fed6d6 Bacteria;Firmicutes;Clostridia;Clostridiales;Clostridiaceae 1;Clostridium sensu stricto 7	9.03726	3.41236	0.0204307	0.0417116	R1 Attached
3728c1fedb7b196bf46287d344ea09bd Bacteria;Firmicutes;Clostridia;Clostridiales;Lachnospiraceae;Tyzzerella	9.0373	3.41236	0.0205034	0.0417514	R1 Attached
e89a17f3568842cf4dc1b95b58399e04 Bacteria;Bacteroidetes;Bacteroidia;Bacteroidales;Dysgonomonadaceae;uncultured;iron-reducing bacterium enrichment culture clone HN-HFO84	15.9166	4.28595	0.0205025	0.0417514	R1 Attached
cf366c1a77840d9348527c074e824524 Archaea;Euryarchaeota;Thermoplasmata;Methanomassiliicoccales;Methanomassiliicoccaceae;uncultured;uncultured archaeon	19.5155	-4.39386	0.020675	0.0420462	Inoculum Sludge
e45b26a375ceb3cf9d4fce8f63f3ffed Bacteria;Actinobacteria;Actinobacteria;Actinomycetales;Actinomycetaceae;Actinomyces	15.7641	4.27177	0.0207476	0.0421393	R1 Attached
82684f6fbced11b23f9f25685dbeaf04 Archaea;Euryarchaeota;Thermoplasmata;Methanomassiliicoccales;Methanomassiliicoccaceae;uncultured;uncultured archaeon	19.2964	-4.37712	0.0210005	0.042598	Inoculum Sludge
36a290e2afd922a540a6aaab2e00449b Bacteria;Firmicutes;Clostridia;Clostridiales;Eubacteriaceae;uncultured;uncultured bacterium	19.2568	-4.37368	0.0211202	0.0426458	Inoculum Sludge
a4c27b7f1fbc99b3a4cf984fca7000f2 Bacteria;Proteobacteria;Deltaproteobacteria;Myxococcales;Phaselicystidaceae;Phaselicystis;uncultured bacterium	13.883	-3.87419	0.0210639	0.0426458	Inoculum Sludge
ececcc4eb08795d6be47fe46858f26cd Archaea;Euryarchaeota;Thermococci;Methanofastidiosales;Methanofastidiosaceae;Candidatus Methanofastidiosum	19.2568	-4.37368	0.0211202	0.0426458	Inoculum Sludge
c5586d35cf66bcc27fcf4e03bce1e7a3 Bacteria;Patescibacteria;Microgenomatia;Candidatus Woesebacteria	13.8404	-3.86963	0.0211327	0.0426458	Inoculum Sludge
d8d92907fdfa3d25c321506975a59adb Bacteria;Firmicutes;Clostridia;Clostridiales;Clostridiaceae 1	15.546	4.2504	0.0212043	0.0426805	R1 Attached
9700e90cb9fdd0b1f2e9d0c04f44ed5b Bacteria;Proteobacteria;Gammaproteobacteria;Betaproteobacteriales;Burkholderiaceae	15.546	4.2504	0.0212043	0.0426805	R1 Attached
76289d208c007b914f1af7349d469b72 Bacteria;Proteobacteria;Deltaproteobacteria;Syntrophobacterales;Syntrophaceae;Syntrophus	19.1985	-4.36878	0.0212699	0.0427577	Inoculum Sludge
44eb65e1a9eeeeaa32f99ef03a3a554f Bacteria;Firmicutes;Clostridia;Clostridiales;Christensenellaceae;Christensenellaceae R-7 group	15.4703	4.24322	0.0213302	0.042824	R1 Attached
3a85cf491b5f2629b4efc25aabb8fe86 Bacteria;Bacteroidetes;Bacteroidia;Bacteroidales;Dysgonomonadaceae;Proteiniphilum	18.998	-4.35321	0.0215774	0.0432098	Inoculum Sludge
9c95cb3563985769e07b457e218756ec Bacteria;Zixibacteria	18.998	-4.35321	0.0215774	0.0432098	Inoculum Sludge
438d67187868c31bf7d9f0c2aebd1684 Bacteria;Proteobacteria;Gammaproteobacteria;Xanthomonadales;Xanthomonadaceae;Stenotrophomonas	15.1765	4.21409	0.0219334	0.0436998	R1 Attached
7ac2d351ea983a0bfd3edcb7e986283d Bacteria;Epsilonbacteraeota;Campylobacteria;Campylobacterales;Arcobacteraceae;Arcobacter	18.7852	-4.33651	0.0219097	0.0436998	Inoculum Sludge
9be551e2ab89504914efbaf31a9d8dbc Bacteria;Proteobacteria;Deltaproteobacteria;Syntrophobacterales;Syntrophaceae;Syntrophus	18.7852	-4.33651	0.0219097	0.0436998	Inoculum Sludge
22d5166503b76884e2261d5755d4b2a0 Bacteria;Bacteroidetes;Bacteroidia;Chitinophagales;uncultured	18.7852	-4.33651	0.0219097	0.0436998	Inoculum Sludge
e4840406b2f694b41147b7910e494d4e Bacteria;Chloroflexi;Anaerolineae;Anaerolineales;Anaerolineaceae	18.7393	-4.33246	0.0220471	0.0437597	Inoculum Sludge
d974b0e0fc1fb4bf4f4bf768e668ec23 Archaea;Euryarchaeota;Methanomicrobia;Methanosarcinales;Methanosarcinaceae;Methanomethylovorans	18.7393	-4.33246	0.0220471	0.0437597	Inoculum Sludge
07e4fbe1168b9e217f19ddc4d4baef83 Bacteria;Firmicutes;Clostridia;Clostridiales;Family XI;Sedimentibacter	18.7393	-4.33246	0.0220471	0.0437597	Inoculum Sludge
9e46fb56331364c4aa77b8d08e6d616c Archaea;Euryarchaeota;Thermococci;Methanofastidiosales;Methanofastidiosaceae;Candidatus Methanofastidiosum;uncultured euryarchaeote	18.6751	-4.32692	0.0222156	0.0440386	Inoculum Sludge
ea9a84400745b50b72da197cdb655534 Bacteria;Firmicutes;BRH-c20a;uncultured Peptococcaceae bacterium;uncultured Peptococcaceae bacterium;uncultured Peptococcaceae bacterium;uncultured Peptococcaceae bacterium	14.9552	4.19151	0.0224303	0.0442406	R1 Attached
bc7a7a0706acdb81f7040c108d7ad7a9 Bacteria;Bacteroidetes;Bacteroidia;Sphingobacteriales;Lentimicrobiaceae	18.5297	-4.31577	0.0223831	0.0442406	Inoculum Sludge
192e73f34b4f3741eba08628369ae1a3 Bacteria;Bacteroidetes;Bacteroidia;Bacteroidales;Paludibacteraceae;Paludibacter;bacterium enrichment culture clone R4-76B	14.9552	4.19151	0.0224303	0.0442406	R1 Attached
a1dc3f8339f381a6da521daf2d178a7b Bacteria;Proteobacteria;Deltaproteobacteria;Desulfovibrionales;Desulfovibrionaceae;Desulfovibrio	14.9552	4.19151	0.0224303	0.0442406	R1 Attached
0b4b4d6ec82848612c975d2e85e3054d Bacteria;Actinobacteria;Actinobacteria;Micrococcales;Bogoriellaceae;Georgenia;uncultured bacterium	18.4806	-4.31139	0.02253	0.0443816	Inoculum Sludge
88bea0e6280ffa69ded62b5c9379796d Bacteria;Proteobacteria;Deltaproteobacteria;Syntrophobacterales;Syntrophaceae	13.2358	-3.80108	0.0225636	0.044392	Inoculum Sludge
b02ec7940bf5587c307d1d24a8551c3c Bacteria;Armatimonadetes;uncultured	14.17	-3.90561	0.0226082	0.0443995	Inoculum Sludge
63c949702ca89a8c5f011cf31905fd3f Bacteria;Chloroflexi;Anaerolineae;SBR1031	18.4133	-4.30553	0.0227088	0.0443995	Inoculum Sludge
c4c0b5c81250f2992802a1aa7cedccd7 Bacteria;Bacteroidetes;Bacteroidia;Sphingobacteriales	18.4133	-4.30553	0.0227088	0.0443995	Inoculum Sludge
0ea3ffb8d9d93d84fcd404437890f232 Bacteria;Bacteroidetes;Bacteroidia;Sphingobacteriales;Sphingobacteriaceae;Pedobacter	18.4133	-4.30553	0.0227088	0.0443995	Inoculum Sludge
97e7ad278eeba553eb5f9209adceb941 Bacteria;Proteobacteria;Deltaproteobacteria;Myxococcales;Phaselicystidaceae;Phaselicystis	18.4133	-4.30553	0.0227088	0.0443995	Inoculum Sludge
f6529cbebc6aea9c1a693a68603d96b1 Bacteria;Proteobacteria;Deltaproteobacteria;Desulfovibrionales;Desulfovibrionaceae;Desulfovibrio	14.7287	4.16805	0.0229522	0.0447639	R1 Attached
2ea89b8ae099caecbb107add813c8aba Bacteria;Firmicutes;Clostridia;Clostridiales;Clostridiaceae 2	14.7287	4.16805	0.0229522	0.0447639	R1 Attached
34037cd7111d6347703f0791fbb7f04f Bacteria;Bacteroidetes;Bacteroidia;Bacteroidales;Paludibacteraceae;Paludibacter	14.6598	4.16114	0.0230779	0.044801	R1 Attached
c750c7c3c2f98d64f38bd3d5bb94e2bc Bacteria;Bacteroidetes;Bacteroidia;Bacteroidales;Prolixibacteraceae;BSV13	18.2218	-4.29002	0.0230269	0.044801	Inoculum Sludge
45e61f888c79d02d8765737747dddfcd Bacteria;Patescibacteria;Saccharimonadia;Saccharimonadales	13.1098	-3.78564	0.0230808	0.044801	Inoculum Sludge
ced4b57e123a92e500d08e95caa5d9c5 Bacteria;Bacteroidetes;Bacteroidia;Bacteroidales;Tannerellaceae;Macellibacteroides	9.0454	3.41364	0.0230854	0.044801	R1 Attached
7636e08bda9c5745f08309a56608615f Bacteria;Bacteroidetes;Bacteroidia;Bacteroidales;ML635J-40 aquatic group;uncultured bacterium;uncultured bacterium	14.5889	4.154	0.023208	0.0448339	R1 Attached
667e228412352d147f113811af9a32eb Bacteria;Proteobacteria;Deltaproteobacteria;Syntrophobacterales;Syntrophaceae;uncultured;bacterium enrichment culture clone E36_A	18.1516	-4.28382	0.0232165	0.0448339	Inoculum Sludge
45f1a4be5b4db02b55d5368125a21046 Bacteria;Aegiribacteria	18.1516	-4.28382	0.0232165	0.0448339	Inoculum Sludge
808fb6a46b9a2499d4c7de8475945388 Bacteria;Proteobacteria;Alphaproteobacteria;Parvibaculales;Parvibaculaceae;Parvibaculum;sediment bacterium 22-39	18.1516	-4.28382	0.0232165	0.0448339	Inoculum Sludge
9f184540119c300ec2661ab506a9647b Bacteria;Firmicutes;Clostridia;Clostridiales;Christensenellaceae;Christensenellaceae R-7 group	17.9631	-4.26832	0.0235386	0.0450679	Inoculum Sludge
f7f917dca13d852b5bb7d790f2303604 Bacteria;Zixibacteria	18.0185	-4.27337	0.023371	0.0450679	Inoculum Sludge
c9e5f89754fe204ea16ffeef8d9f6f06 Bacteria;Proteobacteria;Gammaproteobacteria;Pseudomonadales;Pseudomonadaceae;Pseudomonas	17.9631	-4.26832	0.0235386	0.0450679	Inoculum Sludge
9cd29e65dcc0341457ea143eb1b5783c Bacteria;Chloroflexi;Anaerolineae;Anaerolineales;Anaerolineaceae;Anaerolinea	17.9631	-4.26832	0.0235386	0.0450679	Inoculum Sludge
9f26969316e8d02ec0f2c06985748ec2 Bacteria;Bacteroidetes;Bacteroidia;Chitinophagales;Chitinophagaceae;uncultured	17.9631	-4.26832	0.0235386	0.0450679	Inoculum Sludge
7a71421fcdca6955a54dc67c84b26560 Bacteria;Omnitrophicaeota;Omnitrophia;Omnitrophales;Omnitrophaceae;Candidatus Omnitrophus;uncultured bacterium	17.9631	-4.26832	0.0235386	0.0450679	Inoculum Sludge
7eaa5790b18262d895cc76288b361723 Archaea;Euryarchaeota;Methanomicrobia;Methanomicrobiales;uncultured;uncultured Methanomicrobia archaeon;uncultured Methanomicrobia archaeon	12.9644	-3.7691	0.023518	0.0450679	Inoculum Sludge
c46ad65c267bf783b9c6a5251502f92a Bacteria;Cloacimonetes;Cloacimonadia;Cloacimonadales;Cloacimonadaceae;uncultured bacterium;uncultured bacterium	17.8899	-4.26178	0.0237396	0.0453974	Inoculum Sludge
f405a1b81f9cae83d7d4a1eb3b2a973a Bacteria;Firmicutes;Clostridia;Clostridiales;Ruminococcaceae;Caproiciproducens;Clostridium sp. MB2-A37	14.2951	4.12299	0.0238829	0.0455685	R1 Attached
6187575ff5ccd54ffb033d5a0929692b Bacteria;Chloroflexi;Anaerolineae;Anaerolineales;Anaerolineaceae	17.763	-4.25169	0.0238872	0.0455685	Inoculum Sludge
d79714ef7e2ed76149cb9016c3126959 Bacteria;Chloroflexi;Anaerolineae;RBG-13-54-9;uncultured bacterium;uncultured bacterium;uncultured bacterium	17.7043	-4.2463	0.024066	0.0457429	Inoculum Sludge
a3f6cbd5a0e95b40c584ec368f5734c5 Bacteria;Atribacteria;Caldatribacteriia;Caldatribacteriales;Caldatribacteriaceae;Candidatus Caldatribacterium;Atribacteria bacterium JGI 0000079-F20	17.7043	-4.2463	0.024066	0.0457429	Inoculum Sludge
3e5ff04b87ce02e80cfa184497dccffa Bacteria;Bacteroidetes;Bacteroidia;Sphingobacteriales;Sphingobacteriaceae;Pedobacter	17.7043	-4.2463	0.024066	0.0457429	Inoculum Sludge
a2d36612abf45d20dc0cacadfb757188 Bacteria;Planctomycetes;Phycisphaerae;mle1-8;uncultured bacterium;uncultured bacterium;uncultured bacterium	17.6281	-4.23939	0.0242792	0.0460366	Inoculum Sludge
f5133b14e3cfd6e9bc0bc4b9d5d157af Bacteria;Chloroflexi;Anaerolineae;Anaerolineales;Anaerolineaceae;Pelolinea	17.6281	-4.23939	0.0242792	0.0460366	Inoculum Sludge
623f9ddc49ba62310599eccf140d11be Bacteria;Firmicutes;Clostridia;Clostridiales;Eubacteriaceae;uncultured;uncultured bacterium	17.5074	-4.22969	0.0244248	0.0462568	Inoculum Sludge
f8072f14cdeac25a5cdb30128873f33c Bacteria;Omnitrophicaeota;Omnitrophia;Omnitrophales;Omnitrophaceae;Candidatus Omnitrophus;uncultured bacterium	17.2518	-4.20734	0.0249733	0.0472387	Inoculum Sludge
1f667ceb32e4dd9095d19a60cc454eb2 Bacteria;Firmicutes;Clostridia;Clostridiales;Ruminococcaceae;uncultured	13.8378	4.07284	0.0250512	0.047329	R1 Attached
b78994b543cc207e737158f102c3e706 Bacteria;Firmicutes;Clostridia;Clostridiales;Christensenellaceae;Christensenellaceae R-7 group;bacterium enrichment culture clone DPF35	13.7736	4.06598	0.0251822	0.0474054	R1 Attached
3893c10bdb310e1fe1e3861280fdddcf Bacteria;Firmicutes;Clostridia;Clostridiales;Lachnospiraceae;Lachnoclostridium 5	13.7736	4.06598	0.0251822	0.0474054	R1 Attached
4fcc831b36685fcc89a7e5ebc4f51e42 Bacteria;Spirochaetes;Spirochaetia;Spirochaetales;Spirochaetaceae;Spirochaeta 2;Spirochaeta sp.	17.1868	-4.20121	0.0251771	0.0474054	Inoculum Sludge
0ff7b00cf6d254cc92e1c3c4722e1022 Bacteria;Chloroflexi;Anaerolineae;SBR1031;terrestrial metagenome;terrestrial metagenome;terrestrial metagenome	16.9963	-4.18464	0.02554	0.0479066	Inoculum Sludge
2f8861ab756123bbe545bbe08c62597b Bacteria;Chloroflexi;Anaerolineae;uncultured;uncultured bacterium;uncultured bacterium;uncultured bacterium	16.9963	-4.18464	0.02554	0.0479066	Inoculum Sludge
33035e9f2e99f83eba5b378438371aa6 Bacteria;Acidobacteria;Thermoanaerobaculia;Thermoanaerobaculales;Thermoanaerobaculaceae;Thermoanaerobaculum;uncultured bacterium	16.9963	-4.18464	0.02554	0.0479066	Inoculum Sludge
29a96010821b9a1d7fd1e0616afdc9f0 Bacteria;Acidobacteria;Thermoanaerobaculia;Thermoanaerobaculales;Thermoanaerobaculaceae;Thermoanaerobaculum;uncultured bacterium	16.9281	-4.17813	0.0257572	0.0481988	Inoculum Sludge
51fb593cc9be345e5ef9874dc8181ef8 Bacteria;Proteobacteria;Gammaproteobacteria;Betaproteobacteriales;Burkholderiaceae	16.9281	-4.17813	0.0257572	0.0481988	Inoculum Sludge
6b8cdb1a46ec2ea13eacbf786c7fcac7 Archaea;Euryarchaeota;Methanobacteria;Methanobacteriales;Methanobacteriaceae;Methanobacterium	13.4138	4.02575	0.0260828	0.048692	R1 Attached
46a5ef22649a0abfe8989c48134f2ba5 Bacteria;Firmicutes;Erysipelotrichia;Erysipelotrichales;Erysipelotrichaceae;Erysipelothrix;uncultured anaerobic bacterium	13.4138	4.02575	0.0260828	0.048692	R1 Attached
2db9b5928f5e07c291fe20829bc6eea6 Bacteria;Lentisphaerae;Lentisphaeria;Victivallales	16.7407	-4.16158	0.0261259	0.0487146	Inoculum Sludge
71cd3fc23f889115c934fc46d9cf5b37 Archaea;Asgardaeota	16.6693	-4.15467	0.0263574	0.0490879	Inoculum Sludge
7f8a276bb09e4a402fca93bbedabf75f Bacteria;Planctomycetes;Phycisphaerae;mle1-8;uncultured bacterium;uncultured bacterium;uncultured bacterium	16.5812	-4.1462	0.0266273	0.0494632	Inoculum Sludge
d834848cdd313981ff89a933297d841e Bacteria;Bacteroidetes;Bacteroidia;Bacteroidales;Bacteroidetes vadinHA17	11.9959	-3.6482	0.0266534	0.0494632	Inoculum Sludge
01613db439e0970697e040273b33f23c Bacteria;Chloroflexi;Anaerolineae;Anaerolineales;Anaerolineaceae	16.5812	-4.1462	0.0266273	0.0494632	Inoculum Sludge
d25f0dc3f9579bd24f5e7ad22861a83b Archaea;Euryarchaeota;Methanobacteria;Methanobacteriales;Methanobacteriaceae;Methanobrevibacter	16.4851	-4.13814	0.0267323	0.0495511	Inoculum Sludge
