# Supplementary material for: Propionate Production by Bioelectrochemically-Assisted Lactate Fermentation and Simultaneous CO2 Recycling
Source: Front Microbiol. 2020 Dec 15;11:599438. doi: 10.3389/fmicb.2020.599438 (PMC7769879; doi:10.3389/fmicb.2020.599438)
Supplement: Supplementary file 2 [file Table_2.XLSX]

## Sheet: NB_significant_Inoculum Sludge_
ASV	baseMean	log2FoldChange	pvalue	padj	Upregulated
d46bb0ffb88818632f54b46975c14c76 Bacteria;Firmicutes;Clostridia;Clostridiales;Ruminococcaceae	1466.45	10.9011	4.60224e-32	7.05984e-29	R1 Planktonic
df8a598f1e2d3dda3ad0d9994d306c79 Bacteria;Firmicutes;Clostridia;Clostridiales;Ruminococcaceae	1329.87	10.76	4.74333e-31	2.42542e-28	R1 Planktonic
d0ca67b2264b0017129a0f11bbb00723 Bacteria;Firmicutes;Clostridia;Clostridiales;Ruminococcaceae	1353.39	10.7853	3.17438e-31	2.42542e-28	R1 Planktonic
abd116c33ea5a8865c43f0bd8e77770d Bacteria;Firmicutes;Clostridia;Clostridiales;Ruminococcaceae	1053.37	10.4235	7.50633e-29	2.87868e-26	R1 Planktonic
418610c4fdc90a26be9bc2d6439348f2 Bacteria;Firmicutes;Clostridia;Clostridiales;Clostridiaceae 1;Clostridium sensu stricto 12	1035.17	10.3984	1.24234e-28	3.81149e-26	R1 Planktonic
966a26553d29ee0c447a2a1594038f22 Bacteria;Firmicutes;Clostridia;Clostridiales;Ruminococcaceae	945.205	10.2671	8.02963e-28	2.05291e-25	R1 Planktonic
f5e90a6552bd83f1107ba72700a0bae4 Bacteria;Firmicutes;Clostridia;Clostridiales;Ruminococcaceae;Oscillibacter	673.903	9.77855	5.75593e-25	1.26137e-22	R1 Planktonic
aa024567621ed2b50ae9f8875a1e6d0d Bacteria;Firmicutes;Clostridia;Clostridiales;Ruminococcaceae;Oscillibacter	637.187	9.69763	1.52476e-24	2.59888e-22	R1 Planktonic
f9955aed2fadaef374db2aa47bbcef3e Bacteria;Firmicutes;Clostridia;Clostridiales;Ruminococcaceae;Oscillibacter	644.312	9.71369	1.50078e-24	2.59888e-22	R1 Planktonic
1c1fbfd0afa59490418e006055cbf300 Bacteria;Proteobacteria;Alphaproteobacteria;Sphingomonadales;Sphingomonadaceae;Sphingobium	413.516	9.07291	7.28272e-21	1.11717e-18	R1 Planktonic
737ea2ebc36cbd660f2b6d1a3a0d923b Bacteria;Proteobacteria;Alphaproteobacteria;Sphingomonadales;Sphingomonadaceae;Sphingobium	406.77	9.04913	9.6735e-21	1.34901e-18	R1 Planktonic
9cbe7002dc26c43c2cffdd493106b69e Bacteria;Firmicutes;Clostridia;Clostridiales;Clostridiaceae 1;Clostridium sensu stricto 7	398.531	9.01956	1.63564e-20	2.09089e-18	R1 Planktonic
a30c309f8d27cb5ff301075c7392319b Bacteria;Firmicutes;Clostridia;Clostridiales;Clostridiaceae 1;Clostridium sensu stricto 7	376.403	8.93699	4.94807e-20	5.83873e-18	R1 Planktonic
e121a90d80443009ffa3bc189c0fbe30 Bacteria;Actinobacteria;Coriobacteriia;Coriobacteriales;Eggerthellaceae;Eggerthella	354.606	8.85074	1.44655e-19	1.585e-17	R1 Planktonic
18e77bb0b270b463588db07843f62b71 Bacteria;Actinobacteria;Coriobacteriia;Coriobacteriales;Eggerthellaceae;Eggerthella	342.508	8.80055	3.0033e-19	2.96097e-17	R1 Planktonic
c66ce5b62514685d446391916a491db0 Bacteria;Actinobacteria;Coriobacteriia;Coriobacteriales;Eggerthellaceae;Eggerthella	340.831	8.79345	3.08837e-19	2.96097e-17	R1 Planktonic
10dfe06ab262e237ca37c4f91da9a265 Bacteria;Latescibacteria;Latescibacteria;Latescibacterales;Latescibacteraceae;uncultured bacterium;uncultured bacterium	277.482	-8.32888	7.11229e-17	6.41779e-15	Inoculum Sludge
c628f1cfae4fc95d1baffca7963330a3 Bacteria;Firmicutes;Clostridia;Clostridiales;Lachnospiraceae;Tyzzerella	237.996	8.27391	3.13481e-16	2.67156e-14	R1 Planktonic
0217902c5b0775ea09ebe7152f6ded44 Bacteria;Firmicutes;Clostridia;Clostridiales;Lachnospiraceae;Tyzzerella	237.003	8.26787	3.35002e-16	2.7047e-14	R1 Planktonic
0f5f888565635d12ed7a60e7c2cea9af Bacteria;Latescibacteria;Latescibacteria;Latescibacterales;Latescibacteraceae;uncultured bacterium;uncultured bacterium	249.122	-8.17283	6.43951e-16	4.93911e-14	Inoculum Sludge
f2374d2bf692201f6e889fea5deef485 Bacteria;Firmicutes;Clostridia;Clostridiales;Ruminococcaceae;Caproiciproducens	231.565	8.23424	8.1261e-16	5.93592e-14	R1 Planktonic
d4a91415dd0793369572cb0fceff5079 Bacteria;Firmicutes;Clostridia;Clostridiales;Lachnospiraceae;Tyzzerella;Gadus morhua (Atlantic cod)	219.499	8.15681	1.40713e-15	9.81154e-14	R1 Planktonic
d6f5affa5e086c8c1899123d5252fe50 Bacteria;Firmicutes;Clostridia;Clostridiales;Ruminococcaceae;Caproiciproducens	218.993	8.15343	2.91776e-15	1.94602e-13	R1 Planktonic
a8a53be3516e3e35f8deb81c5e0dd544 Bacteria;Chloroflexi;Anaerolineae	238.754	-8.11131	6.66631e-15	4.26088e-13	Inoculum Sludge
010d8fdc5db4f224e809fece836320e8 Bacteria;Firmicutes;Clostridia;Clostridiales;Eubacteriaceae;Acetobacterium	185.233	7.91097	5.98196e-14	3.67053e-12	R1 Planktonic
3eb9f0cf2049b2d5bacb52a10c476fdb Bacteria;Firmicutes;Clostridia;Clostridiales;Eubacteriaceae;Acetobacterium	185.072	7.90973	1.0192e-13	6.0133e-12	R1 Planktonic
fedbb5f643c9d088c8f35b3d32da5d88 Bacteria;Latescibacteria;Latescibacteria;Latescibacterales;Latescibacteraceae;uncultured bacterium;uncultured bacterium	171.805	-7.63451	6.24872e-13	3.5502e-11	Inoculum Sludge
09770fcdad4a4e096c2f5cb01c955ec9 Bacteria;Latescibacteria;Latescibacteria;Latescibacterales;Latescibacteraceae;uncultured bacterium;uncultured bacterium	147.989	-7.41804	7.83582e-12	4.29291e-10	Inoculum Sludge
19b579248a150a9d18aa8e8d81c19beb Bacteria;Epsilonbacteraeota;Campylobacteria;Campylobacterales;Sulfurovaceae;Sulfurovum	149.875	-7.43644	8.81208e-12	4.66129e-10	Inoculum Sludge
2aa2b856e7b57c71090f4a644ddcdc46 Bacteria;Firmicutes;Clostridia;Clostridiales;Lachnospiraceae;uncultured	133.225	7.43317	1.999e-11	1.02216e-09	R1 Planktonic
f9bd78216d5929abfb7d278ff228158f Bacteria;Epsilonbacteraeota;Campylobacteria;Campylobacterales;Sulfurovaceae;Sulfurovum	136.548	-7.30123	3.62829e-11	1.79542e-09	Inoculum Sludge
0063bcca1ab87875a22d109eff45b09f Bacteria;Actinobacteria;Actinobacteria;Propionibacteriales;Propionibacteriaceae;uncultured;uncultured Propionibacteriaceae bacterium	127.919	7.37415	5.25098e-11	2.51719e-09	R1 Planktonic
77c1f774829512a6a3dbf57608b49067 Bacteria;Actinobacteria;Actinobacteria;Propionibacteriales;Propionibacteriaceae;uncultured;uncultured Propionibacteriaceae bacterium	118.128	7.25856	2.36228e-10	1.0981e-08	R1 Planktonic
f64a8fbca9b9cdf349e0234167695fd7 Bacteria;Bacteroidetes;Bacteroidia;Bacteroidales;Bacteroidaceae;Bacteroides	116.469	7.23806	2.88969e-10	1.30376e-08	R1 Planktonic
6cf9f1bf7b19b1bc08356447fa40befb Bacteria;Bacteroidetes;Bacteroidia;Bacteroidales;Bacteroidaceae;Bacteroides	114.309	7.21085	3.76931e-10	1.65204e-08	R1 Planktonic
397c1f97faf530e601c71560f0e3286c Bacteria;Firmicutes;Clostridia;Clostridiales;Clostridiaceae 1;Clostridium sensu stricto 12	106.531	7.10847	1.36745e-09	5.82687e-08	R1 Planktonic
29ded436494c8061aaf9a8936af7077b Bacteria;Bacteroidetes;Bacteroidia;Bacteroidales;Bacteroidaceae;Bacteroides	105.719	7.09734	1.53505e-09	6.36422e-08	R1 Planktonic
c67e0f9985a2ca928e85aeed35342ff7 Bacteria;Spirochaetes;Leptospirae;Leptospirales;Leptospiraceae;RBG-16-49-21	103.912	-6.90433	7.4015e-09	2.98787e-07	Inoculum Sludge
81828f0f5d9ba01cbff0984571dcd8b6 Bacteria;Spirochaetes;Leptospirae;Leptospirales;Leptospiraceae;RBG-16-49-21;uncultured soil bacterium	105.048	-6.92013	7.61007e-09	2.99329e-07	Inoculum Sludge
142e6a89f3c23c16bc00cacd06790dce Bacteria;Epsilonbacteraeota;Campylobacteria;Campylobacterales;Sulfurovaceae;Sulfurovum	103.843	-6.90338	9.6299e-09	3.69307e-07	Inoculum Sludge
3cfb102706381e674f22e4864a794af6 Bacteria;Firmicutes;Clostridia;Clostridiales;Clostridiaceae 1;Clostridium sensu stricto 12	95.0352	6.94247	1.01849e-08	3.81065e-07	R1 Planktonic
94644aadbf077821a1380105c132ee2b Bacteria;Firmicutes;Clostridia;Clostridiales;Clostridiaceae 1;Clostridium sensu stricto 12	88.4936	6.8387	3.16072e-08	1.15441e-06	R1 Planktonic
e3647b3c96615ba29e628d1eaf0374da Bacteria;Chloroflexi;Anaerolineae;Anaerolineales;Anaerolineaceae;uncultured;uncultured Chloroflexi bacterium	92.4825	-6.73472	4.2578e-08	1.51895e-06	Inoculum Sludge
12b24677cd067527cbdd4a74cf146b04 Bacteria;Epsilonbacteraeota;Campylobacteria;Campylobacterales;Helicobacteraceae;Wolinella;Wolinella succinogenes	87.5284	6.82269	4.55078e-08	1.58657e-06	R1 Planktonic
ded7057f658ed14b61a65048f7e296bf Archaea;Euryarchaeota;Methanomicrobia;Methanomicrobiales;Methanoregulaceae;Methanolinea	234.097	-3.03191	5.56691e-08	1.8977e-06	Inoculum Sludge
798d006c5a993f97e84a135f8bdd2350 Bacteria;Bacteroidetes;Bacteroidia;Bacteroidales;Tannerellaceae;Macellibacteroides	85.3445	6.78596	5.90814e-08	1.97024e-06	R1 Planktonic
5e175e996ad668fa82f960b3cf5941b5 Bacteria;Bacteroidetes;Bacteroidia;Bacteroidales;Tannerellaceae;Macellibacteroides	84.7425	6.77566	6.35123e-08	2.07293e-06	R1 Planktonic
00d6029c60d7e893372dcdbb0a3154ae Archaea;Euryarchaeota;Thermoplasmata;Marine Benthic Group D and DHVEG-1;uncultured Thermoplasmata archaeon;uncultured Thermoplasmata archaeon;uncultured Thermoplasmata archaeon	88.1184	-6.66432	7.69707e-08	2.41354e-06	Inoculum Sludge
0e59a3d7814ed0ac244e5e4cc4814607 Bacteria;Bacteroidetes;Bacteroidia;Bacteroidales;Bacteroidaceae;Bacteroides	83.6951	6.75753	7.70949e-08	2.41354e-06	R1 Planktonic
4808e1de7a702bcced23fd9ab6ef79cf Bacteria;Bacteroidetes;Bacteroidia;Bacteroidales;Bacteroidaceae;Bacteroides	83.5435	6.75493	8.27101e-08	2.53755e-06	R1 Planktonic
15be1cec461393a9fd27e5f4306e3dcd Bacteria;Chloroflexi;Anaerolineae;Anaerolineales;Anaerolineaceae;Longilinea	87.8171	-6.65934	8.62066e-08	2.59296e-06	Inoculum Sludge
53101f71dd8e4fc2ed42394c435bf893 Bacteria;Epsilonbacteraeota;Campylobacteria;Campylobacterales;Sulfurovaceae;Sulfurovum	87.3669	-6.65184	8.84696e-08	2.60985e-06	Inoculum Sludge
4e33dbe94843cad1ed9594099a285e90 Bacteria;Firmicutes;Clostridia;Clostridiales;Ruminococcaceae;Ruminiclostridium	82.6178	6.73872	1.06124e-07	3.07159e-06	R1 Planktonic
251117b60befde4fe863b34a778c5e71 Bacteria;Firmicutes;Clostridia;Clostridiales;Ruminococcaceae	791.104	6.8139	1.19492e-07	3.39446e-06	R1 Planktonic
78c9905bbf5951aec4550ddda4c27b82 Bacteria;Proteobacteria;Deltaproteobacteria;Desulfovibrionales;Desulfovibrionaceae;Desulfovibrio	81.2488	6.71437	1.27985e-07	3.56961e-06	R1 Planktonic
a20fc7a3febc0798bd273e2789ebb737 Bacteria;Firmicutes;Clostridia;Clostridiales;Clostridiaceae 1;Clostridium sensu stricto 12;Clostridium algifaecis	81.0458	6.7107	1.35739e-07	3.71828e-06	R1 Planktonic
b011a5f5e77bf60aa316c81fbd9f3891 Bacteria;Bacteroidetes;Bacteroidia;Bacteroidales;Tannerellaceae;Macellibacteroides	80.6972	6.70444	1.40276e-07	3.77513e-06	R1 Planktonic
9d2569308d00a33e1db72e8dbb9aaf0c Bacteria;Chloroflexi;Anaerolineae;SBR1031;uncultured organism;uncultured organism;uncultured organism	84.067	-6.59572	1.50522e-07	3.98104e-06	Inoculum Sludge
06aad2a7f62272579d4412095639f5e8 Bacteria;Actinobacteria;Coriobacteriia;Coriobacteriales	79.6362	6.68514	1.58825e-07	4.12944e-06	R1 Planktonic
e3789e2bd02d9f4857a9db9b03f2b0a5 Bacteria;Bacteroidetes;Bacteroidia;Bacteroidales;Bacteroidaceae;Bacteroides	79.3028	6.67904	1.92028e-07	4.82904e-06	R1 Planktonic
2b8efefde132d011dd6ae0e85d08d1c8 Bacteria;Proteobacteria;Deltaproteobacteria;Desulfuromonadales;Geobacteraceae;Geobacter	82.8306	-6.57411	1.89045e-07	4.82904e-06	Inoculum Sludge
4b53df0f6a74eced7e569984236d1923 Bacteria;Spirochaetes;Leptospirae;Leptospirales;Leptospiraceae;RBG-16-49-21;uncultured soil bacterium	82.4353	-6.56711	2.18186e-07	5.39835e-06	Inoculum Sludge
148ebf65172edbbbc7310b933b1eaeb5 Bacteria;Thermotogae;Thermotogae;Kosmotogales;Kosmotogaceae;Mesotoga	313.696	-2.57882	3.53367e-07	8.47018e-06	Inoculum Sludge
a7972ec27c047429bb9cd4e49424c414 Bacteria;Firmicutes;Clostridia;Clostridiales;Clostridiaceae 1;Clostridium sensu stricto 12	75.3011	6.60358	3.53384e-07	8.47018e-06	R1 Planktonic
c6490adda73b999ddc1fe2925dde4bdc Bacteria;Spirochaetes;Spirochaetia;Spirochaetales;Spirochaetaceae;Sphaerochaeta	75.2645	6.60289	3.61325e-07	8.52727e-06	R1 Planktonic
c5486194daf675ae8c2cbb66cb7f2e1a Bacteria;Proteobacteria;Deltaproteobacteria;Syntrophobacterales;Syntrophaceae;uncultured	78.6731	-6.49903	4.09545e-07	9.46311e-06	Inoculum Sludge
7804b451754ac9477394c64602a3cd17 Bacteria;Firmicutes;Clostridia;Clostridiales;Clostridiaceae 1;Clostridium sensu stricto 12;Clostridium algifaecis	74.4995	6.58797	4.13317e-07	9.46311e-06	R1 Planktonic
6d772ff3e1471a2fda8db2052a18b4aa Bacteria;Firmicutes;Clostridia;Clostridiales;Clostridiaceae 1;Clostridium sensu stricto 12	75.0266	6.59826	4.26799e-07	9.62809e-06	R1 Planktonic
fe349de66b5e86afbe22f03491ac98b3 Bacteria;Chloroflexi;Anaerolineae;Anaerolineales;Anaerolineaceae;uncultured;bacterium enrichment culture clone BA53	77.7571	-6.48192	4.68485e-07	1.02665e-05	Inoculum Sludge
5daa1cd2a56d98036a9ce205e45eeb96 Bacteria;Spirochaetes;Leptospirae;Leptospirales;Leptospiraceae;RBG-16-49-21;uncultured soil bacterium	78.2562	-6.49126	4.67515e-07	1.02665e-05	Inoculum Sludge
78e3736f012d5928eb02da93a0280d76 Bacteria;Spirochaetes;Spirochaetia;Spirochaetales;Spirochaetaceae;Sphaerochaeta	73.0098	6.55854	5.48166e-07	1.18435e-05	R1 Planktonic
1a3591dd415f0b9d16f2f58d2e2d771f Bacteria;Proteobacteria;Deltaproteobacteria;Desulfovibrionales;Desulfovibrionaceae;Desulfovibrio	73.1263	6.56091	6.65585e-07	1.41807e-05	R1 Planktonic
bf3e66a129774c47a640e9aecab6f41c Bacteria;Proteobacteria;Alphaproteobacteria;Sphingomonadales;Sphingomonadaceae;Sphingobium	403.672	6.08063	7.91334e-07	1.66288e-05	R1 Planktonic
eb8d214e3650d40ee42360438e52a6da Bacteria;Thermotogae;Thermotogae;Kosmotogales;Kosmotogaceae;Mesotoga	316.197	-2.50704	9.33693e-07	1.90971e-05	Inoculum Sludge
bec6e82136a4ade4e3346b9c60a73bd8 Bacteria;Actinobacteria;Coriobacteriia;Coriobacteriales;Eggerthellaceae;Gordonibacter	70.5054	6.50761	9.27962e-07	1.90971e-05	R1 Planktonic
128dadb3e7b33ba86709bf42cb9c7e97 Bacteria;Chloroflexi;Anaerolineae;Anaerolineales;Anaerolineaceae;uncultured	71.4369	-6.35816	1.39775e-06	2.82124e-05	Inoculum Sludge
5f7f63682b3fbe8585c87ab604cdd388 Bacteria;Proteobacteria;Deltaproteobacteria;Desulfovibrionales;Desulfovibrionaceae;Desulfovibrio	67.3338	6.44046	1.5362e-06	3.06042e-05	R1 Planktonic
91a0969d6df3e4a6a89e98d2212f9458 Bacteria;Planctomycetes;Phycisphaerae;MSBL9	70.1202	-6.331	1.72723e-06	3.3969e-05	Inoculum Sludge
2ad04a34e347e920c415165124b6caba Bacteria;Chloroflexi;Anaerolineae;Anaerolineales;Anaerolineaceae;uncultured	69.8438	-6.32524	1.82601e-06	3.54569e-05	Inoculum Sludge
4a617994db211d14d55aab28a2e56e0b Bacteria;Firmicutes;Clostridia;Clostridiales;Clostridiaceae 1;Clostridium sensu stricto 13	70.273	-6.33421	1.9558e-06	3.75024e-05	Inoculum Sludge
e023519b8f3658840f1f9d11d003acd6 Archaea;Euryarchaeota;Thermoplasmata;Marine Benthic Group D and DHVEG-1;uncultured Thermoplasmata archaeon;uncultured Thermoplasmata archaeon;uncultured Thermoplasmata archaeon	69.1093	-6.30979	2.17779e-06	4.12436e-05	Inoculum Sludge
b635f9d2cd55c9eb9371cc233151a6dd Bacteria;Chloroflexi;Anaerolineae;SJA-15	72.4165	-6.37813	2.43125e-06	4.54821e-05	Inoculum Sludge
79b9cd01f10290e9931d8decffa2ce8d Bacteria;Actinobacteria;Coriobacteriia;Coriobacteriales	64.9051	6.38689	2.64587e-06	4.89007e-05	R1 Planktonic
10293e1f3d76059f7116cf62caa51882 Bacteria;Bacteroidetes;Bacteroidia;Bacteroidales;Tannerellaceae;Macellibacteroides	63.5209	6.35539	3.07661e-06	5.61847e-05	R1 Planktonic
3ef334ff0c2b79d1504cee4603127b29 Bacteria;Firmicutes;Clostridia;Clostridiales;Eubacteriaceae;Acetobacterium	209.034	4.2915	3.53181e-06	6.37388e-05	R1 Planktonic
93ba40ffa7c54a1f216d041ebf5d0ee9 Archaea;Euryarchaeota;Methanomicrobia;Methanomicrobiales;Methanoregulaceae;Methanolinea	265.069	-2.60897	3.81865e-06	6.8114e-05	Inoculum Sludge
10c5cf3b39f8a31a0226f58d139f9816 Bacteria;Firmicutes;Clostridia;Clostridiales;Clostridiaceae 1;Proteiniclasticum	61.5463	6.30926	4.35076e-06	7.67133e-05	R1 Planktonic
e63429a2f355a39c1fdb3b4194525467 Bacteria;Chloroflexi;Anaerolineae;Anaerolineales;Anaerolineaceae;uncultured;uncultured anaerobic bacterium	64.4786	-6.20843	4.6598e-06	8.12287e-05	Inoculum Sludge
08b49dbe61e9c281a1c5ec2d3ea880cf Bacteria;Chloroflexi;Anaerolineae;Anaerolineales;Anaerolineaceae	64.86	-6.21709	4.88402e-06	8.41808e-05	Inoculum Sludge
e568496b1a53f15f49997b35e0955125 Bacteria;Firmicutes;Clostridia;Clostridiales;Peptostreptococcaceae;uncultured;metagenome	62.6259	-6.16581	6.60122e-06	0.000112514	Inoculum Sludge
05b6910215a54cdf8296033a3808ea36 Bacteria;Firmicutes;Clostridia;Clostridiales;Lachnospiraceae;Tyzzerella	59.2685	6.25414	7.31412e-06	0.000123295	R1 Planktonic
f50959aa9e5ebf41e8b3a0a703f54499 Bacteria;Planctomycetes;Phycisphaerae;MSBL9	60.3537	-6.11173	1.00751e-05	0.000166185	Inoculum Sludge
24372365f3be23b59a34cc1d7d61052b Archaea;Euryarchaeota;Thermoplasmata;Marine Benthic Group D and DHVEG-1;uncultured Thermoplasmata archaeon;uncultured Thermoplasmata archaeon;uncultured Thermoplasmata archaeon	60.7169	-6.12047	9.97716e-06	0.000166185	Inoculum Sludge
df0fb9b0456262060d524de6a7958471 Archaea;Euryarchaeota;Thermoplasmata;Marine Benthic Group D and DHVEG-1	59.8733	-6.10002	1.02884e-05	0.000167898	Inoculum Sludge
ac6dc81b439d1219c746508441428a0f Bacteria;Firmicutes;Clostridia;Clostridiales;Ruminococcaceae;Caproiciproducens	56.6392	6.18782	1.06706e-05	0.000172302	R1 Planktonic
1e50a5187752c2e94b92ff957fedcdb9 Bacteria;Firmicutes;Clostridia;Clostridiales;Ruminococcaceae;Oscillibacter	56.5392	6.18527	1.22417e-05	0.000195613	R1 Planktonic
1c92ceaf6f93c28d2f8fd8b44252c533 Bacteria;Thermotogae;Thermotogae;Kosmotogales;Kosmotogaceae;Mesotoga	290.229	-2.30076	1.25569e-05	0.000197466	Inoculum Sludge
6ee585da61bfffd4558803c2267eec91 Bacteria;Firmicutes;Clostridia;Clostridiales;Clostridiaceae 1;Proteiniclasticum	55.5134	6.15844	1.26152e-05	0.000197466	R1 Planktonic
57b6d020a542392d743a12d996d70ec2 Archaea;Euryarchaeota;Thermoplasmata;Marine Benthic Group D and DHVEG-1	58.3179	-6.06149	1.3418e-05	0.000207911	Inoculum Sludge
0fc10fa8061284b6999280bb56d3d570 Bacteria;Bacteroidetes;Bacteroidia;Bacteroidales;Bacteroidetes vadinHA17	57.801	-6.04846	1.48584e-05	0.000227928	Inoculum Sludge
aab901687c4185eb4f9efc6ef31ebb6a Bacteria;Chloroflexi;Anaerolineae;SJA-15;uncultured bacterium;uncultured bacterium;uncultured bacterium	56.4681	-6.0143	1.98126e-05	0.000297967	Inoculum Sludge
4a1d37d379ef4a279673780e97a93f19 Bacteria;Proteobacteria;Gammaproteobacteria;Pseudomonadales;Pseudomonadaceae;Pseudomonas	53.0095	6.09087	1.96897e-05	0.000297967	R1 Planktonic
0f370ba639c0cd5385533e3b80fac8aa Bacteria;Bacteroidetes;Bacteroidia;Bacteroidales;Tannerellaceae;Macellibacteroides	52.9936	6.09043	2.00805e-05	0.000299063	R1 Planktonic
967af3146e858c8473742aa5f1cfddca Bacteria;Bacteroidetes;Bacteroidia;Bacteroidales;Dysgonomonadaceae;Dysgonomonas	55.4358	6.15631	2.15042e-05	0.000311824	R1 Planktonic
13b1afc0ed9bc42eff24c3732048bc71 Bacteria;Firmicutes;Clostridia;Clostridiales;Ruminococcaceae;Caproiciproducens	52.4023	6.07402	2.15471e-05	0.000311824	R1 Planktonic
dacf55c9675a6ad4193b16d8218da723 Bacteria;Bacteroidetes;Bacteroidia;Bacteroidales;Bacteroidaceae;Bacteroides	52.639	6.08064	2.11421e-05	0.000311824	R1 Planktonic
820802691991fc07e585a7ce312ba9a7 Bacteria;Firmicutes;Clostridia;Clostridiales;Ruminococcaceae;Caproiciproducens;uncultured organism	52.3388	6.07227	2.26379e-05	0.000324547	R1 Planktonic
e236c7ba2b4ee817289b59dfc04a105d Bacteria;Planctomycetes;Phycisphaerae;MSBL9	55.253	-5.9824	2.30276e-05	0.000327077	Inoculum Sludge
f16414ac467deda9e0cdb9c72717673b Bacteria;Proteobacteria;Deltaproteobacteria;Desulfovibrionales;Desulfovibrionaceae;Desulfovibrio	52.1501	6.06694	2.68751e-05	0.000371408	R1 Planktonic
5a8b4ec761774b4ce2367187d6aea489 Bacteria;Synergistetes;Synergistia;Synergistales;Synergistaceae;JGI-0000079-D21;uncultured Synergistetes bacterium	59.1214	-6.08151	2.64901e-05	0.000371408	Inoculum Sludge
4645fec0cf39ba76c625f1d733e361d0 Bacteria;Proteobacteria;Gammaproteobacteria;Betaproteobacteriales;Burkholderiaceae	54.4869	-5.96194	2.66932e-05	0.000371408	Inoculum Sludge
a8594984537cb0832ae3c3d348d85538 Bacteria;Firmicutes;Clostridia;Clostridiales;Clostridiaceae 1;Proteiniclasticum	51.4595	6.04747	2.76732e-05	0.000379025	R1 Planktonic
36bf9cfe83b01a34599aeac9ed41a0e7 Bacteria;Proteobacteria;Gammaproteobacteria;Betaproteobacteriales;Burkholderiaceae	54.5998	-5.96503	2.99745e-05	0.000406911	Inoculum Sludge
7e42bdf3c9f8ddac19d606f61feb981c Bacteria;Proteobacteria;Deltaproteobacteria;Deltaproteobacteria Incertae Sedis;Syntrophorhabdaceae;Syntrophorhabdus;uncultured Syntrophorhabdus sp.	54.1595	-5.95313	3.10376e-05	0.000417646	Inoculum Sludge
538ff214713b4b1939d019baa3f278ab Bacteria;Firmicutes;Clostridia;Clostridiales;Ruminococcaceae;Oscillibacter	50.1164	6.00869	3.17025e-05	0.000422884	R1 Planktonic
ba9b820f8a4367150d57963445a7e464 Bacteria;Bacteroidetes;Bacteroidia;Bacteroidales;Bacteroidetes vadinHA17	54.2726	-5.95614	3.28587e-05	0.000434528	Inoculum Sludge
b178ff4818e03811042ad77a1276aac0 Bacteria;Actinobacteria;Actinobacteria;Propionibacteriales;Propionibacteriaceae;Propioniciclava	53.0458	-5.9226	3.51305e-05	0.0004606	Inoculum Sludge
6ee74bce22089328959b8fd42907fc21 Archaea;Euryarchaeota;Methanomicrobia;Methanosarcinales;Methanosaetaceae;Methanosaeta;Methanosaeta harundinacea 6Ac	52.3577	-5.90352	4.03188e-05	0.000524145	Inoculum Sludge
5bcf88a76a40a41a29f764c07424eb6a Bacteria;Proteobacteria;Deltaproteobacteria;SAR324 clade(Marine group B);uncultured bacterium zdt-33i5;uncultured bacterium zdt-33i5;uncultured bacterium zdt-33i5	53.4367	-5.93341	4.16651e-05	0.000537094	Inoculum Sludge
a7978c3e112f810f4b92b2db9d5bea71 Archaea;Euryarchaeota;Methanomicrobia;Methanomicrobiales;Methanoregulaceae;Methanoregula	51.6403	-5.88326	4.37864e-05	0.000559736	Inoculum Sludge
db19a18e713ebd4ef9e2b9fb1bb903d6 Bacteria;Firmicutes;Clostridia;Clostridiales;Lachnospiraceae;Tyzzerella	47.8583	5.94109	4.6842e-05	0.000591669	R1 Planktonic
cb8787fef359a0a1bd5fdbceafdb8264 Bacteria;Firmicutes;Clostridia;Clostridiales;Clostridiaceae 1;Clostridium sensu stricto 3;Clostridium amylolyticum	69.1265	6.47877	4.70558e-05	0.000591669	R1 Planktonic
70ed4406ea2ab8c3d29a1926d2313191 Bacteria;Actinobacteria;Actinobacteria;Propionibacteriales;Propionibacteriaceae;Brooklawnia;metagenome	52.5781	-5.9097	4.87982e-05	0.000608588	Inoculum Sludge
c51927d603d77ae238ae43f9b6fa2d5f Bacteria;Actinobacteria;Actinobacteria;Propionibacteriales;Propionibacteriaceae;Brooklawnia;metagenome	53.0158	-5.92188	5.16522e-05	0.000638988	Inoculum Sludge
0cfa3a81c5b95fb1ffb886e37a5ef2b2 Bacteria;Firmicutes;Negativicutes;Selenomonadales;Acidaminococcaceae;Acidaminococcus	47.2765	5.92316	5.21479e-05	0.000639959	R1 Planktonic
d3c447b6f9c9c5b1468c7ea7932ffc2a Bacteria;Chloroflexi;Anaerolineae;Anaerolineales;Anaerolineaceae;Longilinea	51.0256	-5.86574	5.32696e-05	0.000648536	Inoculum Sludge
995f9fa87cd8bd2d77034035c6d39d8b Bacteria;Firmicutes;Clostridia;Clostridiales;Ruminococcaceae;Caproiciproducens	47.5591	5.9319	5.3807e-05	0.000649921	R1 Planktonic
5e04bb6b66edbbaf396cf9adb1588488 Bacteria;Synergistetes;Synergistia;Synergistales;Synergistaceae;Syner-01;uncultured bacterium	50.9951	-5.86487	5.75029e-05	0.000683794	Inoculum Sludge
3e8b77a7a45bdff2d222c840fed9ddfa Bacteria;FCPU426;uncultured bacterium;uncultured bacterium;uncultured bacterium;uncultured bacterium;uncultured bacterium	50.0842	-5.83837	5.73354e-05	0.000683794	Inoculum Sludge
8f8806398202fbb0f0cb74346bde2ab6 Archaea;Euryarchaeota;Thermoplasmata;Marine Benthic Group D and DHVEG-1;uncultured Thermoplasmata archaeon;uncultured Thermoplasmata archaeon;uncultured Thermoplasmata archaeon	49.1195	-5.80979	6.085e-05	0.00071803	Inoculum Sludge
18b90f92461ca36c31a15b6ded5a4852 Bacteria;Thermotogae;Thermotogae;Kosmotogales;Kosmotogaceae;Mesotoga	49.8642	-5.8319	6.20004e-05	0.00072602	Inoculum Sludge
667258f0fe5b32335d488871d3803a3c Archaea;Euryarchaeota;Methanomicrobia;Methanomicrobiales;Methanoregulaceae;Methanolinea	257.266	-2.13936	6.50052e-05	0.00074976	Inoculum Sludge
31a4724ecb3f215834a7d80794df095d Bacteria;Proteobacteria;Deltaproteobacteria;Syntrophobacterales;Syntrophaceae;uncultured	49.0884	-5.80888	6.48397e-05	0.00074976	Inoculum Sludge
33bcfb294f9277e3cc776757b256a3de Bacteria;Bacteroidetes;Bacteroidia;Bacteroidales;Rikenellaceae;uncultured;uncultured anaerobic bacterium	45.782	5.87608	6.58254e-05	0.000753553	R1 Planktonic
0686cb411979deefc64032e7b9cb2866 Bacteria;Firmicutes;Clostridia;Clostridiales;Eubacteriaceae;Eubacterium	46.4556	5.89745	6.6831e-05	0.000753815	R1 Planktonic
b58d3b3b7a21162aa308bb1bd98138b2 Bacteria;Synergistetes;Synergistia;Synergistales;Synergistaceae;Syner-01;uncultured bacterium	49.0529	-5.80783	6.6576e-05	0.000753815	Inoculum Sludge
a2975a00ec3c49fae0d59acdfb1c89b7 Bacteria;Firmicutes;Clostridia;Clostridiales;Ruminococcaceae;Oscillibacter	46.2308	5.89045	7.25507e-05	0.000812356	R1 Planktonic
21895dcfcd1960b54558e8b414fa556a Bacteria;Firmicutes;Clostridia;Clostridiales;Ruminococcaceae;Caproiciproducens	45.1658	5.85621	7.36518e-05	0.000818709	R1 Planktonic
61d0e9f485951f66a820083761bd4d2e Bacteria;Chloroflexi;Anaerolineae;Anaerolineales;Anaerolineaceae;uncultured;uncultured bacterium UASB_TL84	47.9342	-5.77387	7.54125e-05	0.000832251	Inoculum Sludge
7784fd2672309e313a434f93f26267ed Bacteria;Chloroflexi;Anaerolineae;Anaerolineales;Anaerolineaceae;uncultured;uncultured Longilinea sp.	47.1578	-5.74988	8.45906e-05	0.000920298	Inoculum Sludge
224cfc7ec1ecab56dbed7f5305a237c7 Bacteria;Proteobacteria;Deltaproteobacteria;Syntrophobacterales;Syntrophobacteraceae;Syntrophobacter	49.9832	-5.83534	8.41895e-05	0.000920298	Inoculum Sludge
8702e9afd456c76824abc36adf8b5002 Bacteria;Firmicutes;Clostridia;Clostridiales;Eubacteriaceae;Eubacterium	45.0365	5.85191	8.56301e-05	0.000925046	R1 Planktonic
8c34b0099b7f3c7cc1805854b73ea870 Bacteria;Bacteroidetes;Bacteroidia;Bacteroidales;Bacteroidaceae;Bacteroides	46.8739	5.91068	8.71027e-05	0.000932888	R1 Planktonic
9309ab3d6efab16aa0fa9e40eb63575e Bacteria;Firmicutes;Negativicutes;Selenomonadales;Veillonellaceae;Pelosinus	45.1848	5.85682	8.79344e-05	0.000932888	R1 Planktonic
42e763617460f9f3d219de7ff77e166b Bacteria;Proteobacteria;Alphaproteobacteria;Caulobacterales;Caulobacteraceae	47.6126	-5.76401	8.81804e-05	0.000932888	Inoculum Sludge
faee2f6fa14b14587781f3ec8a90ac27 Bacteria;Chloroflexi;Anaerolineae;Anaerolineales;Anaerolineaceae	46.6206	-5.73306	9.06057e-05	0.00095198	Inoculum Sludge
b5dd41ab5085b59557be60ca37e7230c Bacteria;Proteobacteria;Gammaproteobacteria;Pseudomonadales;Pseudomonadaceae;Pseudomonas	43.7968	5.81099	9.23434e-05	0.000963638	R1 Planktonic
90e0f907dd5e97d145b9806f6721f3f9 Bacteria;Actinobacteria;Actinobacteria;Propionibacteriales;Propionibacteriaceae;Brooklawnia;metagenome	47.7761	-5.76909	9.33954e-05	0.000968031	Inoculum Sludge
d2fc030a9b7cd500b28e57f297601dea Bacteria;Firmicutes;Clostridia;Clostridiales;Ruminococcaceae;Caproiciproducens	45.7129	5.87374	9.58232e-05	0.00098096	R1 Planktonic
fc91d717239073a894727a745516bfc8 Bacteria;Calditrichaeota;Calditrichia;Calditrichales;Calditrichaceae;uncultured organism;uncultured organism	47.711	-5.767	9.59217e-05	0.00098096	Inoculum Sludge
5d9b1315a748bdd03d98d50b6130689e Bacteria;Cloacimonetes;Cloacimonadia;Cloacimonadales	47.9542	-5.77459	9.70779e-05	0.000986209	Inoculum Sludge
1a4e459b689371841ec2c23c573e4d54 Bacteria;Firmicutes;Clostridia;Clostridiales;Ruminococcaceae	43.8125	5.81151	9.93335e-05	0.00100248	R1 Planktonic
8d111809c7e89da4ee2377d4fc451d79 Bacteria;Proteobacteria;Gammaproteobacteria;Pseudomonadales;Pseudomonadaceae;Pseudomonas	42.9321	5.78171	0.00010375	0.00103346	R1 Planktonic
0b853276a4814ccdc014c3f1c9d9a61b Bacteria;Firmicutes;Clostridia;Clostridiales;Ruminococcaceae;Caproiciproducens	61.5385	6.30905	0.000103483	0.00103346	R1 Planktonic
09766abcbca164851fc53e6bc6f8cdc5 Bacteria;Chloroflexi;Anaerolineae;SJA-15	47.212	-5.75166	0.000110825	0.00109681	Inoculum Sludge
cd39e8abf638327daab7ede2202ea867 Bacteria;Firmicutes;Clostridia;Clostridiales;Clostridiaceae 1;Clostridium sensu stricto 12;Clostridium sp.	42.8965	5.78051	0.000112077	0.00110209	R1 Planktonic
8d64244bd662d50bf4db4992c8bff8f2 Bacteria;Actinobacteria;Actinobacteria;Actinomycetales;Actinomycetaceae;Actinomyces	60.8293	6.29207	0.000114004	0.00111389	R1 Planktonic
ce6558c6f677a53080433de424152be1 Bacteria;Firmicutes;Clostridia;Clostridiales;Eubacteriaceae;Eubacterium	43.1955	5.7907	0.00011862	0.00114442	R1 Planktonic
8a155a313d9f8167af9d024942f54995 Bacteria;Firmicutes;Clostridia;Clostridiales;Ruminococcaceae;Caproiciproducens;uncultured organism	42.0749	5.75207	0.000118277	0.00114442	R1 Planktonic
59cf26c29304dd4a8165bf4a69ddd0d9 Bacteria;Synergistetes;Synergistia;Synergistales;Synergistaceae;Syner-01;uncultured bacterium	45.329	-5.69176	0.000121654	0.00116636	Inoculum Sludge
8feac833d79f8072861f0a2be782ba70 Bacteria;Chloroflexi;Anaerolineae;Anaerolineales;Anaerolineaceae	45.9703	-5.71235	0.000123744	0.00117902	Inoculum Sludge
add5b3035a244c445709a9c214fa18a1 Bacteria;Firmicutes;Negativicutes;Selenomonadales;Veillonellaceae;Pelosinus	42.6384	5.77163	0.000129583	0.00122628	R1 Planktonic
9daf60bfac26dad56acefcd27ce423b5 Bacteria;Proteobacteria;Deltaproteobacteria;Deltaproteobacteria Incertae Sedis;Syntrophorhabdaceae;Syntrophorhabdus;uncultured Syntrophorhabdus sp.	44.3046	-5.65813	0.000130303	0.00122628	Inoculum Sludge
6637443656fc54019c3a205b20233e10 Bacteria;Bacteroidetes;Bacteroidia;Bacteroidales;Bacteroidetes vadinHA17;uncultured bacterium;uncultured bacterium	157.275	-2.4885	0.000131396	0.00122903	Inoculum Sludge
033c43ca02ace945daca6c8bf28a9b00 Bacteria;Firmicutes;Clostridia;Clostridiales;Ruminococcaceae;Caproiciproducens	41.4634	5.73058	0.000134151	0.0012472	R1 Planktonic
183af70a4cc30462a7cf0cd930bbe843 Bacteria;Firmicutes;Clostridia;Clostridiales;Eubacteriaceae;Eubacterium	41.8084	5.74272	0.000136708	0.00125701	R1 Planktonic
1ce305a63d1acf979018ca4870a1a3e1 Bacteria;Chloroflexi;Anaerolineae;SJA-15;uncultured bacterium;uncultured bacterium;uncultured bacterium	44.6883	-5.67089	0.000136846	0.00125701	Inoculum Sludge
f672a1a9d0acedc9e39329b8b6fc01ab Bacteria;Firmicutes;Clostridia;Clostridiales;Lachnospiraceae;uncultured;bacterium enrichment culture clone Ecwsrb026	43.3464	5.79574	0.000147412	0.00133804	R1 Planktonic
5bdf88417d0c2fc2efaaebc5a1eec770 Bacteria;Patescibacteria;Saccharimonadia;Saccharimonadales	45.733	-5.70485	0.000146618	0.00133804	Inoculum Sludge
3ca0cc4fccac70b977b5927a84461466 Bacteria;Bacteroidetes;Bacteroidia;Bacteroidales;Bacteroidetes vadinHA17	43.9722	-5.64709	0.000151121	0.00135567	Inoculum Sludge
6e1a00d9b4c9979898c5ed7eee9faf7c Bacteria;Bacteroidetes;Bacteroidia;Bacteroidales;Prolixibacteraceae;WCHB1-32;uncultured bacterium	62.5669	-6.16446	0.000150398	0.00135567	Inoculum Sludge
2dde9e53d92c6ac27b22ce990996a832 Bacteria;Synergistetes;Synergistia;Synergistales;Synergistaceae;Syner-01;uncultured bacterium	43.2042	-5.62116	0.000160132	0.0013957	Inoculum Sludge
f311bd8a6aac2d3642c193a15611b63a Bacteria;Firmicutes;Clostridia;Clostridiales;Ruminococcaceae;Caproiciproducens;uncultured organism	40.3242	5.68962	0.000158091	0.0013957	R1 Planktonic
58fe84b8356b9969352b6a0a44abe079 Bacteria;Bacteroidetes;Bacteroidia;Bacteroidales;Dysgonomonadaceae;Dysgonomonas	40.8138	5.70742	0.000159547	0.0013957	R1 Planktonic
f191bde70a795d9f8471c179b9fd7b43 Bacteria;Proteobacteria;Deltaproteobacteria;Syntrophobacterales;Syntrophaceae	43.749	-5.63959	0.000159409	0.0013957	Inoculum Sludge
39a3f7dc5d5701768e55b3d0985da509 Bacteria;Bacteroidetes;Bacteroidia;Bacteroidales;Rikenellaceae;Blvii28 wastewater-sludge group;uncultured Bacteroidetes bacterium	43.0208	-5.61486	0.000159546	0.0013957	Inoculum Sludge
0255ffb49e45b4410e890487379f82ea Bacteria;Bacteroidetes;Bacteroidia;Bacteroidales;Dysgonomonadaceae;Petrimonas	57.1821	6.20175	0.000165056	0.00142245	R1 Planktonic
854885c6864f6871c2e90a04316a49ae Bacteria;Proteobacteria;Gammaproteobacteria;Pseudomonadales;Pseudomonadaceae;Pseudomonas	40.2941	5.68854	0.000164989	0.00142245	R1 Planktonic
d8149c0e5f054f2dba8c63dc1dbc1221 Bacteria;Firmicutes;Clostridia;Clostridiales;Ruminococcaceae;Oscillibacter	40.0499	5.67957	0.000169378	0.00144348	R1 Planktonic
589893c324f075cf79595dd77f166dfb Bacteria;Thermotogae;Thermotogae;Petrotogales;Petrotogaceae;SC103;uncultured bacterium	42.956	-5.61268	0.000169343	0.00144348	Inoculum Sludge
c10096df53e5402e9d9a89b6841c8350 Bacteria;Chloroflexi;Anaerolineae;SJA-15	44.6474	-5.66955	0.000182373	0.00154564	Inoculum Sludge
585cd608a87854c62928e5bf679c4fb8 Bacteria;Synergistetes;Synergistia;Synergistales;Synergistaceae;Syner-01;uncultured bacterium	41.4743	-5.56095	0.00020427	0.00172171	Inoculum Sludge
b0037ccfa18bebe4254e6ad5fa9f37f4 Bacteria;Synergistetes;Synergistia;Synergistales;Synergistaceae;Syner-01;uncultured bacterium	41.6716	-5.56798	0.000206565	0.00172299	Inoculum Sludge
846f5dffa455481d00ed3690fe89a1e0 Bacteria;Firmicutes;Clostridia;Clostridiales;Lachnospiraceae;uncultured;bacterium enrichment culture clone Ecwsrb026	41.538	5.73317	0.0002073	0.00172299	R1 Planktonic
f94a0b172d54c91d1ffb7e034d038ef4 Bacteria;Proteobacteria;Gammaproteobacteria;Methylococcales;Methylomonaceae;Methylomonas	59.4594	-6.08993	0.000207792	0.00172299	Inoculum Sludge
a40ad79c9085ebfa830c438488535249 Bacteria;Chloroflexi;Anaerolineae;SJA-15;uncultured bacterium;uncultured bacterium;uncultured bacterium	59.6642	-6.09497	0.0002092	0.00172534	Inoculum Sludge
e46c220c6b81f634886e2f893c1c9634 Bacteria;Bacteroidetes;Bacteroidia;Bacteroidales;Rikenellaceae;uncultured;uncultured anaerobic bacterium	38.8928	5.63644	0.000213605	0.00175225	R1 Planktonic
0da877a782120cf544588d62ad6b9ab0 Bacteria;Proteobacteria;Deltaproteobacteria;Desulfovibrionales;Desulfovibrionaceae;Desulfovibrio	41.9275	5.74683	0.000216899	0.00176981	R1 Planktonic
1ff833571d965f760d39f18fb64398ce Bacteria;Firmicutes;Clostridia;Clostridiales;Ruminococcaceae;Caproiciproducens;Clostridium sp. MB2-A37	40.2581	5.68706	0.000230059	0.00186725	R1 Planktonic
5be37cb6388410f0e07113b020eca4c0 Bacteria;Firmicutes;Negativicutes;Selenomonadales;Veillonellaceae;Pelosinus	38.0533	5.6043	0.00023293	0.0018806	R1 Planktonic
bdc8247083037094829ade62e4adaeae Bacteria;Firmicutes;Clostridia;Clostridiales;Ruminococcaceae	37.8389	5.59593	0.000250823	0.00201447	R1 Planktonic
cf79d5a3fba6d0bc7ca49e41f46c6498 Bacteria;Chloroflexi;Anaerolineae;Anaerolineales;Anaerolineaceae;uncultured;uncultured bacterium UASB_TL84	40.953	-5.54232	0.000252605	0.00201821	Inoculum Sludge
c9b65eb6f237264b3c85150d6ee1927d Bacteria;Firmicutes;Clostridia;Clostridiales;Clostridiaceae 1;Clostridium sensu stricto 12	53.054	6.09207	0.000257284	0.00204494	R1 Planktonic
c76816ef6c3ef572cd602097e308be60 Bacteria;FCPU426;uncultured bacterium;uncultured bacterium;uncultured bacterium;uncultured bacterium;uncultured bacterium	40.159	-5.51348	0.000264976	0.00207894	Inoculum Sludge
018345606052593f57bba3c12e9ff3b5 Bacteria;Patescibacteria;Saccharimonadia;Saccharimonadales	57.0053	-6.02819	0.000265627	0.00207894	Inoculum Sludge
677c7ec46a75256433c5f43be59e401e Bacteria;Chloroflexi;Anaerolineae;Anaerolineales;Anaerolineaceae	40.5496	-5.52767	0.000262943	0.00207894	Inoculum Sludge
cbfc87db09e235c9f51fcbbd79bf1bec Bacteria;Synergistetes;Synergistia;Synergistales;Synergistaceae;Syner-01;uncultured bacterium	40.0055	-5.50777	0.000278736	0.00217046	Inoculum Sludge
fb8555d09be5af6e52415ab312c13733 Bacteria;Bacteroidetes;Bacteroidia;Bacteroidales;Bacteroidaceae;Bacteroides	37.8855	5.59771	0.000284619	0.00220508	R1 Planktonic
79eac587c0cb8c9f8f39f0c3b19da968 Bacteria;Bacteroidetes;Bacteroidia;Bacteroidales;Bacteroidetes vadinHA17	39.4264	-5.48631	0.000288799	0.00222622	Inoculum Sludge
24f969d5d4936bb8003c6aa55c54c674 Bacteria;Thermotogae;Thermotogae;Petrotogales;Petrotogaceae;SC103;uncultured bacterium	39.4986	-5.48896	0.000293579	0.00225175	Inoculum Sludge
ccb99cc30432dd65834009eb41d6fdb3 Archaea;Euryarchaeota;Methanomicrobia;Methanomicrobiales;Methanoregulaceae;Methanoregula	40.3258	-5.51964	0.000305594	0.00233225	Inoculum Sludge
bc7d0d1a305bd9f914c394a3c7475d31 Bacteria;Firmicutes;Clostridia;Clostridiales;Ruminococcaceae;Hydrogenoanaerobacterium	50.0366	6.00646	0.00034622	0.00262921	R1 Planktonic
ddcd9f9824931e096878657c66bfeeff Bacteria;Chloroflexi;Anaerolineae;SBR1031	53.4172	-5.93292	0.000372636	0.00280594	Inoculum Sludge
15515d77357e7e06b5e7713cffe3e369 Bacteria;Proteobacteria;Deltaproteobacteria;Syntrophobacterales;Syntrophaceae;uncultured	38.5423	-5.45276	0.00037315	0.00280594	Inoculum Sludge
c241434a16de2834ce52811020a2fbc1 Bacteria;Synergistetes;Synergistia;Synergistales;Synergistaceae;Syner-01;uncultured bacterium	37.8508	-5.42616	0.000375119	0.00280699	Inoculum Sludge
7ab89b6bb22ec8dee12d22b6a339cbe1 Bacteria;Actinobacteria;Coriobacteriia;OPB41	49.6775	5.99593	0.000378741	0.00282033	R1 Planktonic
eacd4628c3e72510f0b08f3d70ce1803 Bacteria;Firmicutes;Clostridia;Clostridiales;Ruminococcaceae;Oscillibacter	36.161	5.52907	0.000380767	0.00282172	R1 Planktonic
8fa7991067fbc6a5c01e93f084079f19 Bacteria;Firmicutes;Clostridia;Clostridiales;Lachnospiraceae;Tyzzerella	49.1163	5.97918	0.000386621	0.00285133	R1 Planktonic
23aa3f436151a75d62740abc6dae0412 Bacteria;Chloroflexi;Anaerolineae;Anaerolineales;Anaerolineaceae;uncultured;uncultured Longilinea sp.	37.36	-5.40688	0.000394321	0.00289421	Inoculum Sludge
1d90dc50437abcaee71c68ff45b4d8a4 Archaea;Euryarchaeota;Methanomicrobia	38.7653	-5.4613	0.000411983	0.00300516	Inoculum Sludge
048cf0427d1e99f601e26359c22231c6 Bacteria;Proteobacteria;Deltaproteobacteria;Deltaproteobacteria Incertae Sedis;Syntrophorhabdaceae;Syntrophorhabdus;uncultured Syntrophorhabdus sp.	37.3418	-5.40617	0.000413941	0.00300516	Inoculum Sludge
d08ff51d82c3092843936c3e2a6816f0 Bacteria;Planctomycetes;Phycisphaerae;MSBL9;SG8-4;metagenome;metagenome	53.0145	-5.9218	0.000415315	0.00300516	Inoculum Sludge
d0ddda4845cac48fc729149a6fd95edf Bacteria;Bacteroidetes;Bacteroidia;Bacteroidales;Rikenellaceae;uncultured;uncultured anaerobic bacterium	34.5902	5.46369	0.000420657	0.00302952	R1 Planktonic
a4a9eef7b4ce645609a8fbcc9d8825b3 Bacteria;Proteobacteria;Gammaproteobacteria;Pseudomonadales;Pseudomonadaceae;Pseudomonas	34.7901	5.47227	0.000427268	0.00303439	R1 Planktonic
f57676d3243b949baff017ddd35b9a33 Bacteria;Firmicutes;Clostridia;Clostridiales;Family XI;Sedimentibacter	48.0866	5.94798	0.000427196	0.00303439	R1 Planktonic
92ae28997f4ab914bedc5c1486cdf79d Archaea;Euryarchaeota;Methanomicrobia;Methanosarcinales;Methanosarcinaceae;Methanomethylovorans	39.4652	-5.48788	0.000423595	0.00303439	Inoculum Sludge
e9d194946ce0d85ecbf7b64636b73747 Bacteria;Epsilonbacteraeota;Campylobacteria;Campylobacterales;Arcobacteraceae;Arcobacter	40.4925	-5.52576	0.000433141	0.00306193	Inoculum Sludge
cc62a550f344cc6ee9503923857de3e9 Bacteria;Firmicutes;Clostridia;Clostridiales;Lachnospiraceae;uncultured;bacterium enrichment culture clone Ecwsrb026	34.7861	5.4721	0.000436421	0.00307096	R1 Planktonic
b4ff4388a64bf6c0ca37164e7ce5397f Bacteria;Chloroflexi;Anaerolineae;Anaerolineales;Anaerolineaceae;uncultured;uncultured Longilinea sp.	37.3259	-5.40555	0.000440639	0.00308649	Inoculum Sludge
438584a97a0ddc3536bb990b160b9034 Bacteria;Firmicutes;Clostridia;Clostridiales;Ruminococcaceae	33.7363	5.4268	0.000460045	0.00320777	R1 Planktonic
2fb3a93851521d6c997537edacba4de4 Bacteria;Bacteroidetes;Bacteroidia;Bacteroidales;Dysgonomonadaceae;Dysgonomonas	34.995	5.48075	0.000474669	0.00329476	R1 Planktonic
dc588e8cc85ed339a649098140b3b229 Bacteria;Proteobacteria;Gammaproteobacteria;Pseudomonadales;Moraxellaceae;Psychrobacter	47.0981	5.91767	0.000478796	0.00330844	R1 Planktonic
1366aac55cfaeff10f062aa5452a467a Bacteria;Proteobacteria;Deltaproteobacteria;Syntrophobacterales;Syntrophaceae;uncultured;bacterium enrichment culture clone E36_A	36.778	-5.38374	0.000485607	0.00334046	Inoculum Sludge
812772bef872b0b5a623f4f7f758aeed Archaea;Euryarchaeota;Methanobacteria;Methanobacteriales;Methanobacteriaceae;Methanobrevibacter	46.8003	5.90837	0.000495928	0.00339622	R1 Planktonic
4283b1b59b07a033f5070cb690d23345 Bacteria;Bacteroidetes;Bacteroidia;Bacteroidales;Bacteroidetes vadinHA17	50.6559	-5.85498	0.000502447	0.00342557	Inoculum Sludge
aee0d8a86a3aa8c647eb59e9aad291d8 Bacteria;Proteobacteria;Deltaproteobacteria;Syntrophobacterales;Syntrophobacteraceae;Syntrophobacter	37.6065	-5.41659	0.000518876	0.00352193	Inoculum Sludge
8044b312fcbf4b569d851d65d0f5da70 Bacteria;Firmicutes;Clostridia;Clostridiales;Ruminococcaceae;Caproiciproducens;uncultured organism	33.2533	5.40542	0.000541895	0.00364915	R1 Planktonic
35ac4c1f442d4ac371b8444143ab849b Bacteria;Firmicutes;Clostridia;Clostridiales;Ruminococcaceae;Caproiciproducens	45.7269	5.87431	0.000544756	0.00364915	R1 Planktonic
a0a424af394a5d7d0a3c958d72e26dde Bacteria;Proteobacteria;Gammaproteobacteria;Pseudomonadales;Pseudomonadaceae;Pseudomonas	45.7526	5.87523	0.000543082	0.00364915	R1 Planktonic
d7deeac1645750296508ca5448d526f2 Bacteria;Firmicutes;Clostridia;Clostridiales;Lachnospiraceae;Tyzzerella	32.6656	5.37909	0.000571201	0.00380966	R1 Planktonic
2e3dde0e451605827d2fb9abbf1c4909 Bacteria;Chloroflexi;Anaerolineae;Anaerolineales;Anaerolineaceae;uncultured;uncultured Chloroflexi bacterium	49.1335	-5.81026	0.000583441	0.00387446	Inoculum Sludge
70722fba0a5242a7caa774728986967c Bacteria;Chloroflexi;Anaerolineae;Anaerolineales;Anaerolineaceae;uncultured	35.4792	-5.33062	0.000601272	0.00395859	Inoculum Sludge
477b9c3382423f2172fd01b6d5ce1183 Archaea;Crenarchaeota;Bathyarchaeia	35.0392	-5.31211	0.000601185	0.00395859	Inoculum Sludge
c7450d5c7b1c9ed8ee535989ff66162e Bacteria;Bacteroidetes;Bacteroidia	35.4647	-5.32984	0.000609969	0.00399869	Inoculum Sludge
7d3bce120dff2f2f93709d79768509a1 Bacteria;Acidobacteria;Aminicenantia;Aminicenantales;metagenome;metagenome;metagenome	48.7397	-5.7984	0.000622226	0.00406168	Inoculum Sludge
7fd864599d0c8cd636d4a5efe5d1bc83 Bacteria;Epsilonbacteraeota;Campylobacteria;Campylobacterales;Sulfurospirillaceae;Sulfurospirillum	35.2585	-5.32137	0.000649169	0.00420179	Inoculum Sludge
c476f960f2b673ee2ae7f3bfd732c1da Bacteria;Acidobacteria;Subgroup 21	48.135	-5.7801	0.000648762	0.00420179	Inoculum Sludge
5d512ac1c9bb0e5b9b929970610b33c4 Bacteria;Spirochaetes;Leptospirae;Leptospirales;Leptospiraceae;RBG-16-49-21	34.0558	-5.26997	0.000656568	0.00423183	Inoculum Sludge
8077cce3439a9640e7d441fa90574719 Bacteria;Proteobacteria;Deltaproteobacteria;Deltaproteobacteria Incertae Sedis;Syntrophorhabdaceae;Syntrophorhabdus	47.8895	-5.77242	0.000666487	0.00427779	Inoculum Sludge
08d858285f37590f6553288b3556486b Bacteria;Aegiribacteria	47.5663	-5.76266	0.000678315	0.00433556	Inoculum Sludge
1b13c2545924a527ff5fdfb221f9a0a5 Bacteria;Firmicutes;Clostridia;Clostridiales;Ruminococcaceae;Caproiciproducens;uncultured organism	31.1954	5.31105	0.000689884	0.00433722	R1 Planktonic
166ad335651fef2a8936fe30bcd11374 Bacteria;Bacteroidetes;Bacteroidia;Bacteroidales;Paludibacteraceae;Paludibacter	43.896	5.81437	0.000686631	0.00433722	R1 Planktonic
bef07e00dd89f8423e8ab9636ba27595 Bacteria;Spirochaetes;Spirochaetia;Spirochaetales;Spirochaetaceae;uncultured;uncultured bacterium	34.7061	-5.29804	0.000689224	0.00433722	Inoculum Sludge
1f15ee91f83cbb76cbac10223064e4b5 Bacteria;Proteobacteria;Gammaproteobacteria;Alteromonadales;Alteromonadaceae;Rheinheimera	47.6306	-5.76462	0.000683498	0.00433722	Inoculum Sludge
89cd78c70516956e1c917f133f9b89a4 Bacteria;Firmicutes;Clostridia;Clostridiales;Lachnospiraceae;uncultured;bacterium enrichment culture clone Ecwsrb026	31.8523	5.34178	0.000730964	0.00457673	R1 Planktonic
1827449fd118c448c270f2e529730634 Bacteria;Firmicutes;Clostridia;Clostridiales;Ruminococcaceae;Caproiciproducens	31.2505	5.3136	0.000736079	0.00459002	R1 Planktonic
2d5005f9389ae8d47a5575844f09b479 Bacteria;Spirochaetes;Spirochaetia;Spirochaetales;Spirochaetaceae;uncultured;uncultured bacterium	33.9676	-5.2662	0.000764288	0.00474663	Inoculum Sludge
5e16adb633a242159aa103cc5a6a640b Bacteria;Proteobacteria;Deltaproteobacteria;Syntrophobacterales;Syntrophaceae;uncultured	72.5225	-4.0925	0.000769777	0.00476145	Inoculum Sludge
bf36054574da940f065e8df1bba9b0ae Bacteria;Firmicutes;Clostridia;Clostridiales;Clostridiaceae 1;Clostridium sensu stricto 12;Clostridium sp.	30.7973	5.29217	0.000779667	0.00477757	R1 Planktonic
f52ccbb2c3cc071acf4c9be82c2bdd1b Bacteria;Firmicutes;Clostridia;Clostridiales;Christensenellaceae;Christensenellaceae R-7 group;bacterium enrichment culture clone M137	43.2414	5.79234	0.000781727	0.00477757	R1 Planktonic
d71186f34e454efd86211f166788ed4a Bacteria;Proteobacteria;Deltaproteobacteria;Desulfovibrionales;Desulfomicrobiaceae;Desulfomicrobium	42.4038	5.76348	0.000777274	0.00477757	R1 Planktonic
724ed0f098c39d728741974be5c8f8a5 Bacteria;Spirochaetes;Spirochaetia;Spirochaetales;Spirochaetaceae;uncultured;uncultured bacterium	33.0804	-5.2269	0.000785619	0.0047823	Inoculum Sludge
81d7f1c497f3e07405023aa41623a933 Bacteria;Firmicutes;Clostridia;Clostridiales;Family XI;Tissierella	41.7649	5.74107	0.000833225	0.00503215	R1 Planktonic
82ad24649e350a827da1677a39a071ac Bacteria;Bacteroidetes;Bacteroidia;Bacteroidales;Bacteroidetes vadinHA17;uncultured bacterium;uncultured bacterium	33.6713	-5.25326	0.000839481	0.00505005	Inoculum Sludge
0b552edadc67a11f50705caa48724b6b Bacteria;Bacteroidetes;Bacteroidia;Bacteroidales;Bacteroidetes vadinHA17	33.1939	-5.23209	0.000846878	0.00507465	Inoculum Sludge
6bb6884a67ac5199df4de1069bcfbbd5 Bacteria;Chloroflexi;Anaerolineae;Anaerolineales;Anaerolineaceae	32.0373	-5.17944	0.000887591	0.00529792	Inoculum Sludge
a6b122ff6371c630a2c7f636ccbee924 Bacteria;Epsilonbacteraeota;Campylobacteria;Campylobacterales;Arcobacteraceae;Arcobacter;oilfield bacterium 'FWKO B'	34.1359	-5.27357	0.000897728	0.00533765	Inoculum Sludge
cfcc33bd90d3ac5877b9d67b8d502a57 Bacteria;Bacteroidetes;Bacteroidia;Bacteroidales;Paludibacteraceae;Paludibacter	40.9443	5.71201	0.00090478	0.00535881	R1 Planktonic
fdbfc28743e0024b2b7642980d3aff07 Bacteria;Synergistetes;Synergistia;Synergistales;Synergistaceae;Syner-01;uncultured bacterium	31.7104	-5.1643	0.000978838	0.00577515	Inoculum Sludge
155faf8da0922497bf74f17192bbca91 Bacteria;Proteobacteria;Deltaproteobacteria;Syntrophobacterales;Syntrophaceae;uncultured;bacterium enrichment culture clone E36_A	31.2183	-5.14109	0.00102042	0.0059974	Inoculum Sludge
1eaf6ae5c27b9c19558a5754a9287bbd Bacteria;Chloroflexi;Anaerolineae;RBG-13-54-9	44.4242	-5.66204	0.00109123	0.00636484	Inoculum Sludge
126a7bd385f79f78bbc13e3c448daac5 Archaea;Euryarchaeota;Methanomicrobia;Methanosarcinales;Methanosaetaceae;Methanosaeta;Methanosaeta harundinacea 6Ac	30.7961	-5.1208	0.00108942	0.00636484	Inoculum Sludge
65b9191f7836f6738317e88a8b91f388 Bacteria;Chloroflexi;Anaerolineae;Anaerolineales;Anaerolineaceae;uncultured;uncultured anaerobic bacterium	30.8217	-5.12201	0.00113219	0.00657868	Inoculum Sludge
1759e728b0bb9ccceacca01099d57e8b Bacteria;Spirochaetes;Spirochaetia;Spirochaetales;Spirochaetaceae;uncultured	42.5599	-5.59906	0.00114876	0.00664982	Inoculum Sludge
405632dfd7f4beed76cba70c0c945a6d Bacteria;Proteobacteria;Deltaproteobacteria;Syntrophobacterales;Syntrophobacteraceae;Syntrophobacter	42.0217	-5.58033	0.00119493	0.00689108	Inoculum Sludge
abc6918acd7e06153e0255da7b177890 Bacteria;Chloroflexi;Anaerolineae;SJA-15	31.1542	-5.13809	0.00125271	0.00719722	Inoculum Sludge
be3252b98ea67d36587242ff9fc826db Bacteria;Thermotogae;Thermotogae;Petrotogales;Petrotogaceae;SC103;uncultured bacterium	29.7078	-5.06743	0.00128405	0.00734977	Inoculum Sludge
4e914bfb82e47a0936c0c43cb6016f70 Bacteria;Proteobacteria;Deltaproteobacteria;Desulfuromonadales;Geobacteraceae;Geobacter;uncultured Desulfuromonadales bacterium	41.2312	-5.55237	0.00128914	0.00735147	Inoculum Sludge
47d5a800c0adb87b85358cc5c5664bd5 Bacteria;Bacteroidetes;Bacteroidia;Bacteroidales;Rikenellaceae;uncultured;uncultured anaerobic bacterium	27.3756	5.11764	0.00129866	0.00737834	R1 Planktonic
fe2db84b90f7fd3cb124ff26cb1c3255 Bacteria;Proteobacteria;Gammaproteobacteria;Betaproteobacteriales;Rhodocyclaceae;Thauera	40.9723	-5.54309	0.001324	0.0074945	Inoculum Sludge
75e4b43188fac2d0e1608e870718a625 Bacteria;Chloroflexi;Anaerolineae;RBG-13-54-9	40.693	-5.53302	0.0013691	0.00772132	Inoculum Sludge
9ae39ea1d672e2ea17cc018f531aa1e3 Archaea;Euryarchaeota;Methanomicrobia;Methanosarcinales;Methanosaetaceae;Methanosaeta;uncultured Methanosarcinales archaeon	28.9779	-5.03042	0.00140096	0.00787207	Inoculum Sludge
d0cf9d311000a9e292a4d46c4d47ed81 Bacteria;Firmicutes;Negativicutes;Selenomonadales;Veillonellaceae;Pelosinus	26.2828	5.05707	0.00143025	0.00800671	R1 Planktonic
5b2d0a14ea5963e0bbee03c46808e580 Bacteria;Firmicutes;Negativicutes;Selenomonadales;Veillonellaceae;Sporomusa	36.7973	5.55491	0.00143536	0.00800671	R1 Planktonic
74142c2023f4bf9ad0599f07bc30e974 Bacteria;Proteobacteria;Gammaproteobacteria;Pseudomonadales;Moraxellaceae;Psychrobacter	36.5731	5.54588	0.00144838	0.00805003	R1 Planktonic
d795a9d209d8f54a003914c73d3df7ce Bacteria;Chloroflexi;Anaerolineae;SJA-15	29.405	-5.05226	0.00146172	0.00809484	Inoculum Sludge
b49540b9ce28d749c9a93c3ee01bc59e Bacteria;Firmicutes;Clostridia;Clostridiales;Ruminococcaceae;Caproiciproducens;Clostridium sp. MB2-A37	36.4381	5.5405	0.00148377	0.00816821	R1 Planktonic
490669587525a6492417df9e2306ee18 Bacteria;BRC1;uncultured organism;uncultured organism;uncultured organism;uncultured organism;uncultured organism	39.9134	-5.5044	0.00148561	0.00816821	Inoculum Sludge
7471c1b384448d3eda3f8dbb689cd2ac Bacteria;Proteobacteria;Deltaproteobacteria;Desulfuromonadales;Geobacteraceae;Geobacter	39.8716	-5.50277	0.00155339	0.00851036	Inoculum Sludge
d145a72f77e26f1a8f367dd6216fafe4 Bacteria;Chloroflexi;Anaerolineae;SJA-15;uncultured bacterium;uncultured bacterium;uncultured bacterium	28.8973	-5.02636	0.00156284	0.00853166	Inoculum Sludge
91aaa8f14d046e66bb7ada2c730b1f83 Bacteria;Proteobacteria;Gammaproteobacteria;Betaproteobacteriales;Burkholderiaceae	39.1569	-5.47618	0.00160523	0.00873198	Inoculum Sludge
6f41c36043f3de5c4e4709a3cea542b6 Bacteria;TA06	28.3715	-4.99907	0.00163617	0.00886886	Inoculum Sludge
1e027ebce9a52b7cb2af7e8b37d8ffc9 Bacteria;FCPU426;uncultured bacterium;uncultured bacterium;uncultured bacterium;uncultured bacterium;uncultured bacterium	28.3728	-4.99914	0.00169554	0.0091583	Inoculum Sludge
5dc285688de5874321a481d1f23ad828 Bacteria;Synergistetes;Synergistia;Synergistales;Synergistaceae;Syner-01;uncultured bacterium	27.4128	-4.94783	0.00175971	0.00943842	Inoculum Sludge
dd9bd2cf0984bdb091033c898e228d1c Bacteria;Thermotogae;Thermotogae;Petrotogales;Petrotogaceae;SC103;uncultured bacterium	27.612	-4.95868	0.00180591	0.00965249	Inoculum Sludge
3613cabe4999cd3794f8fa6068836689 Bacteria;Actinobacteria;Actinobacteria;Micrococcales;Microbacteriaceae;Microbacterium	37.4451	-5.4103	0.00191335	0.0101912	Inoculum Sludge
f8c127ed567ea82be3bede16bde5c693 Bacteria;Chloroflexi;Anaerolineae;uncultured;uncultured bacterium;uncultured bacterium;uncultured bacterium	37.3699	-5.40711	0.00194038	0.0102994	Inoculum Sludge
79c2aa4ccf0b0a0f847e7a35be725937 Bacteria;Firmicutes;Clostridia;Clostridiales;Clostridiaceae 1;Clostridium sensu stricto 7	23.9822	4.92076	0.0020134	0.0106502	R1 Planktonic
6a2125de453e01fd6833301f1e5c5228 Archaea;Crenarchaeota;Bathyarchaeia	26.4294	-4.89334	0.00202668	0.0106836	Inoculum Sludge
69407cf1e3cd384e377b4dea3f623dbe Bacteria;Epsilonbacteraeota;Campylobacteria;Campylobacterales;Arcobacteraceae;Arcobacter	36.8019	-5.38464	0.00206713	0.0108436	Inoculum Sludge
bd984be017b75b5bc3bb2bc439210eb0 Bacteria;Firmicutes;Clostridia;Clostridiales;Ruminococcaceae	24.3356	4.94245	0.00207117	0.0108436	R1 Planktonic
0667e11809e88f8ace3d97de8b44cec2 Bacteria;Bacteroidetes;Bacteroidia;Bacteroidales;Bacteroidetes vadinHA17	36.9885	-5.39215	0.00208663	0.0108874	Inoculum Sludge
5a425e885f747a7287de2a3e5edbe0cf Bacteria;Bacteroidetes;Bacteroidia;Bacteroidales;Paludibacteraceae;Paludibacter	36.7984	-5.38438	0.00211289	0.0109166	Inoculum Sludge
dc62d67a1b3861d6c30006225e1f2fa5 Bacteria;Spirochaetes;Spirochaetia;Spirochaetales;Spirochaetaceae;Sphaerochaeta	33.2066	5.40357	0.00211358	0.0109166	R1 Planktonic
162945796225c4c9bcd5361b8d79fc31 Bacteria;Proteobacteria;Deltaproteobacteria;Myxococcales;UASB-TL25;uncultured bacterium;uncultured bacterium	23.6651	4.90098	0.00210782	0.0109166	R1 Planktonic
6f5467e7188db1056cdc019d1c1e795e Bacteria;Proteobacteria;Deltaproteobacteria;Desulfovibrionales;Desulfomicrobiaceae;Desulfomicrobium	36.1707	-5.35915	0.00218108	0.0111899	Inoculum Sludge
ae86c5584e7da819049c5d467606fcbc Bacteria;Cloacimonetes;Cloacimonadia;Cloacimonadales;Cloacimonadaceae;LNR A2-18	36.0585	-5.35448	0.00222184	0.011361	Inoculum Sludge
824948371c31b4b938860d0ae7447af5 Bacteria;Firmicutes;Clostridia;Clostridiales;Lachnospiraceae;Tyzzerella	32.1985	5.35774	0.00234269	0.0119392	R1 Planktonic
a1d0f280d71bf0bdf5caf54d5cd4b37f Bacteria;Bacteroidetes;Bacteroidia;Bacteroidales;Bacteroidetes vadinHA17	35.7666	-5.34235	0.00236434	0.0120096	Inoculum Sludge
3e135d6db270f739faf1128a89ad2873 Archaea;Euryarchaeota;Methanomicrobia;Methanomicrobiales;Methanoregulaceae;Methanoregula	26.1038	-4.87494	0.00238348	0.0120271	Inoculum Sludge
1925c025be5d06e070739f8f868fe2e9 Bacteria;Spirochaetes;Spirochaetia;Spirochaetales;Spirochaetaceae;Spirochaeta 2	35.36	-5.32566	0.00238276	0.0120271	Inoculum Sludge
38cd7037d12e984b58f82cdca11c90bb Bacteria;Aegiribacteria	35.5681	-5.33436	0.00241949	0.0121688	Inoculum Sludge
fdc295b4d4940800460681fe2987348d Bacteria;Synergistetes;Synergistia;Synergistales;Synergistaceae;Thermovirga	25.3227	-4.82962	0.00247942	0.0124295	Inoculum Sludge
a8caca3a33364dfb788470b3d997a62c Bacteria;Proteobacteria;Deltaproteobacteria	35.9413	-5.34947	0.00253196	0.0126516	Inoculum Sludge
5a7d4e5eb50b77eeec720590c6eb11ab Bacteria;Latescibacteria;uncultured bacterium;uncultured bacterium;uncultured bacterium;uncultured bacterium;uncultured bacterium	34.492	-5.28868	0.00267006	0.0132553	Inoculum Sludge
9bc21b0ba6da1a203895dbdd01fed6d6 Bacteria;Firmicutes;Clostridia;Clostridiales;Clostridiaceae 1;Clostridium sensu stricto 7	21.7236	4.77303	0.00270352	0.0133781	R1 Planktonic
08749cbb658a13d00c7f97f0f13d3c02 Bacteria;Thermotogae;Thermotogae;Petrotogales;Petrotogaceae;SC103;uncultured bacterium	24.3172	-4.76904	0.00277489	0.0136871	Inoculum Sludge
df068d695130473b6c222f526f33e4d4 Bacteria;FCPU426;uncultured bacterium;uncultured bacterium;uncultured bacterium;uncultured bacterium;uncultured bacterium	24.1408	-4.75804	0.00282711	0.0139	Inoculum Sludge
9e7a75ae6a5804f042781bc3a34c6ca6 Bacteria;Epsilonbacteraeota;Campylobacteria;Campylobacterales;Arcobacteraceae;Arcobacter	25.2596	-4.82597	0.00290253	0.0142252	Inoculum Sludge
ea5ef5aa78720502822ff7b297314c8c Bacteria;Proteobacteria;Gammaproteobacteria;Methylococcales;Methylomonaceae;Methylobacter	34.3616	-5.28329	0.0029175	0.014253	Inoculum Sludge
410baa6fb4357ed461073b1654cda099 Bacteria;Proteobacteria;Deltaproteobacteria;Syntrophobacterales;Syntrophaceae	23.8202	-4.73813	0.00308339	0.0149681	Inoculum Sludge
4b64ec6a3f14f91a058595fc33a91dfd Bacteria;Proteobacteria;Deltaproteobacteria;Myxococcales	33.1795	-5.23142	0.00307492	0.0149681	Inoculum Sludge
b1d9eacdb5fb40a36cd8f69ad746650e Archaea;Euryarchaeota;Methanobacteria;Methanobacteriales;Methanobacteriaceae;Methanobrevibacter	29.4744	5.22705	0.00311061	0.0150526	R1 Planktonic
837d3def30ba22eab0228f829ea22dfe Bacteria;Proteobacteria;Gammaproteobacteria;Betaproteobacteriales;Burkholderiaceae	32.476	-5.19947	0.00322261	0.0154968	Inoculum Sludge
885071f3150defded2b37f62fd128ab4 Bacteria;Bacteroidetes;Bacteroidia;Bacteroidales;Paludibacteraceae;Paludibacter;bacterium enrichment culture clone R4-76B	28.972	5.20177	0.00325607	0.0156088	R1 Planktonic
2ee1c25adfadd186e086d90061507342 Bacteria;Firmicutes;Clostridia;Clostridiales;Lachnospiraceae;Tyzzerella	30.2321	5.26449	0.00331623	0.0157877	R1 Planktonic
ff257b5bc7eb233420c01d75a889f30c Bacteria;Bacteroidetes;Bacteroidia;Bacteroidales;Paludibacteraceae;Paludibacter	28.9157	5.19868	0.00331125	0.0157877	R1 Planktonic
d155e9abd46e9efc00851bb94e9f6300 Bacteria;Patescibacteria;Saccharimonadia;Saccharimonadales	32.1087	-5.18285	0.00332426	0.0157877	Inoculum Sludge
fa2b6ecb35d4dd77c773e64d70eb406f Bacteria;Bacteroidetes;Ignavibacteria;SJA-28;uncultured bacterium;uncultured bacterium;uncultured bacterium	31.8701	-5.17178	0.00342932	0.0162364	Inoculum Sludge
c1d00581f091afb8d5c7c9d8e7a6d249 Bacteria;Firmicutes;Bacilli;Bacillales;Planococcaceae;Rummeliibacillus	20.2156	4.66547	0.00347598	0.0162565	R1 Planktonic
bd4a8b7133bb3d846c3054cf229548c3 Bacteria;Firmicutes;Clostridia;Clostridiales;Christensenellaceae;Christensenellaceae R-7 group	34.0176	-5.26844	0.00346703	0.0162565	Inoculum Sludge
aac6d2f86a7d31d355906b48baf2cbdf Bacteria;Chloroflexi;Anaerolineae;Anaerolineales;Anaerolineaceae;uncultured	23.1702	-4.69651	0.00347024	0.0162565	Inoculum Sludge
d4ce8160218a0159738eac562d6b48b2 Bacteria;Chloroflexi;Anaerolineae;Anaerolineales;Anaerolineaceae;uncultured	31.778	-5.16738	0.00344603	0.0162565	Inoculum Sludge
94faa7f2a9dbfb30f985c2dc2f397555 Bacteria;Chloroflexi;Anaerolineae;Anaerolineales;Anaerolineaceae;uncultured	32.6395	-5.20697	0.00352461	0.0164339	Inoculum Sludge
31958acc76529f86fbc5847e14d64e57 Bacteria;Proteobacteria;Deltaproteobacteria;Desulfovibrionales;Desulfovibrionaceae;Desulfovibrio	27.8854	5.14504	0.00371899	0.0172877	R1 Planktonic
95be5a7c1f695c7a465223b636cb7579 Bacteria;Firmicutes;Bacilli;Bacillales;Planococcaceae	27.5453	5.12689	0.00378215	0.0175282	R1 Planktonic
365b736d9c4541f96032ede9ec2c25ea Archaea;Euryarchaeota;Methanomicrobia;Methanomicrobiales;Methanoregulaceae;Methanolinea	178.104	-3.07905	0.00391016	0.0180668	Inoculum Sludge
6801c0407a6e48b4c1ea1317b98d9c23 Archaea;Euryarchaeota;Methanomicrobia;Methanosarcinales;Methanosaetaceae;Methanosaeta;uncultured Methanosarcinales archaeon	30.4514	-5.10414	0.00396087	0.0182462	Inoculum Sludge
7121dc6ac9017f9ee2172b503f8ddbc9 Bacteria;Epsilonbacteraeota;Campylobacteria;Campylobacterales;Arcobacteraceae;Arcobacter	21.2844	-4.56927	0.00406758	0.0186817	Inoculum Sludge
032856a6fdb92be110f8ccb1c0470f0c Bacteria;Chloroflexi;Anaerolineae;Anaerolineales;Anaerolineaceae;uncultured;uncultured anaerobic bacterium	95.1738	-3.63387	0.00416429	0.0190687	Inoculum Sludge
a8bcc815283ed092ab4626fae71e6787 Bacteria;Firmicutes;Clostridia;Clostridiales;Clostridiaceae 1;Proteiniclasticum	27.5109	5.12506	0.00440788	0.0201241	R1 Planktonic
aad02ac878b37f45d33c4f362858ca9c Bacteria;Actinobacteria;Thermoleophilia;Gaiellales;uncultured	29.4219	-5.05287	0.00442994	0.0201648	Inoculum Sludge
310e54b71b94542ee4d6be0438a078a2 Bacteria;Proteobacteria;Deltaproteobacteria;Desulfovibrionales;Desulfovibrionaceae;Desulfovibrio	26.0882	5.04622	0.00449266	0.0203898	R1 Planktonic
4392ee0e84f8c0d96a03a6022846a367 Bacteria;Proteobacteria;Deltaproteobacteria;Syntrophobacterales;Syntrophobacteraceae;Syntrophobacter	28.9121	-5.02708	0.00464119	0.02094	Inoculum Sludge
c67ce7e22004ee1f6bdd1da25db041e9 Bacteria;Planctomycetes;Phycisphaerae;S-70;uncultured bacterium;uncultured bacterium;uncultured bacterium	25.662	5.02157	0.00463214	0.02094	R1 Planktonic
514c256133e6b010aabad896d7f7cb04 Archaea;Euryarchaeota;Methanomicrobia;Methanomicrobiales;Methanoregulaceae;Methanolinea	155.33	-3.9174	0.00467305	0.0210219	Inoculum Sludge
c60016ccc3a8edd4054c6732fef2f8eb Bacteria;Proteobacteria;Deltaproteobacteria;Syntrophobacterales;Syntrophaceae;uncultured	106.439	-3.68857	0.00472422	0.0211899	Inoculum Sludge
54c335057ab7aa9dff269d118065470b Bacteria;Spirochaetes;Spirochaetia;Spirochaetales;Spirochaetaceae;uncultured	28.3815	-4.99955	0.00492533	0.0220276	Inoculum Sludge
941adeb30a562c6d9d2bbdee5f9d68a7 Bacteria;Firmicutes;Clostridia;Clostridiales;Ruminococcaceae;Oscillibacter	25.0243	4.98422	0.00494472	0.02205	R1 Planktonic
91f7c2fe40b847f94ed3023224e2d971 Bacteria;Spirochaetes;Spirochaetia;Spirochaetales;Spirochaetaceae;Spirochaeta 2	27.969	-4.97768	0.005095	0.0226543	Inoculum Sludge
86c4957d4516a6471c6fdbef786d6db0 Bacteria;Proteobacteria;Deltaproteobacteria;Syntrophobacterales;Syntrophobacteraceae;Syntrophobacter	28.0084	-4.97974	0.0051328	0.0227564	Inoculum Sludge
d1dbb0902a0e2f2f8e223ad57575b799 Bacteria;Chloroflexi;Anaerolineae;Anaerolineales;Anaerolineaceae;uncultured;uncultured Longilinea sp.	27.8706	-4.97251	0.00518696	0.0229302	Inoculum Sludge
5b3f20e9d27a226b68f201f9005faa24 Bacteria;Bacteroidetes;Bacteroidia;Bacteroidales;Bacteroidetes vadinHA17;uncultured bacterium SHA-54;uncultured bacterium SHA-54	19.2329	-4.41657	0.00520392	0.0229391	Inoculum Sludge
8e3d8820f886b9feb4e5482275e7e0b3 Bacteria;Synergistetes;Synergistia;Synergistales;Synergistaceae;Thermovirga	27.898	-4.97374	0.00524622	0.0230593	Inoculum Sludge
e69f16774084fa19cceb3c66fba411a8 Bacteria;Synergistetes;Synergistia;Synergistales;Synergistaceae;Thermovirga	19.465	-4.43474	0.00532385	0.0233337	Inoculum Sludge
5593d02fb0675acf823ec03791568217 Bacteria;Bacteroidetes;Bacteroidia;Bacteroidales;Paludibacteraceae;Paludibacter	23.8503	4.9127	0.00548199	0.0238293	R1 Planktonic
fd86052ccc7530a803de5dda19c9b7cf Bacteria;Thermotogae;Thermotogae;Petrotogales;Petrotogaceae;SC103;uncultured bacterium	19.9443	-4.4715	0.00547095	0.0238293	Inoculum Sludge
43ca286f1063226589252b2adc4468ea Bacteria;Firmicutes;Clostridia;Clostridiales;Ruminococcaceae;uncultured	23.9489	4.91872	0.00548354	0.0238293	R1 Planktonic
6876b0403377e1d05ca4f010b2c18665 Bacteria;Epsilonbacteraeota;Campylobacteria;Campylobacterales;Arcobacteraceae;Arcobacter;oilfield bacterium 'FWKO B'	18.7383	-4.37716	0.00550776	0.023867	Inoculum Sludge
df9c2f32246f994fad6d60b5e50954e5 Bacteria;Epsilonbacteraeota;Campylobacteria;Campylobacterales;Arcobacteraceae;Arcobacter	27.298	-4.94144	0.00558134	0.0241177	Inoculum Sludge
fee766707dc07e1848a0fa6d18f2796b Bacteria;Chloroflexi;Anaerolineae;Anaerolineales;Anaerolineaceae;uncultured;bacterium enrichment culture clone BA53	83.2985	-3.47243	0.00563093	0.0242636	Inoculum Sludge
7d64317a29d0c5ffa3e69cce7058b20b Bacteria;Bacteroidetes;Bacteroidia;Bacteroidales;Dysgonomonadaceae;Dysgonomonas	22.7104	4.83965	0.00611787	0.026288	R1 Planktonic
a90e2ad8b360fa4b525e16aa5f2ff9f5 Bacteria;Firmicutes;Clostridia;Clostridiales;Ruminococcaceae;Hydrogenoanaerobacterium;uncultured bacterium	38.8019	5.63279	0.00615313	0.0263657	R1 Planktonic
cc41ff3bb6d70f2f1d935577f39f4d71 Bacteria;Firmicutes;Bacilli;Bacillales;Planococcaceae;Rummeliibacillus	15.3738	4.25242	0.00620386	0.026509	R1 Planktonic
0a8aa3619bdaa56d0afd9c15247e97d0 Bacteria;Bacteroidetes;Bacteroidia;Bacteroidales;Bacteroidetes vadinHA17;uncultured bacterium SHA-54;uncultured bacterium SHA-54	25.9188	-4.86422	0.00624018	0.0265901	Inoculum Sludge
f37780bf0ae73438ca3cce10dc994215 Bacteria;Firmicutes;Clostridia;Clostridiales;Eubacteriaceae;Eubacterium	22.4387	4.82166	0.00628874	0.0267228	R1 Planktonic
f14d414ae41c001ef63588a123bd7404 Bacteria;Bacteroidetes;Bacteroidia;Bacteroidales;Bacteroidetes vadinHA17;uncultured bacterium SHA-54;uncultured bacterium SHA-54	25.8334	-4.85939	0.00634278	0.026878	Inoculum Sludge
3e0dba8b9bc3ae1d6dc8c7f309b77fcb Bacteria;Bacteroidetes;Bacteroidia;Bacteroidales;Dysgonomonadaceae;Dysgonomonas	22.4309	4.82072	0.00639121	0.0268837	R1 Planktonic
7c81393219506eacbf8852ff09ed6489 Bacteria;Firmicutes;Clostridia;Clostridiales;Ruminococcaceae	22.4273	4.82049	0.00637655	0.0268837	R1 Planktonic
dcc5783999d3bb76752635bbc0df2ec8 Bacteria;Omnitrophicaeota;Omnitrophia;Omnitrophales;Omnitrophaceae;Candidatus Omnitrophus;uncultured bacterium	25.6469	-4.8485	0.0063967	0.0268837	Inoculum Sludge
dcb7cb973c45f64addfbe77f16a99e84 Bacteria;Aegiribacteria	26.1154	-4.87532	0.00643674	0.026978	Inoculum Sludge
60ddd17fff6be68dc5c1adf9f5f8d440 Bacteria;Proteobacteria;Gammaproteobacteria;Betaproteobacteriales;Methylophilaceae	25.755	-4.85468	0.00651587	0.0272353	Inoculum Sludge
ccf11de4307d3712577ae62f1b6e0226 Bacteria;Proteobacteria;Gammaproteobacteria;Betaproteobacteriales;Methylophilaceae	25.8567	-4.86046	0.00658947	0.0274681	Inoculum Sludge
2df9cb3a7001bf9452a2b9195464ef37 Bacteria;Synergistetes;Synergistia;Synergistales;Synergistaceae;JGI-0000079-D21;uncultured Synergistetes bacterium	19.336	-4.42441	0.00672732	0.0279667	Inoculum Sludge
f8aa8bcbd13d47c1166e7c5e17d223d7 Bacteria;Firmicutes;Clostridia;Clostridiales;Ruminococcaceae;Caproiciproducens	21.6918	4.77089	0.00676653	0.0280537	R1 Planktonic
6dd28b70ce5065f91695de7b5cc20bc2 Bacteria;Actinobacteria;Actinobacteria;Micrococcales;Microbacteriaceae	24.9664	-4.80852	0.00682622	0.0282248	Inoculum Sludge
cf7c2455ad8cab3355da3ac61ae38024 Bacteria;Chloroflexi;Anaerolineae;SJA-15	16.9402	-4.22427	0.00690984	0.0284938	Inoculum Sludge
7f1cc0fd43ccc3f1600c8fcec1e38243 Bacteria;Thermotogae;Thermotogae;Kosmotogales;Kosmotogaceae;Mesotoga	24.9915	-4.80973	0.0069635	0.0286381	Inoculum Sludge
e45b26a375ceb3cf9d4fce8f63f3ffed Bacteria;Actinobacteria;Actinobacteria;Actinomycetales;Actinomycetaceae;Actinomyces	34.9032	5.47693	0.00704413	0.0288922	R1 Planktonic
ba7831da8c03684c3266d2d7002c7d58 Bacteria;Bacteroidetes;Bacteroidia;Bacteroidales;Dysgonomonadaceae;Dysgonomonas	21.6034	4.76492	0.00709962	0.0290422	R1 Planktonic
1ecb5f4dc60459dda43e24c9bdb32180 Bacteria;Firmicutes;Clostridia;Clostridiales;Ruminococcaceae;Pygmaiobacter;Pygmaiobacter massiliensis	21.1477	4.73283	0.00714366	0.0291446	R1 Planktonic
11599ee52a866e8cf774cefd143ac2e1 Bacteria;Thermotogae;Thermotogae;Kosmotogales;Kosmotogaceae;Mesotoga	24.9953	-4.80995	0.00718662	0.0292421	Inoculum Sludge
18ecfa2325a5edc4a84cd3262bc51f87 Bacteria;Spirochaetes;Spirochaetia;Spirochaetales;Spirochaetaceae;uncultured;uncultured bacterium	19.8802	-4.46623	0.00720592	0.0292431	Inoculum Sludge
7756f0b119fa2b61f3e4b2012a58f710 Bacteria;Firmicutes;Clostridia;Clostridiales;Clostridiaceae 1;Clostridium sensu stricto 12	14.2606	4.13789	0.00733957	0.0297069	R1 Planktonic
d40448c06863b07e7e0dc3f71a4c1ea9 Bacteria;Spirochaetes;Spirochaetia;Spirochaetales;Spirochaetaceae;GWE2-31-10	23.9576	-4.74685	0.00750402	0.0302926	Inoculum Sludge
e6a8f72dfc92e9c77396edeac9d0ffec Bacteria;Firmicutes;Clostridia;Clostridiales;Christensenellaceae;Christensenellaceae R-7 group	28.801	5.19306	0.0076264	0.0307058	R1 Planktonic
b087f0bbd5b948c92579cd99d5b2c20f Bacteria;Firmicutes;Clostridia;Clostridiales;Lachnospiraceae;Tyzzerella	28.5179	5.17843	0.00780161	0.031329	R1 Planktonic
937fd76649cd024f9b2decf8689293d7 Bacteria;Proteobacteria;Deltaproteobacteria;Syntrophobacterales;Syntrophaceae;uncultured	71.8565	-3.37666	0.00798391	0.0316318	Inoculum Sludge
e30fbb2eed9099c3faee441de88158c1 Bacteria;Synergistetes;Synergistia;Synergistales;Synergistaceae;JGI-0000079-D21;uncultured Synergistetes bacterium	23.9735	-4.74753	0.00795791	0.0316318	Inoculum Sludge
46848a356398ac3fd765dd60fd5f64c6 Bacteria;Firmicutes;Clostridia;Clostridiales;Family XI;Tissierella	31.8316	5.3407	0.00800074	0.0316318	R1 Planktonic
29defffab18800c67b3431b3859678a4 Bacteria;Proteobacteria;Deltaproteobacteria;Desulfovibrionales;Desulfomicrobiaceae;Desulfomicrobium	31.7477	5.337	0.0079853	0.0316318	R1 Planktonic
10df57032d9f52b77390b1475b1f32c3 Bacteria;Proteobacteria;Gammaproteobacteria;Pseudomonadales;Pseudomonadaceae;Pseudomonas	23.3707	-4.7095	0.00798475	0.0316318	Inoculum Sludge
675896b81b0f5cfe158e7752693042a6 Bacteria;Bacteroidetes;Bacteroidia;Bacteroidales;Bacteroidetes vadinHA17	23.7569	-4.73419	0.00790077	0.0316318	Inoculum Sludge
bcaa6f158b4f869f05a985263868ce87 Bacteria;Firmicutes;Bacilli;Bacillales;Planococcaceae;Rummeliibacillus	13.6761	4.07407	0.00810836	0.0319749	R1 Planktonic
5c5a4a3b0482bbfa490d0875dc20263e Bacteria;Firmicutes;Clostridia;Clostridiales;Ruminococcaceae;Caproiciproducens	28.0184	5.15197	0.00814937	0.0320542	R1 Planktonic
8d08352d8baae87dc9b0b6f7d2ffee8c Bacteria;Firmicutes;Clostridia;Clostridiales;Clostridiaceae 1;Clostridium sensu stricto 3;Clostridium amylolyticum	31.174	5.31003	0.00818039	0.0320939	R1 Planktonic
ea4ee1aec3e2529537db8a97647f4ba9 Bacteria;Firmicutes;Clostridia;Clostridiales;Ruminococcaceae;Oscillibacter	19.6367	4.62185	0.00832506	0.0325782	R1 Planktonic
0727cb39e4742472258cb19a53ea89c7 Bacteria;Firmicutes;Clostridia;Clostridiales;Peptostreptococcaceae;Proteocatella	23.2819	-4.7036	0.00846147	0.0329439	Inoculum Sludge
d311155c0d4825564b517e9b78401c91 Bacteria;Actinobacteria;Coriobacteriia;OPB41	30.3794	5.27162	0.00851078	0.033052	R1 Planktonic
9ef93d5a24672cac204c9c73f472782b Archaea;Euryarchaeota;Methanobacteria;Methanobacteriales;Methanobacteriaceae;Methanobrevibacter	27.4447	5.12127	0.00853739	0.0330716	R1 Planktonic
e9f24fc162e7cec0cea6967784f3c723 Bacteria;Synergistetes;Synergistia;Synergistales;Synergistaceae;Thermovirga	23.13	-4.69429	0.00882548	0.0341015	Inoculum Sludge
69b078a3316ce4bc88c5c0edc04734bc Bacteria;Thermotogae;Thermotogae;Kosmotogales;Kosmotogaceae;Mesotoga	23.1549	-4.69556	0.00893069	0.0344054	Inoculum Sludge
2f98520cdc633fbbb0a49af40f80473d Bacteria;Proteobacteria;Gammaproteobacteria;Betaproteobacteriales;Burkholderiaceae	26.8943	5.09094	0.00894899	0.0344054	R1 Planktonic
25d50b7b95ee708da4b070dd36176214 Bacteria;Proteobacteria;Gammaproteobacteria;Pseudomonadales;Pseudomonadaceae;Pseudomonas	12.8118	3.97411	0.00905287	0.0347177	R1 Planktonic
f85e1ba56f61d498d37426e383c3b96d Bacteria;Proteobacteria;Gammaproteobacteria;Alteromonadales;Shewanellaceae;Shewanella	26.5841	5.07397	0.00915013	0.0350032	R1 Planktonic
2c08d1d5ea55c1dfdce9b2e4acabad73 Bacteria;Bacteroidetes;Bacteroidia;Bacteroidales;Bacteroidaceae;Bacteroides	18.758	4.55311	0.00917884	0.0350257	R1 Planktonic
d15e4b1666059e255987fc1b66191239 Bacteria;Chloroflexi;Anaerolineae;SBR1031;toluene-degrading methanogenic consortium bacterium;toluene-degrading methanogenic consortium bacterium;toluene-degrading methanogenic consortium bacterium	21.6882	-4.59727	0.00934099	0.035556	Inoculum Sludge
c282523fccb26fe56bf0b3b920c04e41 Bacteria;Proteobacteria;Gammaproteobacteria;Betaproteobacteriales;Burkholderiaceae	26.2534	5.05564	0.0093685	0.0355725	R1 Planktonic
0420414cf0221cdcab4b43d6b2bc6666 Bacteria;Firmicutes;Clostridia;Clostridiales;Clostridiaceae 1;Clostridium sensu stricto 12	13.077	4.00567	0.00947382	0.0358812	R1 Planktonic
f53148a908f9b60df736a256005fb1c5 Bacteria;Spirochaetes;Leptospirae;Leptospirales;Leptospiraceae;RBG-16-49-21	35.6713	-5.33863	0.00951998	0.0358812	Inoculum Sludge
10e34cdc5eb0ec4d73636d41f65e817a Bacteria;Planctomycetes;Phycisphaerae;S-70;uncultured bacterium;uncultured bacterium;uncultured bacterium	35.6713	-5.33863	0.00951998	0.0358812	Inoculum Sludge
9871bf511aeb97588314010ef496e238 Archaea;Euryarchaeota;Methanomicrobia;Methanomicrobiales;Methanoregulaceae;Methanolinea	189.922	-2.91158	0.00964569	0.0362659	Inoculum Sludge
60f44f29dcb57af9a1526132b7f23e74 Bacteria;Firmicutes;Clostridia;Clostridiales;Lachnospiraceae;Tyzzerella	25.7235	5.02506	0.00980047	0.0363362	R1 Planktonic
565eaf17eddedb79814e8d15c9712386 Bacteria;Bacteroidetes;Bacteroidia;Bacteroidales;Tannerellaceae;Macellibacteroides;uncultured bacterium	25.6873	5.02324	0.00980051	0.0363362	R1 Planktonic
ee64d238b0bd641e65334a6b87fdf111 Bacteria;Bacteroidetes;Bacteroidia;Bacteroidales;Dysgonomonadaceae;uncultured	21.627	-4.59348	0.0097894	0.0363362	Inoculum Sludge
a0e28fc1d9387c929d32fe1536366414 Bacteria;Firmicutes;Clostridia;Clostridiales;Ruminococcaceae	25.7235	5.02506	0.00980047	0.0363362	R1 Planktonic
66e1330c9023f443a2f7d915fb452cef Bacteria;Chloroflexi;Anaerolineae;Anaerolineales;Anaerolineaceae;uncultured	21.3598	-4.57445	0.00976694	0.0363362	Inoculum Sludge
ca08a1c392d06f379406fe71fca6b948 Bacteria;Chloroflexi;Dehalococcoidia;FW22;uncultured organism;uncultured organism;uncultured organism	21.2417	-4.56628	0.00980651	0.0363362	Inoculum Sludge
ab76f6c49ebc0f8ba103b4aaa3208328 Archaea;Euryarchaeota;Methanomicrobia;Methanomicrobiales;Methanoregulaceae;Methanolinea	14.6416	-4.00174	0.00993936	0.0367397	Inoculum Sludge
e9e6184e0aae7be9275b5b8568d6822b Bacteria;Firmicutes;Clostridia;Clostridiales;Ruminococcaceae	25.4367	5.00838	0.0100257	0.0369698	R1 Planktonic
ecb1936082364d772b1089b93ea3d849 Bacteria;Firmicutes;Erysipelotrichia;Erysipelotrichales;Erysipelotrichaceae;Erysipelothrix	17.5078	4.44876	0.0100823	0.0370004	R1 Planktonic
7acdf042806370a7da416696291136b8 Bacteria;Proteobacteria;Gammaproteobacteria;Xanthomonadales;Rhodanobacteraceae;Rhodanobacter	20.9518	-4.54568	0.0100809	0.0370004	Inoculum Sludge
7e1f186fa7d565d9f575cd34efb35892 Bacteria;Firmicutes;Negativicutes;Selenomonadales;Acidaminococcaceae;uncultured	25.1211	4.9901	0.010249	0.0374036	R1 Planktonic
1a3266e0b37b37f6afb66e7b25fec406 Bacteria;Proteobacteria;Deltaproteobacteria;Desulfovibrionales;Desulfomicrobiaceae;Desulfomicrobium	25.1211	4.9901	0.010249	0.0374036	R1 Planktonic
dbc70fe28d9985dd01a2c6530061ca18 Bacteria;Spirochaetes;Leptospirae;Leptospirales;Leptospiraceae;RBG-16-49-21	33.8284	-5.25999	0.0102653	0.0374036	Inoculum Sludge
34864a679363dc9cd819fd2e9bfb4bc1 Archaea;Euryarchaeota;Methanomicrobia;Methanomicrobiales;Methanoregulaceae;Methanolinea	14.6043	-3.99801	0.0103013	0.0374461	Inoculum Sludge
b671846cb16831a042ab167045a49693 Bacteria;Firmicutes;Clostridia;Clostridiales;Clostridiaceae 1;Clostridium sensu stricto 12	24.8629	4.97443	0.0104889	0.0379479	R1 Planktonic
f0f5fc7e20b9c06b6ebcdd503c6836f2 Bacteria;Firmicutes;Clostridia;Clostridiales;Ruminococcaceae;Pygmaiobacter;Pygmaiobacter massiliensis	24.8629	4.97443	0.0104889	0.0379479	R1 Planktonic
9878e73886fd613199b29a1592ba2bce Bacteria;Firmicutes;Clostridia;Clostridiales;Ruminococcaceae;Ruminiclostridium 1	24.8613	4.97406	0.010518	0.0379638	R1 Planktonic
787121f080a01207fe877fcc6e7ad2ba Bacteria;Proteobacteria;Deltaproteobacteria;Syntrophobacterales;Syntrophobacteraceae;Syntrophobacter	20.2789	-4.49638	0.010588	0.0381266	Inoculum Sludge
6cfe658a27f526c76a16fd7ca9fe5df8 Bacteria;Spirochaetes;Leptospirae;Leptospirales;Leptospiraceae;RBG-16-49-21	17.1853	4.42078	0.0106377	0.0382159	R1 Planktonic
18b62bfc0af241ccfebad2fc5242cf19 Bacteria;Firmicutes;Clostridia;Clostridiales;Clostridiaceae 1;Fonticella	16.8281	4.38924	0.0107148	0.038403	R1 Planktonic
08697beb273f94547802edb77ee6459d Bacteria;Proteobacteria;Deltaproteobacteria;Desulfovibrionales;Desulfovibrionaceae;Desulfovibrio	16.9845	4.40359	0.0107611	0.0384792	R1 Planktonic
be3d760d52b13a6f7897cf9500747540 Bacteria;Firmicutes;Clostridia;Clostridiales;Clostridiaceae 1;Clostridium sensu stricto 7;Clostridium sp. 14AAG2-ana7-2	24.2719	4.93891	0.0109555	0.0388481	R1 Planktonic
7ac5ea0fde38a33540cf73052880faa0 Bacteria;Firmicutes;Bacilli;Bacillales;Planococcaceae;Rummeliibacillus	16.7052	4.37852	0.0109718	0.0388481	R1 Planktonic
ba493bd43d7aae111f8862a316cdca76 Bacteria;Bacteroidetes;Bacteroidia;Bacteroidales;Paludibacteraceae;uncultured	24.2804	4.93884	0.0110054	0.0388481	R1 Planktonic
e49bc558921613fa8c00b7bc241c3d6d Bacteria;Actinobacteria;Actinobacteria;Micrococcales;Microbacteriaceae;Microbacterium	24.2892	4.93966	0.0109724	0.0388481	R1 Planktonic
f37d8386f90a2df76b58de13cc500ee2 Bacteria;Proteobacteria;Deltaproteobacteria;Myxococcales;UASB-TL25;uncultured bacterium;uncultured bacterium	27.8537	-4.97177	0.0110669	0.0388481	Inoculum Sludge
1ecadb2cfe9015632768a7d0839b37cc Bacteria;Modulibacteria;Moduliflexia;Moduliflexales;Moduliflexaceae	31.8886	-5.17269	0.0110361	0.0388481	Inoculum Sludge
496d8712e14693d5a513cf67fa4de746 Bacteria;Spirochaetes;Leptospirae;Leptospirales;Leptospiraceae;RBG-16-49-21	27.8537	-4.97177	0.0110669	0.0388481	Inoculum Sludge
88142d67a48a99258c2ba0b819c6e1be Bacteria;Firmicutes;Clostridia;Clostridiales;Family XI;Tissierella	24.2719	4.93891	0.0109555	0.0388481	R1 Planktonic
97fddf33381feff3cb57cda0a9cbcd05 Bacteria;Proteobacteria;Gammaproteobacteria;Betaproteobacteriales;Burkholderiaceae	31.7838	-5.16763	0.0111423	0.0390234	Inoculum Sludge
6ca4e0d92a08ec8756ba239948a1cf2c Bacteria;Firmicutes;Clostridia;Clostridiales;Ruminococcaceae;Ruminococcaceae UCG-002	23.99	4.92091	0.0112589	0.0390749	R1 Planktonic
4d8872bfbf8c7e48ed52dbc1ed70336f Bacteria;Bacteroidetes;Bacteroidia;Flavobacteriales;Flavobacteriaceae;Flavobacterium	27.6948	-4.96302	0.0112355	0.0390749	Inoculum Sludge
8fc478a396118542af70a3c59a583ac4 Bacteria;Proteobacteria;Gammaproteobacteria;Pseudomonadales;Pseudomonadaceae;Pseudomonas	27.6948	-4.96302	0.0112355	0.0390749	Inoculum Sludge
41b3abf4cea0434313550c89c06e8457 Bacteria;Actinobacteria;Actinobacteria;Micrococcales;Micrococcaceae	19.8579	-4.46461	0.0112092	0.0390749	Inoculum Sludge
3a07f9422c8d8789b77db0edfb1474ff Bacteria;Proteobacteria;Deltaproteobacteria;Syntrophobacterales;Syntrophaceae	27.6015	-4.95823	0.0112877	0.0390866	Inoculum Sludge
225a3f13d2a7a8c79f013e91bc00fc1d Bacteria;Synergistetes;Synergistia;Synergistales;Synergistaceae;uncultured	31.132	-5.13709	0.01139	0.0393519	Inoculum Sludge
d6dd62af5b71e0f539939b8503382b3b Bacteria;Proteobacteria;Gammaproteobacteria;Betaproteobacteriales;Burkholderiaceae	30.8798	-5.12502	0.0115124	0.0395965	Inoculum Sludge
e99a96646c9a6e52e1ebcf3f6e871351 Bacteria;Acidobacteria;c5LKS83;metagenome;metagenome;metagenome;metagenome	30.8798	-5.12502	0.0115124	0.0395965	Inoculum Sludge
2707cc184de99e82eba99f4266afef17 Bacteria;Synergistetes;Synergistia;Synergistales;Synergistaceae;JGI-0000079-D21;uncultured Synergistetes bacterium	19.9151	-4.46929	0.011545	0.0396044	Inoculum Sludge
76ffe36757f39bc277c2e4b4fdcceade Bacteria;Firmicutes;Clostridia;Clostridiales;Ruminococcaceae;uncultured;uncultured Acetivibrio sp.	27.1836	-4.93527	0.0116934	0.0396044	Inoculum Sludge
acc60d30c0898f9b13916dfc256b3996 Bacteria;Actinobacteria;Actinobacteria;Propionibacteriales;Propionibacteriaceae;Propioniciclava	19.4251	-4.43168	0.0115786	0.0396044	Inoculum Sludge
e1a17194bc834121149836e69951f0f7 Bacteria;Proteobacteria;Gammaproteobacteria;Alteromonadales;Shewanellaceae;Shewanella	23.4227	4.88583	0.0116954	0.0396044	R1 Planktonic
4d28d2516d12b7567806cffb33ca30df Bacteria;Verrucomicrobia;Verrucomicrobiae;Pedosphaerales;Pedosphaeraceae;ADurb.Bin063-1	27.1836	-4.93527	0.0116934	0.0396044	Inoculum Sludge
7892a78a05cadeb140a4db35b53c09af Bacteria;Acidobacteria;c5LKS83;metagenome;metagenome;metagenome;metagenome	27.1836	-4.93527	0.0116934	0.0396044	Inoculum Sludge
26d0fe581b33b347dd1e5e6211ead3a9 Bacteria;Actinobacteria;Actinobacteria;Propionibacteriales;Propionibacteriaceae	16.0521	4.31753	0.0116303	0.0396044	R1 Planktonic
1cca3ebc8b7f1a859d0ce8ea41a7618a Bacteria;Proteobacteria;Deltaproteobacteria;Desulfovibrionales;Desulfovibrionaceae;Desulfovibrio	30.1233	-5.0882	0.0118933	0.0401417	Inoculum Sludge
2d47faf52a68bc410b977c6d4d61a406 Bacteria;Bacteroidetes;Bacteroidia;Bacteroidales;Paludibacteraceae;uncultured	23.1397	4.8677	0.0119511	0.040204	R1 Planktonic
5ee56f25bf68c1717f2d5ce94b8a7781 Bacteria;Bacteroidetes;Bacteroidia;Bacteroidales;Dysgonomonadaceae;Proteiniphilum	23.1187	4.86573	0.0120363	0.0404021	R1 Planktonic
a943b8a78abc4d5d78a6e505cb22cf16 Bacteria;Chloroflexi;Anaerolineae;Anaerolineales;Anaerolineaceae	18.8483	-4.38578	0.0121358	0.0404206	Inoculum Sludge
2af99285dd63df82f6e9f843df73dd36 Bacteria;Chloroflexi;Anaerolineae;Anaerolineales;Anaerolineaceae;uncultured;uncultured bacterium UASB_TL84	18.6314	-4.36871	0.0122823	0.0404206	Inoculum Sludge
036fb7a831b0667ef386dfa48385aab3 Bacteria;Proteobacteria;Deltaproteobacteria;Desulfovibrionales;Desulfovibrionaceae;Desulfovibrio	22.8566	4.84933	0.0122361	0.0404206	R1 Planktonic
1edd1fbedb0b8de3f4ea8ef4b315e216 Bacteria;Proteobacteria;Deltaproteobacteria;Desulfovibrionales;Desulfovibrionaceae;Desulfovibrio	26.6725	-4.90698	0.012168	0.0404206	Inoculum Sludge
9b65057b25ef4ac374bffc899f80fcdf Bacteria;Planctomycetes;Planctomycetacia;Pirellulales;Pirellulaceae	29.6189	-5.06312	0.0121604	0.0404206	Inoculum Sludge
b85c71b3b7c6ea5668c9f75f5a4a0663 Bacteria;Bacteroidetes;Bacteroidia;Sphingobacteriales;Sphingobacteriaceae;Pedobacter	29.4837	-5.05612	0.0122982	0.0404206	Inoculum Sludge
2aeb9492d2d8b2b99638f9e86a989457 Bacteria;Proteobacteria;Gammaproteobacteria;Betaproteobacteriales;Methylophilaceae	26.5928	-4.90276	0.0122072	0.0404206	Inoculum Sludge
52095847db793afd3d19a0ecb3b92e27 Bacteria;Firmicutes;Negativicutes;Selenomonadales;Acidaminococcaceae;uncultured	22.8283	4.84686	0.0123054	0.0404206	R1 Planktonic
530fee37840ff2ca4877e520b8f30c60 Bacteria;Firmicutes;Clostridia;Clostridiales;Family XI;Sedimentibacter;bacterium enrichment culture clone T12RRH100B4	22.8283	4.84686	0.0123054	0.0404206	R1 Planktonic
f4a64f6dd625a0dfac3b7d9557ecaeff Bacteria;Proteobacteria;Gammaproteobacteria;Pseudomonadales;Pseudomonadaceae;Pseudomonas	26.4169	-4.89263	0.0124076	0.0405441	Inoculum Sludge
93ebfbf0c56550f15d98548b9d6df30d Bacteria;Cloacimonetes;Cloacimonadia;Cloacimonadales;Cloacimonadaceae;LNR A2-18	29.2282	-5.04318	0.0124398	0.0405441	Inoculum Sludge
ab3ae1e764d452087407965dc3a28497 Bacteria;Cloacimonetes;Cloacimonadia;Cloacimonadales;Cloacimonadaceae;uncultured bacterium;uncultured bacterium	26.3406	-4.88856	0.0124487	0.0405441	Inoculum Sludge
a53399a9476b1ca3723d70dd61738b39 Archaea;Euryarchaeota;Methanomicrobia;Methanosarcinales;Methanosaetaceae;Methanosaeta;uncultured Methanosarcinales archaeon	26.4169	-4.89263	0.0124076	0.0405441	Inoculum Sludge
f60d44b24c50c8045fc7ecbea3dec884 Bacteria;Planctomycetes;Phycisphaerae;mle1-8;uncultured bacterium;uncultured bacterium;uncultured bacterium	22.5736	4.83073	0.0124965	0.0405674	R1 Planktonic
5595ae4d96cf1590d66ddaf0dc3437c4 Bacteria;Proteobacteria;Gammaproteobacteria;Pseudomonadales;Moraxellaceae;Psychrobacter	22.568	4.83004	0.0125087	0.0405674	R1 Planktonic
2fd3095746f5a67a260b8d84c7578ce5 Bacteria;Epsilonbacteraeota;Campylobacteria;Campylobacterales;Sulfurovaceae;Sulfurovum	228.185	-3.85025	0.0125577	0.0406012	Inoculum Sludge
f233221d31d495dfee75d0c2ed813df1 Bacteria;Actinobacteria;Actinobacteria;Propionibacteriales;Propionibacteriaceae;Propioniciclava	18.3893	-4.34891	0.0125721	0.0406012	Inoculum Sludge
47b3ad5dfb3967d89fb1ce576cbc5767 Bacteria;Firmicutes;Clostridia;Clostridiales;Clostridiaceae 1;Clostridium sensu stricto 7	22.5378	4.82773	0.012608	0.0406318	R1 Planktonic
307521f1413cd2e52bae2f31ea397054 Bacteria;Proteobacteria;Deltaproteobacteria;Desulfovibrionales;Desulfovibrionaceae;Desulfovibrio	15.3317	4.24838	0.0127118	0.0408229	R1 Planktonic
155cc0c1f2d321f284bbdb2e0747b950 Bacteria;Actinobacteria;Thermoleophilia;Gaiellales;uncultured	28.6102	-5.01162	0.0127274	0.0408229	Inoculum Sludge
913dbfeedba325ee2b1b4c2cfe8be6ce Bacteria;Actinobacteria;Actinobacteria;Micrococcales;Microbacteriaceae;Microbacterium	22.2905	4.81189	0.0127472	0.0408229	R1 Planktonic
69099cfc7fb65f87b8409135ea437f24 Bacteria;Spirochaetes;Spirochaetia;Spirochaetales;Spirochaetaceae;Spirochaeta 2	28.358	-4.99845	0.0128764	0.0408296	Inoculum Sludge
d983e7a4914b875e5153a05d7f58f3e6 Bacteria;Firmicutes;Clostridia;Clostridiales;Family XI;Sedimentibacter	28.358	-4.99845	0.0128764	0.0408296	Inoculum Sludge
53080cb4adef65b7d6e8019848696d15 Bacteria;Proteobacteria;Deltaproteobacteria;Desulfuromonadales;Geobacteraceae;Geobacter	28.358	-4.99845	0.0128764	0.0408296	Inoculum Sludge
ca8cb798f1bca4c7b6e77832eb1e2fcd Bacteria;Proteobacteria;Alphaproteobacteria;Rhodobacterales;Rhodobacteraceae	28.4615	-5.00366	0.0128824	0.0408296	Inoculum Sludge
136f5eb711ed70c5ff5a582f3f504fb1 Bacteria;Planctomycetes;Planctomycetacia;Pirellulales;Pirellulaceae	28.4615	-5.00366	0.0128824	0.0408296	Inoculum Sludge
fe94b1dcf6b43356d1caf7d5dc6bc95b Bacteria;Bacteroidetes;Bacteroidia;Bacteroidales;Dysgonomonadaceae;Petrimonas	21.9943	4.79156	0.0130727	0.0410933	R1 Planktonic
d78d0ae407a78aee8215a3f9114b00fb Bacteria;Chloroflexi;Anaerolineae;SBR1031;uncultured Chlorobi bacterium;uncultured Chlorobi bacterium;uncultured Chlorobi bacterium	28.2775	-4.99381	0.0130558	0.0410933	Inoculum Sludge
e8de919a01cb81a331823d3ee6e60e97 Bacteria;Proteobacteria;Gammaproteobacteria;Pseudomonadales;Moraxellaceae;Psychrobacter	21.9943	4.79156	0.0130727	0.0410933	R1 Planktonic
e507841cdd6a2a63b9490097462e1e24 Bacteria;Firmicutes;Clostridia;Clostridiales;Family XIII;Anaerovorax	28.2059	-4.99024	0.013036	0.0410933	Inoculum Sludge
25ce23d60c476ffdd772d623c97287bd Bacteria;Proteobacteria;Gammaproteobacteria;Pseudomonadales;Pseudomonadaceae;Pseudomonas	25.584	-4.84508	0.0131981	0.0412338	Inoculum Sludge
79e30de9d93e5f05d48e3a7dd8db0188 Bacteria;Firmicutes;Clostridia;Clostridiales;Family XI;Sedimentibacter	25.584	-4.84508	0.0131981	0.0412338	Inoculum Sludge
abaccf9d301366dc655fffd16b9d35e1 Bacteria;Firmicutes;Clostridia;Clostridiales;Ruminococcaceae;uncultured;uncultured Acetivibrio sp.	25.584	-4.84508	0.0131981	0.0412338	Inoculum Sludge
4d5d659d032ca7802e80045f20d1ba8d Bacteria;Firmicutes;Clostridia;Clostridiales;Clostridiaceae 1;Clostridium sensu stricto 12;Clostridium sp.	14.4597	4.1594	0.0136601	0.0418768	R1 Planktonic
dd6697ad7ac2cb260c88b0ff9a49a79d Bacteria;Proteobacteria;Gammaproteobacteria;Pseudomonadales;Moraxellaceae;Psychrobacter	21.6665	4.7688	0.0134348	0.0418768	R1 Planktonic
be35f58444d77fcac98d7421a768c790 Bacteria;Firmicutes;Clostridia;Clostridiales;Clostridiaceae 1	10.8008	3.71062	0.0136086	0.0418768	R1 Planktonic
5f2ba369462f9bad29194e6235037798 Bacteria;Chloroflexi;Anaerolineae;RBG-13-54-9;uncultured bacterium;uncultured bacterium;uncultured bacterium	18.3692	-4.34728	0.0137121	0.0418768	Inoculum Sludge
7e10b1588caa81a13cdb02d38dad0d90 Bacteria;Actinobacteria;Actinobacteria;Micrococcales;Microbacteriaceae;Microbacterium	21.3761	4.7486	0.0137314	0.0418768	R1 Planktonic
c6686b2c6c83ec139942e6220710c9e0 Bacteria;Chloroflexi;Anaerolineae;Anaerolineales;Anaerolineaceae;uncultured	25.0797	-4.81535	0.0137187	0.0418768	Inoculum Sludge
10c4bdf0616cb096dde32d020b794e4f Bacteria;Proteobacteria;Alphaproteobacteria;Parvibaculales;Parvibaculaceae;Parvibaculum;sediment bacterium 22-39	25.0797	-4.81535	0.0137187	0.0418768	Inoculum Sludge
2da4bfac1c763b3386a1ca3a50beba36 Bacteria;Bacteroidetes;Bacteroidia;Bacteroidales	25.0797	-4.81535	0.0137187	0.0418768	Inoculum Sludge
c51a3677571bc79cea7a4abd3dd73b45 Bacteria;Proteobacteria;Deltaproteobacteria;Syntrophobacterales;Syntrophaceae	25.1391	-4.81863	0.0136919	0.0418768	Inoculum Sludge
0613467965cc96fd0c89998f6eb51d18 Bacteria;Proteobacteria;Deltaproteobacteria;Desulfobacterales;Desulfobacteraceae	17.9108	-4.30891	0.0134912	0.0418768	Inoculum Sludge
ac8aeb9d3399bdd4455464dd14392139 Bacteria;Synergistetes;Synergistia;Synergistales;Synergistaceae;Syner-01;uncultured bacterium	17.3213	-4.25774	0.0140128	0.0422955	Inoculum Sludge
7a10f83656d8b8461323ff65178bc43c Bacteria;Proteobacteria;Deltaproteobacteria	24.8275	-4.80025	0.0139854	0.0422955	Inoculum Sludge
86b18cd3f50b00f0540664f7e02f76e7 Bacteria;Bacteroidetes;Bacteroidia;Flavobacteriales;Flavobacteriaceae;Flavobacterium	24.8275	-4.80025	0.0139854	0.0422955	Inoculum Sludge
edd55747b0ee2306c6223f98886c04ab Bacteria;Proteobacteria;Deltaproteobacteria;Myxococcales;UASB-TL25;uncultured bacterium;uncultured bacterium	24.8835	-4.80336	0.0139618	0.0422955	Inoculum Sludge
bb1a47ba79c5e8120a703df0565d7c08 Bacteria;Firmicutes;Clostridia;Clostridiales;Lachnospiraceae;Tyzzerella;uncultured bacterium	21.1337	4.73186	0.013947	0.0422955	R1 Planktonic
d45ca494b6aa92c0c3606c5db3216a70 Bacteria;Proteobacteria;Gammaproteobacteria;Alteromonadales;Shewanellaceae;Shewanella	21.0857	4.72812	0.0140342	0.0422955	R1 Planktonic
b62fdfe076b9fa856cc15452db18c531 Bacteria;Chloroflexi;Anaerolineae;uncultured;uncultured bacterium;uncultured bacterium;uncultured bacterium	208.648	-2.91344	0.0141672	0.0422999	Inoculum Sludge
5dc8d2fab4464acfa1d55d0c02a5aec8 Bacteria;Epsilonbacteraeota;Campylobacteria;Campylobacterales;Sulfurospirillaceae;Sulfurospirillum	17.5443	-4.27723	0.0142457	0.0422999	Inoculum Sludge
61296f76dc140cc69a9009e3fe68f190 Bacteria;Planctomycetes;Pla3 lineage	24.6279	-4.78793	0.014236	0.0422999	Inoculum Sludge
dcd251d19033e2131014b1c2f685b1aa Bacteria;Proteobacteria;Deltaproteobacteria;Deltaproteobacteria Incertae Sedis;Syntrophorhabdaceae;Syntrophorhabdus	24.5753	-4.785	0.0142562	0.0422999	Inoculum Sludge
9ea01e955279134b1868200b2a2a9ac9 Bacteria;Verrucomicrobia;Verrucomicrobiae;Pedosphaerales;Pedosphaeraceae;ADurb.Bin063-1	24.5753	-4.785	0.0142562	0.0422999	Inoculum Sludge
203aeab90e4cfeb84230e807f79af56e Bacteria;Proteobacteria;Deltaproteobacteria;Sva0485	24.6279	-4.78793	0.014236	0.0422999	Inoculum Sludge
911616a2fe041b22240122a6698d0c75 Bacteria;Bacteroidetes;Bacteroidia;Sphingobacteriales;Lentimicrobiaceae	24.6279	-4.78793	0.014236	0.0422999	Inoculum Sludge
f560b240ed3df20697e05d1e840975d2 Bacteria;Firmicutes;Clostridia;Clostridiales;Ruminococcaceae;Ruminiclostridium 1	20.8468	4.71139	0.0142504	0.0422999	R1 Planktonic
c25b171625d95ac8469589112befac58 Bacteria;Patescibacteria;Saccharimonadia;Saccharimonadales	14.0369	4.11349	0.0143789	0.0425815	R1 Planktonic
443283aa5986f36d2b6d305c7dc27ecf Bacteria;Chloroflexi;Anaerolineae;Anaerolineales;Anaerolineaceae;Pelolinea	24.3724	-4.77233	0.0145147	0.0427854	Inoculum Sludge
18268796728eaf12dd596d1dc8ad525f Bacteria;Omnitrophicaeota;uncultured bacterium;uncultured bacterium;uncultured bacterium;uncultured bacterium;uncultured bacterium	24.3231	-4.76958	0.0145314	0.0427854	Inoculum Sludge
c72172bfbb95c2da5ad3520a06b40035 Bacteria;Spirochaetes;Spirochaetia;Spirochaetales;Spirochaetaceae;Spirochaeta 2	24.3724	-4.77233	0.0145147	0.0427854	Inoculum Sludge
a8b6195d9df86e2b7cf8a9f21a291fba Bacteria;Firmicutes;Clostridia;Clostridiales;Ruminococcaceae;Oscillibacter	14.0619	4.1161	0.0147136	0.0432243	R1 Planktonic
40565b0276db702f59534107bed0579f Bacteria;Planctomycetes	16.7911	-4.21054	0.0147368	0.0432243	Inoculum Sludge
2039e6c0157db82d0303b5588b647d59 Archaea;Euryarchaeota;Methanomicrobia	20.309	4.6726	0.0147946	0.0433109	R1 Planktonic
67f1aa82362228831af4dc77402b6720 Bacteria;Firmicutes;Clostridia;Clostridiales;Clostridiaceae 1;Clostridium sensu stricto 7	20.2731	4.66957	0.0148767	0.0434684	R1 Planktonic
bfe8370fd03f33827d13aa46e8972f7d Bacteria;Proteobacteria;Gammaproteobacteria;Pseudomonadales;Pseudomonadaceae;Pseudomonas	23.8612	-4.74062	0.0150856	0.0435399	Inoculum Sludge
0ebdb6fc72ea918592b42e586f76883e Bacteria;Synergistetes;Synergistia;Synergistales;Synergistaceae;JGI-0000079-D21	23.8612	-4.74062	0.0150856	0.0435399	Inoculum Sludge
df3859b12afcd81b6b7598c4a0f0af90 Bacteria;Chloroflexi;Anaerolineae;SBR1031	23.8188	-4.73823	0.015095	0.0435399	Inoculum Sludge
fc54802139e649341f46dcd5afc5c70d Bacteria;Omnitrophicaeota;uncultured bacterium;uncultured bacterium;uncultured bacterium;uncultured bacterium;uncultured bacterium	23.8612	-4.74062	0.0150856	0.0435399	Inoculum Sludge
a99531b14c1a4c1b07b78a50551d340c Bacteria;Bacteroidetes;Bacteroidia;Sphingobacteriales;Sphingobacteriaceae;Pedobacter	23.8188	-4.73823	0.015095	0.0435399	Inoculum Sludge
1b2ee2922180ce4d8bb1810fd00cc988 Bacteria;Acidobacteria;Thermoanaerobaculia;Thermoanaerobaculales;Thermoanaerobaculaceae;Thermoanaerobaculum;uncultured bacterium	23.8612	-4.74062	0.0150856	0.0435399	Inoculum Sludge
349e483a87cb29e426f612031719c59a Bacteria;Firmicutes;Bacilli;Lactobacillales;Streptococcaceae;Streptococcus	16.6308	-4.19637	0.0150999	0.0435399	Inoculum Sludge
03b8f6e4a001468f7072338df6495215 Bacteria;Proteobacteria;Deltaproteobacteria;SAR324 clade(Marine group B);uncultured bacterium zdt-33i5;uncultured bacterium zdt-33i5;uncultured bacterium zdt-33i5	23.6057	-4.7245	0.015378	0.0440932	Inoculum Sludge
e5c896762516ccb856a38a7cd2afb65d Bacteria;Planctomycetes;Planctomycetacia;Pirellulales;Pirellulaceae;Pir4 lineage	23.6057	-4.7245	0.015378	0.0440932	Inoculum Sludge
acb5bc972f2c34d42d0b9c246239e702 Bacteria;Latescibacteria;Latescibacteria;Latescibacterales;Latescibacteraceae	16.5673	-4.19003	0.0153475	0.0440932	Inoculum Sludge
8cdf6614c77ede26a427d5e6f342f1fc Bacteria;Bacteroidetes;Bacteroidia;Bacteroidales;Dysgonomonadaceae;Petrimonas	19.6993	4.6265	0.015531	0.0441392	R1 Planktonic
763496ab8c48fc75f195602f14ae9851 Bacteria;Actinobacteria;Actinobacteria;Propionibacteriales;Propionibacteriaceae	16.1163	-4.14854	0.0157655	0.0441392	Inoculum Sludge
7b39ad1e5b4b2a391d440d6a8f6181dc Bacteria;Actinobacteria;Actinobacteria;Actinomycetales;Actinomycetaceae;Actinomyces	19.4599	4.60853	0.0157681	0.0441392	R1 Planktonic
74814d03668169c49ac057293f6189bc Bacteria;Epsilonbacteraeota;Campylobacteria;Campylobacterales;Arcobacteraceae;Arcobacter	16.2863	-4.16405	0.0154599	0.0441392	Inoculum Sludge
123c20b1b5fc3d1035f1874080517ca9 Bacteria;Actinobacteria;Actinobacteria;Propionibacteriales;Propionibacteriaceae;Propioniciclava;uncultured bacterium	16.1062	-4.14761	0.0156579	0.0441392	Inoculum Sludge
6bd45088d90e2d04fee1b75d08d537d5 Bacteria;BRC1;uncultured organism;uncultured organism;uncultured organism;uncultured organism;uncultured organism	23.3501	-4.7082	0.0156753	0.0441392	Inoculum Sludge
ee47b86cfa9cb66362c3e8828450720d Bacteria;Firmicutes;Clostridia;Clostridiales;Family XIII;Anaerovorax	23.3144	-4.70619	0.015677	0.0441392	Inoculum Sludge
7c02e46cb26ffaccf19a4181d462a367 Bacteria;Proteobacteria;Gammaproteobacteria;Pseudomonadales;Pseudomonadaceae;Pseudomonas	23.3144	-4.70619	0.015677	0.0441392	Inoculum Sludge
22558856e15a5d18fbf64ddc20558714 Bacteria;Firmicutes;Clostridia;Clostridiales;Ruminococcaceae;Ruminiclostridium 1	23.3501	-4.7082	0.0156753	0.0441392	Inoculum Sludge
58210bb1a588217fe4f383285938c271 Bacteria;Patescibacteria;Saccharimonadia;Saccharimonadales	23.3613	-4.70866	0.0156993	0.0441392	Inoculum Sludge
06d4fb7440002286fd797dea8e37371a Bacteria;Proteobacteria;Deltaproteobacteria	23.3613	-4.70866	0.0156993	0.0441392	Inoculum Sludge
7e0e6813ff5463a1e6bd27b1d2fca92c Bacteria;Firmicutes;Clostridia;Clostridiales;Clostridiaceae 1;Clostridium sensu stricto 7	19.4599	4.60853	0.0157681	0.0441392	R1 Planktonic
041a3fd5ef1a217070a357684da6c108 Bacteria;Proteobacteria;Gammaproteobacteria;Pseudomonadales;Pseudomonadaceae;Pseudomonas	19.4599	4.60853	0.0157681	0.0441392	R1 Planktonic
25fb281422ff6414a8b27f5e74c73958 Bacteria;Synergistetes;Synergistia;Synergistales;Synergistaceae;Thermovirga	16.1456	-4.15122	0.0157974	0.0441407	Inoculum Sludge
b817d5a8683c69000cf2307a921b9cce Bacteria;Proteobacteria;Deltaproteobacteria;Desulfovibrionales;Desulfovibrionaceae;Desulfovibrio	19.3431	4.59873	0.0159947	0.0442393	R1 Planktonic
79b13ec1225dd3a0d1876e0ed6ddf429 Bacteria;Planctomycetes;Phycisphaerae;mle1-8;uncultured bacterium;uncultured bacterium;uncultured bacterium	23.0622	-4.6899	0.0159751	0.0442393	Inoculum Sludge
c397a03f342eded03e26d3d5c204bedb Bacteria;Armatimonadetes;uncultured	23.0945	-4.69171	0.0159775	0.0442393	Inoculum Sludge
94b7d937698800bd110b38c9b18b1b97 Bacteria;Lentisphaerae;Lentisphaeria;Victivallales	23.0945	-4.69171	0.0159775	0.0442393	Inoculum Sludge
d68c2c3d4ce6e7e6f2ec3b82241234e2 Bacteria;Spirochaetes;Leptospirae;Leptospirales;Leptospiraceae;RBG-16-49-21	23.1026	-4.69197	0.0160057	0.0442393	Inoculum Sludge
6fa87d513e8c033344353b6779709cf1 Bacteria;Proteobacteria;Gammaproteobacteria;Betaproteobacteriales;Burkholderiaceae	19.4125	4.60448	0.0158695	0.0442393	R1 Planktonic
3a36fc1dd99503d5844710157d61c0c3 Bacteria;Firmicutes;Clostridia;Clostridiales;Clostridiaceae 1	19.1256	4.58211	0.016216	0.0447399	R1 Planktonic
96b708f1774f6c7bb4285483e1a454e9 Bacteria;Proteobacteria;Gammaproteobacteria;Pseudomonadales;Pseudomonadaceae;Pseudomonas	9.9469	3.58223	0.0163343	0.0447442	R1 Planktonic
64bc23cdadbc447a8649ae3248cff49f Bacteria;Planctomycetes;Phycisphaerae;Pla1 lineage;uncultured bacterium;uncultured bacterium;uncultured bacterium	22.839	-4.67504	0.0162848	0.0447442	Inoculum Sludge
1cffa9801543335575ffbcea6d1a1722 Bacteria;Proteobacteria;Gammaproteobacteria;Betaproteobacteriales;Rhodocyclaceae	22.8101	-4.67342	0.0162782	0.0447442	Inoculum Sludge
813f9bc38799695b01ec8251d614ef42 Bacteria;Planctomycetes;Phycisphaerae;MSBL9;SG8-4;metagenome;metagenome	22.8438	-4.67509	0.0163174	0.0447442	Inoculum Sludge
e1b79a29c1feaa3c54fc0c0a19065ab4 Bacteria;Firmicutes;Negativicutes;Selenomonadales;Veillonellaceae;Sporomusa	18.8388	4.55939	0.0165711	0.0452225	R1 Planktonic
0bf0ef4f218fc8b47707615fe6b49761 Bacteria;Proteobacteria;Alphaproteobacteria;Parvibaculales;Parvibaculaceae;Parvibaculum;sediment bacterium 22-39	22.5834	-4.65816	0.0165973	0.0452225	Inoculum Sludge
f0f97a4d88775446119b2212e718288d Bacteria;Firmicutes;Clostridia;Clostridiales;Family XI;Tissierella	18.8388	4.55939	0.0165711	0.0452225	R1 Planktonic
f558f4c8f0235330a0d49d72f0ee8dd4 Bacteria;Chloroflexi;Anaerolineae;RBG-13-54-9;uncultured bacterium;uncultured bacterium;uncultured bacterium	22.3057	-4.63989	0.0168998	0.0455226	Inoculum Sludge
eedb6a04fca4f81d20a5f7078f2aa18f Bacteria;Modulibacteria;Moduliflexia;Moduliflexales;Moduliflexaceae	22.3278	-4.64109	0.0169152	0.0455226	Inoculum Sludge
502eeadd31edf05e379944a3b8ae5a43 Bacteria;Thermotogae;Thermotogae;Petrotogales;Petrotogaceae;SC103	22.3057	-4.63989	0.0168998	0.0455226	Inoculum Sludge
b447a995a7c8a93938969199739e8061 Bacteria;Firmicutes;Clostridia;Clostridiales;Ruminococcaceae;Ruminiclostridium 1	22.3057	-4.63989	0.0168998	0.0455226	Inoculum Sludge
4748675ff5a6dd40cd04f510c108a1d8 Bacteria;Planctomycetes;Planctomycetacia;Pirellulales;Pirellulaceae;Pir4 lineage	22.3057	-4.63989	0.0168998	0.0455226	Inoculum Sludge
0ad42e33e8ca559fb5eb52b0244f2c41 Bacteria;Thermotogae;Thermotogae;Petrotogales;Petrotogaceae;SC103;metagenome	22.3278	-4.64109	0.0169152	0.0455226	Inoculum Sludge
1190cc8d0eaf38b714ebbfac4b139511 Bacteria;Proteobacteria;Gammaproteobacteria;Betaproteobacteriales;Burkholderiaceae	22.3278	-4.64109	0.0169152	0.0455226	Inoculum Sludge
75c167a042bbde733e867b7e9ab7bd85 Bacteria;Synergistetes;Synergistia;Synergistales;Synergistaceae;JGI-0000079-D21;Synergistetes bacterium enrichment culture clone DhR^2/LM-F01	16.3255	-4.1683	0.0171091	0.0458035	Inoculum Sludge
ecfb846c44120f580343ae7132d4f068 Bacteria;Spirochaetes;Spirochaetia;Spirochaetales;Spirochaetaceae;Sphaerochaeta	18.4718	4.5294	0.0170836	0.0458035	R1 Planktonic
5a1a8de77139fb7718549cd483669372 Bacteria;Proteobacteria;Deltaproteobacteria;Desulfovibrionales;Desulfovibrionaceae;Desulfovibrio	18.4718	4.5294	0.0170836	0.0458035	R1 Planktonic
60d517bd182bb92d843aee195fe2e733 Bacteria;Firmicutes;Clostridia;Clostridiales;Ruminococcaceae	18.3276	4.51842	0.0171772	0.0459057	R1 Planktonic
dfe1faeb377a4d1c121d09865544cfdf Bacteria;Synergistetes;Synergistia;Synergistales;Synergistaceae;Thermovirga	15.1762	-4.05654	0.0172504	0.046021	Inoculum Sludge
89ddcec65305bc3ddfdd376575f1ead1 Bacteria;Firmicutes;Clostridia;Clostridiales;Family XIII;Anaerovorax	22.0676	-4.62321	0.0172853	0.046034	Inoculum Sludge
33801db3d51b7693b7273dc763fdec26 Bacteria;Planctomycetes;Phycisphaerae;mle1-8;uncultured bacterium;uncultured bacterium;uncultured bacterium	21.8013	-4.60557	0.0175429	0.0465438	Inoculum Sludge
ba2d012265310d9dd300bfaaec9c6c8f Bacteria;Planctomycetes;Phycisphaerae;MSBL9;KCLunmb-38-53;uncultured bacterium;uncultured bacterium	21.8013	-4.60557	0.0175429	0.0465438	Inoculum Sludge
3a368001e936226d0f89dd32f1b7b3b0 Bacteria;Cloacimonetes;Cloacimonadia;Cloacimonadales;Cloacimonadaceae;uncultured bacterium;uncultured bacterium	21.8167	-4.60632	0.0175677	0.0465438	Inoculum Sludge
350ba282cf312b3282a9fefa1d4106b7 Bacteria;Bacteroidetes;Bacteroidia;Flavobacteriales;Flavobacteriaceae;Flavobacterium	21.8089	-4.6055	0.0176194	0.0466002	Inoculum Sludge
91c5d61d80292dd8343acc1df2b8414d Bacteria;Bacteroidetes;Bacteroidia;Bacteroidales;Paludibacteraceae;Paludibacter	17.9782	4.489	0.0176925	0.0466328	R1 Planktonic
f97fe0d77d3dff4ec42ea643ae987f9e Bacteria;Planctomycetes;Phycisphaerae;mle1-8;uncultured bacterium;uncultured bacterium;uncultured bacterium	17.9782	4.489	0.0176925	0.0466328	R1 Planktonic
03a3c7ca2c2408187cf9f46cf0acf6be Bacteria;Firmicutes;Clostridia;Clostridiales;Ruminococcaceae;Ercella;metagenome	14.8148	-4.02003	0.0179287	0.0467732	Inoculum Sludge
f603a6159f0c3d5fe1e2564a302c569c Bacteria;Planctomycetes;Phycisphaerae;Pla1 lineage;uncultured bacterium;uncultured bacterium;uncultured bacterium	21.5491	-4.58809	0.0178779	0.0467732	Inoculum Sludge
a914770a459b37b004ae84db5b1b4f25 Bacteria;Omnitrophicaeota;Omnitrophia;Omnitrophales;Omnitrophaceae;Candidatus Omnitrophus;uncultured bacterium	21.5611	-4.58862	0.0179027	0.0467732	Inoculum Sludge
5d4b75ad9fdd21cefc8e49c16b409070 Bacteria;Chloroflexi;Anaerolineae;SJA-15	21.5611	-4.58862	0.0179027	0.0467732	Inoculum Sludge
279875dd1fe876e8fc967d7df5d2599e Bacteria;Firmicutes;Clostridia;Clostridiales;Christensenellaceae;uncultured	21.5611	-4.58862	0.0179027	0.0467732	Inoculum Sludge
89074a4d77e23c1c1440fcb7186209e7 Bacteria;Chloroflexi;Anaerolineae;RBG-13-54-9	14.8215	-4.0207	0.0178425	0.0467732	Inoculum Sludge
7ff408dae8bbbd2d4825e22fcebd4a47 Bacteria;Epsilonbacteraeota;Campylobacteria;Campylobacterales;Thiovulaceae;Sulfurimonas	53.8728	-3.25372	0.01806	0.0470261	Inoculum Sludge
647513c43c0cd98e19f8823bf8e941ee Bacteria;Actinobacteria;Thermoleophilia;Gaiellales;uncultured	17.6913	4.46475	0.0180869	0.0470261	R1 Planktonic
2145d206c7695832c7f910b9ae4d381d Bacteria;Chloroflexi;Anaerolineae;Anaerolineales;Anaerolineaceae;uncultured	21.3056	-4.5707	0.0182487	0.0472066	Inoculum Sludge
1480d5ec589a9feb6d0566f35aaace0b Bacteria;Chloroflexi;Anaerolineae;SJA-15	21.297	-4.5704	0.0182134	0.0472066	Inoculum Sludge
4bbde1e46f2b80b0f84a446ecf7514ad Bacteria;Proteobacteria;Gammaproteobacteria;Betaproteobacteriales	21.3056	-4.5707	0.0182487	0.0472066	Inoculum Sludge
500cd4b032e8107bb8ef0898458e68c1 Bacteria;Planctomycetes;Phycisphaerae;mle1-8;uncultured bacterium;uncultured bacterium;uncultured bacterium	14.6259	-4.00013	0.0183795	0.0474648	Inoculum Sludge
9ac15431b0b1fe1e267d15f733ba3b76 Bacteria;Acidobacteria;Aminicenantia;Aminicenantales;metagenome;metagenome;metagenome	21.05	-4.55255	0.0185956	0.0478237	Inoculum Sludge
a5e5442c63a7884e2039fd2949dbd448 Bacteria;Planctomycetes;Phycisphaerae;mle1-8;uncultured bacterium;uncultured bacterium;uncultured bacterium	21.05	-4.55255	0.0185956	0.0478237	Inoculum Sludge
39a641037a91a3a933fd1c44efc4952b Bacteria;Bacteroidetes;Bacteroidia;Cytophagales;Spirosomaceae;Persicitalea;uncultured bacterium	14.4846	-3.98483	0.0186119	0.0478237	Inoculum Sludge
3e846f9adc0436bffa0730c7f4e79b88 Bacteria;Firmicutes;Clostridia;Clostridiales;Ruminococcaceae;Caproiciproducens	11.8932	3.86005	0.0187068	0.047907	R1 Planktonic
7f7bf0f78b3c989c9ad2a5ab64feb26f Bacteria;Chloroflexi;Anaerolineae;Anaerolineales;Anaerolineaceae	17.3101	4.43146	0.0186788	0.047907	R1 Planktonic
3f3597b2f201a9d6f472a56cbb3d1825 Bacteria;Proteobacteria;Deltaproteobacteria;Syntrophobacterales;Syntrophobacteraceae;Syntrophobacter	20.7926	-4.53436	0.018903	0.0482484	Inoculum Sludge
d318e172fd5aa0daa0cdbbab1f03cf38 Bacteria;Chloroflexi;Anaerolineae;Anaerolineales;Anaerolineaceae;Anaerolinea	20.7926	-4.53436	0.018903	0.0482484	Inoculum Sludge
836a7a329e8fc79b3bcb065f2815b75e Bacteria;Proteobacteria;Gammaproteobacteria;Methylococcales;Methylomonaceae;Methylobacter	20.7739	-4.53239	0.019023	0.048474	Inoculum Sludge
45744f58e4c3afbd99db9122f6f35967 Bacteria;Bacteroidetes;Bacteroidia;Bacteroidales;Dysgonomonadaceae;Dysgonomonas	16.9123	4.39724	0.0191627	0.048749	R1 Planktonic
75c24c83a8d757ec7982ee3e55f87277 Bacteria;Spirochaetes;Spirochaetia;Spirochaetales;Spirochaetaceae;Spirochaeta 2;Spirochaeta sp.	20.5404	-4.516	0.0192577	0.0488287	Inoculum Sludge
5fdf2dc408ee840ec4df60cbe10d011d Archaea;Euryarchaeota;Thermococci;Methanofastidiosales;Methanofastidiosaceae;Candidatus Methanofastidiosum;uncultured euryarchaeote	20.5404	-4.516	0.0192577	0.0488287	Inoculum Sludge
a2f62192a1ee9fbdc12d781fd3d3de6e Bacteria;Chloroflexi;Anaerolineae;SBR1031;uncultured organism;uncultured organism;uncultured organism	20.5389	-4.51556	0.0193095	0.0488791	Inoculum Sludge
63f85ab8472debe97c8d6f3d5eccd14d Bacteria;Bacteroidetes;Bacteroidia;Flavobacteriales;Flavobacteriaceae;Flavobacterium	20.5152	-4.51351	0.0193893	0.0489198	Inoculum Sludge
b7c06054bf6688ab159df8439826605e Bacteria;Proteobacteria;Gammaproteobacteria;Alteromonadales;Alteromonadaceae;Rheinheimera	20.5152	-4.51351	0.0193893	0.0489198	Inoculum Sludge
09bd7b1999fc76db7b6c0e687c168469 Archaea;Euryarchaeota;Methanomicrobia	20.2882	-4.49739	0.0196193	0.0491765	Inoculum Sludge
0486738f2d957d4b799704682c195cb7 Bacteria;Proteobacteria;Alphaproteobacteria;Caulobacterales;Caulobacteraceae;Brevundimonas	20.2882	-4.49739	0.0196193	0.0491765	Inoculum Sludge
f6961a1c0a93d270e92df4e92d750d0d Bacteria;Firmicutes;Clostridia;Clostridiales;Clostridiaceae 1	16.6292	4.37173	0.0195966	0.0491765	R1 Planktonic
2e2e4896771c7a44fb1fa0008c31da9c Archaea;Euryarchaeota;Methanobacteria;Methanobacteriales;Methanobacteriaceae;Methanobacterium;archaeon enrichment culture clone C1-20C-A	16.7292	4.37988	0.0195505	0.0491765	R1 Planktonic
74dd27d14908f89694dbf65bb4f30103 Bacteria;Bacteroidetes;Bacteroidia;Bacteroidales;Dysgonomonadaceae;uncultured	20.2833	-4.4967	0.0196769	0.0492405	Inoculum Sludge
a19fea439c4731252b43fdb552f5dd39 Bacteria;Bacteroidetes;Bacteroidia;Bacteroidales;Rikenellaceae;uncultured;uncultured Bacteroidales bacterium	16.5438	4.36347	0.0197876	0.0492762	R1 Planktonic
4865b4460028754aa0e06a8fc40f4622 Bacteria;Atribacteria;Caldatribacteriia;Caldatribacteriales;Caldatribacteriaceae;Candidatus Caldatribacterium;Atribacteria bacterium JGI 0000079-F20	20.2564	-4.49439	0.019763	0.0492762	Inoculum Sludge
d2bc061a095fc679f0d01c84924e9e7d Bacteria;Proteobacteria;Gammaproteobacteria;Pseudomonadales;Pseudomonadaceae;Pseudomonas	16.5438	4.36347	0.0197876	0.0492762	R1 Planktonic
9bdf1cdbd1807860600a735e62c30d3f Bacteria;Chloroflexi;Anaerolineae;SJA-15	19.9977	-4.47501	0.0201442	0.0496008	Inoculum Sludge
7972de9ce3b3c89e9bad37e312c7c1cf Bacteria;Firmicutes;Clostridia;Clostridiales;Ruminococcaceae;Ruminiclostridium 1	16.3462	4.34577	0.0200448	0.0496008	R1 Planktonic
5de6f41b19da1503d43daf6c606424a5 Bacteria;Acidobacteria;Thermoanaerobaculia;Thermoanaerobaculales;Thermoanaerobaculaceae;Thermoanaerobaculum;uncultured bacterium	20.0361	-4.47855	0.0199881	0.0496008	Inoculum Sludge
4b137b95b1c1139a096bb8c3ed0be8a4 Bacteria;Bacteroidetes;Bacteroidia;Bacteroidales;Bacteroidetes vadinHA17	20.0361	-4.47855	0.0199881	0.0496008	Inoculum Sludge
fc96ab871e7468faca4f2f578610e730 Bacteria;Bacteroidetes;Bacteroidia;Sphingobacteriales;Lentimicrobiaceae	20.0277	-4.47759	0.0200518	0.0496008	Inoculum Sludge
aeac27005552101b1469e988795cc347 Bacteria;Proteobacteria;Deltaproteobacteria;Syntrophobacterales;Syntrophaceae;Syntrophus	19.9977	-4.47501	0.0201442	0.0496008	Inoculum Sludge
d61ee631fb1d20a6c8aaafed6255b736 Archaea;Euryarchaeota;Methanomicrobia;Methanosarcinales;Methanosarcinaceae;Methanomethylovorans;uncultured archaeon	19.9977	-4.47501	0.0201442	0.0496008	Inoculum Sludge
