# Supplementary material for: Propionate Production by Bioelectrochemically-Assisted Lactate Fermentation and Simultaneous CO2 Recycling
Source: Front Microbiol. 2020 Dec 15;11:599438. doi: 10.3389/fmicb.2020.599438 (PMC7769879; doi:10.3389/fmicb.2020.599438)
Supplement: Supplementary file 3 [file Table_3.XLSX]

## Sheet: NB_significant_Inoculum Sludge_
ASV	baseMean	log2FoldChange	pvalue	padj	Upregulated
af58aff2b33847ec1e3b8fb44b01b5a3 Bacteria;Firmicutes;BRH-c20a;uncultured Peptococcaceae bacterium;uncultured Peptococcaceae bacterium;uncultured Peptococcaceae bacterium;uncultured Peptococcaceae bacterium	1536.36	10.9683	3.72401e-17	3.31865e-14	R2 Attached
ea9a84400745b50b72da197cdb655534 Bacteria;Firmicutes;BRH-c20a;uncultured Peptococcaceae bacterium;uncultured Peptococcaceae bacterium;uncultured Peptococcaceae bacterium;uncultured Peptococcaceae bacterium	1477.28	10.9117	4.75027e-17	3.31865e-14	R2 Attached
67166217bb24687a3b6d5926acb1c7c2 Bacteria;Firmicutes;BRH-c20a;uncultured Peptococcaceae bacterium;uncultured Peptococcaceae bacterium;uncultured Peptococcaceae bacterium;uncultured Peptococcaceae bacterium	1417.84	10.8524	6.36163e-17	3.31865e-14	R2 Attached
b5dd41ab5085b59557be60ca37e7230c Bacteria;Proteobacteria;Gammaproteobacteria;Pseudomonadales;Pseudomonadaceae;Pseudomonas	1214.07	10.6285	1.6824e-16	6.58239e-14	R2 Attached
3537fed18b7daaedd5e26535af3f4157 Bacteria;Proteobacteria;Gammaproteobacteria;Pseudomonadales;Pseudomonadaceae;Pseudomonas	1110.31	6.92858	8.79578e-07	1.35094e-05	R2 Attached
8d111809c7e89da4ee2377d4fc451d79 Bacteria;Proteobacteria;Gammaproteobacteria;Pseudomonadales;Pseudomonadaceae;Pseudomonas	1089.97	10.4728	3.27023e-16	1.02358e-13	R2 Attached
c3bbe963067a94fdc9b5b366932cbf04 Bacteria;Firmicutes;BRH-c20a;uncultured Peptococcaceae bacterium;uncultured Peptococcaceae bacterium;uncultured Peptococcaceae bacterium;uncultured Peptococcaceae bacterium	1030.7	10.3921	4.51552e-16	1.1778e-13	R2 Attached
3f2419301f422cc164163a414c82c9b8 Bacteria;Firmicutes;BRH-c20a;uncultured Peptococcaceae bacterium;uncultured Peptococcaceae bacterium;uncultured Peptococcaceae bacterium;uncultured Peptococcaceae bacterium	933.419	10.2489	8.82732e-16	1.97354e-13	R2 Attached
519285053cbdde674aac7383f7efc91f Bacteria;Proteobacteria;Gammaproteobacteria;Pseudomonadales;Pseudomonadaceae;Pseudomonas	860.21	5.33182	4.48367e-08	1.01695e-06	R2 Attached
8129fe762d43e5b63db6ec2fa48ffe19 Bacteria;Firmicutes;BRH-c20a;uncultured Peptococcaceae bacterium;uncultured Peptococcaceae bacterium;uncultured Peptococcaceae bacterium;uncultured Peptococcaceae bacterium	818.841	10.0598	2.17505e-15	4.25494e-13	R2 Attached
a4a9eef7b4ce645609a8fbcc9d8825b3 Bacteria;Proteobacteria;Gammaproteobacteria;Pseudomonadales;Pseudomonadaceae;Pseudomonas	786.101	10.0009	3.29532e-15	5.15717e-13	R2 Attached
d4a91415dd0793369572cb0fceff5079 Bacteria;Firmicutes;Clostridia;Clostridiales;Lachnospiraceae;Tyzzerella;Gadus morhua (Atlantic cod)	771.399	9.97364	3.20435e-15	5.15717e-13	R2 Attached
0217902c5b0775ea09ebe7152f6ded44 Bacteria;Firmicutes;Clostridia;Clostridiales;Lachnospiraceae;Tyzzerella	757.365	9.94712	3.74538e-15	5.32865e-13	R2 Attached
927f7c46069f629f5ad0544709a080e6 Bacteria;Proteobacteria;Gammaproteobacteria;Pseudomonadales;Pseudomonadaceae;Pseudomonas	745.546	5.41079	0.000734361	0.00368357	R2 Attached
207ff124f63e7df441c9f0e2191ab782 Bacteria;Proteobacteria;Gammaproteobacteria;Pseudomonadales;Pseudomonadaceae;Pseudomonas	743.794	5.92894	7.68166e-05	0.000618857	R2 Attached
c628f1cfae4fc95d1baffca7963330a3 Bacteria;Firmicutes;Clostridia;Clostridiales;Lachnospiraceae;Tyzzerella	737.095	9.90794	4.45919e-15	5.81553e-13	R2 Attached
15a76d2abd469e1eb01653f9e1e3eaa1 Bacteria;Firmicutes;BRH-c20a;uncultured Peptococcaceae bacterium;uncultured Peptococcaceae bacterium;uncultured Peptococcaceae bacterium;uncultured Peptococcaceae bacterium	703.772	9.84113	7.57994e-15	9.12509e-13	R2 Attached
e8df514fe3c1bb994e50559a3bc87a3e Bacteria;Proteobacteria;Gammaproteobacteria;Pseudomonadales;Pseudomonadaceae;Pseudomonas	637.935	7.0406	2.61964e-09	8.03869e-08	R2 Attached
135c53c0c8884528a09baf2980fe77c5 Bacteria;Actinobacteria;Actinobacteria;Propionibacteriales;Propionibacteriaceae;Brooklawnia	541.051	-4.91208	0.00242476	0.00988217	Inoculum Sludge
ade8b4081762ba2e90040ec85a4e0f3d Bacteria;Actinobacteria;Actinobacteria;Propionibacteriales;Propionibacteriaceae;Brooklawnia	498.155	-9.11719	1.10786e-12	1.23843e-10	Inoculum Sludge
7ff8e6fb5789234cf1294b9f8d4fccff Bacteria;Actinobacteria;Actinobacteria;Propionibacteriales;Propionibacteriaceae;Brooklawnia	494.058	-3.07587	0.0202309	0.0428573	Inoculum Sludge
98edd90841d94e18b2f0a2ee06324acb Bacteria;Actinobacteria;Actinobacteria;Propionibacteriales;Propionibacteriaceae;Brooklawnia	393.138	-8.77494	5.43123e-12	4.72215e-10	Inoculum Sludge
acc28f99d8d8e2feeb5753127f22c7e8 Bacteria;Actinobacteria;Actinobacteria;Propionibacteriales;Propionibacteriaceae;Brooklawnia	387.334	-5.30564	0.000157783	0.00109747	Inoculum Sludge
37a6441e5ab6fbc6a3f5879bfe9b5a11 Bacteria;Proteobacteria;Gammaproteobacteria;Xanthomonadales;Xanthomonadaceae;Stenotrophomonas	367.694	8.90309	1.44435e-12	1.50694e-10	R2 Attached
d8205136bae6f0e7b99514cf1728b7d6 Bacteria;Latescibacteria;Latescibacteria;Latescibacterales;Latescibacteraceae;uncultured bacterium;uncultured bacterium	337.555	-8.55448	1.06382e-11	8.76254e-10	Inoculum Sludge
c5d1f303724d9c89c5c5ce18648ca51f Bacteria;Proteobacteria;Gammaproteobacteria;Xanthomonadales;Xanthomonadaceae;Stenotrophomonas	335.557	8.77086	3.25391e-12	3.18273e-10	R2 Attached
438d67187868c31bf7d9f0c2aebd1684 Bacteria;Proteobacteria;Gammaproteobacteria;Xanthomonadales;Xanthomonadaceae;Stenotrophomonas	331.311	8.75244	4.07527e-12	3.75165e-10	R2 Attached
7111ddac783cb5ba39d533536cd2f421 Bacteria;Latescibacteria;Latescibacteria;Latescibacterales;Latescibacteraceae;uncultured bacterium;uncultured bacterium	301.722	-8.39212	2.61382e-11	1.87257e-09	Inoculum Sludge
84a772eccf43c48260fd7d8e8a1bc931 Bacteria;Actinobacteria;Actinobacteria;Propionibacteriales;Propionibacteriaceae;Propionibacterium;Propionibacterium freudenreichii	290.024	8.55995	1.71659e-11	1.34323e-09	R2 Attached
e43f4a147a7e972d1e7b6fff0cb57c18 Bacteria;Actinobacteria;Actinobacteria;Propionibacteriales;Propionibacteriaceae;Brooklawnia	282.98	-4.0709	0.00981266	0.0301706	Inoculum Sludge
10dfe06ab262e237ca37c4f91da9a265 Bacteria;Latescibacteria;Latescibacteria;Latescibacterales;Latescibacteraceae;uncultured bacterium;uncultured bacterium	277.517	-8.2711	4.62995e-11	2.58781e-09	Inoculum Sludge
701695e794839ed2f050a54daa7515f6 Bacteria;Actinobacteria;Actinobacteria;Propionibacteriales;Propionibacteriaceae;Propionibacterium;Propionibacterium freudenreichii	273.914	8.47727	2.98541e-11	2.03138e-09	R2 Attached
5e94abcc4d268fc45ff49770fd1c727b Bacteria;Actinobacteria;Actinobacteria;Propionibacteriales;Propionibacteriaceae;Propionibacterium;Propionibacterium freudenreichii	269.725	8.45497	3.76209e-11	2.26449e-09	R2 Attached
148ebf65172edbbbc7310b933b1eaeb5 Bacteria;Thermotogae;Thermotogae;Kosmotogales;Kosmotogaceae;Mesotoga	269.617	-8.2293	6.23001e-11	3.24999e-09	Inoculum Sludge
a00ea3d89cfbf9bc85f5491528427695 Bacteria;Firmicutes;Clostridia;Clostridiales;Ruminococcaceae;Oscillibacter	258.269	8.39219	2.63237e-11	1.87257e-09	R2 Attached
b1cc0b1fa234c0400b8d588e80213b7e Bacteria;Proteobacteria;Gammaproteobacteria;Xanthomonadales;Xanthomonadaceae;Stenotrophomonas	254.663	8.37184	3.22458e-11	2.03931e-09	R2 Attached
a8b6195d9df86e2b7cf8a9f21a291fba Bacteria;Firmicutes;Clostridia;Clostridiales;Ruminococcaceae;Oscillibacter	253.747	8.36662	3.25769e-11	2.03931e-09	R2 Attached
0f5f888565635d12ed7a60e7c2cea9af Bacteria;Latescibacteria;Latescibacteria;Latescibacterales;Latescibacteraceae;uncultured bacterium;uncultured bacterium	249.157	-8.11504	1.26299e-10	5.64738e-09	Inoculum Sludge
18eda782506ba3ff3fbd0cca4f6f7595 Bacteria;Proteobacteria;Gammaproteobacteria;Betaproteobacteriales;Burkholderiaceae;Delftia	245.081	8.31634	4.59309e-11	2.58781e-09	R2 Attached
a8a53be3516e3e35f8deb81c5e0dd544 Bacteria;Chloroflexi;Anaerolineae	242.371	-5.73153	1.26721e-06	1.81943e-05	Inoculum Sludge
b995ab4a2be628c461c8040e9d645d4d Bacteria;Proteobacteria;Gammaproteobacteria;Betaproteobacteriales;Burkholderiaceae	234.7	8.2537	6.15671e-11	3.24999e-09	R2 Attached
8f24115b5ca721a05941b35f4128cf61 Bacteria;Firmicutes;Clostridia;Clostridiales;Ruminococcaceae;Oscillibacter	231.962	8.23672	7.40598e-11	3.73882e-09	R2 Attached
6cf9f1bf7b19b1bc08356447fa40befb Bacteria;Bacteroidetes;Bacteroidia;Bacteroidales;Bacteroidaceae;Bacteroides	228.998	8.2181	8.82504e-11	4.18521e-09	R2 Attached
93ba40ffa7c54a1f216d041ebf5d0ee9 Archaea;Euryarchaeota;Methanomicrobia;Methanomicrobiales;Methanoregulaceae;Methanolinea	228.628	-7.99054	2.86415e-10	1.14933e-08	Inoculum Sludge
667258f0fe5b32335d488871d3803a3c Archaea;Euryarchaeota;Methanomicrobia;Methanomicrobiales;Methanoregulaceae;Methanolinea	227.583	-3.54933	0.0242985	0.0472387	Inoculum Sludge
5b429677fdd41e43efb91df2860d69b7 Bacteria;Actinobacteria;Actinobacteria;Propionibacteriales;Propionibacteriaceae;Brooklawnia	227.466	-4.55332	0.000821132	0.00401585	Inoculum Sludge
29ded436494c8061aaf9a8936af7077b Bacteria;Bacteroidetes;Bacteroidia;Bacteroidales;Bacteroidaceae;Bacteroides	227.208	8.20674	8.76477e-11	4.18521e-09	R2 Attached
5f5fbc42058bcba89dbc9ca60abc1ba6 Bacteria;Proteobacteria;Gammaproteobacteria;Xanthomonadales;Xanthomonadaceae;Stenotrophomonas	225.678	8.19696	1.09629e-10	5.04618e-09	R2 Attached
4b87616bdfbb5d0c198870a26c0b38b7 Bacteria;Chloroflexi;Anaerolineae;uncultured	224.773	-7.9659	3.93412e-10	1.50168e-08	Inoculum Sludge
42189ab5203cfd72fd9ecea34c021498 Bacteria;Chloroflexi;Anaerolineae;uncultured;uncultured bacterium;uncultured bacterium;uncultured bacterium	221.79	-7.94655	5.55308e-10	1.97513e-08	Inoculum Sludge
27d2d08f64bc4287ca45a2675006e356 Bacteria;Epsilonbacteraeota;Campylobacteria;Campylobacterales;Sulfurovaceae;Sulfurovum	216.989	-7.91485	4.6582e-10	1.73573e-08	Inoculum Sludge
f64a8fbca9b9cdf349e0234167695fd7 Bacteria;Bacteroidetes;Bacteroidia;Bacteroidales;Bacteroidaceae;Bacteroides	216.485	8.13675	1.34901e-10	5.86444e-09	R2 Attached
2fd3095746f5a67a260b8d84c7578ce5 Bacteria;Epsilonbacteraeota;Campylobacteria;Campylobacterales;Sulfurovaceae;Sulfurovum	214.279	-7.89665	6.03203e-10	2.0522e-08	Inoculum Sludge
ded7057f658ed14b61a65048f7e296bf Archaea;Euryarchaeota;Methanomicrobia;Methanomicrobiales;Methanoregulaceae;Methanolinea	209.491	-7.8639	5.35981e-10	1.95072e-08	Inoculum Sludge
2aa2b856e7b57c71090f4a644ddcdc46 Bacteria;Firmicutes;Clostridia;Clostridiales;Lachnospiraceae;uncultured	205.178	8.05908	2.16975e-10	9.17745e-09	R2 Attached
97e6b3bf0568177ef58e0f8a0d7f8156 Bacteria;Proteobacteria;Gammaproteobacteria;Betaproteobacteriales;Burkholderiaceae;Achromobacter	203.07	8.04412	2.32355e-10	9.56937e-09	R2 Attached
1c599a674c7cfe871eef60a559c45cd7 Bacteria;Proteobacteria;Gammaproteobacteria;Xanthomonadales;Xanthomonadaceae;Stenotrophomonas	195.861	7.99177	3.46255e-10	1.35472e-08	R2 Attached
b62fdfe076b9fa856cc15452db18c531 Bacteria;Chloroflexi;Anaerolineae;uncultured;uncultured bacterium;uncultured bacterium;uncultured bacterium	185.101	-7.68451	1.98311e-09	6.46577e-08	Inoculum Sludge
c027f0b5b72c6261251e6abcaf820410 Bacteria;Proteobacteria;Gammaproteobacteria;Betaproteobacteriales;Burkholderiaceae;Achromobacter	184.555	7.90565	5.82182e-10	2.0247e-08	R2 Attached
42c3977a8c882c52b3a60c0e51607add Bacteria;Proteobacteria;Gammaproteobacteria;Betaproteobacteriales;Burkholderiaceae;Achromobacter	183.638	7.89843	6.69288e-10	2.22859e-08	R2 Attached
9871bf511aeb97588314010ef496e238 Archaea;Euryarchaeota;Methanomicrobia;Methanomicrobiales;Methanoregulaceae;Methanolinea	182.498	-3.49634	0.0211509	0.0439591	Inoculum Sludge
f7cfaa3e6611ccc4924ad7572f10afbe Bacteria;Epsilonbacteraeota;Campylobacteria;Campylobacterales;Sulfurovaceae;Sulfurovum	176.798	-7.61797	2.56005e-09	8.01295e-08	Inoculum Sludge
fedbb5f643c9d088c8f35b3d32da5d88 Bacteria;Latescibacteria;Latescibacteria;Latescibacterales;Latescibacteraceae;uncultured bacterium;uncultured bacterium	171.84	-7.57672	3.60605e-09	1.08528e-07	Inoculum Sludge
1df53cf16699ace13dd869a1bb780990 Bacteria;Proteobacteria;Gammaproteobacteria;Xanthomonadales;Xanthomonadaceae;Stenotrophomonas	162.427	7.72057	2.07866e-09	6.63899e-08	R2 Attached
19b579248a150a9d18aa8e8d81c19beb Bacteria;Epsilonbacteraeota;Campylobacteria;Campylobacterales;Sulfurovaceae;Sulfurovum	152.597	-5.37861	5.53357e-06	6.7132e-05	Inoculum Sludge
0063bcca1ab87875a22d109eff45b09f Bacteria;Actinobacteria;Actinobacteria;Propionibacteriales;Propionibacteriaceae;uncultured;uncultured Propionibacteriaceae bacterium	150.047	7.60561	4.28156e-09	1.26427e-07	R2 Attached
09770fcdad4a4e096c2f5cb01c955ec9 Bacteria;Latescibacteria;Latescibacteria;Latescibacterales;Latescibacteraceae;uncultured bacterium;uncultured bacterium	148.025	-7.36027	1.20876e-08	3.15285e-07	Inoculum Sludge
514c256133e6b010aabad896d7f7cb04 Archaea;Euryarchaeota;Methanomicrobia;Methanomicrobiales;Methanoregulaceae;Methanolinea	146.59	-7.34615	1.37247e-08	3.40939e-07	Inoculum Sludge
f9bd78216d5929abfb7d278ff228158f Bacteria;Epsilonbacteraeota;Campylobacteria;Campylobacterales;Sulfurovaceae;Sulfurovum	145.831	-3.74157	0.000874273	0.00422295	Inoculum Sludge
25df9d806b3aeeaa172c18bed35be40e Bacteria;Firmicutes;Bacilli;Lactobacillales;Lactobacillaceae;Lactobacillus	145.455	7.56055	6.68723e-09	1.93806e-07	R2 Attached
5fabca69574686aed82f084775da6ba3 Bacteria;Firmicutes;Bacilli;Lactobacillales;Lactobacillaceae;Lactobacillus	139.526	7.50019	9.84962e-09	2.76021e-07	R2 Attached
19eb904b4611a74f396cfb1857b693af Bacteria;Proteobacteria;Gammaproteobacteria;Pseudomonadales;Pseudomonadaceae;Pseudomonas	137.023	4.16632	0.00166976	0.00724311	R2 Attached
8c34b0099b7f3c7cc1805854b73ea870 Bacteria;Bacteroidetes;Bacteroidia;Bacteroidales;Bacteroidaceae;Bacteroides	136.78	7.47135	9.87677e-09	2.76021e-07	R2 Attached
30f43de6453b3e53b7b34bc7ee56897b Bacteria;Proteobacteria;Gammaproteobacteria;Nitrosococcales;Nitrosococcaceae;CI75cm.2.12	136.759	-7.24537	4.89817e-08	1.07967e-06	Inoculum Sludge
96b708f1774f6c7bb4285483e1a454e9 Bacteria;Proteobacteria;Gammaproteobacteria;Pseudomonadales;Pseudomonadaceae;Pseudomonas	135.64	7.4592	1.00641e-08	2.7632e-07	R2 Attached
0a409c11e49030a90096933ab5a3c840 Bacteria;Proteobacteria;Gammaproteobacteria;Betaproteobacteriales;Burkholderiaceae;Achromobacter	135.617	7.45896	1.03762e-08	2.79979e-07	R2 Attached
6637443656fc54019c3a205b20233e10 Bacteria;Bacteroidetes;Bacteroidia;Bacteroidales;Bacteroidetes vadinHA17;uncultured bacterium;uncultured bacterium	134.386	-7.2199	3.01734e-08	7.04796e-07	Inoculum Sludge
887e196121cd4d2e49d567ac18df5ae5 Bacteria;Firmicutes;Clostridia;Clostridiales;Ruminococcaceae	133.869	7.44013	1.07392e-08	2.84862e-07	R2 Attached
77c1f774829512a6a3dbf57608b49067 Bacteria;Actinobacteria;Actinobacteria;Propionibacteriales;Propionibacteriaceae;uncultured;uncultured Propionibacteriaceae bacterium	133.624	7.43747	1.26122e-08	3.23574e-07	R2 Attached
fc40bc71ea4651a1d5274d0902aacade Bacteria;Firmicutes;Clostridia;Clostridiales;Ruminococcaceae	131.154	7.41041	1.34096e-08	3.38485e-07	R2 Attached
25d50b7b95ee708da4b070dd36176214 Bacteria;Proteobacteria;Gammaproteobacteria;Pseudomonadales;Pseudomonadaceae;Pseudomonas	126.953	7.36316	1.87105e-08	4.5753e-07	R2 Attached
63752ca34c4dda1491b9b42b11f3293d Bacteria;Firmicutes;Clostridia;Clostridiales;Ruminococcaceae	124.903	7.33952	2.05951e-08	4.95867e-07	R2 Attached
6d9abf5d4a61769f6f6275b0e30d6b4f Bacteria;Proteobacteria;Gammaproteobacteria;Betaproteobacteriales;Burkholderiaceae;Achromobacter	121.906	7.30427	2.70907e-08	6.42379e-07	R2 Attached
798d006c5a993f97e84a135f8bdd2350 Bacteria;Bacteroidetes;Bacteroidia;Bacteroidales;Tannerellaceae;Macellibacteroides	118.905	7.26808	3.64433e-08	8.38731e-07	R2 Attached
b011a5f5e77bf60aa316c81fbd9f3891 Bacteria;Bacteroidetes;Bacteroidia;Bacteroidales;Tannerellaceae;Macellibacteroides	116.508	7.23851	4.65648e-08	1.04106e-06	R2 Attached
9ea8ad5a845021ad2d9d710e1f833e6a Bacteria;Proteobacteria;Deltaproteobacteria;Syntrophobacterales;Syntrophaceae;uncultured	115.542	-3.41684	0.0138943	0.0375336	Inoculum Sludge
6bf3b6af5f767cbe40699b1e7c2657b8 Bacteria;Chloroflexi;Anaerolineae;Anaerolineales;Anaerolineaceae;uncultured;bacterium enrichment culture clone BA53	114.703	-6.98979	1.2808e-07	2.5698e-06	Inoculum Sludge
ff639c479917e308f2147a8d70601e40 Bacteria;Bacteroidetes;Bacteroidia;Bacteroidales;Bacteroidetes vadinHA17;uncultured bacterium;uncultured bacterium	114.464	-6.98676	1.183e-07	2.40442e-06	Inoculum Sludge
81828f0f5d9ba01cbff0984571dcd8b6 Bacteria;Spirochaetes;Leptospirae;Leptospirales;Leptospiraceae;RBG-16-49-21;uncultured soil bacterium	113.992	-3.40919	0.0156661	0.0395442	Inoculum Sludge
1c1fbfd0afa59490418e006055cbf300 Bacteria;Proteobacteria;Alphaproteobacteria;Sphingomonadales;Sphingomonadaceae;Sphingobium	113.512	7.20067	5.55856e-08	1.20822e-06	R2 Attached
2c08d1d5ea55c1dfdce9b2e4acabad73 Bacteria;Bacteroidetes;Bacteroidia;Bacteroidales;Bacteroidaceae;Bacteroides	112.587	7.18878	6.4166e-08	1.37561e-06	R2 Attached
ef87129837182a6e2e7b1905fe148211 Bacteria;Chloroflexi;Anaerolineae;Anaerolineales;Anaerolineaceae;uncultured;uncultured anaerobic bacterium	110.967	-6.94163	1.5079e-07	2.98717e-06	Inoculum Sludge
bf3e66a129774c47a640e9aecab6f41c Bacteria;Proteobacteria;Alphaproteobacteria;Sphingomonadales;Sphingomonadaceae;Sphingobium	110.002	4.14692	0.00124793	0.00576691	R2 Attached
5e175e996ad668fa82f960b3cf5941b5 Bacteria;Bacteroidetes;Bacteroidia;Bacteroidales;Tannerellaceae;Macellibacteroides	109.374	7.14673	7.0437e-08	1.48965e-06	R2 Attached
3ef334ff0c2b79d1504cee4603127b29 Bacteria;Firmicutes;Clostridia;Clostridiales;Eubacteriaceae;Acetobacterium	107.383	3.25956	0.00576615	0.0201429	R2 Attached
fb8555d09be5af6e52415ab312c13733 Bacteria;Bacteroidetes;Bacteroidia;Bacteroidales;Bacteroidaceae;Bacteroides	107.27	7.1185	8.69021e-08	1.7895e-06	R2 Attached
37c66053a3f66ba217623ada01553045 Bacteria;Proteobacteria;Gammaproteobacteria;Betaproteobacteriales;Burkholderiaceae;Achromobacter	106.708	7.11086	8.43571e-08	1.76025e-06	R2 Attached
cf58a22754f2b63ed34446b079ad4d4e Bacteria;Chloroflexi;Anaerolineae;Anaerolineales;Anaerolineaceae;uncultured;bacterium enrichment culture clone BA53	105.281	-6.86511	2.45477e-07	4.68501e-06	Inoculum Sludge
c67e0f9985a2ca928e85aeed35342ff7 Bacteria;Spirochaetes;Leptospirae;Leptospirales;Leptospiraceae;RBG-16-49-21	103.947	-6.84657	3.34085e-07	6.1511e-06	Inoculum Sludge
142e6a89f3c23c16bc00cacd06790dce Bacteria;Epsilonbacteraeota;Campylobacteria;Campylobacterales;Sulfurovaceae;Sulfurovum	103.878	-6.84562	3.93384e-07	6.99598e-06	Inoculum Sludge
46db2473c3a44e7fd01af8615f71a5b0 Bacteria;Proteobacteria;Deltaproteobacteria;Syntrophobacterales;Syntrophaceae;uncultured	100.273	-6.79417	3.61395e-07	6.57654e-06	Inoculum Sludge
78c9905bbf5951aec4550ddda4c27b82 Bacteria;Proteobacteria;Deltaproteobacteria;Desulfovibrionales;Desulfovibrionaceae;Desulfovibrio	99.8151	7.01381	1.56184e-07	3.05535e-06	R2 Attached
c60016ccc3a8edd4054c6732fef2f8eb Bacteria;Proteobacteria;Deltaproteobacteria;Syntrophobacterales;Syntrophaceae;uncultured	99.6809	-6.78556	4.11245e-07	7.07252e-06	Inoculum Sludge
a1c1703605d6d3179266d245814c58ab Bacteria;Epsilonbacteraeota;Campylobacteria;Campylobacterales;Arcobacteraceae;Arcobacter	99.5183	3.53131	0.00816136	0.0264818	R2 Attached
0217de28fc8eb39e33892744e62728e9 Bacteria;Chloroflexi;Anaerolineae;Anaerolineales;Anaerolineaceae;uncultured;uncultured anaerobic bacterium	98.8955	-6.77405	4.09177e-07	7.07252e-06	Inoculum Sludge
fe9b0e5680f83f48782c30053101c319 Bacteria;Firmicutes;Clostridia;Clostridiales;Ruminococcaceae	98.3107	6.99173	1.82132e-07	3.51896e-06	R2 Attached
dcf0397a8c66dc23fe98f9dff8e544e2 Bacteria;Bacteroidetes;Bacteroidia;Bacteroidales;Bacteroidetes vadinHA17;uncultured bacterium;uncultured bacterium	96.0354	-6.73133	5.42573e-07	8.93817e-06	Inoculum Sludge
9635b731dfa2e5ee4e9c66a6bad6e370 Bacteria;Firmicutes;Clostridia;Clostridiales;Ruminococcaceae	92.6518	6.9055	2.97995e-07	5.55193e-06	R2 Attached
e3647b3c96615ba29e628d1eaf0374da Bacteria;Chloroflexi;Anaerolineae;Anaerolineales;Anaerolineaceae;uncultured;uncultured Chloroflexi bacterium	92.5176	-6.67696	7.98829e-07	1.27568e-05	Inoculum Sludge
3eb9f0cf2049b2d5bacb52a10c476fdb Bacteria;Firmicutes;Clostridia;Clostridiales;Eubacteriaceae;Acetobacterium	92.3927	6.90142	2.95841e-07	5.55193e-06	R2 Attached
1443e5a9301c784cedcd816603c4cfa6 Archaea;Euryarchaeota;Methanomicrobia;Methanosarcinales;Methanosaetaceae;Methanosaeta;Methanosaeta harundinacea 6Ac	92.1538	-6.67124	8.15497e-07	1.28914e-05	Inoculum Sludge
5f7f63682b3fbe8585c87ab604cdd388 Bacteria;Proteobacteria;Deltaproteobacteria;Desulfovibrionales;Desulfovibrionaceae;Desulfovibrio	91.1371	6.88153	3.90516e-07	6.99598e-06	R2 Attached
2e3516ba990417f86b8776487a14133a Archaea;Euryarchaeota;Thermoplasmata;Marine Benthic Group D and DHVEG-1	89.9907	-6.63661	8.80486e-07	1.35094e-05	Inoculum Sludge
737ea2ebc36cbd660f2b6d1a3a0d923b Bacteria;Proteobacteria;Alphaproteobacteria;Sphingomonadales;Sphingomonadaceae;Sphingobium	89.3803	6.8532	4.01024e-07	7.05172e-06	R2 Attached
1a3591dd415f0b9d16f2f58d2e2d771f Bacteria;Proteobacteria;Deltaproteobacteria;Desulfovibrionales;Desulfovibrionaceae;Desulfovibrio	88.5046	6.83887	4.21068e-07	7.16274e-06	R2 Attached
bb4449b4c582d3918cee873ba0197c22 Bacteria;Firmicutes;Clostridia;Clostridiales;Ruminococcaceae	88.1733	6.83341	4.7141e-07	7.93287e-06	R2 Attached
00d6029c60d7e893372dcdbb0a3154ae Archaea;Euryarchaeota;Thermoplasmata;Marine Benthic Group D and DHVEG-1;uncultured Thermoplasmata archaeon;uncultured Thermoplasmata archaeon;uncultured Thermoplasmata archaeon	88.1534	-6.60656	1.0627e-06	1.58392e-05	Inoculum Sludge
4b53df0f6a74eced7e569984236d1923 Bacteria;Spirochaetes;Leptospirae;Leptospirales;Leptospiraceae;RBG-16-49-21;uncultured soil bacterium	87.87	-3.69647	0.00483104	0.0175419	Inoculum Sludge
15be1cec461393a9fd27e5f4306e3dcd Bacteria;Chloroflexi;Anaerolineae;Anaerolineales;Anaerolineaceae;Longilinea	87.8521	-6.60158	1.13954e-06	1.67546e-05	Inoculum Sludge
0f370ba639c0cd5385533e3b80fac8aa Bacteria;Bacteroidetes;Bacteroidia;Bacteroidales;Tannerellaceae;Macellibacteroides	87.8355	6.82784	5.52662e-07	9.00954e-06	R2 Attached
53101f71dd8e4fc2ed42394c435bf893 Bacteria;Epsilonbacteraeota;Campylobacteria;Campylobacterales;Sulfurovaceae;Sulfurovum	87.402	-6.59408	1.14552e-06	1.67546e-05	Inoculum Sludge
010d8fdc5db4f224e809fece836320e8 Bacteria;Firmicutes;Clostridia;Clostridiales;Eubacteriaceae;Acetobacterium	86.9774	6.81354	5.21926e-07	8.68951e-06	R2 Attached
9d2569308d00a33e1db72e8dbb9aaf0c Bacteria;Chloroflexi;Anaerolineae;SBR1031;uncultured organism;uncultured organism;uncultured organism	84.102	-6.53797	1.51035e-06	2.11044e-05	Inoculum Sludge
10293e1f3d76059f7116cf62caa51882 Bacteria;Bacteroidetes;Bacteroidia;Bacteroidales;Tannerellaceae;Macellibacteroides	83.4183	6.75271	6.98245e-07	1.12655e-05	R2 Attached
2b8efefde132d011dd6ae0e85d08d1c8 Bacteria;Proteobacteria;Deltaproteobacteria;Desulfuromonadales;Geobacteraceae;Geobacter	82.8657	-6.51636	1.71198e-06	2.32979e-05	Inoculum Sludge
0b3cf751cba9469713afe29f8dd9ea0c Bacteria;Firmicutes;Clostridia;Clostridiales;Ruminococcaceae	81.6094	6.72079	8.64754e-07	1.35094e-05	R2 Attached
56ce1002bb07e6ccb2136bd3718993bd Bacteria;Chloroflexi;Anaerolineae;Anaerolineales;Anaerolineaceae;Longilinea	81.2324	-6.48734	2.0905e-06	2.77257e-05	Inoculum Sludge
a3f387f23cee1a003ee6c84028810988 Bacteria;Proteobacteria;Deltaproteobacteria;Desulfovibrionales;Desulfomicrobiaceae;Desulfomicrobium	80.5056	6.70093	1.06021e-06	1.58392e-05	R2 Attached
295e0355900402959126239c1c2ab1a0 Bacteria;Epsilonbacteraeota;Campylobacteria;Campylobacterales;Arcobacteraceae;Arcobacter	80.3929	6.69892	1.04992e-06	1.58392e-05	R2 Attached
f46cab380149b156616342514edefba4 Bacteria;Chloroflexi;Anaerolineae;Anaerolineales;Anaerolineaceae;Longilinea	79.6259	-3.96481	0.00221716	0.00919554	Inoculum Sludge
c5486194daf675ae8c2cbb66cb7f2e1a Bacteria;Proteobacteria;Deltaproteobacteria;Syntrophobacterales;Syntrophaceae;uncultured	78.7082	-6.44128	2.64422e-06	3.47748e-05	Inoculum Sludge
43276e15772e2c9199f942920ca68429 Bacteria;Epsilonbacteraeota;Campylobacteria;Campylobacterales;Arcobacteraceae;Arcobacter	78.3173	6.66081	1.26422e-06	1.81943e-05	R2 Attached
5daa1cd2a56d98036a9ce205e45eeb96 Bacteria;Spirochaetes;Leptospirae;Leptospirales;Leptospiraceae;RBG-16-49-21;uncultured soil bacterium	78.2913	-6.43351	2.8811e-06	3.69584e-05	Inoculum Sludge
fe349de66b5e86afbe22f03491ac98b3 Bacteria;Chloroflexi;Anaerolineae;Anaerolineales;Anaerolineaceae;uncultured;bacterium enrichment culture clone BA53	77.7922	-6.42418	2.83734e-06	3.66979e-05	Inoculum Sludge
02801d5ec2a6bd55893dcf8d3c341ac3 Bacteria;Chloroflexi;Anaerolineae;Anaerolineales;Anaerolineaceae;uncultured;uncultured anaerobic bacterium	77.7603	-6.42358	2.7552e-06	3.59324e-05	Inoculum Sludge
d47956327ff587a35676b849f40a9af5 Bacteria;Firmicutes;Clostridia;Clostridiales;Clostridiaceae 1;Clostridium sensu stricto 7;Clostridium sp. 14AAG2-ana7-2	77.1518	6.63896	1.32006e-06	1.87808e-05	R2 Attached
044a94b7fc0b16eb07408a22d01b089d Bacteria;Firmicutes;Bacilli;Lactobacillales;Streptococcaceae;Lactococcus	76.7947	6.63221	1.68863e-06	2.31816e-05	R2 Attached
379e00b6aa64cf22d68edfaa0d8812ff Bacteria;Firmicutes;Clostridia;Clostridiales;Ruminococcaceae	76.5972	6.62844	1.38611e-06	1.95429e-05	R2 Attached
c7519a07b95e958f46d5e93f54bcc76f Bacteria;Chloroflexi;Anaerolineae;Anaerolineales;Anaerolineaceae;uncultured;uncultured anaerobic bacterium	76.3414	-6.39674	3.57703e-06	4.51456e-05	Inoculum Sludge
f16414ac467deda9e0cdb9c72717673b Bacteria;Proteobacteria;Deltaproteobacteria;Desulfovibrionales;Desulfovibrionaceae;Desulfovibrio	75.0522	6.59875	1.75205e-06	2.36375e-05	R2 Attached
ed23809e24fb95e9b1d367dac0159341 Bacteria;Proteobacteria;Gammaproteobacteria;Betaproteobacteriales;Burkholderiaceae	74.7865	6.59357	1.66913e-06	2.31168e-05	R2 Attached
be3d760d52b13a6f7897cf9500747540 Bacteria;Firmicutes;Clostridia;Clostridiales;Clostridiaceae 1;Clostridium sensu stricto 7;Clostridium sp. 14AAG2-ana7-2	74.1308	6.58075	1.99116e-06	2.66339e-05	R2 Attached
13e88d3bdeb321ddf140bad5512e501e Bacteria;Spirochaetes;Leptospirae;Leptospirales;Leptospiraceae;RBG-16-49-21	73.6574	-6.34445	4.24255e-06	5.26951e-05	Inoculum Sludge
268c3df859b118516ad858265e38abc9 Bacteria;Proteobacteria;Deltaproteobacteria;Syntrophobacterales;Syntrophaceae;uncultured	72.8816	-6.32899	4.702e-06	5.79419e-05	Inoculum Sludge
b635f9d2cd55c9eb9371cc233151a6dd Bacteria;Chloroflexi;Anaerolineae;SJA-15	72.4516	-6.32038	8.64073e-06	0.00010028	Inoculum Sludge
128dadb3e7b33ba86709bf42cb9c7e97 Bacteria;Chloroflexi;Anaerolineae;Anaerolineales;Anaerolineaceae;uncultured	71.472	-6.30043	5.3213e-06	6.50612e-05	Inoculum Sludge
6d1e578500c92775ccbc5cc04fffe3d5 Bacteria;Chloroflexi;Anaerolineae;SJA-15;uncultured bacterium;uncultured bacterium;uncultured bacterium	70.7316	-6.28527	8.14391e-06	9.58287e-05	Inoculum Sludge
4a617994db211d14d55aab28a2e56e0b Bacteria;Firmicutes;Clostridia;Clostridiales;Clostridiaceae 1;Clostridium sensu stricto 13	70.3081	-6.27647	6.69558e-06	7.99891e-05	Inoculum Sludge
2ad04a34e347e920c415165124b6caba Bacteria;Chloroflexi;Anaerolineae;Anaerolineales;Anaerolineaceae;uncultured	69.8789	-6.2675	6.22952e-06	7.49938e-05	Inoculum Sludge
2bd98a9aaa5e2512767d66b51cdd10e2 Bacteria;Firmicutes;Clostridia;Clostridiales;Clostridiaceae 1;Clostridium sensu stricto 7;Clostridium sp. 14AAG2-ana7-2	69.3792	6.48414	3.14783e-06	4.00516e-05	R2 Attached
e023519b8f3658840f1f9d11d003acd6 Archaea;Euryarchaeota;Thermoplasmata;Marine Benthic Group D and DHVEG-1;uncultured Thermoplasmata archaeon;uncultured Thermoplasmata archaeon;uncultured Thermoplasmata archaeon	69.1444	-6.25205	7.00381e-06	8.30376e-05	Inoculum Sludge
321ded316b6f39ec395f46efc6c63de7 Bacteria;Firmicutes;Clostridia;Clostridiales;Ruminococcaceae	68.1672	6.45844	3.79651e-06	4.75324e-05	R2 Attached
71e5c3ce08938dcde9d23a20eb7ac60d Bacteria;Chloroflexi;Anaerolineae;Anaerolineales;Anaerolineaceae;uncultured	66.8501	-3.91187	0.00298147	0.011665	Inoculum Sludge
937fd76649cd024f9b2decf8689293d7 Bacteria;Proteobacteria;Deltaproteobacteria;Syntrophobacterales;Syntrophaceae;uncultured	66.4412	-6.19379	9.72814e-06	0.000111945	Inoculum Sludge
216adbdfd975fe2d8c9d668e5a9d12f4 Bacteria;Planctomycetes;Phycisphaerae;MSBL9	65.685	-6.17704	1.06943e-05	0.000121279	Inoculum Sludge
056ec45597ddd8af96d92a87227327ff Bacteria;Proteobacteria;Deltaproteobacteria;Syntrophobacterales;Syntrophaceae;uncultured	65.1013	-6.16401	1.2544e-05	0.000138249	Inoculum Sludge
08b49dbe61e9c281a1c5ec2d3ea880cf Bacteria;Chloroflexi;Anaerolineae;Anaerolineales;Anaerolineaceae	64.895	-6.15935	1.1789e-05	0.000131785	Inoculum Sludge
e63429a2f355a39c1fdb3b4194525467 Bacteria;Chloroflexi;Anaerolineae;Anaerolineales;Anaerolineaceae;uncultured;uncultured anaerobic bacterium	64.5137	-6.15069	1.11574e-05	0.000125621	Inoculum Sludge
93705cc893206dbf6320346348e13f5c Bacteria;Proteobacteria;Deltaproteobacteria;Deltaproteobacteria Incertae Sedis;Syntrophorhabdaceae;Syntrophorhabdus;uncultured Syntrophorhabdus sp.	64.3681	-4.35795	0.000947559	0.00450738	Inoculum Sludge
e80d61df5b89424702635da4e58ecf60 Archaea;Euryarchaeota;Methanomicrobia;Methanosarcinales;Methanosaetaceae;Methanosaeta;Methanosaeta harundinacea 6Ac	64.0121	-6.13927	1.19661e-05	0.000132815	Inoculum Sludge
24372365f3be23b59a34cc1d7d61052b Archaea;Euryarchaeota;Thermoplasmata;Marine Benthic Group D and DHVEG-1;uncultured Thermoplasmata archaeon;uncultured Thermoplasmata archaeon;uncultured Thermoplasmata archaeon	63.7518	-3.94262	0.00292579	0.0115047	Inoculum Sludge
e568496b1a53f15f49997b35e0955125 Bacteria;Firmicutes;Clostridia;Clostridiales;Peptostreptococcaceae;uncultured;metagenome	62.661	-6.10807	1.40782e-05	0.000154073	Inoculum Sludge
6e1a00d9b4c9979898c5ed7eee9faf7c Bacteria;Bacteroidetes;Bacteroidia;Bacteroidales;Prolixibacteraceae;WCHB1-32;uncultured bacterium	62.6019	-6.10674	0.000239664	0.00156935	Inoculum Sludge
8fd4965659d9722d2ebb1a82532f28ae Bacteria;Bacteroidetes;Bacteroidia;Bacteroidales;Bacteroidaceae;Bacteroides	61.3069	6.30357	8.65039e-06	0.00010028	R2 Attached
f50959aa9e5ebf41e8b3a0a703f54499 Bacteria;Planctomycetes;Phycisphaerae;MSBL9	60.3888	-6.05399	1.882e-05	0.000201924	Inoculum Sludge
97f916118ff321f5c06dbdf46b10296b Bacteria;Acidobacteria;c5LKS83	60.2995	-6.05185	2.01083e-05	0.000213927	Inoculum Sludge
df0fb9b0456262060d524de6a7958471 Archaea;Euryarchaeota;Thermoplasmata;Marine Benthic Group D and DHVEG-1	59.9084	-6.04228	1.88376e-05	0.000201924	Inoculum Sludge
eab6e448f1d2919a03fce1026dcddade Bacteria;Spirochaetes;Spirochaetia;Spirochaetales;Spirochaetaceae;Sphaerochaeta	59.878	6.26907	0.000157744	0.00109747	R2 Attached
a40ad79c9085ebfa830c438488535249 Bacteria;Chloroflexi;Anaerolineae;SJA-15;uncultured bacterium;uncultured bacterium;uncultured bacterium	59.6992	-6.03725	0.000303312	0.00189117	Inoculum Sludge
56d1490a0b941890a00a90faf07d536b Bacteria;Actinobacteria;Actinobacteria;Propionibacteriales;Propionibacteriaceae;Propionibacterium	59.5957	6.26218	9.83482e-06	0.000112347	R2 Attached
f94a0b172d54c91d1ffb7e034d038ef4 Bacteria;Proteobacteria;Gammaproteobacteria;Methylococcales;Methylomonaceae;Methylomonas	59.4945	-6.03221	0.000300058	0.00188413	Inoculum Sludge
5a8b4ec761774b4ce2367187d6aea489 Bacteria;Synergistetes;Synergistia;Synergistales;Synergistaceae;JGI-0000079-D21;uncultured Synergistetes bacterium	59.1565	-6.02378	4.3443e-05	0.000407674	Inoculum Sludge
0fc10fa8061284b6999280bb56d3d570 Bacteria;Bacteroidetes;Bacteroidia;Bacteroidales;Bacteroidetes vadinHA17	57.8361	-5.99072	2.44286e-05	0.000249874	Inoculum Sludge
ba6a59e2ba493018cb2defcd7db6ece5 Bacteria;Bacteroidetes;Bacteroidia;Bacteroidales;Bacteroidetes vadinHA17	57.8035	-5.98991	2.51878e-05	0.000255967	Inoculum Sludge
890e71d9a05a8ffbcbe4500b749f4b6f Bacteria;Thermotogae;Thermotogae;Kosmotogales;Kosmotogaceae;Mesotoga	57.5158	-5.98261	2.73318e-05	0.000270723	Inoculum Sludge
018345606052593f57bba3c12e9ff3b5 Bacteria;Patescibacteria;Saccharimonadia;Saccharimonadales	57.0404	-5.97047	0.000357898	0.00213783	Inoculum Sludge
342533c4b5e606d851344c778e076fc9 Bacteria;Bacteroidetes;Bacteroidia;Bacteroidales;Bacteroidetes vadinHA17	56.8721	-5.96607	2.72096e-05	0.000270723	Inoculum Sludge
98976f1860c80ae80dd0502e60151dec Bacteria;Bacteroidetes;Bacteroidia;Bacteroidales;Tannerellaceae;Macellibacteroides;uncultured bacterium	56.6788	6.18878	2.02308e-05	0.000213927	R2 Attached
6bf93d841666eec3930738efb66392b1 Bacteria;Acidobacteria;c5LKS83	56.5356	-5.9574	2.89994e-05	0.00028365	Inoculum Sludge
aab901687c4185eb4f9efc6ef31ebb6a Bacteria;Chloroflexi;Anaerolineae;SJA-15;uncultured bacterium;uncultured bacterium;uncultured bacterium	56.5032	-5.95657	3.0511e-05	0.000296582	Inoculum Sludge
aa024567621ed2b50ae9f8875a1e6d0d Bacteria;Firmicutes;Clostridia;Clostridiales;Ruminococcaceae;Oscillibacter	55.4082	6.15565	1.69959e-05	0.000184712	R2 Attached
36bf9cfe83b01a34599aeac9ed41a0e7 Bacteria;Proteobacteria;Gammaproteobacteria;Betaproteobacteriales;Burkholderiaceae	54.6349	-5.9073	4.25895e-05	0.000403955	Inoculum Sludge
4645fec0cf39ba76c625f1d733e361d0 Bacteria;Proteobacteria;Gammaproteobacteria;Betaproteobacteriales;Burkholderiaceae	54.522	-5.90421	3.80548e-05	0.000365373	Inoculum Sludge
ba9b820f8a4367150d57963445a7e464 Bacteria;Bacteroidetes;Bacteroidia;Bacteroidales;Bacteroidetes vadinHA17	54.3077	-5.89842	4.60531e-05	0.000421481	Inoculum Sludge
7e42bdf3c9f8ddac19d606f61feb981c Bacteria;Proteobacteria;Deltaproteobacteria;Deltaproteobacteria Incertae Sedis;Syntrophorhabdaceae;Syntrophorhabdus;uncultured Syntrophorhabdus sp.	54.1946	-5.8954	4.35026e-05	0.000407674	Inoculum Sludge
438584a97a0ddc3536bb990b160b9034 Bacteria;Firmicutes;Clostridia;Clostridiales;Ruminococcaceae	54.1602	6.12231	0.000248839	0.00160923	R2 Attached
966a26553d29ee0c447a2a1594038f22 Bacteria;Firmicutes;Clostridia;Clostridiales;Ruminococcaceae	53.6113	6.10741	2.14479e-05	0.000223773	R2 Attached
538ff214713b4b1939d019baa3f278ab Bacteria;Firmicutes;Clostridia;Clostridiales;Ruminococcaceae;Oscillibacter	53.596	6.107	2.05767e-05	0.000216124	R2 Attached
5bcf88a76a40a41a29f764c07424eb6a Bacteria;Proteobacteria;Deltaproteobacteria;SAR324 clade(Marine group B);uncultured bacterium zdt-33i5;uncultured bacterium zdt-33i5;uncultured bacterium zdt-33i5	53.4718	-5.87568	5.65114e-05	0.000486202	Inoculum Sludge
ddcd9f9824931e096878657c66bfeeff Bacteria;Chloroflexi;Anaerolineae;SBR1031	53.4523	-5.87521	0.000470816	0.00263153	Inoculum Sludge
846ba3fa9baff59bd3cb5a1f74367819 Bacteria;Firmicutes;Clostridia;Clostridiales;Ruminococcaceae	53.3184	6.09939	2.30115e-05	0.000238496	R2 Attached
4ffafe27a074fa3005a848c88f71be47 Archaea;Euryarchaeota;Methanobacteria;Methanobacteriales;Methanobacteriaceae;Methanobacterium	53.2657	-5.87	5.00598e-05	0.000448828	Inoculum Sludge
b178ff4818e03811042ad77a1276aac0 Bacteria;Actinobacteria;Actinobacteria;Propionibacteriales;Propionibacteriaceae;Propioniciclava	53.0809	-5.86487	4.75823e-05	0.000430441	Inoculum Sludge
2950df5eec915a96143a7c9317d51e68 Bacteria;Bacteroidetes;Bacteroidia;Bacteroidales;Dysgonomonadaceae	53.0559	6.09215	2.89081e-05	0.00028365	R2 Attached
c51927d603d77ae238ae43f9b6fa2d5f Bacteria;Actinobacteria;Actinobacteria;Propionibacteriales;Propionibacteriaceae;Brooklawnia;metagenome	53.0508	-5.86415	6.8706e-05	0.000571941	Inoculum Sludge
d08ff51d82c3092843936c3e2a6816f0 Bacteria;Planctomycetes;Phycisphaerae;MSBL9;SG8-4;metagenome;metagenome	53.0495	-5.86408	0.00051078	0.00278165	Inoculum Sludge
ad5d8a780a8062f7ec40cccbb6446fa3 Bacteria;Proteobacteria;Gammaproteobacteria;Pseudomonadales;Pseudomonadaceae;Pseudomonas	52.9928	6.09043	2.3908e-05	0.000246158	R2 Attached
cdd9bdb4cfebb1541ad1a4b82c19165e Bacteria;FCPU426;uncultured bacterium;uncultured bacterium;uncultured bacterium;uncultured bacterium;uncultured bacterium	52.9416	-5.86107	4.60428e-05	0.000421481	Inoculum Sludge
56d30d0342ccd69e9411adeac3ebd9ec Bacteria;Chloroflexi;Anaerolineae;Anaerolineales;Anaerolineaceae;uncultured	52.8778	-5.85933	5.08801e-05	0.000452428	Inoculum Sludge
a2975a00ec3c49fae0d59acdfb1c89b7 Bacteria;Firmicutes;Clostridia;Clostridiales;Ruminococcaceae;Oscillibacter	52.6507	6.08097	2.62059e-05	0.000264117	R2 Attached
70ed4406ea2ab8c3d29a1926d2313191 Bacteria;Actinobacteria;Actinobacteria;Propionibacteriales;Propionibacteriaceae;Brooklawnia;metagenome	52.6132	-5.85197	6.4443e-05	0.000542222	Inoculum Sludge
50aaaef0399cc29ebd704d1949d9e5e8 Bacteria;Proteobacteria;Deltaproteobacteria;Myxococcales;Phaselicystidaceae;Phaselicystis	52.4266	-5.84678	0.000511895	0.00278165	Inoculum Sludge
6ee74bce22089328959b8fd42907fc21 Archaea;Euryarchaeota;Methanomicrobia;Methanosarcinales;Methanosaetaceae;Methanosaeta;Methanosaeta harundinacea 6Ac	52.3928	-5.84579	5.34165e-05	0.000470912	Inoculum Sludge
8fb642d623f5172d4b18cd54f0227394 Bacteria;Thermotogae;Thermotogae;Kosmotogales;Kosmotogaceae;Mesotoga	52.2119	-5.84069	5.01885e-05	0.000448828	Inoculum Sludge
d46bb0ffb88818632f54b46975c14c76 Bacteria;Firmicutes;Clostridia;Clostridiales;Ruminococcaceae	52.1339	6.06649	2.63274e-05	0.000264117	R2 Attached
bc99cb7d8485f889fc61a5033222f8ff Bacteria;Chloroflexi;Anaerolineae;Anaerolineales;Anaerolineaceae;uncultured	51.6993	-5.82621	5.35606e-05	0.000470912	Inoculum Sludge
a7978c3e112f810f4b92b2db9d5bea71 Archaea;Euryarchaeota;Methanomicrobia;Methanomicrobiales;Methanoregulaceae;Methanoregula	51.6754	-5.82554	5.69316e-05	0.000486202	Inoculum Sludge
b58d3b3b7a21162aa308bb1bd98138b2 Bacteria;Synergistetes;Synergistia;Synergistales;Synergistaceae;Syner-01;uncultured bacterium	51.4878	-3.87134	0.00437998	0.0161667	Inoculum Sludge
cd34baac89187138935f00b2b9cc58d7 Bacteria;Acidobacteria;c5LKS83	51.4422	-5.81889	5.59421e-05	0.000486202	Inoculum Sludge
2ee1c25adfadd186e086d90061507342 Bacteria;Firmicutes;Clostridia;Clostridiales;Lachnospiraceae;Tyzzerella	51.313	6.04321	0.00032162	0.0019585	R2 Attached
abd116c33ea5a8865c43f0bd8e77770d Bacteria;Firmicutes;Clostridia;Clostridiales;Ruminococcaceae	51.2461	6.04133	3.22277e-05	0.000311335	R2 Attached
9edce68fae0dfc478868cc421c691b8e Bacteria;Planctomycetes;Phycisphaerae;S-70;uncultured bacterium;uncultured bacterium;uncultured bacterium	51.1632	-5.81091	7.34546e-05	0.000598732	Inoculum Sludge
d3c447b6f9c9c5b1468c7ea7932ffc2a Bacteria;Chloroflexi;Anaerolineae;Anaerolineales;Anaerolineaceae;Longilinea	51.0607	-5.80801	6.79318e-05	0.00056852	Inoculum Sludge
5e04bb6b66edbbaf396cf9adb1588488 Bacteria;Synergistetes;Synergistia;Synergistales;Synergistaceae;Syner-01;uncultured bacterium	51.0302	-5.80714	7.30913e-05	0.000598732	Inoculum Sludge
2528721d3a0c8079a20d622248aecfef Bacteria;Bacteroidetes;Bacteroidia;Bacteroidales;Bacteroidetes vadinHA17	50.9161	-5.8038	6.06831e-05	0.000513346	Inoculum Sludge
4283b1b59b07a033f5070cb690d23345 Bacteria;Bacteroidetes;Bacteroidia;Bacteroidales;Bacteroidetes vadinHA17	50.691	-5.79727	0.000595049	0.00317833	Inoculum Sludge
967af3146e858c8473742aa5f1cfddca Bacteria;Bacteroidetes;Bacteroidia;Bacteroidales;Dysgonomonadaceae;Dysgonomonas	50.5675	6.02182	0.00042605	0.00246951	R2 Attached
4ba23249ba10bd9c8ed792fae94202ee Bacteria;Bacteroidetes;Bacteroidia;Bacteroidales;Bacteroidaceae;Bacteroides	50.5589	6.0216	4.48391e-05	0.000417698	R2 Attached
0a44e7e476888b457ab3246c3a741d9f Bacteria;Firmicutes;Clostridia;Clostridiales;Peptostreptococcaceae;Acetoanaerobium	50.24	6.01231	0.000376146	0.00222981	R2 Attached
3e8b77a7a45bdff2d222c840fed9ddfa Bacteria;FCPU426;uncultured bacterium;uncultured bacterium;uncultured bacterium;uncultured bacterium;uncultured bacterium	50.1193	-5.78065	7.1736e-05	0.000590878	Inoculum Sludge
224cfc7ec1ecab56dbed7f5305a237c7 Bacteria;Proteobacteria;Deltaproteobacteria;Syntrophobacterales;Syntrophobacteraceae;Syntrophobacter	50.0183	-5.77762	0.00010393	0.000797304	Inoculum Sludge
18b90f92461ca36c31a15b6ded5a4852 Bacteria;Thermotogae;Thermotogae;Kosmotogales;Kosmotogaceae;Mesotoga	49.8993	-5.77417	7.711e-05	0.000618857	Inoculum Sludge
cbac274fb12c9696093580eb9d01af5c Bacteria;Chloroflexi;Anaerolineae;SJA-15;uncultured bacterium;uncultured bacterium;uncultured bacterium	49.8749	-5.77346	8.11643e-05	0.000641526	Inoculum Sludge
f0f5fc7e20b9c06b6ebcdd503c6836f2 Bacteria;Firmicutes;Clostridia;Clostridiales;Ruminococcaceae;Pygmaiobacter;Pygmaiobacter massiliensis	49.76	5.99821	0.000368965	0.00219555	R2 Attached
fb309ad86c7eb09a4757702a93c0d6b3 Bacteria;Planctomycetes;Phycisphaerae;S-70;uncultured bacterium;uncultured bacterium;uncultured bacterium	49.7183	-5.7688	6.9258e-05	0.000573486	Inoculum Sludge
7ff408dae8bbbd2d4825e22fcebd4a47 Bacteria;Epsilonbacteraeota;Campylobacteria;Campylobacterales;Thiovulaceae;Sulfurimonas	49.6619	-5.76716	7.86071e-05	0.000627653	Inoculum Sludge
f81dfb03b7b1d751c2f23ac65deb6371 Bacteria;Actinobacteria;Actinobacteria;Corynebacteriales;Nocardiaceae;Rhodococcus	49.3459	5.98603	5.53439e-05	0.000483873	R2 Attached
2e3dde0e451605827d2fb9abbf1c4909 Bacteria;Chloroflexi;Anaerolineae;Anaerolineales;Anaerolineaceae;uncultured;uncultured Chloroflexi bacterium	49.1686	-5.75255	0.000677575	0.00346538	Inoculum Sludge
8f8806398202fbb0f0cb74346bde2ab6 Archaea;Euryarchaeota;Thermoplasmata;Marine Benthic Group D and DHVEG-1;uncultured Thermoplasmata archaeon;uncultured Thermoplasmata archaeon;uncultured Thermoplasmata archaeon	49.1546	-5.75207	7.48421e-05	0.00060688	Inoculum Sludge
f5e90a6552bd83f1107ba72700a0bae4 Bacteria;Firmicutes;Clostridia;Clostridiales;Ruminococcaceae;Oscillibacter	49.1447	5.98	4.23598e-05	0.000403955	R2 Attached
31a4724ecb3f215834a7d80794df095d Bacteria;Proteobacteria;Deltaproteobacteria;Syntrophobacterales;Syntrophaceae;uncultured	49.1235	-5.75115	7.957e-05	0.000632117	Inoculum Sludge
633b17c4ce429e97f84c240c69b2aefe Bacteria;Planctomycetes;Phycisphaerae;mle1-8;uncultured bacterium;uncultured bacterium;uncultured bacterium	48.9063	-5.74469	0.000691631	0.00352574	Inoculum Sludge
7d3bce120dff2f2f93709d79768509a1 Bacteria;Acidobacteria;Aminicenantia;Aminicenantales;metagenome;metagenome;metagenome	48.7748	-5.74069	0.000718811	0.00361717	Inoculum Sludge
95a37b3726aee9e27e41a84219e58ba8 Bacteria;Spirochaetes;Spirochaetia;Spirochaetales;Spirochaetaceae;Spirochaeta 2	48.6439	-5.73678	0.000706493	0.00358981	Inoculum Sludge
df8a598f1e2d3dda3ad0d9994d306c79 Bacteria;Firmicutes;Clostridia;Clostridiales;Ruminococcaceae	48.2551	5.95322	4.63356e-05	0.0004216	R2 Attached
78e3736f012d5928eb02da93a0280d76 Bacteria;Spirochaetes;Spirochaetia;Spirochaetales;Spirochaetaceae;Sphaerochaeta	48.2368	5.95267	4.58601e-05	0.000421481	R2 Attached
c476f960f2b673ee2ae7f3bfd732c1da Bacteria;Acidobacteria;Subgroup 21	48.17	-5.72238	0.000744617	0.00372308	Inoculum Sludge
cb2d4b1c3c81718a3bb5266ebcc00b48 Bacteria;Firmicutes;Clostridia;Clostridiales;Clostridiaceae 1;Clostridium sensu stricto 3;Clostridium amylolyticum	48.0698	5.94752	0.000435898	0.00251404	R2 Attached
5d9b1315a748bdd03d98d50b6130689e Bacteria;Cloacimonetes;Cloacimonadia;Cloacimonadales	47.9892	-5.71686	0.00011599	0.000860302	Inoculum Sludge
61d0e9f485951f66a820083761bd4d2e Bacteria;Chloroflexi;Anaerolineae;Anaerolineales;Anaerolineaceae;uncultured;uncultured bacterium UASB_TL84	47.9693	-5.71615	9.06096e-05	0.000705493	Inoculum Sludge
b6877280c9f20d4bdb70b22fdd4c9891 Bacteria;Chloroflexi;Anaerolineae;Anaerolineales;Anaerolineaceae;uncultured;uncultured anaerobic bacterium	47.9399	-5.71526	8.90632e-05	0.000698298	Inoculum Sludge
4151cc6630b2802d718afb0ad95f30c2 Bacteria;Planctomycetes;Phycisphaerae;MSBL9	47.9394	-5.71525	8.92394e-05	0.000698298	Inoculum Sludge
8077cce3439a9640e7d441fa90574719 Bacteria;Proteobacteria;Deltaproteobacteria;Deltaproteobacteria Incertae Sedis;Syntrophorhabdaceae;Syntrophorhabdus	47.9246	-5.71471	0.000762832	0.00380201	Inoculum Sludge
df8a2da5ad8cb1f47e326789cdf90d8e Bacteria;Planctomycetes;Phycisphaerae;mle1-8;uncultured bacterium;uncultured bacterium;uncultured bacterium	47.8128	-5.7113	0.000122783	0.000906395	Inoculum Sludge
90e0f907dd5e97d145b9806f6721f3f9 Bacteria;Actinobacteria;Actinobacteria;Propionibacteriales;Propionibacteriaceae;Brooklawnia;metagenome	47.8111	-5.71136	0.000111416	0.000838302	Inoculum Sludge
fc91d717239073a894727a745516bfc8 Bacteria;Calditrichaeota;Calditrichia;Calditrichales;Calditrichaceae;uncultured organism;uncultured organism	47.7461	-5.70928	0.000114259	0.000851501	Inoculum Sludge
fe94b1dcf6b43356d1caf7d5dc6bc95b Bacteria;Bacteroidetes;Bacteroidia;Bacteroidales;Dysgonomonadaceae;Petrimonas	47.7386	5.93739	0.000438555	0.00251404	R2 Attached
1f15ee91f83cbb76cbac10223064e4b5 Bacteria;Proteobacteria;Gammaproteobacteria;Alteromonadales;Alteromonadaceae;Rheinheimera	47.6657	-5.70691	0.000780096	0.00386345	Inoculum Sludge
42e763617460f9f3d219de7ff77e166b Bacteria;Proteobacteria;Alphaproteobacteria;Caulobacterales;Caulobacteraceae	47.6477	-5.70629	0.000105091	0.000802281	Inoculum Sludge
08d858285f37590f6553288b3556486b Bacteria;Aegiribacteria	47.6013	-5.70494	0.000773868	0.00384477	Inoculum Sludge
c6490adda73b999ddc1fe2925dde4bdc Bacteria;Spirochaetes;Spirochaetia;Spirochaetales;Spirochaetaceae;Sphaerochaeta	47.5719	5.93236	5.68656e-05	0.000486202	R2 Attached
3294bfbd9f82f89a5beca212ff4bfee5 Bacteria;Planctomycetes;Phycisphaerae;MSBL9	47.4582	-5.70039	9.73954e-05	0.000754573	Inoculum Sludge
a30c309f8d27cb5ff301075c7392319b Bacteria;Firmicutes;Clostridia;Clostridiales;Clostridiaceae 1;Clostridium sensu stricto 7	47.3481	5.92538	0.000455031	0.00258092	R2 Attached
7784fd2672309e313a434f93f26267ed Bacteria;Chloroflexi;Anaerolineae;Anaerolineales;Anaerolineaceae;uncultured;uncultured Longilinea sp.	47.1929	-5.69216	0.000100264	0.000772969	Inoculum Sludge
1e50a5187752c2e94b92ff957fedcdb9 Bacteria;Firmicutes;Clostridia;Clostridiales;Ruminococcaceae;Oscillibacter	46.9931	5.9144	5.71637e-05	0.000486202	R2 Attached
8e6b994e9d2ee17e7290d7f99a1572b3 Bacteria;Firmicutes;Clostridia;Clostridiales;Lachnospiraceae	46.6727	5.90434	0.000498707	0.00275787	R2 Attached
faee2f6fa14b14587781f3ec8a90ac27 Bacteria;Chloroflexi;Anaerolineae;Anaerolineales;Anaerolineaceae	46.6557	-5.67533	0.000106456	0.000808754	Inoculum Sludge
d961a360aa7b13fde1bbcab6b076f56d Bacteria;Bacteroidetes;Bacteroidia;Flavobacteriales;Weeksellaceae;Chryseobacterium	46.421	5.89639	0.000495471	0.00274969	R2 Attached
cfcc33bd90d3ac5877b9d67b8d502a57 Bacteria;Bacteroidetes;Bacteroidia;Bacteroidales;Paludibacteraceae;Paludibacter	46.127	5.88707	0.000509244	0.00278165	R2 Attached
8feac833d79f8072861f0a2be782ba70 Bacteria;Chloroflexi;Anaerolineae;Anaerolineales;Anaerolineaceae	46.0054	-5.65463	0.000143374	0.00102927	Inoculum Sludge
cc62a550f344cc6ee9503923857de3e9 Bacteria;Firmicutes;Clostridia;Clostridiales;Lachnospiraceae;uncultured;bacterium enrichment culture clone Ecwsrb026	45.9595	5.88168	0.000520953	0.00282107	R2 Attached
dd40c0db7aeaf5aca250f05e7d676a58 Bacteria;Firmicutes;Clostridia;Clostridiales;Ruminococcaceae;Oscillibacter	45.8602	5.87855	0.000525478	0.00283577	R2 Attached
5bdf88417d0c2fc2efaaebc5a1eec770 Bacteria;Patescibacteria;Saccharimonadia;Saccharimonadales	45.7681	-5.64713	0.00016892	0.00116974	Inoculum Sludge
0e59a3d7814ed0ac244e5e4cc4814607 Bacteria;Bacteroidetes;Bacteroidia;Bacteroidales;Bacteroidaceae;Bacteroides	45.6507	5.87179	0.000613446	0.00325438	R2 Attached
ec56b0f270a5d31bc03f990ddcf4e3d5 Bacteria;Synergistetes;Synergistia;Synergistales;Synergistaceae;Syner-01;uncultured bacterium	45.5809	-5.64107	0.000123976	0.000910902	Inoculum Sludge
bdc10aec43149ad68f4955190590de1d Bacteria;Bacteroidetes;Bacteroidia;Bacteroidales;Bacteroidetes vadinHA17	45.5286	-5.63941	0.000129172	0.000944642	Inoculum Sludge
59cf26c29304dd4a8165bf4a69ddd0d9 Bacteria;Synergistetes;Synergistia;Synergistales;Synergistaceae;Syner-01;uncultured bacterium	45.3641	-5.63403	0.000139873	0.00100876	Inoculum Sludge
1ce305a63d1acf979018ca4870a1a3e1 Bacteria;Chloroflexi;Anaerolineae;SJA-15;uncultured bacterium;uncultured bacterium;uncultured bacterium	44.7234	-5.61316	0.000155873	0.00109391	Inoculum Sludge
1eaf6ae5c27b9c19558a5754a9287bbd Bacteria;Chloroflexi;Anaerolineae;RBG-13-54-9	44.4593	-5.60433	0.00120489	0.00561204	Inoculum Sludge
e9e6184e0aae7be9275b5b8568d6822b Bacteria;Firmicutes;Clostridia;Clostridiales;Ruminococcaceae	44.4522	5.83274	0.000600349	0.00319573	R2 Attached
9daf60bfac26dad56acefcd27ce423b5 Bacteria;Proteobacteria;Deltaproteobacteria;Deltaproteobacteria Incertae Sedis;Syntrophorhabdaceae;Syntrophorhabdus;uncultured Syntrophorhabdus sp.	44.3397	-5.60041	0.000147829	0.0010516	Inoculum Sludge
fa7c513a2d5b9f0277211446943062e8 Bacteria;Chloroflexi;Anaerolineae;Anaerolineales;Anaerolineaceae;uncultured;uncultured bacterium UASB_TL84	44.3033	-5.59922	0.000149519	0.00105881	Inoculum Sludge
8755d9022b56f60eca5bbb3dd8f1ca61 Bacteria;Chloroflexi;Anaerolineae;Anaerolineales;Anaerolineaceae;uncultured;uncultured bacterium UASB_TL84	44.284	-5.59859	0.000150565	0.00106141	Inoculum Sludge
8c7a96c836d7e098b58e04e7b7549b98 Bacteria;Bacteroidetes;Bacteroidia;Bacteroidales;Bacteroidetes vadinHA17;uncultured bacterium SHA-54;uncultured bacterium SHA-54	44.0513	-5.59081	0.000310221	0.0019114	Inoculum Sludge
3ca0cc4fccac70b977b5927a84461466 Bacteria;Bacteroidetes;Bacteroidia;Bacteroidales;Bacteroidetes vadinHA17	44.0073	-5.58937	0.000170509	0.00117554	Inoculum Sludge
f191bde70a795d9f8471c179b9fd7b43 Bacteria;Proteobacteria;Deltaproteobacteria;Syntrophobacterales;Syntrophaceae	43.7841	-5.58186	0.00017931	0.0012148	Inoculum Sludge
c7f8d4386bb35b9ecb341eb6376fad6a Bacteria;Chloroflexi;Anaerolineae;Anaerolineales;Anaerolineaceae;uncultured;uncultured Longilinea sp.	43.3909	-5.56851	0.000255322	0.00164377	Inoculum Sludge
2dde9e53d92c6ac27b22ce990996a832 Bacteria;Synergistetes;Synergistia;Synergistales;Synergistaceae;Syner-01;uncultured bacterium	43.2393	-5.56344	0.00017902	0.0012148	Inoculum Sludge
39a3f7dc5d5701768e55b3d0985da509 Bacteria;Bacteroidetes;Bacteroidia;Bacteroidales;Rikenellaceae;Blvii28 wastewater-sludge group;uncultured Bacteroidetes bacterium	43.0559	-5.55714	0.000178007	0.0012148	Inoculum Sludge
589893c324f075cf79595dd77f166dfb Bacteria;Thermotogae;Thermotogae;Petrotogales;Petrotogaceae;SC103;uncultured bacterium	42.9911	-5.55496	0.000188718	0.00127303	Inoculum Sludge
1759e728b0bb9ccceacca01099d57e8b Bacteria;Spirochaetes;Spirochaetia;Spirochaetales;Spirochaetaceae;uncultured	42.595	-5.54135	0.00125197	0.00576691	Inoculum Sludge
146957002a97ac4f04d8f78f564567b5 Bacteria;Planctomycetes;Phycisphaerae;MSBL9	42.5259	-5.5389	0.000195237	0.00130575	Inoculum Sludge
6ee585da61bfffd4558803c2267eec91 Bacteria;Firmicutes;Clostridia;Clostridiales;Clostridiaceae 1;Proteiniclasticum	42.5253	5.76775	0.000112297	0.000840887	R2 Attached
79eac587c0cb8c9f8f39f0c3b19da968 Bacteria;Bacteroidetes;Bacteroidia;Bacteroidales;Bacteroidetes vadinHA17	42.4613	-3.30836	0.0195052	0.0423012	Inoculum Sludge
0cfa3a81c5b95fb1ffb886e37a5ef2b2 Bacteria;Firmicutes;Negativicutes;Selenomonadales;Acidaminococcaceae;Acidaminococcus	42.2479	5.75812	0.000111417	0.000838302	R2 Attached
0316b0f2d8d05ad15de08437103c4ad1 Archaea;Euryarchaeota;Methanomicrobia;Methanosarcinales;Methanosaetaceae;Methanosaeta;uncultured Methanosarcinales archaeon	42.2043	-5.52775	0.00021239	0.00141443	Inoculum Sludge
405632dfd7f4beed76cba70c0c945a6d Bacteria;Proteobacteria;Deltaproteobacteria;Syntrophobacterales;Syntrophobacteraceae;Syntrophobacter	42.0567	-5.52262	0.00129735	0.00593671	Inoculum Sludge
bf6a8b37133c546ff99b43dd03d5f822 Bacteria;Bacteroidetes;Bacteroidia;Bacteroidales;Bacteroidetes vadinHA17;uncultured bacterium;uncultured bacterium	41.9263	-5.51802	0.000233581	0.00153594	Inoculum Sludge
b0037ccfa18bebe4254e6ad5fa9f37f4 Bacteria;Synergistetes;Synergistia;Synergistales;Synergistaceae;Syner-01;uncultured bacterium	41.7067	-5.51026	0.000226837	0.00149789	Inoculum Sludge
585cd608a87854c62928e5bf679c4fb8 Bacteria;Synergistetes;Synergistia;Synergistales;Synergistaceae;Syner-01;uncultured bacterium	41.5094	-5.50323	0.000223874	0.00148459	Inoculum Sludge
10c5cf3b39f8a31a0226f58d139f9816 Bacteria;Firmicutes;Clostridia;Clostridiales;Clostridiaceae 1;Proteiniclasticum	41.3298	5.72584	0.000134781	0.00098108	R2 Attached
4e914bfb82e47a0936c0c43cb6016f70 Bacteria;Proteobacteria;Deltaproteobacteria;Desulfuromonadales;Geobacteraceae;Geobacter;uncultured Desulfuromonadales bacterium	41.2663	-5.49466	0.00139199	0.00631439	Inoculum Sludge
30c705dc162872fbab6cd50d1adebcae Archaea;Euryarchaeota;Thermoplasmata;Marine Benthic Group D and DHVEG-1	41.2365	-5.49351	0.000243738	0.00158278	Inoculum Sludge
fe2db84b90f7fd3cb124ff26cb1c3255 Bacteria;Proteobacteria;Gammaproteobacteria;Betaproteobacteriales;Rhodocyclaceae;Thauera	41.0074	-5.48538	0.00142714	0.00643652	Inoculum Sludge
eabbfc87f91a9e681ba9f83384d9b391 Bacteria;Bacteroidetes;Bacteroidia;Bacteroidales;Bacteroidetes vadinHA17	41.0054	-5.48521	0.000240767	0.00157	Inoculum Sludge
cf79d5a3fba6d0bc7ca49e41f46c6498 Bacteria;Chloroflexi;Anaerolineae;Anaerolineales;Anaerolineaceae;uncultured;uncultured bacterium UASB_TL84	40.9881	-5.4846	0.000275251	0.00175824	Inoculum Sludge
8e9c157c8c599c88f3c03c04222d946d Bacteria;Bacteroidetes;Bacteroidia;Bacteroidales;Dysgonomonadaceae	40.7931	5.70658	0.000144995	0.00103615	R2 Attached
a8594984537cb0832ae3c3d348d85538 Bacteria;Firmicutes;Clostridia;Clostridiales;Clostridiaceae 1;Proteiniclasticum	40.7688	5.70573	0.000138403	0.00100278	R2 Attached
75e4b43188fac2d0e1608e870718a625 Bacteria;Chloroflexi;Anaerolineae;RBG-13-54-9	40.7281	-5.47531	0.00147301	0.006574	Inoculum Sludge
32c87c9870842f178bb4431340eaeceb Bacteria;Firmicutes;Bacilli;Bacillales;Planococcaceae;Lysinibacillus	40.7213	5.70402	0.000885621	0.00426461	R2 Attached
677c7ec46a75256433c5f43be59e401e Bacteria;Chloroflexi;Anaerolineae;Anaerolineales;Anaerolineaceae	40.5847	-5.46994	0.000285395	0.00180818	Inoculum Sludge
e9d194946ce0d85ecbf7b64636b73747 Bacteria;Epsilonbacteraeota;Campylobacteria;Campylobacterales;Arcobacteraceae;Arcobacter	40.5276	-5.46804	0.000469226	0.00263153	Inoculum Sludge
7b5cb5bd84458a42de247c97014e8b8d Bacteria;Firmicutes;Clostridia;Clostridiales;Ruminococcaceae;Anaerofilum	40.4967	5.69585	0.000902049	0.00431715	R2 Attached
ccb99cc30432dd65834009eb41d6fdb3 Archaea;Euryarchaeota;Methanomicrobia;Methanomicrobiales;Methanoregulaceae;Methanoregula	40.3609	-5.46192	0.000330918	0.00199956	Inoculum Sludge
c76816ef6c3ef572cd602097e308be60 Bacteria;FCPU426;uncultured bacterium;uncultured bacterium;uncultured bacterium;uncultured bacterium;uncultured bacterium	40.1941	-5.45576	0.000286536	0.00180818	Inoculum Sludge
cbfc87db09e235c9f51fcbbd79bf1bec Bacteria;Synergistetes;Synergistia;Synergistales;Synergistaceae;Syner-01;uncultured bacterium	40.0405	-5.45005	0.000300979	0.00188413	Inoculum Sludge
490669587525a6492417df9e2306ee18 Bacteria;BRC1;uncultured organism;uncultured organism;uncultured organism;uncultured organism;uncultured organism	39.9485	-5.44669	0.0015905	0.00701934	Inoculum Sludge
7471c1b384448d3eda3f8dbb689cd2ac Bacteria;Proteobacteria;Deltaproteobacteria;Desulfuromonadales;Geobacteraceae;Geobacter	39.9067	-5.44506	0.00166228	0.00724311	Inoculum Sludge
7756f0b119fa2b61f3e4b2012a58f710 Bacteria;Firmicutes;Clostridia;Clostridiales;Clostridiaceae 1;Clostridium sensu stricto 12	39.8858	5.67351	0.000171699	0.00117855	R2 Attached
24f969d5d4936bb8003c6aa55c54c674 Bacteria;Thermotogae;Thermotogae;Petrotogales;Petrotogaceae;SC103;uncultured bacterium	39.5336	-5.43124	0.000315533	0.00192894	Inoculum Sludge
92ae28997f4ab914bedc5c1486cdf79d Archaea;Euryarchaeota;Methanomicrobia;Methanosarcinales;Methanosarcinaceae;Methanomethylovorans	39.5002	-5.43017	0.000455165	0.00258092	Inoculum Sludge
993527981e9987c06d18bc6f7ff6f71d Archaea;Euryarchaeota;Thermoplasmata;Marine Benthic Group D and DHVEG-1	39.4286	-5.42738	0.000315126	0.00192894	Inoculum Sludge
d0ca67b2264b0017129a0f11bbb00723 Bacteria;Firmicutes;Clostridia;Clostridiales;Ruminococcaceae	39.2587	5.65022	0.000191628	0.00128712	R2 Attached
27f26b9dfa2357e30907713754a5c8b2 Bacteria;Chloroflexi;Anaerolineae;Anaerolineales;Anaerolineaceae;uncultured	39.2478	-5.42055	0.000330852	0.00199956	Inoculum Sludge
91aaa8f14d046e66bb7ada2c730b1f83 Bacteria;Proteobacteria;Gammaproteobacteria;Betaproteobacteriales;Burkholderiaceae	39.1919	-5.41847	0.0017108	0.00737423	Inoculum Sludge
d02da3cba3cf5e34afe80001a48c69a2 Bacteria;Chloroflexi;Anaerolineae;Anaerolineales;Anaerolineaceae;uncultured	39.0519	-5.41312	0.000387992	0.00229135	Inoculum Sludge
1aeb8a748648285644102677a6c54a7b Bacteria;Planctomycetes;Phycisphaerae;S-70;uncultured bacterium;uncultured bacterium;uncultured bacterium	38.9563	-5.40956	0.00035502	0.00212876	Inoculum Sludge
a5ee5167ed0619301afaa9288418f22a Bacteria;Chloroflexi;Anaerolineae;Anaerolineales;Anaerolineaceae	38.8769	-5.40668	0.00222103	0.00919554	Inoculum Sludge
1d90dc50437abcaee71c68ff45b4d8a4 Archaea;Euryarchaeota;Methanomicrobia	38.8004	-5.40358	0.000440158	0.00251404	Inoculum Sludge
15515d77357e7e06b5e7713cffe3e369 Bacteria;Proteobacteria;Deltaproteobacteria;Syntrophobacterales;Syntrophaceae;uncultured	38.5774	-5.39504	0.000397847	0.00233195	Inoculum Sludge
c241434a16de2834ce52811020a2fbc1 Bacteria;Synergistetes;Synergistia;Synergistales;Synergistaceae;Syner-01;uncultured bacterium	37.8859	-5.36844	0.000397556	0.00233195	Inoculum Sludge
75ef61e0e564a02790fc68b1b4b368c3 Bacteria;Synergistetes;Synergistia;Synergistales;Synergistaceae;Syner-01;uncultured bacterium	37.7557	-5.36327	0.000408309	0.00238434	Inoculum Sludge
aee0d8a86a3aa8c647eb59e9aad291d8 Bacteria;Proteobacteria;Deltaproteobacteria;Syntrophobacterales;Syntrophobacteraceae;Syntrophobacter	37.6415	-5.35887	0.000549531	0.00294526	Inoculum Sludge
31129fa79ec5e96c019b4af8e767b63b Bacteria;Proteobacteria;Deltaproteobacteria;Desulfovibrionales;Desulfomicrobiaceae;Desulfomicrobium	37.5824	5.5859	0.00121387	0.0056371	R2 Attached
3613cabe4999cd3794f8fa6068836689 Bacteria;Actinobacteria;Actinobacteria;Micrococcales;Microbacteriaceae;Microbacterium	37.4802	-5.35259	0.00201995	0.0085208	Inoculum Sludge
419e4a5dcf73d5320888173cc5325bc3 Bacteria;Proteobacteria;Deltaproteobacteria;Syntrophobacterales;Syntrophaceae;Smithella	37.4716	-5.35228	0.00968862	0.0299667	Inoculum Sludge
f8c127ed567ea82be3bede16bde5c693 Bacteria;Chloroflexi;Anaerolineae;uncultured;uncultured bacterium;uncultured bacterium;uncultured bacterium	37.405	-5.3494	0.00204767	0.00859145	Inoculum Sludge
23aa3f436151a75d62740abc6dae0412 Bacteria;Chloroflexi;Anaerolineae;Anaerolineales;Anaerolineaceae;uncultured;uncultured Longilinea sp.	37.3951	-5.34916	0.000416225	0.00242153	Inoculum Sludge
048cf0427d1e99f601e26359c22231c6 Bacteria;Proteobacteria;Deltaproteobacteria;Deltaproteobacteria Incertae Sedis;Syntrophorhabdaceae;Syntrophorhabdus;uncultured Syntrophorhabdus sp.	37.3769	-5.34845	0.000436992	0.00251404	Inoculum Sludge
b4ff4388a64bf6c0ca37164e7ce5397f Bacteria;Chloroflexi;Anaerolineae;Anaerolineales;Anaerolineaceae;uncultured;uncultured Longilinea sp.	37.361	-5.34783	0.000465276	0.00261927	Inoculum Sludge
ea4ee1aec3e2529537db8a97647f4ba9 Bacteria;Firmicutes;Clostridia;Clostridiales;Ruminococcaceae;Oscillibacter	37.1708	5.56976	0.000256282	0.00164377	R2 Attached
0667e11809e88f8ace3d97de8b44cec2 Bacteria;Bacteroidetes;Bacteroidia;Bacteroidales;Bacteroidetes vadinHA17	37.0235	-5.33444	0.0021976	0.00914691	Inoculum Sludge
1366aac55cfaeff10f062aa5452a467a Bacteria;Proteobacteria;Deltaproteobacteria;Syntrophobacterales;Syntrophaceae;uncultured;bacterium enrichment culture clone E36_A	36.813	-5.32602	0.000510701	0.00278165	Inoculum Sludge
89cd78c70516956e1c917f133f9b89a4 Bacteria;Firmicutes;Clostridia;Clostridiales;Lachnospiraceae;uncultured;bacterium enrichment culture clone Ecwsrb026	36.704	5.55117	0.0063559	0.0217658	R2 Attached
ecfb846c44120f580343ae7132d4f068 Bacteria;Spirochaetes;Spirochaetia;Spirochaetales;Spirochaetaceae;Sphaerochaeta	36.7033	5.55102	0.00139119	0.00631439	R2 Attached
9630378c95a651ced1e131424b4fe7ed Bacteria;Synergistetes;Synergistia;Synergistales;Synergistaceae;Thermovirga	36.6756	-5.3204	0.00063693	0.00333376	Inoculum Sludge
d360b91edec22da9f68c9a8d7f2c2647 Bacteria;Bacteroidetes;Bacteroidia;Bacteroidales;Bacteroidetes vadinHA17	36.6747	-5.32035	0.0100181	0.0303255	Inoculum Sludge
1fdac41d76f1cab7107b6c47ce440cd3 Bacteria;FCPU426;uncultured bacterium;uncultured bacterium;uncultured bacterium;uncultured bacterium;uncultured bacterium	36.6549	-5.31958	0.000461012	0.00260464	Inoculum Sludge
3b8f783c8c8178b83c1f9052ea6d260f Bacteria;Proteobacteria;Deltaproteobacteria;Syntrophobacterales;Syntrophaceae	36.6185	-5.31814	0.000473924	0.00263947	Inoculum Sludge
db77b7722729dff47e70a99839f6e034 Bacteria;Chloroflexi;Anaerolineae;RBG-13-54-9;uncultured bacterium;uncultured bacterium;uncultured bacterium	36.5351	-5.3149	0.00324176	0.0124347	Inoculum Sludge
305f83ecdd50dae81ee7ea9e9c9e03c9 Bacteria;Proteobacteria;Deltaproteobacteria;Syntrophobacterales;Syntrophaceae;Syntrophus	36.3332	-5.30659	0.000510695	0.00278165	Inoculum Sludge
d8149c0e5f054f2dba8c63dc1dbc1221 Bacteria;Firmicutes;Clostridia;Clostridiales;Ruminococcaceae;Oscillibacter	36.272	5.5337	0.000285945	0.00180818	R2 Attached
6f5467e7188db1056cdc019d1c1e795e Bacteria;Proteobacteria;Deltaproteobacteria;Desulfovibrionales;Desulfomicrobiaceae;Desulfomicrobium	36.2058	-5.30144	0.00228756	0.00942114	Inoculum Sludge
ae86c5584e7da819049c5d467606fcbc Bacteria;Cloacimonetes;Cloacimonadia;Cloacimonadales;Cloacimonadaceae;LNR A2-18	36.0936	-5.29677	0.00232902	0.00954168	Inoculum Sludge
0ce12ca819373ab95a7efd86e10437b2 Bacteria;Firmicutes;Clostridia;Clostridiales;Christensenellaceae;Christensenellaceae R-7 group;bacterium enrichment culture clone DPF35	36.0869	5.52607	0.00142029	0.00642414	R2 Attached
30aa32cbe204f6389d8269b234827ed2 Bacteria;Proteobacteria;Deltaproteobacteria;Desulfovibrionales;Desulfovibrionaceae;Desulfovibrio	35.996	5.52242	0.000307685	0.00190327	R2 Attached
2d499fdb8ee4616a5c032f5b62f3c58d Bacteria;Proteobacteria;Deltaproteobacteria;Desulfovibrionales;Desulfovibrionaceae;Desulfovibrio	35.9799	5.52178	0.000305964	0.00190013	R2 Attached
a8caca3a33364dfb788470b3d997a62c Bacteria;Proteobacteria;Deltaproteobacteria	35.9764	-5.29176	0.00265291	0.0106184	Inoculum Sludge
a1d0f280d71bf0bdf5caf54d5cd4b37f Bacteria;Bacteroidetes;Bacteroidia;Bacteroidales;Bacteroidetes vadinHA17	35.8017	-5.28464	0.00247495	0.0100258	Inoculum Sludge
f53148a908f9b60df736a256005fb1c5 Bacteria;Spirochaetes;Leptospirae;Leptospirales;Leptospiraceae;RBG-16-49-21	35.7064	-5.28093	0.010324	0.0309523	Inoculum Sludge
10e34cdc5eb0ec4d73636d41f65e817a Bacteria;Planctomycetes;Phycisphaerae;S-70;uncultured bacterium;uncultured bacterium;uncultured bacterium	35.7064	-5.28093	0.010324	0.0309523	Inoculum Sludge
d0632d8d6bf57f87d897fce3d4afab07 Bacteria;Firmicutes;Clostridia;Clostridiales;Peptostreptococcaceae;Acetoanaerobium	35.6729	5.50913	0.00147035	0.006574	R2 Attached
ed7468f159389f481f654ec5e27d1895 Bacteria;Firmicutes;Clostridia;Clostridiales;Ruminococcaceae;Ruminococcaceae NK4A214 group	35.6062	5.50641	0.00147442	0.006574	R2 Attached
38cd7037d12e984b58f82cdca11c90bb Bacteria;Aegiribacteria	35.6032	-5.27666	0.00253021	0.0101794	Inoculum Sludge
8568025acd0d7fa781a5d7c1704ae413 Bacteria;Bacteroidetes;Bacteroidia;Bacteroidales;Bacteroidetes vadinHA17	35.6006	-5.27643	0.000544894	0.00293044	Inoculum Sludge
768379b9065be710c70992f7d4908470 Bacteria;Chloroflexi;Anaerolineae;Anaerolineales;Anaerolineaceae;uncultured;uncultured Longilinea sp.	35.56	-5.27477	0.000668333	0.00345195	Inoculum Sludge
70722fba0a5242a7caa774728986967c Bacteria;Chloroflexi;Anaerolineae;Anaerolineales;Anaerolineaceae;uncultured	35.5142	-5.2729	0.000626601	0.00330179	Inoculum Sludge
c7450d5c7b1c9ed8ee535989ff66162e Bacteria;Bacteroidetes;Bacteroidia	35.4998	-5.27212	0.000635663	0.00333376	Inoculum Sludge
1925c025be5d06e070739f8f868fe2e9 Bacteria;Spirochaetes;Spirochaetia;Spirochaetales;Spirochaetaceae;Spirochaeta 2	35.395	-5.26796	0.00248905	0.0100396	Inoculum Sludge
7fd864599d0c8cd636d4a5efe5d1bc83 Bacteria;Epsilonbacteraeota;Campylobacteria;Campylobacterales;Sulfurospirillaceae;Sulfurospirillum	35.2936	-5.26365	0.000675743	0.00346538	Inoculum Sludge
61656550cfbd7baffdc7277c8b6e337f Bacteria;Proteobacteria;Deltaproteobacteria;Syntrophobacterales;Syntrophaceae;Syntrophus	35.2699	-5.26267	0.000650391	0.0033816	Inoculum Sludge
9f9f8b7166a43b2c8e2900b206b2c94f Bacteria;Proteobacteria;Deltaproteobacteria;Desulfovibrionales;Desulfovibrionaceae;Desulfovibrio	35.0811	5.48448	0.000335012	0.00201651	R2 Attached
477b9c3382423f2172fd01b6d5ce1183 Archaea;Crenarchaeota;Bathyarchaeia	35.0742	-5.25439	0.000624181	0.00330015	Inoculum Sludge
529e3befa8cd9ae234694bdb8f590446 Bacteria;Latescibacteria;uncultured bacterium;uncultured bacterium;uncultured bacterium;uncultured bacterium;uncultured bacterium	34.9498	-5.24923	0.0106191	0.031776	Inoculum Sludge
bef07e00dd89f8423e8ab9636ba27595 Bacteria;Spirochaetes;Spirochaetia;Spirochaetales;Spirochaetaceae;uncultured;uncultured bacterium	34.7412	-5.24033	0.000714584	0.00361575	Inoculum Sludge
a79aa8f9ba6de40fb38eac5d41f32f62 Bacteria;Proteobacteria;Deltaproteobacteria;Syntrophobacterales;Syntrophaceae	34.5591	-5.23249	0.000649848	0.0033816	Inoculum Sludge
5a7d4e5eb50b77eeec720590c6eb11ab Bacteria;Latescibacteria;uncultured bacterium;uncultured bacterium;uncultured bacterium;uncultured bacterium;uncultured bacterium	34.5271	-5.23097	0.00277759	0.0110431	Inoculum Sludge
9cbe7002dc26c43c2cffdd493106b69e Bacteria;Firmicutes;Clostridia;Clostridiales;Clostridiaceae 1;Clostridium sensu stricto 7	34.4962	5.45963	0.00691593	0.0233534	R2 Attached
ea5ef5aa78720502822ff7b297314c8c Bacteria;Proteobacteria;Gammaproteobacteria;Methylococcales;Methylomonaceae;Methylobacter	34.3967	-5.22558	0.00303386	0.0118109	Inoculum Sludge
a6b122ff6371c630a2c7f636ccbee924 Bacteria;Epsilonbacteraeota;Campylobacteria;Campylobacterales;Arcobacteraceae;Arcobacter;oilfield bacterium 'FWKO B'	34.171	-5.21586	0.000928889	0.00443205	Inoculum Sludge
5d512ac1c9bb0e5b9b929970610b33c4 Bacteria;Spirochaetes;Leptospirae;Leptospirales;Leptospiraceae;RBG-16-49-21	34.0909	-5.21225	0.000676491	0.00346538	Inoculum Sludge
2325c3e1fbc5de89089e0650f362f66d Bacteria;Proteobacteria;Gammaproteobacteria;Betaproteobacteriales;Burkholderiaceae;Janthinobacterium	34.0801	5.44182	0.00185311	0.00790221	R2 Attached
bd4a8b7133bb3d846c3054cf229548c3 Bacteria;Firmicutes;Clostridia;Clostridiales;Christensenellaceae;Christensenellaceae R-7 group	34.0527	-5.21073	0.00360094	0.0135468	Inoculum Sludge
2d5005f9389ae8d47a5575844f09b479 Bacteria;Spirochaetes;Spirochaetia;Spirochaetales;Spirochaetaceae;uncultured;uncultured bacterium	34.0026	-5.20848	0.000788348	0.003892	Inoculum Sludge
5b2d0a14ea5963e0bbee03c46808e580 Bacteria;Firmicutes;Negativicutes;Selenomonadales;Veillonellaceae;Sporomusa	33.9906	5.4378	0.00202652	0.00852554	R2 Attached
085b03c5af9c11a5b02c0d449791db22 Bacteria;Proteobacteria;Alphaproteobacteria;Caulobacterales;Caulobacteraceae;Brevundimonas	33.9852	-5.20753	0.000808896	0.00396841	Inoculum Sludge
6bb6884a67ac5199df4de1069bcfbbd5 Bacteria;Chloroflexi;Anaerolineae;Anaerolineales;Anaerolineaceae	33.8723	-3.5329	0.0144679	0.0378001	Inoculum Sludge
dbc70fe28d9985dd01a2c6530061ca18 Bacteria;Spirochaetes;Leptospirae;Leptospirales;Leptospiraceae;RBG-16-49-21	33.8635	-5.2023	0.0111291	0.0326162	Inoculum Sludge
80543c8336e4f9253e34a0ae33230ea4 Bacteria;Firmicutes;Clostridia;Clostridiales;Lachnospiraceae;Lachnoclostridium 5	33.76	5.42771	0.00713245	0.0238905	R2 Attached
b2b0931afdb248e566db31deafa7734c Bacteria;Chloroflexi;Anaerolineae;SBR1031	33.7551	-5.19762	0.00319778	0.0123195	Inoculum Sludge
82ad24649e350a827da1677a39a071ac Bacteria;Bacteroidetes;Bacteroidia;Bacteroidales;Bacteroidetes vadinHA17;uncultured bacterium;uncultured bacterium	33.7064	-5.19555	0.000864688	0.00420929	Inoculum Sludge
262eef700550576ebbfec19f5bb25693 Bacteria;Chloroflexi;Anaerolineae;SBR1031	33.644	-5.19264	0.00297094	0.0116529	Inoculum Sludge
f311bd8a6aac2d3642c193a15611b63a Bacteria;Firmicutes;Clostridia;Clostridiales;Ruminococcaceae;Caproiciproducens;uncultured organism	33.5182	5.41726	0.00183163	0.00783199	R2 Attached
05eb70ff1d57bfacc48c18e4735d8199 Bacteria;Proteobacteria;Deltaproteobacteria;Syntrophobacterales;Syntrophobacteraceae;Syntrophobacter	33.281	-5.17665	0.00101986	0.00482201	Inoculum Sludge
7bd76d7cc0398f4397ddf06ebc272400 Bacteria;Actinobacteria;Actinobacteria;Propionibacteriales;Propionibacteriaceae;Propionicicella	33.2524	-5.17522	0.00312486	0.012105	Inoculum Sludge
3e0dba8b9bc3ae1d6dc8c7f309b77fcb Bacteria;Bacteroidetes;Bacteroidia;Bacteroidales;Dysgonomonadaceae;Dysgonomonas	33.2503	5.40538	0.00198312	0.00838805	R2 Attached
0b552edadc67a11f50705caa48724b6b Bacteria;Bacteroidetes;Bacteroidia;Bacteroidales;Bacteroidetes vadinHA17	33.229	-5.17437	0.000868755	0.00420929	Inoculum Sludge
4b64ec6a3f14f91a058595fc33a91dfd Bacteria;Proteobacteria;Deltaproteobacteria;Myxococcales	33.2146	-5.17371	0.00317828	0.0122815	Inoculum Sludge
32d01df84323d4182690da81de3480ec Bacteria;Firmicutes;Clostridia;Clostridiales;Ruminococcaceae	33.1404	5.40052	0.0072767	0.0241784	R2 Attached
0e1169e137737afe1dd02777772c7499 Bacteria;Firmicutes;Clostridia;Clostridiales;Ruminococcaceae	33.1184	5.39939	0.00209996	0.00878725	R2 Attached
724ed0f098c39d728741974be5c8f8a5 Bacteria;Spirochaetes;Spirochaetia;Spirochaetales;Spirochaetaceae;uncultured;uncultured bacterium	33.1154	-5.16918	0.000804214	0.00395784	Inoculum Sludge
02dc1893adb4453933567d7271c8aef2 Bacteria;Synergistetes;Synergistia;Synergistales;Synergistaceae;JGI-0000079-D21;uncultured Synergistetes bacterium	32.9886	-5.16357	0.00320386	0.0123195	Inoculum Sludge
4494517de50ef1efacfc54522ff131ad Bacteria;Epsilonbacteraeota;Campylobacteria;Campylobacterales;Arcobacteraceae;Arcobacter	32.9808	5.39334	0.00247923	0.0100258	R2 Attached
397c1f97faf530e601c71560f0e3286c Bacteria;Firmicutes;Clostridia;Clostridiales;Clostridiaceae 1;Clostridium sensu stricto 12	32.8434	5.38723	0.00736399	0.0243234	R2 Attached
94faa7f2a9dbfb30f985c2dc2f397555 Bacteria;Chloroflexi;Anaerolineae;Anaerolineales;Anaerolineaceae;uncultured	32.6746	-5.14926	0.003635	0.0136421	Inoculum Sludge
837d3def30ba22eab0228f829ea22dfe Bacteria;Proteobacteria;Gammaproteobacteria;Betaproteobacteriales;Burkholderiaceae	32.5111	-5.14176	0.00331834	0.0126973	Inoculum Sludge
3c71e376c283c13877881c6b057cf9c8 Bacteria;Chloroflexi;Anaerolineae;Anaerolineales;Anaerolineaceae;uncultured	32.3214	-5.13321	0.000867798	0.00420929	Inoculum Sludge
fb65763fe605fac4b93e112cec2a0210 Bacteria;Chloroflexi;Anaerolineae;Anaerolineales;Anaerolineaceae;uncultured;uncultured Longilinea sp.	32.2863	-5.13162	0.000895938	0.00430105	Inoculum Sludge
45744f58e4c3afbd99db9122f6f35967 Bacteria;Bacteroidetes;Bacteroidia;Bacteroidales;Dysgonomonadaceae;Dysgonomonas	32.1968	5.35771	0.00244918	0.00995577	R2 Attached
d155e9abd46e9efc00851bb94e9f6300 Bacteria;Patescibacteria;Saccharimonadia;Saccharimonadales	32.1438	-5.12514	0.00341617	0.0129765	Inoculum Sludge
1ecadb2cfe9015632768a7d0839b37cc Bacteria;Modulibacteria;Moduliflexia;Moduliflexales;Moduliflexaceae	31.9236	-5.11499	0.0119636	0.0343741	Inoculum Sludge
fa2b6ecb35d4dd77c773e64d70eb406f Bacteria;Bacteroidetes;Ignavibacteria;SJA-28;uncultured bacterium;uncultured bacterium;uncultured bacterium	31.9052	-5.11407	0.00351981	0.0133378	Inoculum Sludge
97fddf33381feff3cb57cda0a9cbcd05 Bacteria;Proteobacteria;Gammaproteobacteria;Betaproteobacteriales;Burkholderiaceae	31.8189	-5.10993	0.0120773	0.0344281	Inoculum Sludge
d4ce8160218a0159738eac562d6b48b2 Bacteria;Chloroflexi;Anaerolineae;Anaerolineales;Anaerolineaceae;uncultured	31.8131	-5.10967	0.00353505	0.0133632	Inoculum Sludge
d6d0627414841de0dff0c1ebe57c0025 Bacteria;Actinobacteria;Actinobacteria;Corynebacteriales;Nocardiaceae;Rhodococcus	31.7983	5.3394	0.000659837	0.00341935	R2 Attached
155faf8da0922497bf74f17192bbca91 Bacteria;Proteobacteria;Deltaproteobacteria;Syntrophobacterales;Syntrophaceae;uncultured;bacterium enrichment culture clone E36_A	31.2534	-5.08337	0.00102971	0.00485388	Inoculum Sludge
225a3f13d2a7a8c79f013e91bc00fc1d Bacteria;Synergistetes;Synergistia;Synergistales;Synergistaceae;uncultured	31.1671	-5.07939	0.0123462	0.03491	Inoculum Sludge
d6dd62af5b71e0f539939b8503382b3b Bacteria;Proteobacteria;Gammaproteobacteria;Betaproteobacteriales;Burkholderiaceae	30.9149	-5.06732	0.0124786	0.0351241	Inoculum Sludge
e99a96646c9a6e52e1ebcf3f6e871351 Bacteria;Acidobacteria;c5LKS83;metagenome;metagenome;metagenome;metagenome	30.9149	-5.06732	0.0124786	0.0351241	Inoculum Sludge
65b9191f7836f6738317e88a8b91f388 Bacteria;Chloroflexi;Anaerolineae;Anaerolineales;Anaerolineaceae;uncultured;uncultured anaerobic bacterium	30.8568	-5.06428	0.00113988	0.00534106	Inoculum Sludge
126a7bd385f79f78bbc13e3c448daac5 Archaea;Euryarchaeota;Methanomicrobia;Methanosarcinales;Methanosaetaceae;Methanosaeta;Methanosaeta harundinacea 6Ac	30.8312	-5.06308	0.00109562	0.00514911	Inoculum Sludge
6801c0407a6e48b4c1ea1317b98d9c23 Archaea;Euryarchaeota;Methanomicrobia;Methanosarcinales;Methanosaetaceae;Methanosaeta;uncultured Methanosarcinales archaeon	30.4865	-5.04644	0.00403227	0.015025	Inoculum Sludge
f9955aed2fadaef374db2aa47bbcef3e Bacteria;Firmicutes;Clostridia;Clostridiales;Ruminococcaceae;Oscillibacter	30.2933	5.2677	0.000716219	0.00361575	R2 Attached
e156ae52ace41db5c18d91823a9e0f37 Bacteria;Omnitrophicaeota	29.9745	-5.02106	0.00427147	0.0158409	Inoculum Sludge
be3252b98ea67d36587242ff9fc826db Bacteria;Thermotogae;Thermotogae;Petrotogales;Petrotogaceae;SC103;uncultured bacterium	29.7429	-5.00972	0.00127922	0.00587091	Inoculum Sludge
bdc8247083037094829ade62e4adaeae Bacteria;Firmicutes;Clostridia;Clostridiales;Ruminococcaceae	29.7203	5.23936	0.00842457	0.0272406	R2 Attached
9b65057b25ef4ac374bffc899f80fcdf Bacteria;Planctomycetes;Planctomycetacia;Pirellulales;Pirellulaceae	29.654	-5.00542	0.0131792	0.0365051	Inoculum Sludge
ddc28ce0aa821f032e26f8934872c362 Bacteria;Actinobacteria;Actinobacteria;Propionibacteriales;Propionibacteriaceae;Propioniciclava	29.5983	-5.00257	0.00436244	0.01614	Inoculum Sludge
b85c71b3b7c6ea5668c9f75f5a4a0663 Bacteria;Bacteroidetes;Bacteroidia;Sphingobacteriales;Sphingobacteriaceae;Pedobacter	29.5188	-4.99842	0.0133269	0.036784	Inoculum Sludge
aad02ac878b37f45d33c4f362858ca9c Bacteria;Actinobacteria;Thermoleophilia;Gaiellales;uncultured	29.457	-4.99516	0.00448019	0.0164976	Inoculum Sludge
d795a9d209d8f54a003914c73d3df7ce Bacteria;Chloroflexi;Anaerolineae;SJA-15	29.4401	-4.99454	0.00145514	0.00654396	Inoculum Sludge
eacd4628c3e72510f0b08f3d70ce1803 Bacteria;Firmicutes;Clostridia;Clostridiales;Ruminococcaceae;Oscillibacter	29.3363	5.2202	0.0028468	0.0112223	R2 Attached
93ebfbf0c56550f15d98548b9d6df30d Bacteria;Cloacimonetes;Cloacimonadia;Cloacimonadales;Cloacimonadaceae;LNR A2-18	29.2632	-4.98548	0.0134799	0.0369459	Inoculum Sludge
dc62d67a1b3861d6c30006225e1f2fa5 Bacteria;Spirochaetes;Spirochaetia;Spirochaetales;Spirochaetaceae;Sphaerochaeta	29.1233	5.20931	0.00865364	0.0278661	R2 Attached
9ae39ea1d672e2ea17cc018f531aa1e3 Archaea;Euryarchaeota;Methanomicrobia;Methanosarcinales;Methanosaetaceae;Methanosaeta;uncultured Methanosarcinales archaeon	29.013	-4.97271	0.00138514	0.00631439	Inoculum Sludge
d362015f81ee26bd18367914bd13b3ef Bacteria;Firmicutes;Bacilli;Lactobacillales;Lactobacillaceae;Lactobacillus	29.0118	5.20374	0.00332971	0.0127098	R2 Attached
4392ee0e84f8c0d96a03a6022846a367 Bacteria;Proteobacteria;Deltaproteobacteria;Syntrophobacterales;Syntrophobacteraceae;Syntrophobacter	28.9472	-4.96937	0.00467646	0.0170997	Inoculum Sludge
d145a72f77e26f1a8f367dd6216fafe4 Bacteria;Chloroflexi;Anaerolineae;SJA-15;uncultured bacterium;uncultured bacterium;uncultured bacterium	28.9323	-4.96865	0.00154798	0.00686287	Inoculum Sludge
805b6e058437ad86349925650e4c11d3 Bacteria;Actinobacteria;Actinobacteria	28.7977	-4.96179	0.00473371	0.0172285	Inoculum Sludge
1beafe0994cc46f940e4a56d27d728f6 Bacteria;Chloroflexi;Anaerolineae;Anaerolineales;Anaerolineaceae	28.7524	-4.95927	0.00148552	0.00660468	Inoculum Sludge
155cc0c1f2d321f284bbdb2e0747b950 Bacteria;Actinobacteria;Thermoleophilia;Gaiellales;uncultured	28.6453	-4.95392	0.013792	0.0375336	Inoculum Sludge
842b117c100d9a8252092eb08bd5f3b0 Bacteria;Chloroflexi;Anaerolineae;Anaerolineales;Anaerolineaceae	28.4965	-4.94596	0.0139582	0.0375336	Inoculum Sludge
ca8cb798f1bca4c7b6e77832eb1e2fcd Bacteria;Proteobacteria;Alphaproteobacteria;Rhodobacterales;Rhodobacteraceae	28.4965	-4.94596	0.0139582	0.0375336	Inoculum Sludge
136f5eb711ed70c5ff5a582f3f504fb1 Bacteria;Planctomycetes;Planctomycetacia;Pirellulales;Pirellulaceae	28.4965	-4.94596	0.0139582	0.0375336	Inoculum Sludge
1308b4a276416793a1dfb3d7b18bca8c Archaea;Euryarchaeota;Methanomicrobia;Methanomicrobiales;Methanoregulaceae;Methanoregula	28.471	-4.94466	0.00159225	0.00701934	Inoculum Sludge
54c335057ab7aa9dff269d118065470b Bacteria;Spirochaetes;Spirochaetia;Spirochaetales;Spirochaetaceae;uncultured	28.4166	-4.94184	0.00494343	0.0179085	Inoculum Sludge
1e027ebce9a52b7cb2af7e8b37d8ffc9 Bacteria;FCPU426;uncultured bacterium;uncultured bacterium;uncultured bacterium;uncultured bacterium;uncultured bacterium	28.4079	-4.94142	0.00167077	0.00724311	Inoculum Sludge
6f41c36043f3de5c4e4709a3cea542b6 Bacteria;TA06	28.4066	-4.94136	0.00161064	0.0070805	Inoculum Sludge
69099cfc7fb65f87b8409135ea437f24 Bacteria;Spirochaetes;Spirochaetia;Spirochaetales;Spirochaetaceae;Spirochaeta 2	28.3931	-4.94075	0.013953	0.0375336	Inoculum Sludge
d983e7a4914b875e5153a05d7f58f3e6 Bacteria;Firmicutes;Clostridia;Clostridiales;Family XI;Sedimentibacter	28.3931	-4.94075	0.013953	0.0375336	Inoculum Sludge
53080cb4adef65b7d6e8019848696d15 Bacteria;Proteobacteria;Deltaproteobacteria;Desulfuromonadales;Geobacteraceae;Geobacter	28.3931	-4.94075	0.013953	0.0375336	Inoculum Sludge
d78d0ae407a78aee8215a3f9114b00fb Bacteria;Chloroflexi;Anaerolineae;SBR1031;uncultured Chlorobi bacterium;uncultured Chlorobi bacterium;uncultured Chlorobi bacterium	28.3126	-4.93611	0.0141444	0.0377491	Inoculum Sludge
e507841cdd6a2a63b9490097462e1e24 Bacteria;Firmicutes;Clostridia;Clostridiales;Family XIII;Anaerovorax	28.241	-4.93254	0.0141243	0.0377491	Inoculum Sludge
4dac3daf4d428412fc1b24b08d65edac Bacteria;Synergistetes;Synergistia;Synergistales;Synergistaceae;Syner-01;uncultured bacterium	28.1582	-4.92827	0.00164898	0.00720851	Inoculum Sludge
86c4957d4516a6471c6fdbef786d6db0 Bacteria;Proteobacteria;Deltaproteobacteria;Syntrophobacterales;Syntrophobacteraceae;Syntrophobacter	28.0435	-4.92203	0.0051388	0.0184033	Inoculum Sludge
6e8c65f08bd2b42eed65d6f9442f37ba Bacteria;Epsilonbacteraeota;Campylobacteria;Campylobacterales;Sulfurospirillaceae;Sulfurospirillum	28.0147	-4.92052	0.00161571	0.00708287	Inoculum Sludge
91f7c2fe40b847f94ed3023224e2d971 Bacteria;Spirochaetes;Spirochaetia;Spirochaetales;Spirochaetaceae;Spirochaeta 2	28.0041	-4.91997	0.00509856	0.0183362	Inoculum Sludge
8e3d8820f886b9feb4e5482275e7e0b3 Bacteria;Synergistetes;Synergistia;Synergistales;Synergistaceae;Thermovirga	27.9331	-4.91603	0.00524983	0.0187152	Inoculum Sludge
812772bef872b0b5a623f4f7f758aeed Archaea;Euryarchaeota;Methanobacteria;Methanobacteriales;Methanobacteriaceae;Methanobrevibacter	27.907	5.14612	0.00100757	0.00477831	R2 Attached
d1dbb0902a0e2f2f8e223ad57575b799 Bacteria;Chloroflexi;Anaerolineae;Anaerolineales;Anaerolineaceae;uncultured;uncultured Longilinea sp.	27.9057	-4.91481	0.00518821	0.0185378	Inoculum Sludge
f37d8386f90a2df76b58de13cc500ee2 Bacteria;Proteobacteria;Deltaproteobacteria;Myxococcales;UASB-TL25;uncultured bacterium;uncultured bacterium	27.8888	-4.91405	0.0142852	0.0378001	Inoculum Sludge
496d8712e14693d5a513cf67fa4de746 Bacteria;Spirochaetes;Leptospirae;Leptospirales;Leptospiraceae;RBG-16-49-21	27.8888	-4.91405	0.0142852	0.0378001	Inoculum Sludge
7d2dcc48ad33d6b9b5e93215f601459a Bacteria;Actinobacteria;Actinobacteria;Propionibacteriales;Propionibacteriaceae;Propionibacterium;Propionibacterium freudenreichii	27.8835	5.14487	0.00335668	0.0127815	R2 Attached
bc7d0d1a305bd9f914c394a3c7475d31 Bacteria;Firmicutes;Clostridia;Clostridiales;Ruminococcaceae;Hydrogenoanaerobacterium	27.7604	5.13815	0.00924019	0.0293325	R2 Attached
4d8872bfbf8c7e48ed52dbc1ed70336f Bacteria;Bacteroidetes;Bacteroidia;Flavobacteriales;Flavobacteriaceae;Flavobacterium	27.7298	-4.90531	0.014467	0.0378001	Inoculum Sludge
8fc478a396118542af70a3c59a583ac4 Bacteria;Proteobacteria;Gammaproteobacteria;Pseudomonadales;Pseudomonadaceae;Pseudomonas	27.7298	-4.90531	0.014467	0.0378001	Inoculum Sludge
9e53d5485c4e3767e11b7790241c04a2 Bacteria;Proteobacteria;Deltaproteobacteria;Syntrophobacterales;Syntrophaceae;uncultured;bacterium enrichment culture clone E36_A	27.707	-4.90412	0.00167724	0.00725107	Inoculum Sludge
dd9bd2cf0984bdb091033c898e228d1c Bacteria;Thermotogae;Thermotogae;Petrotogales;Petrotogaceae;SC103;uncultured bacterium	27.6471	-4.90097	0.00176569	0.00757071	Inoculum Sludge
a20cd37f882ff8007236e13fcf420b99 Bacteria;Chloroflexi;Anaerolineae;SBR1031	27.6366	-4.90051	0.0144565	0.0378001	Inoculum Sludge
14a006b1ca79bb288c239299dcfd5e62 Bacteria;Chloroflexi;Anaerolineae;Anaerolineales;Anaerolineaceae;Pelolinea	27.6366	-4.90051	0.0144565	0.0378001	Inoculum Sludge
3a07f9422c8d8789b77db0edfb1474ff Bacteria;Proteobacteria;Deltaproteobacteria;Syntrophobacterales;Syntrophaceae	27.6366	-4.90051	0.0144565	0.0378001	Inoculum Sludge
6017b28336d9fb262c470f9bfdd1d42b Bacteria;Bacteroidetes;Bacteroidia;Flavobacteriales;Flavobacteriaceae;Flavobacterium	27.6308	5.13131	0.0092765	0.0293453	R2 Attached
565eaf17eddedb79814e8d15c9712386 Bacteria;Bacteroidetes;Bacteroidia;Bacteroidales;Tannerellaceae;Macellibacteroides;uncultured bacterium	27.5362	5.12632	0.00357618	0.0134861	R2 Attached
dacf55c9675a6ad4193b16d8218da723 Bacteria;Bacteroidetes;Bacteroidia;Bacteroidales;Bacteroidaceae;Bacteroides	27.498	5.12426	0.00931401	0.029388	R2 Attached
5dc285688de5874321a481d1f23ad828 Bacteria;Synergistetes;Synergistia;Synergistales;Synergistaceae;Syner-01;uncultured bacterium	27.4478	-4.89011	0.00171516	0.00737423	Inoculum Sludge
df9c2f32246f994fad6d60b5e50954e5 Bacteria;Epsilonbacteraeota;Campylobacteria;Campylobacterales;Arcobacteraceae;Arcobacter	27.333	-4.88372	0.00556977	0.0196765	Inoculum Sludge
d35d28b27de65967579838168f569707 Bacteria;Synergistetes;Synergistia;Synergistales;Synergistaceae;Thermovirga	27.2869	-4.88123	0.00187599	0.00797807	Inoculum Sludge
76ffe36757f39bc277c2e4b4fdcceade Bacteria;Firmicutes;Clostridia;Clostridiales;Ruminococcaceae;uncultured;uncultured Acetivibrio sp.	27.2187	-4.87757	0.0148246	0.0381587	Inoculum Sludge
4d28d2516d12b7567806cffb33ca30df Bacteria;Verrucomicrobia;Verrucomicrobiae;Pedosphaerales;Pedosphaeraceae;ADurb.Bin063-1	27.2187	-4.87757	0.0148246	0.0381587	Inoculum Sludge
7892a78a05cadeb140a4db35b53c09af Bacteria;Acidobacteria;c5LKS83;metagenome;metagenome;metagenome;metagenome	27.2187	-4.87757	0.0148246	0.0381587	Inoculum Sludge
9ef93d5a24672cac204c9c73f472782b Archaea;Euryarchaeota;Methanobacteria;Methanobacteriales;Methanobacteriaceae;Methanobrevibacter	27.0339	5.09888	0.00954795	0.0298254	R2 Attached
b0a34271d9f16f20067e5d5948fbb3fc Bacteria;Proteobacteria;Gammaproteobacteria;Alteromonadales;Shewanellaceae;Shewanella	26.9041	5.09185	0.00958641	0.0298859	R2 Attached
b2646e604c3254a0e661c75e8ec9dc78 Archaea;Euryarchaeota;Methanomicrobia;Methanosarcinales;Methanosaetaceae;Methanosaeta;uncultured Methanosarcinales archaeon	26.8838	-4.85917	0.00572222	0.0200791	Inoculum Sludge
b364cc0f94f74e65e0e5dca82803ef84 Archaea;Euryarchaeota;Methanomicrobia;Methanosarcinales;Methanosaetaceae;Methanosaeta;uncultured Methanosarcinales archaeon	26.8548	-4.85763	0.00214117	0.00893582	Inoculum Sludge
57882809e9ff3fa482f125580af941a8 Bacteria;Firmicutes;BRH-c20a;uncultured Peptococcaceae bacterium;uncultured Peptococcaceae bacterium;uncultured Peptococcaceae bacterium;uncultured Peptococcaceae bacterium	26.7464	5.08302	0.00116201	0.00542848	R2 Attached
8416d917a49c96bb49d395cb9319ad27 Bacteria;Firmicutes;Clostridia;Clostridiales;Ruminococcaceae	26.7354	5.0824	0.00968891	0.0299667	R2 Attached
96c634819ee8f298326ead442be97c61 Bacteria;Firmicutes;Clostridia;Clostridiales;Ruminococcaceae	26.7354	5.0824	0.00968891	0.0299667	R2 Attached
074c2fb88b9ccd93f3a30c1473b2d21a Bacteria;Proteobacteria;Deltaproteobacteria;Desulfovibrionales;Desulfomicrobiaceae;Desulfomicrobium	26.6468	5.07758	0.0038507	0.0144171	R2 Attached
2aeb9492d2d8b2b99638f9e86a989457 Bacteria;Proteobacteria;Gammaproteobacteria;Betaproteobacteriales;Methylophilaceae	26.6278	-4.84505	0.0151793	0.03879	Inoculum Sludge
a8bcc815283ed092ab4626fae71e6787 Bacteria;Firmicutes;Clostridia;Clostridiales;Clostridiaceae 1;Proteiniclasticum	26.6071	5.07536	0.00972787	0.0300023	R2 Attached
6796006d77d5132d18e4e8a6275028cb Bacteria;Actinobacteria;Actinobacteria;Propionibacteriales;Propionibacteriaceae;Propionicicella	26.4976	-4.8377	0.00596569	0.0207473	Inoculum Sludge
6a2125de453e01fd6833301f1e5c5228 Archaea;Crenarchaeota;Bathyarchaeia	26.4645	-4.83562	0.00196683	0.0083417	Inoculum Sludge
a53399a9476b1ca3723d70dd61738b39 Archaea;Euryarchaeota;Methanomicrobia;Methanosarcinales;Methanosaetaceae;Methanosaeta;uncultured Methanosarcinales archaeon	26.452	-4.83492	0.0153909	0.0390385	Inoculum Sludge
dffe4312c354ec0fc0e858b828f69fc1 Bacteria;Proteobacteria;Gammaproteobacteria;Betaproteobacteriales;Procabacteriaceae;Procabacter	26.4369	5.06572	0.00983356	0.0301755	R2 Attached
ab3ae1e764d452087407965dc3a28497 Bacteria;Cloacimonetes;Cloacimonadia;Cloacimonadales;Cloacimonadaceae;uncultured bacterium;uncultured bacterium	26.3757	-4.83084	0.0153699	0.0390385	Inoculum Sludge
7cc879123e7b98c9aaa8c8f1e0dd219b Bacteria;Actinobacteria;Actinobacteria;Propionibacteriales;Propionibacteriaceae;Brooklawnia	26.3131	-4.82721	0.00599657	0.0208085	Inoculum Sludge
64b82e06a737dc47ddcb0cd1a1524f6e Bacteria;Proteobacteria;Alphaproteobacteria;Paracaedibacterales;Paracaedibacteraceae;Candidatus Paracaedibacter;endosymbiont of Acanthamoeba sp. KA/E9	26.3101	5.05869	0.00987302	0.0302373	R2 Attached
eb24de63333b33c6e79e3f7dc0d36e90 Bacteria;Actinobacteria;Actinobacteria	26.2861	-4.82569	0.00596459	0.0207473	Inoculum Sludge
5e0b3538614683a18da8ffff575d6438 Bacteria;Armatimonadetes;uncultured	26.206	-4.82096	0.00604573	0.0209327	Inoculum Sludge
66b4de052ec2a40c4097a958cf2ba8cc Bacteria;Chloroflexi;Anaerolineae;SBR1031	26.1964	-4.82042	0.0155882	0.0394112	Inoculum Sludge
dcb7cb973c45f64addfbe77f16a99e84 Bacteria;Aegiribacteria	26.1505	-4.8176	0.00640263	0.021878	Inoculum Sludge
3e135d6db270f739faf1128a89ad2873 Archaea;Euryarchaeota;Methanomicrobia;Methanomicrobiales;Methanoregulaceae;Methanoregula	26.1389	-4.81722	0.002321	0.00953376	Inoculum Sludge
3dd45ab6b68546a883ca9c276789b141 Bacteria;Bacteroidetes;Bacteroidia;Bacteroidales;Dysgonomonadaceae	26.1283	5.04832	0.00125287	0.00576691	R2 Attached
e1b79a29c1feaa3c54fc0c0a19065ab4 Bacteria;Firmicutes;Negativicutes;Selenomonadales;Veillonellaceae;Sporomusa	26.0742	5.04528	0.00387885	0.0144878	R2 Attached
0a8aa3619bdaa56d0afd9c15247e97d0 Bacteria;Bacteroidetes;Bacteroidia;Bacteroidales;Bacteroidetes vadinHA17;uncultured bacterium SHA-54;uncultured bacterium SHA-54	25.9538	-4.80651	0.00619813	0.0213658	Inoculum Sludge
ccf11de4307d3712577ae62f1b6e0226 Bacteria;Proteobacteria;Gammaproteobacteria;Betaproteobacteriales;Methylophilaceae	25.8917	-4.80274	0.00655265	0.0222533	Inoculum Sludge
f14d414ae41c001ef63588a123bd7404 Bacteria;Bacteroidetes;Bacteroidia;Bacteroidales;Bacteroidetes vadinHA17;uncultured bacterium SHA-54;uncultured bacterium SHA-54	25.8685	-4.80168	0.00630173	0.0216752	Inoculum Sludge
60ddd17fff6be68dc5c1adf9f5f8d440 Bacteria;Proteobacteria;Gammaproteobacteria;Betaproteobacteriales;Methylophilaceae	25.7901	-4.79697	0.00647737	0.0220852	Inoculum Sludge
dcc5783999d3bb76752635bbc0df2ec8 Bacteria;Omnitrophicaeota;Omnitrophia;Omnitrophales;Omnitrophaceae;Candidatus Omnitrophus;uncultured bacterium	25.682	-4.79079	0.00635259	0.0217658	Inoculum Sludge
f62b6f7111feb83bba5c517157fe7fc0 Bacteria;Spirochaetes;Spirochaetia;Spirochaetales;Spirochaetaceae;uncultured;uncultured bacterium	25.6417	-4.78851	0.00227721	0.00940327	Inoculum Sludge
25ce23d60c476ffdd772d623c97287bd Bacteria;Proteobacteria;Gammaproteobacteria;Pseudomonadales;Pseudomonadaceae;Pseudomonas	25.6191	-4.78737	0.0159679	0.0399199	Inoculum Sludge
b28d1af5e246bc164821fc092a9e2fb0 Bacteria;Bacteroidetes;Bacteroidia;Bacteroidales;Dysgonomonadaceae	25.6191	-4.78737	0.0159679	0.0399199	Inoculum Sludge
79e30de9d93e5f05d48e3a7dd8db0188 Bacteria;Firmicutes;Clostridia;Clostridiales;Family XI;Sedimentibacter	25.6191	-4.78737	0.0159679	0.0399199	Inoculum Sludge
abaccf9d301366dc655fffd16b9d35e1 Bacteria;Firmicutes;Clostridia;Clostridiales;Ruminococcaceae;uncultured;uncultured Acetivibrio sp.	25.6191	-4.78737	0.0159679	0.0399199	Inoculum Sludge
bf46e721510c6f7bf1e7bf4664f8bb46 Bacteria;Proteobacteria;Gammaproteobacteria;Xanthomonadales;Xanthomonadaceae;Stenotrophomonas	25.5414	5.0145	0.00898483	0.028638	R2 Attached
b05662fb61eae8935f78db6d8392d19e Bacteria;Firmicutes;Clostridia;Clostridiales;Lachnospiraceae	25.5414	5.0145	0.00898483	0.028638	R2 Attached
e3789e2bd02d9f4857a9db9b03f2b0a5 Bacteria;Bacteroidetes;Bacteroidia;Bacteroidales;Bacteroidaceae;Bacteroides	25.5414	5.0145	0.00898483	0.028638	R2 Attached
209ae50e61f547b895087f10edb5039e Bacteria;Synergistetes;Synergistia;Synergistales;Synergistaceae;Thermovirga	25.4192	-4.77543	0.00278151	0.0110431	Inoculum Sludge
fdc295b4d4940800460681fe2987348d Bacteria;Synergistetes;Synergistia;Synergistales;Synergistaceae;Thermovirga	25.3578	-4.7719	0.00240957	0.0098459	Inoculum Sludge
9e7a75ae6a5804f042781bc3a34c6ca6 Bacteria;Epsilonbacteraeota;Campylobacteria;Campylobacterales;Arcobacteraceae;Arcobacter	25.2947	-4.76826	0.00283518	0.0112047	Inoculum Sludge
569bda28141554226cefd1858a1442b4 Bacteria;Chloroflexi;Anaerolineae;Anaerolineales;Anaerolineaceae	25.2567	-4.76574	0.00704578	0.0236623	Inoculum Sludge
c51a3677571bc79cea7a4abd3dd73b45 Bacteria;Proteobacteria;Deltaproteobacteria;Syntrophobacterales;Syntrophaceae	25.1742	-4.76092	0.0164236	0.0404172	Inoculum Sludge
765ece7b4639a33464097ef6b2e9e909 Bacteria;Bacteroidetes;Bacteroidia;Flavobacteriales;Flavobacteriaceae;Flavobacterium	25.1223	4.99	0.00928174	0.0293453	R2 Attached
c6686b2c6c83ec139942e6220710c9e0 Bacteria;Chloroflexi;Anaerolineae;Anaerolineales;Anaerolineaceae;uncultured	25.1148	-4.75764	0.0163897	0.0404172	Inoculum Sludge
10c4bdf0616cb096dde32d020b794e4f Bacteria;Proteobacteria;Alphaproteobacteria;Parvibaculales;Parvibaculaceae;Parvibaculum;sediment bacterium 22-39	25.1148	-4.75764	0.0163897	0.0404172	Inoculum Sludge
2da4bfac1c763b3386a1ca3a50beba36 Bacteria;Bacteroidetes;Bacteroidia;Bacteroidales	25.1148	-4.75764	0.0163897	0.0404172	Inoculum Sludge
af3425e7a3ee46e17a79e6708f822b2d Bacteria;Thermotogae;Thermotogae;Kosmotogales;Kosmotogaceae;Mesotoga	25.0332	-4.75268	0.00715952	0.0238905	Inoculum Sludge
11599ee52a866e8cf774cefd143ac2e1 Bacteria;Thermotogae;Thermotogae;Kosmotogales;Kosmotogaceae;Mesotoga	25.0304	-4.75224	0.00715055	0.0238905	Inoculum Sludge
7f1cc0fd43ccc3f1600c8fcec1e38243 Bacteria;Thermotogae;Thermotogae;Kosmotogales;Kosmotogaceae;Mesotoga	25.0266	-4.75201	0.00692394	0.0233534	Inoculum Sludge
6dd28b70ce5065f91695de7b5cc20bc2 Bacteria;Actinobacteria;Actinobacteria;Micrococcales;Microbacteriaceae	25.0014	-4.75082	0.00678322	0.0229778	Inoculum Sludge
1ecb5f4dc60459dda43e24c9bdb32180 Bacteria;Firmicutes;Clostridia;Clostridiales;Ruminococcaceae;Pygmaiobacter;Pygmaiobacter massiliensis	24.9444	4.97931	0.00942683	0.0296841	R2 Attached
edd55747b0ee2306c6223f98886c04ab Bacteria;Proteobacteria;Deltaproteobacteria;Myxococcales;UASB-TL25;uncultured bacterium;uncultured bacterium	24.9186	-4.74566	0.0166449	0.0405924	Inoculum Sludge
70ee69c669345293b1efe8c321209361 Archaea;Euryarchaeota;Methanobacteria;Methanobacteriales;Methanobacteriaceae;Methanobrevibacter	24.9062	4.97709	0.00456868	0.016784	R2 Attached
7a10f83656d8b8461323ff65178bc43c Bacteria;Proteobacteria;Deltaproteobacteria	24.8626	-4.74254	0.0166081	0.0405924	Inoculum Sludge
86b18cd3f50b00f0540664f7e02f76e7 Bacteria;Bacteroidetes;Bacteroidia;Flavobacteriales;Flavobacteriaceae;Flavobacterium	24.8626	-4.74254	0.0166081	0.0405924	Inoculum Sludge
153f8d1f9707c9f1248bf3014e4544be Bacteria;Firmicutes;Clostridia;Clostridiales;Ruminococcaceae	24.8253	4.9723	0.00950704	0.0298167	R2 Attached
61296f76dc140cc69a9009e3fe68f190 Bacteria;Planctomycetes;Pla3 lineage	24.663	-4.73023	0.0168714	0.0405924	Inoculum Sludge
203aeab90e4cfeb84230e807f79af56e Bacteria;Proteobacteria;Deltaproteobacteria;Sva0485	24.663	-4.73023	0.0168714	0.0405924	Inoculum Sludge
911616a2fe041b22240122a6698d0c75 Bacteria;Bacteroidetes;Bacteroidia;Sphingobacteriales;Lentimicrobiaceae	24.663	-4.73023	0.0168714	0.0405924	Inoculum Sludge
bdb1ee9147bdf8701db787367c959c23 Bacteria;Firmicutes;Clostridia;Clostridiales;Ruminococcaceae;Oscillibacter	24.6459	4.96138	0.0096574	0.0299667	R2 Attached
dcd251d19033e2131014b1c2f685b1aa Bacteria;Proteobacteria;Deltaproteobacteria;Deltaproteobacteria Incertae Sedis;Syntrophorhabdaceae;Syntrophorhabdus	24.6104	-4.72729	0.0168315	0.0405924	Inoculum Sludge
9ea01e955279134b1868200b2a2a9ac9 Bacteria;Verrucomicrobia;Verrucomicrobiae;Pedosphaerales;Pedosphaeraceae;ADurb.Bin063-1	24.6104	-4.72729	0.0168315	0.0405924	Inoculum Sludge
54581bae5f816afac23fef77bc9a0ac0 Bacteria;Proteobacteria;Deltaproteobacteria;Desulfovibrionales;Desulfovibrionaceae;Desulfovibrio	24.5665	4.95669	0.00471474	0.0171995	R2 Attached
8eeab1fa4db39a1a9525f0cf1807fa6b Bacteria;Firmicutes;Clostridia;Clostridiales;Ruminococcaceae	24.5283	4.95439	0.00973877	0.0300023	R2 Attached
443283aa5986f36d2b6d305c7dc27ecf Bacteria;Chloroflexi;Anaerolineae;Anaerolineales;Anaerolineaceae;Pelolinea	24.4075	-4.71463	0.0171034	0.0405924	Inoculum Sludge
c72172bfbb95c2da5ad3520a06b40035 Bacteria;Spirochaetes;Spirochaetia;Spirochaetales;Spirochaetaceae;Spirochaeta 2	24.4075	-4.71463	0.0171034	0.0405924	Inoculum Sludge
23a67de7b3f2c78ff547d7fe5e07f012 Archaea;Crenarchaeota;Bathyarchaeia	24.388	-4.71347	0.00259853	0.0104274	Inoculum Sludge
18268796728eaf12dd596d1dc8ad525f Bacteria;Omnitrophicaeota;uncultured bacterium;uncultured bacterium;uncultured bacterium;uncultured bacterium;uncultured bacterium	24.3582	-4.71187	0.0170603	0.0405924	Inoculum Sludge
08749cbb658a13d00c7f97f0f13d3c02 Bacteria;Thermotogae;Thermotogae;Petrotogales;Petrotogaceae;SC103;uncultured bacterium	24.3522	-4.71133	0.00270549	0.0108012	Inoculum Sludge
20596d47b2c0228aa88aa0c9bf260239 Bacteria;Proteobacteria;Deltaproteobacteria;Desulfovibrionales;Desulfovibrionaceae;Desulfovibrio	24.3184	4.94151	0.00507874	0.0183139	R2 Attached
c8b2d2c35151977b8a9e5a44a0a01257 Bacteria;Firmicutes;Clostridia;Clostridiales;Ruminococcaceae;Oscillibacter	24.2924	4.93996	0.00465851	0.0170739	R2 Attached
e30fbb2eed9099c3faee441de88158c1 Bacteria;Synergistetes;Synergistia;Synergistales;Synergistaceae;JGI-0000079-D21;uncultured Synergistetes bacterium	24.0086	-4.68981	0.00794502	0.0259041	Inoculum Sludge
d40448c06863b07e7e0dc3f71a4c1ea9 Bacteria;Spirochaetes;Spirochaetia;Spirochaetales;Spirochaetaceae;GWE2-31-10	23.9927	-4.68915	0.00748289	0.0245508	Inoculum Sludge
e93362eb20f3940a98597c7bacb3bb36 Bacteria;Actinobacteria;Actinobacteria;Actinomycetales;Actinomycetaceae;Actinomyces	23.9344	4.91787	0.0102222	0.0308242	R2 Attached
6c408c3100839f52714896b4dd51b241 Bacteria;Chloroflexi;Anaerolineae;Anaerolineales;Anaerolineaceae;Leptolinea	23.897	-4.68297	0.00278725	0.0110431	Inoculum Sludge
0ebdb6fc72ea918592b42e586f76883e Bacteria;Synergistetes;Synergistia;Synergistales;Synergistaceae;JGI-0000079-D21	23.8963	-4.68292	0.0175845	0.0410998	Inoculum Sludge
fc54802139e649341f46dcd5afc5c70d Bacteria;Omnitrophicaeota;uncultured bacterium;uncultured bacterium;uncultured bacterium;uncultured bacterium;uncultured bacterium	23.8963	-4.68292	0.0175845	0.0410998	Inoculum Sludge
1b2ee2922180ce4d8bb1810fd00cc988 Bacteria;Acidobacteria;Thermoanaerobaculia;Thermoanaerobaculales;Thermoanaerobaculaceae;Thermoanaerobaculum;uncultured bacterium	23.8963	-4.68292	0.0175845	0.0410998	Inoculum Sludge
410baa6fb4357ed461073b1654cda099 Bacteria;Proteobacteria;Deltaproteobacteria;Syntrophobacterales;Syntrophaceae	23.8553	-4.68042	0.00302068	0.011789	Inoculum Sludge
df3859b12afcd81b6b7598c4a0f0af90 Bacteria;Chloroflexi;Anaerolineae;SBR1031	23.8539	-4.68052	0.0175347	0.0410998	Inoculum Sludge
a99531b14c1a4c1b07b78a50551d340c Bacteria;Bacteroidetes;Bacteroidia;Sphingobacteriales;Sphingobacteriaceae;Pedobacter	23.8539	-4.68052	0.0175347	0.0410998	Inoculum Sludge
675896b81b0f5cfe158e7752693042a6 Bacteria;Bacteroidetes;Bacteroidia;Bacteroidales;Bacteroidetes vadinHA17	23.792	-4.67649	0.00789239	0.0257862	Inoculum Sludge
1e7111ff128d542b507a14b020f72ea9 Bacteria;Chloroflexi;Anaerolineae;SJA-15;uncultured bacterium;uncultured bacterium;uncultured bacterium	23.6552	-4.66746	0.0179052	0.0413012	Inoculum Sludge
03b8f6e4a001468f7072338df6495215 Bacteria;Proteobacteria;Deltaproteobacteria;SAR324 clade(Marine group B);uncultured bacterium zdt-33i5;uncultured bacterium zdt-33i5;uncultured bacterium zdt-33i5	23.6408	-4.6668	0.0178342	0.0413012	Inoculum Sludge
e5c896762516ccb856a38a7cd2afb65d Bacteria;Planctomycetes;Planctomycetacia;Pirellulales;Pirellulaceae;Pir4 lineage	23.6408	-4.6668	0.0178342	0.0413012	Inoculum Sludge
046441ddf612ecd5197cecd8f514cdaf Bacteria;Firmicutes;Clostridia;Clostridiales;Peptostreptococcaceae;Proteocatella	23.6017	-4.66459	0.0177806	0.0413012	Inoculum Sludge
de22827269f7b88bbec0403a5fea77ce Bacteria;Firmicutes;Clostridia;Clostridiales;Family XI;Sedimentibacter	23.5055	4.89072	0.00506882	0.0183139	R2 Attached
2d600aafcd29c254ee8eb28a1dd4cc93 Bacteria;Firmicutes;Negativicutes;Selenomonadales;Acidaminococcaceae;uncultured	23.4641	4.88815	0.00510836	0.0183362	R2 Attached
10df57032d9f52b77390b1475b1f32c3 Bacteria;Proteobacteria;Gammaproteobacteria;Pseudomonadales;Pseudomonadaceae;Pseudomonas	23.4058	-4.65179	0.0079893	0.0259943	Inoculum Sludge
58210bb1a588217fe4f383285938c271 Bacteria;Patescibacteria;Saccharimonadia;Saccharimonadales	23.3964	-4.65096	0.0181652	0.0413012	Inoculum Sludge
06d4fb7440002286fd797dea8e37371a Bacteria;Proteobacteria;Deltaproteobacteria	23.3964	-4.65096	0.0181652	0.0413012	Inoculum Sludge
6bd45088d90e2d04fee1b75d08d537d5 Bacteria;BRC1;uncultured organism;uncultured organism;uncultured organism;uncultured organism;uncultured organism	23.3852	-4.6505	0.01809	0.0413012	Inoculum Sludge
22558856e15a5d18fbf64ddc20558714 Bacteria;Firmicutes;Clostridia;Clostridiales;Ruminococcaceae;Ruminiclostridium 1	23.3852	-4.6505	0.01809	0.0413012	Inoculum Sludge
ee47b86cfa9cb66362c3e8828450720d Bacteria;Firmicutes;Clostridia;Clostridiales;Family XIII;Anaerovorax	23.3495	-4.64848	0.0180327	0.0413012	Inoculum Sludge
7c02e46cb26ffaccf19a4181d462a367 Bacteria;Proteobacteria;Gammaproteobacteria;Pseudomonadales;Pseudomonadaceae;Pseudomonas	23.3495	-4.64848	0.0180327	0.0413012	Inoculum Sludge
18d2c8416223c7cca1ec3e1386aa244e Bacteria;Bacteroidetes;Bacteroidia;Bacteroidales;Tannerellaceae;Macellibacteroides;uncultured bacterium	23.3405	4.88041	0.0107334	0.0319351	R2 Attached
ef1baa95d76138256442d1cffb6dee03 Bacteria;Firmicutes;Clostridia;Clostridiales;Ruminococcaceae;Ruminococcaceae UCG-009	23.3405	4.88041	0.0107334	0.0319351	R2 Attached
fd8e9ad403bb14b2a0c1adb16f34adb3 Bacteria;Chloroflexi;Anaerolineae	23.2884	-4.64408	0.00817299	0.0264818	Inoculum Sludge
eaff263da3168122f2b8fe48847d574e Bacteria;Firmicutes;Clostridia;Clostridiales;Ruminococcaceae	23.2606	4.87504	0.0108288	0.0321576	R2 Attached
69b078a3316ce4bc88c5c0edc04734bc Bacteria;Thermotogae;Thermotogae;Kosmotogales;Kosmotogaceae;Mesotoga	23.19	-4.63785	0.00896369	0.028638	Inoculum Sludge
e9f24fc162e7cec0cea6967784f3c723 Bacteria;Synergistetes;Synergistia;Synergistales;Synergistaceae;Thermovirga	23.1651	-4.63659	0.00885714	0.0284629	Inoculum Sludge
d68c2c3d4ce6e7e6f2ec3b82241234e2 Bacteria;Spirochaetes;Leptospirae;Leptospirales;Leptospiraceae;RBG-16-49-21	23.1377	-4.63428	0.018432	0.0414454	Inoculum Sludge
c397a03f342eded03e26d3d5c204bedb Bacteria;Armatimonadetes;uncultured	23.1296	-4.63401	0.0183525	0.0413261	Inoculum Sludge
94b7d937698800bd110b38c9b18b1b97 Bacteria;Lentisphaerae;Lentisphaeria;Victivallales	23.1296	-4.63401	0.0183525	0.0413261	Inoculum Sludge
2d29e7a8fcb6af51b23447588397c42b Bacteria;Proteobacteria;Gammaproteobacteria;Betaproteobacteriales;Burkholderiaceae;Janthinobacterium	23.1137	4.86578	0.00539964	0.0191186	R2 Attached
79b13ec1225dd3a0d1876e0ed6ddf429 Bacteria;Planctomycetes;Phycisphaerae;mle1-8;uncultured bacterium;uncultured bacterium;uncultured bacterium	23.0973	-4.63221	0.0161437	0.0402307	Inoculum Sludge
2fb3a93851521d6c997537edacba4de4 Bacteria;Bacteroidetes;Bacteroidia;Bacteroidales;Dysgonomonadaceae;Dysgonomonas	23.0435	4.86131	0.0109999	0.0324809	R2 Attached
0d56bd702b28bec7ea81c63ea001c494 Bacteria;Firmicutes;Clostridia;Clostridiales;Ruminococcaceae;Ruminococcaceae NK4A214 group	22.9607	4.85567	0.0111006	0.0325936	R2 Attached
7acadecc39c27f297d0c02a2aeae152b Bacteria;Proteobacteria;Deltaproteobacteria;Desulfovibrionales;Desulfomicrobiaceae;Desulfomicrobium	22.8883	4.85104	0.00559229	0.0197116	R2 Attached
813f9bc38799695b01ec8251d614ef42 Bacteria;Planctomycetes;Phycisphaerae;MSBL9;SG8-4;metagenome;metagenome	22.8789	-4.61739	0.0187057	0.0417721	Inoculum Sludge
64bc23cdadbc447a8649ae3248cff49f Bacteria;Planctomycetes;Phycisphaerae;Pla1 lineage;uncultured bacterium;uncultured bacterium;uncultured bacterium	22.8741	-4.61733	0.0164768	0.0404172	Inoculum Sludge
2b6cedb1ebba4726447a03b7cfbcb2cc Bacteria;Bacteroidetes;Bacteroidia;Flavobacteriales;Weeksellaceae;Chryseobacterium	22.8549	4.84891	0.0111857	0.0327209	R2 Attached
1cffa9801543335575ffbcea6d1a1722 Bacteria;Proteobacteria;Gammaproteobacteria;Betaproteobacteriales;Rhodocyclaceae	22.8451	-4.61573	0.0164722	0.0404172	Inoculum Sludge
a492b4da842372a385c5ce9bfb7d6ae8 Bacteria;Proteobacteria;Gammaproteobacteria;Xanthomonadales;Xanthomonadaceae;Stenotrophomonas	22.6607	4.83603	0.01138	0.0332272	R2 Attached
0bf0ef4f218fc8b47707615fe6b49761 Bacteria;Proteobacteria;Alphaproteobacteria;Parvibaculales;Parvibaculaceae;Parvibaculum;sediment bacterium 22-39	22.6185	-4.60046	0.0168175	0.0405924	Inoculum Sludge
eedb6a04fca4f81d20a5f7078f2aa18f Bacteria;Modulibacteria;Moduliflexia;Moduliflexales;Moduliflexaceae	22.3629	-4.58339	0.0171662	0.0405924	Inoculum Sludge
0ad42e33e8ca559fb5eb52b0244f2c41 Bacteria;Thermotogae;Thermotogae;Petrotogales;Petrotogaceae;SC103;metagenome	22.3629	-4.58339	0.0171662	0.0405924	Inoculum Sludge
1190cc8d0eaf38b714ebbfac4b139511 Bacteria;Proteobacteria;Gammaproteobacteria;Betaproteobacteriales;Burkholderiaceae	22.3629	-4.58339	0.0171662	0.0405924	Inoculum Sludge
f558f4c8f0235330a0d49d72f0ee8dd4 Bacteria;Chloroflexi;Anaerolineae;RBG-13-54-9;uncultured bacterium;uncultured bacterium;uncultured bacterium	22.3408	-4.5822	0.0171524	0.0405924	Inoculum Sludge
502eeadd31edf05e379944a3b8ae5a43 Bacteria;Thermotogae;Thermotogae;Petrotogales;Petrotogaceae;SC103	22.3408	-4.5822	0.0171524	0.0405924	Inoculum Sludge
b447a995a7c8a93938969199739e8061 Bacteria;Firmicutes;Clostridia;Clostridiales;Ruminococcaceae;Ruminiclostridium 1	22.3408	-4.5822	0.0171524	0.0405924	Inoculum Sludge
4748675ff5a6dd40cd04f510c108a1d8 Bacteria;Planctomycetes;Planctomycetacia;Pirellulales;Pirellulaceae;Pir4 lineage	22.3408	-4.5822	0.0171524	0.0405924	Inoculum Sludge
d560045e38282ca7fedba7e1a06f79ae Bacteria;Proteobacteria;Alphaproteobacteria;Rhizobiales;Rhizobiaceae;Ochrobactrum	22.1526	4.80243	0.0118482	0.0342742	R2 Attached
89ddcec65305bc3ddfdd376575f1ead1 Bacteria;Firmicutes;Clostridia;Clostridiales;Family XIII;Anaerovorax	22.1027	-4.56551	0.0175716	0.0410998	Inoculum Sludge
12e53fbcf4441c0716ebbcaf236833b1 Bacteria;Proteobacteria;Alphaproteobacteria;Paracaedibacterales;Paracaedibacteraceae;Candidatus Paracaedibacter;endosymbiont of Acanthamoeba sp. KA/E9	22.0607	4.79594	0.0119662	0.0343741	R2 Attached
7f4533d267be5337fed6fca305f35a43 Bacteria;Firmicutes;Clostridia;Clostridiales;Lachnospiraceae;Lachnoclostridium 5	21.9595	4.7892	0.012054	0.0344244	R2 Attached
a4794863da9401de767c9fa8fe0c4c49 Bacteria;Firmicutes;Negativicutes;Selenomonadales;Veillonellaceae;Sporomusa	21.9595	4.7892	0.012054	0.0344244	R2 Attached
5be37cb6388410f0e07113b020eca4c0 Bacteria;Firmicutes;Negativicutes;Selenomonadales;Veillonellaceae;Pelosinus	21.8556	4.78226	0.0121448	0.0345576	R2 Attached
3a368001e936226d0f89dd32f1b7b3b0 Bacteria;Cloacimonetes;Cloacimonadia;Cloacimonadales;Cloacimonadaceae;uncultured bacterium;uncultured bacterium	21.8518	-4.54862	0.0178884	0.0413012	Inoculum Sludge
350ba282cf312b3282a9fefa1d4106b7 Bacteria;Bacteroidetes;Bacteroidia;Flavobacteriales;Flavobacteriaceae;Flavobacterium	21.844	-4.54779	0.0179425	0.0413012	Inoculum Sludge
33801db3d51b7693b7273dc763fdec26 Bacteria;Planctomycetes;Phycisphaerae;mle1-8;uncultured bacterium;uncultured bacterium;uncultured bacterium	21.8364	-4.54787	0.0178646	0.0413012	Inoculum Sludge
ba2d012265310d9dd300bfaaec9c6c8f Bacteria;Planctomycetes;Phycisphaerae;MSBL9;KCLunmb-38-53;uncultured bacterium;uncultured bacterium	21.8364	-4.54787	0.0178646	0.0413012	Inoculum Sludge
27feeb367f5a74bde9c5a94128273ae8 Bacteria;Firmicutes;Clostridia;Clostridiales;Ruminococcaceae;Oscillibacter	21.7607	4.77547	0.0122691	0.0348478	R2 Attached
d15e4b1666059e255987fc1b66191239 Bacteria;Chloroflexi;Anaerolineae;SBR1031;toluene-degrading methanogenic consortium bacterium;toluene-degrading methanogenic consortium bacterium;toluene-degrading methanogenic consortium bacterium	21.7233	-4.53956	0.00947115	0.0297638	Inoculum Sludge
ee64d238b0bd641e65334a6b87fdf111 Bacteria;Bacteroidetes;Bacteroidia;Bacteroidales;Dysgonomonadaceae;uncultured	21.6621	-4.53578	0.00993497	0.0303095	Inoculum Sludge
983b4806041c8975df325e5a71da0877 Bacteria;Firmicutes;Clostridia;Clostridiales;Ruminococcaceae;Anaerofilum	21.661	4.76874	0.0123579	0.03491	R2 Attached
d0cf9d311000a9e292a4d46c4d47ed81 Bacteria;Firmicutes;Negativicutes;Selenomonadales;Veillonellaceae;Pelosinus	21.661	4.76874	0.0123579	0.03491	R2 Attached
cbbf00cd4076eba4bd47cec9e458a5f6 Bacteria;Actinobacteria;Actinobacteria;Corynebacteriales;Nocardiaceae;Rhodococcus	21.6121	4.76546	0.00616833	0.02131	R2 Attached
c318a1e12c34407c2907b3f7b253c8cd Bacteria;Firmicutes;Clostridia;Clostridiales;Peptostreptococcaceae;Proteocatella	21.5962	-4.53092	0.0182623	0.0413012	Inoculum Sludge
a914770a459b37b004ae84db5b1b4f25 Bacteria;Omnitrophicaeota;Omnitrophia;Omnitrophales;Omnitrophaceae;Candidatus Omnitrophus;uncultured bacterium	21.5962	-4.53092	0.0182623	0.0413012	Inoculum Sludge
5d4b75ad9fdd21cefc8e49c16b409070 Bacteria;Chloroflexi;Anaerolineae;SJA-15	21.5962	-4.53092	0.0182623	0.0413012	Inoculum Sludge
279875dd1fe876e8fc967d7df5d2599e Bacteria;Firmicutes;Clostridia;Clostridiales;Christensenellaceae;uncultured	21.5962	-4.53092	0.0182623	0.0413012	Inoculum Sludge
f603a6159f0c3d5fe1e2564a302c569c Bacteria;Planctomycetes;Phycisphaerae;Pla1 lineage;uncultured bacterium;uncultured bacterium;uncultured bacterium	21.5842	-4.5304	0.018233	0.0413012	Inoculum Sludge
66e1330c9023f443a2f7d915fb452cef Bacteria;Chloroflexi;Anaerolineae;Anaerolineales;Anaerolineaceae;uncultured	21.3949	-4.51674	0.00993604	0.0303095	Inoculum Sludge
bd6d9abdb03f1958793f12d90affc6d2 Bacteria;Firmicutes;Clostridia;Clostridiales;Ruminococcaceae;Oscillibacter	21.3625	4.74798	0.0126701	0.0354718	R2 Attached
5e946ab6a11a02c020afadd9f961eef7 Bacteria;Proteobacteria;Alphaproteobacteria;Rhizobiales;Rhizobiaceae;Ochrobactrum	21.3625	4.74798	0.0126701	0.0354718	R2 Attached
2145d206c7695832c7f910b9ae4d381d Bacteria;Chloroflexi;Anaerolineae;Anaerolineales;Anaerolineaceae;uncultured	21.3406	-4.513	0.0186448	0.041744	Inoculum Sludge
4bbde1e46f2b80b0f84a446ecf7514ad Bacteria;Proteobacteria;Gammaproteobacteria;Betaproteobacteriales	21.3406	-4.513	0.0186448	0.041744	Inoculum Sludge
b817d5a8683c69000cf2307a921b9cce Bacteria;Proteobacteria;Deltaproteobacteria;Desulfovibrionales;Desulfovibrionaceae;Desulfovibrio	21.3347	4.74612	0.0031003	0.0120396	R2 Attached
1480d5ec589a9feb6d0566f35aaace0b Bacteria;Chloroflexi;Anaerolineae;SJA-15	21.332	-4.51271	0.0186099	0.041744	Inoculum Sludge
42dd87f6b68588e27afe37b4074ae52c Bacteria;Proteobacteria;Alphaproteobacteria;Azospirillales;Inquilinaceae;Inquilinus;uncultured alpha proteobacterium	21.3265	-4.5117	0.0187107	0.0417721	Inoculum Sludge
7121dc6ac9017f9ee2172b503f8ddbc9 Bacteria;Epsilonbacteraeota;Campylobacteria;Campylobacterales;Arcobacteraceae;Arcobacter	21.3195	-4.51155	0.00409662	0.0152285	Inoculum Sludge
ca08a1c392d06f379406fe71fca6b948 Bacteria;Chloroflexi;Dehalococcoidia;FW22;uncultured organism;uncultured organism;uncultured organism	21.2768	-4.50858	0.00998685	0.0303095	Inoculum Sludge
2568090f313ba3461972f0ca0d5f518a Bacteria;Firmicutes;Negativicutes;Selenomonadales;Veillonellaceae;Sporomusa	21.2617	4.74105	0.0127628	0.0356676	R2 Attached
ce1cd629bf7c368a58021c37484c7954 Bacteria;FCPU426;uncultured bacterium;uncultured bacterium;uncultured bacterium;uncultured bacterium;uncultured bacterium	21.2323	-4.5055	0.00996266	0.0303095	Inoculum Sludge
824948371c31b4b938860d0ae7447af5 Bacteria;Firmicutes;Clostridia;Clostridiales;Lachnospiraceae;Tyzzerella	21.1191	4.73074	0.00655512	0.0222533	R2 Attached
9ac15431b0b1fe1e267d15f733ba3b76 Bacteria;Acidobacteria;Aminicenantia;Aminicenantales;metagenome;metagenome;metagenome	21.0851	-4.49485	0.0190361	0.0420191	Inoculum Sludge
a5e5442c63a7884e2039fd2949dbd448 Bacteria;Planctomycetes;Phycisphaerae;mle1-8;uncultured bacterium;uncultured bacterium;uncultured bacterium	21.0851	-4.49485	0.0190361	0.0420191	Inoculum Sludge
7acdf042806370a7da416696291136b8 Bacteria;Proteobacteria;Gammaproteobacteria;Xanthomonadales;Rhodanobacteraceae;Rhodanobacter	20.9869	-4.48797	0.0102961	0.0309523	Inoculum Sludge
4f070035adfda3484b9a07e3aca66206 Bacteria;Firmicutes;Clostridia;Clostridiales;Ruminococcaceae;Oscillibacter	20.9647	4.72	0.0130845	0.0363715	R2 Attached
3e4d43f637f12e0d086cf927532bd8bd Bacteria;Firmicutes;Clostridia;Clostridiales;Ruminococcaceae	20.9647	4.72	0.0130845	0.0363715	R2 Attached
c07191df6cdce8a9a7a30bdf14532653 Bacteria;Actinobacteria;Actinobacteria	20.9564	-4.48583	0.0101574	0.0306878	Inoculum Sludge
3f3597b2f201a9d6f472a56cbb3d1825 Bacteria;Proteobacteria;Deltaproteobacteria;Syntrophobacterales;Syntrophobacteraceae;Syntrophobacter	20.8277	-4.47666	0.0193896	0.0422275	Inoculum Sludge
77ac111b9056ce90ca283db454f7731a Bacteria;Chloroflexi;Anaerolineae;Anaerolineales;Anaerolineaceae;uncultured	20.8277	-4.47666	0.0193896	0.0422275	Inoculum Sludge
6ec6026882d94609c1eed1609ab78710 Bacteria;Proteobacteria;Alphaproteobacteria;Rhodobacterales;Rhodobacteraceae	20.8277	-4.47666	0.0193896	0.0422275	Inoculum Sludge
d318e172fd5aa0daa0cdbbab1f03cf38 Bacteria;Chloroflexi;Anaerolineae;Anaerolineales;Anaerolineaceae;Anaerolinea	20.8277	-4.47666	0.0193896	0.0422275	Inoculum Sludge
836a7a329e8fc79b3bcb065f2815b75e Bacteria;Proteobacteria;Gammaproteobacteria;Methylococcales;Methylomonaceae;Methylobacter	20.809	-4.47468	0.0195153	0.0423012	Inoculum Sludge
5012a8363f1b102a086a6bb6c03aecde Bacteria;Actinobacteria;Actinobacteria;Corynebacteriales;Nocardiaceae;Rhodococcus	20.7655	4.70555	0.0133203	0.036784	R2 Attached
0255ffb49e45b4410e890487379f82ea Bacteria;Bacteroidetes;Bacteroidia;Bacteroidales;Dysgonomonadaceae;Petrimonas	20.6678	4.69863	0.0134147	0.0368315	R2 Attached
f97c7af849a6e2248bc7dc8072da0f82 Bacteria;Firmicutes;Clostridia;Clostridiales;Lachnospiraceae;Tyzzerella	20.6678	4.69863	0.0134147	0.0368315	R2 Attached
a90e2ad8b360fa4b525e16aa5f2ff9f5 Bacteria;Firmicutes;Clostridia;Clostridiales;Ruminococcaceae;Hydrogenoanaerobacterium;uncultured bacterium	20.6678	4.69863	0.0134147	0.0368315	R2 Attached
193360f576ceb0ad52e7189bea155a97 Bacteria;TA06	20.6534	-4.46395	0.0109211	0.0323091	Inoculum Sludge
75c24c83a8d757ec7982ee3e55f87277 Bacteria;Spirochaetes;Spirochaetia;Spirochaetales;Spirochaetaceae;Spirochaeta 2;Spirochaeta sp.	20.5755	-4.4583	0.0197927	0.0424973	Inoculum Sludge
5fdf2dc408ee840ec4df60cbe10d011d Archaea;Euryarchaeota;Thermococci;Methanofastidiosales;Methanofastidiosaceae;Candidatus Methanofastidiosum;uncultured euryarchaeote	20.5755	-4.4583	0.0197927	0.0424973	Inoculum Sludge
a2f62192a1ee9fbdc12d781fd3d3de6e Bacteria;Chloroflexi;Anaerolineae;SBR1031;uncultured organism;uncultured organism;uncultured organism	20.5739	-4.45785	0.019846	0.0424973	Inoculum Sludge
145247a1946234e3288537482795d03d Bacteria;Acidobacteria;Subgroup 21;uncultured Acidobacterium sp.;uncultured Acidobacterium sp.;uncultured Acidobacterium sp.;uncultured Acidobacterium sp.	20.5502	-4.4558	0.0199317	0.0424973	Inoculum Sludge
63f85ab8472debe97c8d6f3d5eccd14d Bacteria;Bacteroidetes;Bacteroidia;Flavobacteriales;Flavobacteriaceae;Flavobacterium	20.5502	-4.4558	0.0199317	0.0424973	Inoculum Sludge
b7c06054bf6688ab159df8439826605e Bacteria;Proteobacteria;Gammaproteobacteria;Alteromonadales;Alteromonadaceae;Rheinheimera	20.5502	-4.4558	0.0199317	0.0424973	Inoculum Sludge
09bd7b1999fc76db7b6c0e687c168469 Archaea;Euryarchaeota;Methanomicrobia	20.3233	-4.4397	0.0202048	0.0428573	Inoculum Sludge
0486738f2d957d4b799704682c195cb7 Bacteria;Proteobacteria;Alphaproteobacteria;Caulobacterales;Caulobacteraceae;Brevundimonas	20.3233	-4.4397	0.0202048	0.0428573	Inoculum Sludge
74dd27d14908f89694dbf65bb4f30103 Bacteria;Bacteroidetes;Bacteroidia;Bacteroidales;Dysgonomonadaceae;uncultured	20.3184	-4.43899	0.0202648	0.0428573	Inoculum Sludge
787121f080a01207fe877fcc6e7ad2ba Bacteria;Proteobacteria;Deltaproteobacteria;Syntrophobacterales;Syntrophobacteraceae;Syntrophobacter	20.314	-4.43867	0.010888	0.0322723	Inoculum Sludge
4865b4460028754aa0e06a8fc40f4622 Bacteria;Atribacteria;Caldatribacteriia;Caldatribacteriales;Caldatribacteriaceae;Candidatus Caldatribacterium;Atribacteria bacterium JGI 0000079-F20	20.2915	-4.43668	0.0203576	0.0429954	Inoculum Sludge
79972d014eff7891007dd7de34cdaa25 Bacteria;Firmicutes;Clostridia;Clostridiales;Ruminococcaceae	20.2608	4.66852	0.0139127	0.0375336	R2 Attached
8044b312fcbf4b569d851d65d0f5da70 Bacteria;Firmicutes;Clostridia;Clostridiales;Ruminococcaceae;Caproiciproducens;uncultured organism	20.1945	4.66371	0.00736697	0.0243234	R2 Attached
bc357cc462f8391caf11fd59495c3e07 Bacteria;Thermotogae;Thermotogae;Kosmotogales;Kosmotogaceae;Mesotoga	20.1827	-4.42911	0.0119705	0.0343741	Inoculum Sludge
3a864062071777004b8f4a2a1ce4b1b0 Bacteria;Actinobacteria;Actinobacteria	20.1795	-4.42889	0.0110366	0.0325278	Inoculum Sludge
712c7287414a27eef01fddd6064fda53 Bacteria;Firmicutes;Clostridia;Clostridiales;Christensenellaceae;Christensenellaceae R-7 group	20.1685	4.66183	0.0140346	0.0376743	R2 Attached
7c31a3f52ed24d3c672eb40a57aa9187 Bacteria;Proteobacteria;Deltaproteobacteria;Desulfovibrionales;Desulfomicrobiaceae;Desulfomicrobium	20.0738	4.65492	0.0140995	0.0377491	R2 Attached
5de6f41b19da1503d43daf6c606424a5 Bacteria;Acidobacteria;Thermoanaerobaculia;Thermoanaerobaculales;Thermoanaerobaculaceae;Thermoanaerobaculum;uncultured bacterium	20.0711	-4.42085	0.0206261	0.0433869	Inoculum Sludge
4b137b95b1c1139a096bb8c3ed0be8a4 Bacteria;Bacteroidetes;Bacteroidia;Bacteroidales;Bacteroidetes vadinHA17	20.0711	-4.42085	0.0206261	0.0433869	Inoculum Sludge
fc96ab871e7468faca4f2f578610e730 Bacteria;Bacteroidetes;Bacteroidia;Sphingobacteriales;Lentimicrobiaceae	20.0628	-4.41989	0.0206931	0.0434693	Inoculum Sludge
9bdf1cdbd1807860600a735e62c30d3f Bacteria;Chloroflexi;Anaerolineae;SJA-15	20.0327	-4.4173	0.0207932	0.0435046	Inoculum Sludge
aeac27005552101b1469e988795cc347 Bacteria;Proteobacteria;Deltaproteobacteria;Syntrophobacterales;Syntrophaceae;Syntrophus	20.0327	-4.4173	0.0207932	0.0435046	Inoculum Sludge
d61ee631fb1d20a6c8aaafed6255b736 Archaea;Euryarchaeota;Methanomicrobia;Methanosarcinales;Methanosarcinaceae;Methanomethylovorans;uncultured archaeon	20.0327	-4.4173	0.0207932	0.0435046	Inoculum Sludge
fd86052ccc7530a803de5dda19c9b7cf Bacteria;Thermotogae;Thermotogae;Petrotogales;Petrotogaceae;SC103;uncultured bacterium	19.9794	-4.41379	0.00562847	0.0197945	Inoculum Sludge
2707cc184de99e82eba99f4266afef17 Bacteria;Synergistetes;Synergistia;Synergistales;Synergistaceae;JGI-0000079-D21;uncultured Synergistetes bacterium	19.9502	-4.41158	0.0119211	0.0343741	Inoculum Sludge
18ecfa2325a5edc4a84cd3262bc51f87 Bacteria;Spirochaetes;Spirochaetia;Spirochaetales;Spirochaetaceae;uncultured;uncultured bacterium	19.9152	-4.40851	0.00743964	0.0244601	Inoculum Sludge
41b3abf4cea0434313550c89c06e8457 Bacteria;Actinobacteria;Actinobacteria;Micrococcales;Micrococcaceae	19.893	-4.4069	0.0115749	0.0337332	Inoculum Sludge
31958acc76529f86fbc5847e14d64e57 Bacteria;Proteobacteria;Deltaproteobacteria;Desulfovibrionales;Desulfovibrionaceae;Desulfovibrio	19.87	4.63946	0.0143408	0.0378001	R2 Attached
dc3e6dfd96370196f3975ae85e3461ae Bacteria;Verrucomicrobia;Verrucomicrobiae;Pedosphaerales;Pedosphaeraceae	19.819	-4.40176	0.0210567	0.0439383	Inoculum Sludge
a8db86ea141a93985c57c458431d26e8 Bacteria;Bacteroidetes;Bacteroidia;Bacteroidales;Tannerellaceae;Macellibacteroides;uncultured bacterium	19.8166	4.63554	0.00750037	0.0245567	R2 Attached
d0470ad02e7d4c599192f518cc8fb80c Archaea;Euryarchaeota;Thermococci;Methanofastidiosales;Methanofastidiosaceae;Candidatus Methanofastidiosum;uncultured euryarchaeote	19.8072	-4.40052	0.0211309	0.0439591	Inoculum Sludge
8312df720bf0560a61dcb1889b064e9e Bacteria;Proteobacteria;Gammaproteobacteria;Betaproteobacteriales;Burkholderiaceae	19.8072	-4.40052	0.0211309	0.0439591	Inoculum Sludge
8d08352d8baae87dc9b0b6f7d2ffee8c Bacteria;Firmicutes;Clostridia;Clostridiales;Clostridiaceae 1;Clostridium sensu stricto 3;Clostridium amylolyticum	19.7769	4.63256	0.0144582	0.0378001	R2 Attached
9b2c65b5e47c1bb84409713526803cc0 Bacteria;Proteobacteria;Deltaproteobacteria;Desulfovibrionales;Desulfovibrionaceae;Desulfovibrio	19.7769	4.63256	0.0144582	0.0378001	R2 Attached
ce08ab9922ac51105f98778c20d91954 Bacteria;Synergistetes;Synergistia;Synergistales;Synergistaceae;JGI-0000079-D21;Synergistetes bacterium enrichment culture clone DhR^2/LM-F01	19.774	-4.39766	0.0212387	0.044083	Inoculum Sludge
d1432ad488a21964bfeef360e98f47e7 Bacteria;Firmicutes;Clostridia;Clostridiales;Peptostreptococcaceae;Proteocatella	19.7056	-4.39294	0.0116242	0.0338139	Inoculum Sludge
5327022f09b379b1c428c37a1f956245 Archaea;Euryarchaeota;Thermococci;Methanofastidiosales;Methanofastidiosaceae;Candidatus Methanofastidiosum;uncultured euryarchaeote	19.5668	-4.38241	0.0214956	0.0443737	Inoculum Sludge
bb59a78552747e247bfecb4318053c95 Bacteria;Proteobacteria;Gammaproteobacteria;Betaproteobacteriales;Burkholderiaceae	19.5517	-4.38089	0.0215772	0.0443737	Inoculum Sludge
1e83c905b0ce1c62a10726dd11f6fdec Archaea;Euryarchaeota;Methanobacteria;Methanobacteriales;Methanobacteriaceae;Methanobacterium	19.5377	-4.37984	0.0117854	0.0341558	Inoculum Sludge
1b44ee11b84da6d8ca3f09c01c420c61 Bacteria;Patescibacteria;Saccharimonadia;Saccharimonadales	19.5153	-4.37774	0.0216927	0.0444942	Inoculum Sludge
b3fb3bd7431ab8b919d9ffa23f383d84 Bacteria;Proteobacteria;Gammaproteobacteria;Betaproteobacteriales;Burkholderiaceae	19.5153	-4.37774	0.0216927	0.0444942	Inoculum Sludge
21895dcfcd1960b54558e8b414fa556a Bacteria;Firmicutes;Clostridia;Clostridiales;Ruminococcaceae;Caproiciproducens	19.4799	4.60985	0.0148226	0.0381587	R2 Attached
ad9688bba77652d473c4a029250c7c51 Bacteria;Firmicutes;Clostridia;Clostridiales;Ruminococcaceae	19.4799	4.60985	0.0148226	0.0381587	R2 Attached
63f94f3e4aef37bd225888cc360de59f Bacteria;Firmicutes;Clostridia;Clostridiales;Christensenellaceae;Christensenellaceae R-7 group;bacterium enrichment culture clone DPF35	19.4799	4.60985	0.0148226	0.0381587	R2 Attached
acc60d30c0898f9b13916dfc256b3996 Bacteria;Actinobacteria;Actinobacteria;Propionibacteriales;Propionibacteriaceae;Propioniciclava	19.4602	-4.37398	0.012012	0.0344244	Inoculum Sludge
2df9cb3a7001bf9452a2b9195464ef37 Bacteria;Synergistetes;Synergistia;Synergistales;Synergistaceae;JGI-0000079-D21;uncultured Synergistetes bacterium	19.3711	-4.36669	0.00698342	0.0235034	Inoculum Sludge
1b08643b5f725c852c9273e9e3447fa3 Bacteria;Firmicutes;Clostridia;Clostridiales;Ruminococcaceae;Hydrogenoanaerobacterium;uncultured bacterium	19.3187	4.59712	0.00862381	0.0278274	R2 Attached
689ca5cf1413d6cdab81a5625aad5074 Bacteria;Firmicutes;Bacilli;Lactobacillales;Streptococcaceae;Streptococcus;Streptococcus thermophilus TH1435	19.2961	-4.36099	0.0220311	0.0448443	Inoculum Sludge
cf366c1a77840d9348527c074e824524 Archaea;Euryarchaeota;Thermoplasmata;Methanomassiliicoccales;Methanomassiliicoccaceae;uncultured;uncultured archaeon	19.2961	-4.36099	0.0220311	0.0448443	Inoculum Sludge
6236d613909f72005b758c364a79a0fe Bacteria;Spirochaetes;Spirochaetia;Spirochaetales;Spirochaetaceae;uncultured;uncultured bacterium	19.275	-4.35939	0.00534616	0.0190153	Inoculum Sludge
545ee4f56505b576d5b68783233e2cdc Bacteria;Firmicutes;Clostridia;Clostridiales;Ruminococcaceae;Ruminococcaceae UCG-009	19.273	4.59366	0.0150976	0.0386707	R2 Attached
5b3f20e9d27a226b68f201f9005faa24 Bacteria;Bacteroidetes;Bacteroidia;Bacteroidales;Bacteroidetes vadinHA17;uncultured bacterium SHA-54;uncultured bacterium SHA-54	19.268	-4.35886	0.00539793	0.0191186	Inoculum Sludge
fb19312c3e23a26fffa56a4c82739b4c Bacteria;Firmicutes;Clostridia;Clostridiales;Lachnospiraceae	19.1829	4.58678	0.0151938	0.03879	R2 Attached
82684f6fbced11b23f9f25685dbeaf04 Archaea;Euryarchaeota;Thermoplasmata;Methanomassiliicoccales;Methanomassiliicoccaceae;uncultured;uncultured archaeon	19.0624	-4.34292	0.0223956	0.0454593	Inoculum Sludge
8a155a313d9f8167af9d024942f54995 Bacteria;Firmicutes;Clostridia;Clostridiales;Ruminococcaceae;Caproiciproducens;uncultured organism	19.0609	4.57686	0.0153829	0.0390385	R2 Attached
36a290e2afd922a540a6aaab2e00449b Bacteria;Firmicutes;Clostridia;Clostridiales;Eubacteriaceae;uncultured;uncultured bacterium	19.0405	-4.34081	0.0224928	0.0455384	Inoculum Sludge
ececcc4eb08795d6be47fe46858f26cd Archaea;Euryarchaeota;Thermococci;Methanofastidiosales;Methanofastidiosaceae;Candidatus Methanofastidiosum	19.0405	-4.34081	0.0224928	0.0455384	Inoculum Sludge
76289d208c007b914f1af7349d469b72 Bacteria;Proteobacteria;Deltaproteobacteria;Syntrophobacterales;Syntrophaceae;Syntrophus	18.9978	-4.33707	0.0226243	0.0457455	Inoculum Sludge
a943b8a78abc4d5d78a6e505cb22cf16 Bacteria;Chloroflexi;Anaerolineae;Anaerolineales;Anaerolineaceae	18.8834	-4.32807	0.0126534	0.0354718	Inoculum Sludge
3a85cf491b5f2629b4efc25aabb8fe86 Bacteria;Bacteroidetes;Bacteroidia;Bacteroidales;Dysgonomonadaceae;Proteiniphilum	18.785	-4.32035	0.0229629	0.0463105	Inoculum Sludge
9c95cb3563985769e07b457e218756ec Bacteria;Zixibacteria	18.785	-4.32035	0.0229629	0.0463105	Inoculum Sludge
6876b0403377e1d05ca4f010b2c18665 Bacteria;Epsilonbacteraeota;Campylobacteria;Campylobacterales;Arcobacteraceae;Arcobacter;oilfield bacterium 'FWKO B'	18.7734	-4.31944	0.00574631	0.0201185	Inoculum Sludge
2af99285dd63df82f6e9f843df73dd36 Bacteria;Chloroflexi;Anaerolineae;Anaerolineales;Anaerolineaceae;uncultured;uncultured bacterium UASB_TL84	18.6664	-4.311	0.0128275	0.0357844	Inoculum Sludge
7ac2d351ea983a0bfd3edcb7e986283d Bacteria;Epsilonbacteraeota;Campylobacteria;Campylobacterales;Arcobacteraceae;Arcobacter	18.5581	-4.30231	0.023328	0.0464388	Inoculum Sludge
9be551e2ab89504914efbaf31a9d8dbc Bacteria;Proteobacteria;Deltaproteobacteria;Syntrophobacterales;Syntrophaceae;Syntrophus	18.5581	-4.30231	0.023328	0.0464388	Inoculum Sludge
22d5166503b76884e2261d5755d4b2a0 Bacteria;Bacteroidetes;Bacteroidia;Chitinophagales;uncultured	18.5581	-4.30231	0.023328	0.0464388	Inoculum Sludge
e4840406b2f694b41147b7910e494d4e Bacteria;Chloroflexi;Anaerolineae;Anaerolineales;Anaerolineaceae	18.5294	-4.29959	0.023442	0.0464388	Inoculum Sludge
d974b0e0fc1fb4bf4f4bf768e668ec23 Archaea;Euryarchaeota;Methanomicrobia;Methanosarcinales;Methanosarcinaceae;Methanomethylovorans	18.5294	-4.29959	0.023442	0.0464388	Inoculum Sludge
07e4fbe1168b9e217f19ddc4d4baef83 Bacteria;Firmicutes;Clostridia;Clostridiales;Family XI;Sedimentibacter	18.5294	-4.29959	0.023442	0.0464388	Inoculum Sludge
9e46fb56331364c4aa77b8d08e6d616c Archaea;Euryarchaeota;Thermococci;Methanofastidiosales;Methanofastidiosaceae;Candidatus Methanofastidiosum;uncultured euryarchaeote	18.4803	-4.29521	0.0235909	0.0465571	Inoculum Sludge
f233221d31d495dfee75d0c2ed813df1 Bacteria;Actinobacteria;Actinobacteria;Propionibacteriales;Propionibacteriaceae;Propioniciclava	18.4244	-4.2912	0.0131534	0.0364982	Inoculum Sludge
5f2ba369462f9bad29194e6235037798 Bacteria;Chloroflexi;Anaerolineae;RBG-13-54-9;uncultured bacterium;uncultured bacterium;uncultured bacterium	18.4043	-4.28958	0.0143481	0.0378001	Inoculum Sludge
dd4257b08b3675e6035c39ff488194aa Bacteria;Actinobacteria;Actinobacteria;Bifidobacteriales;Bifidobacteriaceae;Bifidobacterium;Bifidobacterium minimum	18.3776	4.5221	0.0162571	0.0403847	R2 Attached
bc7a7a0706acdb81f7040c108d7ad7a9 Bacteria;Bacteroidetes;Bacteroidia;Sphingobacteriales;Lentimicrobiaceae	18.3059	-4.28157	0.0238135	0.0469372	Inoculum Sludge
0b4b4d6ec82848612c975d2e85e3054d Bacteria;Actinobacteria;Actinobacteria;Micrococcales;Bogoriellaceae;Georgenia;uncultured bacterium	18.2738	-4.27853	0.0239306	0.0469477	Inoculum Sludge
63c949702ca89a8c5f011cf31905fd3f Bacteria;Chloroflexi;Anaerolineae;SBR1031	18.2215	-4.27382	0.0240888	0.0469477	Inoculum Sludge
c4c0b5c81250f2992802a1aa7cedccd7 Bacteria;Bacteroidetes;Bacteroidia;Sphingobacteriales	18.2215	-4.27382	0.0240888	0.0469477	Inoculum Sludge
0ea3ffb8d9d93d84fcd404437890f232 Bacteria;Bacteroidetes;Bacteroidia;Sphingobacteriales;Sphingobacteriaceae;Pedobacter	18.2215	-4.27382	0.0240888	0.0469477	Inoculum Sludge
97e7ad278eeba553eb5f9209adceb941 Bacteria;Proteobacteria;Deltaproteobacteria;Myxococcales;Phaselicystidaceae;Phaselicystis	18.2215	-4.27382	0.0240888	0.0469477	Inoculum Sludge
44f372d7df4d09feb2fb912e1ee69c3d Bacteria;Proteobacteria;Deltaproteobacteria;Syntrophobacterales;Syntrophobacteraceae;Syntrophobacter	18.2112	-4.27345	0.0136857	0.0374443	Inoculum Sludge
c750c7c3c2f98d64f38bd3d5bb94e2bc Bacteria;Bacteroidetes;Bacteroidia;Bacteroidales;Prolixibacteraceae;BSV13	18.0183	-4.25715	0.0244352	0.0474456	Inoculum Sludge
667e228412352d147f113811af9a32eb Bacteria;Proteobacteria;Deltaproteobacteria;Syntrophobacterales;Syntrophaceae;uncultured;bacterium enrichment culture clone E36_A	17.9628	-4.25211	0.0245975	0.0474706	Inoculum Sludge
45f1a4be5b4db02b55d5368125a21046 Bacteria;Aegiribacteria	17.9628	-4.25211	0.0245975	0.0474706	Inoculum Sludge
808fb6a46b9a2499d4c7de8475945388 Bacteria;Proteobacteria;Alphaproteobacteria;Parvibaculales;Parvibaculaceae;Parvibaculum;sediment bacterium 22-39	17.9628	-4.25211	0.0245975	0.0474706	Inoculum Sludge
0613467965cc96fd0c89998f6eb51d18 Bacteria;Proteobacteria;Deltaproteobacteria;Desulfobacterales;Desulfobacteraceae	17.9459	-4.2512	0.0141589	0.0377491	Inoculum Sludge
36b3bb9f3a99ecae6a828f4bbf0418b4 Bacteria;Firmicutes;Clostridia;Clostridiales;Lachnospiraceae;[Eubacterium] fissicatena group	17.861	4.47898	0.0169808	0.0405924	R2 Attached
f7f917dca13d852b5bb7d790f2303604 Bacteria;Zixibacteria	17.8015	-4.23917	0.0248025	0.0476662	Inoculum Sludge
9f184540119c300ec2661ab506a9647b Bacteria;Firmicutes;Clostridia;Clostridiales;Christensenellaceae;Christensenellaceae R-7 group	17.7627	-4.23546	0.0249448	0.0476662	Inoculum Sludge
c9e5f89754fe204ea16ffeef8d9f6f06 Bacteria;Proteobacteria;Gammaproteobacteria;Pseudomonadales;Pseudomonadaceae;Pseudomonas	17.7627	-4.23546	0.0249448	0.0476662	Inoculum Sludge
9cd29e65dcc0341457ea143eb1b5783c Bacteria;Chloroflexi;Anaerolineae;Anaerolineales;Anaerolineaceae;Anaerolinea	17.7627	-4.23546	0.0249448	0.0476662	Inoculum Sludge
9f26969316e8d02ec0f2c06985748ec2 Bacteria;Bacteroidetes;Bacteroidia;Chitinophagales;Chitinophagaceae;uncultured	17.7627	-4.23546	0.0249448	0.0476662	Inoculum Sludge
7a71421fcdca6955a54dc67c84b26560 Bacteria;Omnitrophicaeota;Omnitrophia;Omnitrophales;Omnitrophaceae;Candidatus Omnitrophus;uncultured bacterium	17.7627	-4.23546	0.0249448	0.0476662	Inoculum Sludge
c46ad65c267bf783b9c6a5251502f92a Bacteria;Cloacimonetes;Cloacimonadia;Cloacimonadales;Cloacimonadaceae;uncultured bacterium;uncultured bacterium	17.7041	-4.23006	0.0251234	0.0479489	Inoculum Sludge
d968af0fca8dead260fd0d7244f2b126 Bacteria;Proteobacteria;Gammaproteobacteria;Pseudomonadales;Moraxellaceae;Psychrobacter	17.6981	4.46552	0.0171707	0.0405924	R2 Attached
cdad82dcd8623538eabddbb66d80a573 Bacteria;Firmicutes;Clostridia;Clostridiales;Lachnospiraceae;Tyzzerella	17.6981	4.46552	0.0171707	0.0405924	R2 Attached
5dc8d2fab4464acfa1d55d0c02a5aec8 Bacteria;Epsilonbacteraeota;Campylobacteria;Campylobacterales;Sulfurospirillaceae;Sulfurospirillum	17.5794	-4.21952	0.0149812	0.0384986	Inoculum Sludge
abceeb31e93f23b56517f6c86cd81bb7 Bacteria;Proteobacteria;Deltaproteobacteria;Desulfovibrionales;Desulfovibrionaceae;Desulfovibrio	17.561	4.45343	0.0174047	0.0410835	R2 Attached
6187575ff5ccd54ffb033d5a0929692b Bacteria;Chloroflexi;Anaerolineae;Anaerolineales;Anaerolineaceae	17.5493	-4.2175	0.0253138	0.0482534	Inoculum Sludge
d79714ef7e2ed76149cb9016c3126959 Bacteria;Chloroflexi;Anaerolineae;RBG-13-54-9;uncultured bacterium;uncultured bacterium;uncultured bacterium	17.5071	-4.21343	0.0254662	0.0483673	Inoculum Sludge
a3f6cbd5a0e95b40c584ec368f5734c5 Bacteria;Atribacteria;Caldatribacteriia;Caldatribacteriales;Caldatribacteriaceae;Candidatus Caldatribacterium;Atribacteria bacterium JGI 0000079-F20	17.5071	-4.21343	0.0254662	0.0483673	Inoculum Sludge
3e5ff04b87ce02e80cfa184497dccffa Bacteria;Bacteroidetes;Bacteroidia;Sphingobacteriales;Sphingobacteriaceae;Pedobacter	17.5071	-4.21343	0.0254662	0.0483673	Inoculum Sludge
a2d36612abf45d20dc0cacadfb757188 Bacteria;Planctomycetes;Phycisphaerae;mle1-8;uncultured bacterium;uncultured bacterium;uncultured bacterium	17.4453	-4.20767	0.0256556	0.0485503	Inoculum Sludge
f5133b14e3cfd6e9bc0bc4b9d5d157af Bacteria;Chloroflexi;Anaerolineae;Anaerolineales;Anaerolineaceae;Pelolinea	17.4453	-4.20767	0.0256556	0.0485503	Inoculum Sludge
fe825e8ac8d75f6b27ba30ed34e75133 Bacteria;Proteobacteria;Deltaproteobacteria;Desulfovibrionales;Desulfovibrionaceae;Desulfovibrio	17.4424	4.44351	0.00952791	0.0298224	R2 Attached
eadc61952bbee90e2eee0077edc6cf91 Bacteria;Proteobacteria;Gammaproteobacteria;Betaproteobacteriales;Procabacteriaceae;Procabacter	17.4011	4.44	0.0175954	0.0410998	R2 Attached
76ce7fbc34d5bda04d6eae1b6127c6f4 Bacteria;Thermotogae;Thermotogae;Petrotogales;Petrotogaceae;SC103;uncultured bacterium	17.3596	-4.20029	0.0147769	0.0381587	Inoculum Sludge
ac8aeb9d3399bdd4455464dd14392139 Bacteria;Synergistetes;Synergistia;Synergistales;Synergistaceae;Syner-01;uncultured bacterium	17.3564	-4.20002	0.0147559	0.0381587	Inoculum Sludge
623f9ddc49ba62310599eccf140d11be Bacteria;Firmicutes;Clostridia;Clostridiales;Eubacteriaceae;uncultured;uncultured bacterium	17.2972	-4.19549	0.0258373	0.048835	Inoculum Sludge
c5b655e49aab96df09c164b6250d722d Bacteria;Patescibacteria;Saccharimonadia;Saccharimonadales	17.28	-4.19348	0.00719034	0.0239423	Inoculum Sludge
9a35528e9c6a01be3e99cadf0547529d Bacteria;Proteobacteria;Deltaproteobacteria;Desulfovibrionales;Desulfovibrionaceae;Desulfovibrio	17.2037	4.42254	0.00999343	0.0303095	R2 Attached
3f7bba6abfd2717eb05a626d6a70d32c Bacteria;Proteobacteria;Gammaproteobacteria;Methylococcales;Methylomonaceae;Methylobacter	17.133	-4.18087	0.0150276	0.0385544	Inoculum Sludge
a92ebe234506a7f53406af2e299817f7 Bacteria;Firmicutes;Clostridia;Clostridiales;Ruminococcaceae;Caproiciproducens;Clostridium sp. MB2-A37	17.1042	4.41401	0.0180322	0.0413012	R2 Attached
f8072f14cdeac25a5cdb30128873f33c Bacteria;Omnitrophicaeota;Omnitrophia;Omnitrophales;Omnitrophaceae;Candidatus Omnitrophus;uncultured bacterium	17.045	-4.17314	0.0263742	0.0496333	Inoculum Sludge
7c7984733f9235e8bb11de87122f11f4 Bacteria;Epsilonbacteraeota;Campylobacteria;Campylobacterales;Sulfurospirillaceae;Sulfurospirillum	17.0405	-4.17221	0.0164394	0.0404172	Inoculum Sludge
4fcc831b36685fcc89a7e5ebc4f51e42 Bacteria;Spirochaetes;Spirochaetia;Spirochaetales;Spirochaetaceae;Spirochaeta 2;Spirochaeta sp.	16.996	-4.16834	0.0265488	0.0498786	Inoculum Sludge
cf7c2455ad8cab3355da3ac61ae38024 Bacteria;Chloroflexi;Anaerolineae;SJA-15	16.9753	-4.16656	0.00732061	0.0242728	Inoculum Sludge
9b1b7ce255f91765b1544d7d781c469c Bacteria;Epsilonbacteraeota;Campylobacteria;Campylobacterales;Sulfurospirillaceae;Sulfurospirillum	16.9691	-4.16603	0.00743271	0.0244601	Inoculum Sludge
40565b0276db702f59534107bed0579f Bacteria;Planctomycetes	16.8262	-4.15282	0.0155593	0.0394018	Inoculum Sludge
3e579e42d18021ed7e5fe66cdd78599c Bacteria;Bacteroidetes;Bacteroidia;Bacteroidales;Bacteroidetes vadinHA17;uncultured bacterium SHA-54;uncultured bacterium SHA-54	16.7216	-4.14361	0.00919111	0.0292359	Inoculum Sludge
349e483a87cb29e426f612031719c59a Bacteria;Firmicutes;Bacilli;Lactobacillales;Streptococcaceae;Streptococcus	16.6659	-4.13866	0.0159536	0.0399199	Inoculum Sludge
ecb1936082364d772b1089b93ea3d849 Bacteria;Firmicutes;Erysipelotrichia;Erysipelotrichales;Erysipelotrichaceae;Erysipelothrix	16.661	4.37396	0.0187515	0.0418035	R2 Attached
acb5bc972f2c34d42d0b9c246239e702 Bacteria;Latescibacteria;Latescibacteria;Latescibacterales;Latescibacteraceae	16.6024	-4.13232	0.0162193	0.0403548	Inoculum Sludge
3a547855997faccf1ebe97d714c4c086 Bacteria;Firmicutes;Clostridia;Clostridiales;Ruminococcaceae;Ruminococcaceae UCG-009	16.5866	4.36738	0.0188475	0.0419359	R2 Attached
38f727097dc152ce68a35aaae29b6351 Bacteria;Firmicutes;Clostridia;Clostridiales;Ruminococcaceae;Hydrogenoanaerobacterium;uncultured bacterium	16.5102	4.3606	0.0189466	0.0419992	R2 Attached
61dd962b032b0741adab6f1b97746ee6 Bacteria;Firmicutes;Erysipelotrichia;Erysipelotrichales;Erysipelotrichaceae;Erysipelothrix	16.5102	4.3606	0.0189466	0.0419992	R2 Attached
a8c87b79d0667ce9439e5dd21d21a462 Bacteria;Proteobacteria;Gammaproteobacteria;Pseudomonadales;Moraxellaceae;Psychrobacter	16.3611	4.34647	0.0192298	0.0422275	R2 Attached
75c167a042bbde733e867b7e9ab7bd85 Bacteria;Synergistetes;Synergistia;Synergistales;Synergistaceae;JGI-0000079-D21;Synergistetes bacterium enrichment culture clone DhR^2/LM-F01	16.3606	-4.11059	0.0180905	0.0413012	Inoculum Sludge
74814d03668169c49ac057293f6189bc Bacteria;Epsilonbacteraeota;Campylobacteria;Campylobacterales;Arcobacteraceae;Arcobacter	16.3214	-4.10633	0.0163607	0.0404172	Inoculum Sludge
50a2befd88a7c214a3e7abe2fc17f47c Bacteria;Firmicutes;Clostridia;Clostridiales;Lachnospiraceae;[Eubacterium] fissicatena group	16.2881	4.3399	0.019327	0.0422275	R2 Attached
2047c2e88663932895fb1a863e1d4283 Bacteria;Proteobacteria;Alphaproteobacteria;Paracaedibacterales;Paracaedibacteraceae;Candidatus Paracaedibacter;endosymbiont of Acanthamoeba sp. KA/E9	16.2881	4.3399	0.019327	0.0422275	R2 Attached
8cd3866f677d64540c93a6dbad6f0079 Bacteria;Firmicutes;Clostridia;Clostridiales;Clostridiaceae 1	16.2133	4.33313	0.0194273	0.0422275	R2 Attached
29d475479fd11bbdc7ffb5b5e7955dde Bacteria;Proteobacteria;Gammaproteobacteria;Betaproteobacteriales;Burkholderiaceae	16.2133	4.33313	0.0194273	0.0422275	R2 Attached
d10340addcf1c0093785b54bc1132133 Bacteria;Firmicutes;Clostridia;Clostridiales;Lachnospiraceae;Tyzzerella	16.2133	4.33313	0.0194273	0.0422275	R2 Attached
25fb281422ff6414a8b27f5e74c73958 Bacteria;Synergistetes;Synergistia;Synergistales;Synergistaceae;Thermovirga	16.1806	-4.09351	0.0167275	0.0405924	Inoculum Sludge
763496ab8c48fc75f195602f14ae9851 Bacteria;Actinobacteria;Actinobacteria;Propionibacteriales;Propionibacteriaceae	16.1514	-4.09083	0.0166964	0.0405924	Inoculum Sludge
51179814ec931ccf73483516244fb2c4 Archaea;Euryarchaeota;Methanobacteria;Methanobacteriales;Methanobacteriaceae;Methanobrevibacter	15.9896	4.31189	0.0198242	0.0424973	R2 Attached
a1d749d5d20ede09d0527796fb52e25a Bacteria;Firmicutes;Clostridia;Clostridiales;Ruminococcaceae	15.9896	4.31189	0.0198242	0.0424973	R2 Attached
a86e76528b99df6ed8d9842ae9f0a057 Bacteria;Firmicutes;Clostridia;Clostridiales;Christensenellaceae;Christensenellaceae R-7 group	15.9163	4.30513	0.019926	0.0424973	R2 Attached
0272178d32e2069cb89f68b50a33062c Bacteria;Firmicutes;Clostridia;Clostridiales;Clostridiaceae 1;Clostridium sensu stricto 16	15.9163	4.30513	0.019926	0.0424973	R2 Attached
e060b763b50097a17b0680d936f1c972 Bacteria;Firmicutes;Clostridia;Clostridiales;Clostridiaceae 1	15.7611	4.28986	0.020241	0.0428573	R2 Attached
7ce4ab018937ce12e2cb2f5b279232a7 Bacteria;Proteobacteria;Alphaproteobacteria;Rhizobiales;Rhizobiaceae;Ochrobactrum	15.7611	4.28986	0.020241	0.0428573	R2 Attached
5f3d72427dd224eb6c67ba66c522af57 Archaea;Euryarchaeota;Methanobacteria;Methanobacteriales;Methanobacteriaceae;Methanobrevibacter	15.6193	4.27657	0.0204448	0.0431215	R2 Attached
e1a17194bc834121149836e69951f0f7 Bacteria;Proteobacteria;Gammaproteobacteria;Alteromonadales;Shewanellaceae;Shewanella	15.3926	4.25417	0.0208803	0.0436283	R2 Attached
dfe1faeb377a4d1c121d09865544cfdf Bacteria;Synergistetes;Synergistia;Synergistales;Synergistaceae;Thermovirga	15.2113	-3.99883	0.0183503	0.0413261	Inoculum Sludge
78782cb0e1834f145eed91a26766f5f9 Bacteria;Actinobacteria;Actinobacteria;Corynebacteriales;Nocardiaceae;Rhodococcus	15.1611	4.23094	0.0213395	0.0442334	R2 Attached
b004b83052e013122c5a78a61e4a832a Bacteria;Firmicutes;Clostridia;Clostridiales;Lachnospiraceae;Tyzzerella	15.0941	4.22442	0.021444	0.0443326	R2 Attached
44731e0fdc0c460740cced0b6c79ff3d Bacteria;Firmicutes;Clostridia;Clostridiales;Ruminococcaceae	15.0941	4.22442	0.021444	0.0443326	R2 Attached
6ca4e0d92a08ec8756ba239948a1cf2c Bacteria;Firmicutes;Clostridia;Clostridiales;Ruminococcaceae;Ruminococcaceae UCG-002	15.0254	4.21771	0.0215521	0.0443737	R2 Attached
da13d8c8f16b4fa9bc26284e1de50050 Bacteria;Bacteroidetes;Bacteroidia;Bacteroidales;Dysgonomonadaceae;uncultured;iron-reducing bacterium enrichment culture clone HN-HFO84	15.0254	4.21771	0.0215521	0.0443737	R2 Attached
e47605cdae2122f83502dfab36e50f59 Bacteria;Firmicutes;Clostridia;Clostridiales;Ruminococcaceae;Ruminococcaceae UCG-009	14.8611	4.20055	0.0219281	0.0448443	R2 Attached
89074a4d77e23c1c1440fcb7186209e7 Bacteria;Chloroflexi;Anaerolineae;RBG-13-54-9	14.8566	-3.96299	0.0190165	0.0420191	Inoculum Sludge
03a3c7ca2c2408187cf9f46cf0acf6be Bacteria;Firmicutes;Clostridia;Clostridiales;Ruminococcaceae;Ercella;metagenome	14.8499	-3.96232	0.0191083	0.0421191	Inoculum Sludge
036fb7a831b0667ef386dfa48385aab3 Bacteria;Proteobacteria;Deltaproteobacteria;Desulfovibrionales;Desulfovibrionaceae;Desulfovibrio	14.8463	4.19905	0.0138049	0.0375336	R2 Attached
1053c427756474081b2ff7fd5ef32a1b Archaea;Euryarchaeota;Methanobacteria;Methanobacteriales;Methanobacteriaceae;Methanobrevibacter	14.7956	4.19405	0.0220353	0.0448443	R2 Attached
35dbbf8f710e9cc3722d3c7034c4ccea Bacteria;Bacteroidetes;Bacteroidia;Cytophagales;Amoebophilaceae;Candidatus Amoebophilus	14.7284	4.18735	0.0221464	0.0450117	R2 Attached
ab76f6c49ebc0f8ba103b4aaa3208328 Archaea;Euryarchaeota;Methanomicrobia;Methanomicrobiales;Methanoregulaceae;Methanolinea	14.6766	-3.94402	0.0106854	0.0319135	Inoculum Sludge
500cd4b032e8107bb8ef0898458e68c1 Bacteria;Planctomycetes;Phycisphaerae;mle1-8;uncultured bacterium;uncultured bacterium;uncultured bacterium	14.661	-3.94242	0.0196094	0.0424463	Inoculum Sludge
34864a679363dc9cd819fd2e9bfb4bc1 Archaea;Euryarchaeota;Methanomicrobia;Methanomicrobiales;Methanoregulaceae;Methanolinea	14.6394	-3.94029	0.0110746	0.0325786	Inoculum Sludge
39a641037a91a3a933fd1c44efc4952b Bacteria;Bacteroidetes;Bacteroidia;Cytophagales;Spirosomaceae;Persicitalea;uncultured bacterium	14.5197	-3.92711	0.0198755	0.0424973	Inoculum Sludge
259fa495c4c72da33fc37967e6db92f0 Bacteria;Bacteroidetes;Bacteroidia;Cytophagales;Amoebophilaceae;Candidatus Amoebophilus	14.2612	4.13779	0.0232011	0.0464388	R2 Attached
dd6697ad7ac2cb260c88b0ff9a49a79d Bacteria;Proteobacteria;Gammaproteobacteria;Pseudomonadales;Moraxellaceae;Psychrobacter	14.1986	4.13132	0.0233151	0.0464388	R2 Attached
f85e1ba56f61d498d37426e383c3b96d Bacteria;Proteobacteria;Gammaproteobacteria;Alteromonadales;Shewanellaceae;Shewanella	14.1986	4.13132	0.0233151	0.0464388	R2 Attached
ad748abb1ff210f5ab1d5e357de34e62 Bacteria;Firmicutes;Clostridia;Clostridiales;Ruminococcaceae	14.1986	4.13132	0.0233151	0.0464388	R2 Attached
ba7831da8c03684c3266d2d7002c7d58 Bacteria;Bacteroidetes;Bacteroidia;Bacteroidales;Dysgonomonadaceae;Dysgonomonas	14.1345	4.12465	0.0234334	0.0464388	R2 Attached
5593d02fb0675acf823ec03791568217 Bacteria;Bacteroidetes;Bacteroidia;Bacteroidales;Paludibacteraceae;Paludibacter	14.1345	4.12465	0.0234334	0.0464388	R2 Attached
2c3cdd9a281f3e75c8966280464dd783 Bacteria;Firmicutes;Clostridia;Clostridiales;Ruminococcaceae;Angelakisella;uncultured bacterium	14.1345	4.12465	0.0234334	0.0464388	R2 Attached
81807238fee5847ad5af6521c420451b Bacteria;Firmicutes;Clostridia;Clostridiales;Ruminococcaceae;Ruminococcaceae UCG-009	14.1345	4.12465	0.0234334	0.0464388	R2 Attached
b02ec7940bf5587c307d1d24a8551c3c Bacteria;Armatimonadetes;uncultured	14.0226	-3.87341	0.0235073	0.0464979	Inoculum Sludge
e3265823eec4ecd1a7c8974ae7d3a487 Archaea;Euryarchaeota;Methanobacteria;Methanobacteriales;Methanobacteriaceae;Methanobrevibacter	13.9612	4.10535	0.0238938	0.0469477	R2 Attached
f34fc5c64b20e067cc6f28b484c7901d Bacteria;Firmicutes;Clostridia;Clostridiales;Ruminococcaceae	13.9612	4.10535	0.0238938	0.0469477	R2 Attached
58fe84b8356b9969352b6a0a44abe079 Bacteria;Bacteroidetes;Bacteroidia;Bacteroidales;Dysgonomonadaceae;Dysgonomonas	13.9002	4.0989	0.024012	0.0469477	R2 Attached
05783f902863e5a83e14badb232c6309 Bacteria;Firmicutes;Clostridia;Clostridiales;Family XI;Sedimentibacter	13.8375	4.09225	0.0241346	0.0469785	R2 Attached
a4c27b7f1fbc99b3a4cf984fca7000f2 Bacteria;Proteobacteria;Deltaproteobacteria;Myxococcales;Phaselicystidaceae;Phaselicystis;uncultured bacterium	13.7371	-3.84179	0.0219244	0.0448443	Inoculum Sludge
c5586d35cf66bcc27fcf4e03bce1e7a3 Bacteria;Patescibacteria;Microgenomatia;Candidatus Woesebacteria	13.6916	-3.83686	0.0220033	0.0448443	Inoculum Sludge
7d64317a29d0c5ffa3e69cce7058b20b Bacteria;Bacteroidetes;Bacteroidia;Bacteroidales;Dysgonomonadaceae;Dysgonomonas	13.6612	4.07216	0.0246301	0.0474706	R2 Attached
ce56412075a90d8fce960056f2443d51 Bacteria;Firmicutes;Clostridia;Clostridiales;Ruminococcaceae;Caproiciproducens;Clostridium sp. MB2-A37	13.6612	4.07216	0.0246301	0.0474706	R2 Attached
3d300e8052f3f965e0632ee2ef810eef Bacteria;Proteobacteria;Deltaproteobacteria;Desulfovibrionales;Desulfovibrionaceae;Desulfovibrio	13.5757	4.06295	0.014719	0.0381587	R2 Attached
8737d5a78b044151bc7c84c60746b903 Bacteria;Proteobacteria;Gammaproteobacteria;Pseudomonadales;Moraxellaceae;Acinetobacter	13.5406	4.0591	0.0248789	0.0476662	R2 Attached
6bea62f6388817ac97bf15fe5374b722 Bacteria;Firmicutes;Clostridia;Clostridiales;Clostridiaceae 1;Clostridium sensu stricto 16	13.3032	4.03178	0.0255328	0.048435	R2 Attached
3faaf6b4044277068dfe2f8e9b81fed1 Bacteria;Firmicutes;Clostridia;Clostridiales;Ruminococcaceae;Ruminococcaceae UCG-009	13.2436	4.02517	0.0263865	0.0496333	R2 Attached
88bea0e6280ffa69ded62b5c9379796d Bacteria;Proteobacteria;Deltaproteobacteria;Syntrophobacterales;Syntrophaceae	13.088	-3.76759	0.0235312	0.0464979	Inoculum Sludge
107485d2178860a6a50761497c2543a8 Bacteria;Firmicutes;Clostridia;Clostridiales;Christensenellaceae;Christensenellaceae R-7 group	13.019	3.99863	0.0160593	0.0400842	R2 Attached
25d5408fb236129920aff07a7eab03f6 Archaea;Euryarchaeota;Methanobacteria;Methanobacteriales;Methanobacteriaceae;Methanobrevibacter	13.0047	3.99702	0.026359	0.0496333	R2 Attached
9803a202b9866e7dd774a58afb02e829 Bacteria;Actinobacteria;Actinobacteria;Actinomycetales;Actinomycetaceae;Actinomyces	13.0047	3.99702	0.026359	0.0496333	R2 Attached
45e61f888c79d02d8765737747dddfcd Bacteria;Patescibacteria;Saccharimonadia;Saccharimonadales	12.9736	-3.7533	0.0240564	0.0469477	Inoculum Sludge
0420414cf0221cdcab4b43d6b2bc6666 Bacteria;Firmicutes;Clostridia;Clostridiales;Clostridiaceae 1;Clostridium sensu stricto 12	12.9711	3.99325	0.0159278	0.0399199	R2 Attached
7eaa5790b18262d895cc76288b361723 Archaea;Euryarchaeota;Methanomicrobia;Methanomicrobiales;uncultured;uncultured Methanomicrobia archaeon;uncultured Methanomicrobia archaeon	12.8189	-3.73548	0.0245431	0.0474706	Inoculum Sludge
f367853135568dccee80d3fb2b25ff93 Bacteria;Firmicutes;Clostridia;Clostridiales;Ruminococcaceae	11.8221	3.85034	0.0188644	0.0419359	R2 Attached
b1d9eacdb5fb40a36cd8f69ad746650e Archaea;Euryarchaeota;Methanobacteria;Methanobacteriales;Methanobacteriaceae;Methanobrevibacter	11.5208	3.81048	0.0116652	0.0338702	R2 Attached
6534dbb2132a228d3ae9749690ff1860 Bacteria;Firmicutes;Clostridia;Clostridiales;Clostridiaceae 1	10.0194	3.59363	0.0153492	0.0390385	R2 Attached
be35f58444d77fcac98d7421a768c790 Bacteria;Firmicutes;Clostridia;Clostridiales;Clostridiaceae 1	9.41944	3.49696	0.017676	0.0412265	R2 Attached
