# Supplementary material for: Propionate Production by Bioelectrochemically-Assisted Lactate Fermentation and Simultaneous CO2 Recycling
Source: Front Microbiol. 2020 Dec 15;11:599438. doi: 10.3389/fmicb.2020.599438 (PMC7769879; doi:10.3389/fmicb.2020.599438)
Supplement: Supplementary file 4 [file Table_4.XLSX]

## Sheet: NB_significant_Inoculum Sludge_
ASV	baseMean	log2FoldChange	pvalue	padj	Upregulated
295e0355900402959126239c1c2ab1a0 Bacteria;Epsilonbacteraeota;Campylobacteria;Campylobacterales;Arcobacteraceae;Arcobacter	727.845	9.92317	2.93045e-18	3.70212e-15	R2 Planktonic
43276e15772e2c9199f942920ca68429 Bacteria;Epsilonbacteraeota;Campylobacteria;Campylobacterales;Arcobacteraceae;Arcobacter	709.409	9.88612	5.00625e-18	3.70212e-15	R2 Planktonic
b5dd41ab5085b59557be60ca37e7230c Bacteria;Proteobacteria;Gammaproteobacteria;Pseudomonadales;Pseudomonadaceae;Pseudomonas	572.483	9.57636	1.26508e-16	6.23683e-14	R2 Planktonic
8d111809c7e89da4ee2377d4fc451d79 Bacteria;Proteobacteria;Gammaproteobacteria;Pseudomonadales;Pseudomonadaceae;Pseudomonas	528.007	9.45953	4.9112e-16	1.81592e-13	R2 Planktonic
96b708f1774f6c7bb4285483e1a454e9 Bacteria;Proteobacteria;Gammaproteobacteria;Pseudomonadales;Pseudomonadaceae;Pseudomonas	480.08	9.32204	2.36336e-15	6.99083e-13	R2 Planktonic
af58aff2b33847ec1e3b8fb44b01b5a3 Bacteria;Firmicutes;BRH-c20a;uncultured Peptococcaceae bacterium;uncultured Peptococcaceae bacterium;uncultured Peptococcaceae bacterium;uncultured Peptococcaceae bacterium	450.708	9.23081	6.01512e-15	1.35617e-12	R2 Planktonic
ea9a84400745b50b72da197cdb655534 Bacteria;Firmicutes;BRH-c20a;uncultured Peptococcaceae bacterium;uncultured Peptococcaceae bacterium;uncultured Peptococcaceae bacterium;uncultured Peptococcaceae bacterium	449.284	9.22623	6.41867e-15	1.35617e-12	R2 Planktonic
25d50b7b95ee708da4b070dd36176214 Bacteria;Proteobacteria;Gammaproteobacteria;Pseudomonadales;Pseudomonadaceae;Pseudomonas	438.346	9.19062	1.1927e-14	2.205e-12	R2 Planktonic
67166217bb24687a3b6d5926acb1c7c2 Bacteria;Firmicutes;BRH-c20a;uncultured Peptococcaceae bacterium;uncultured Peptococcaceae bacterium;uncultured Peptococcaceae bacterium;uncultured Peptococcaceae bacterium	417.763	9.12111	1.87848e-14	3.08698e-12	R2 Planktonic
5e94abcc4d268fc45ff49770fd1c727b Bacteria;Actinobacteria;Actinobacteria;Propionibacteriales;Propionibacteriaceae;Propionibacterium;Propionibacterium freudenreichii	457.218	9.25153	4.61542e-14	6.8262e-12	R2 Planktonic
a4a9eef7b4ce645609a8fbcc9d8825b3 Bacteria;Proteobacteria;Gammaproteobacteria;Pseudomonadales;Pseudomonadaceae;Pseudomonas	390.702	9.02431	5.30316e-14	7.13034e-12	R2 Planktonic
701695e794839ed2f050a54daa7515f6 Bacteria;Actinobacteria;Actinobacteria;Propionibacteriales;Propionibacteriaceae;Propionibacterium;Propionibacterium freudenreichii	439.238	9.19356	6.47363e-14	7.97875e-12	R2 Planktonic
044a94b7fc0b16eb07408a22d01b089d Bacteria;Firmicutes;Bacilli;Lactobacillales;Streptococcaceae;Lactococcus	378.313	8.97773	8.1648e-14	9.28903e-12	R2 Planktonic
25df9d806b3aeeaa172c18bed35be40e Bacteria;Firmicutes;Bacilli;Lactobacillales;Lactobacillaceae;Lactobacillus	399.736	9.05736	9.53204e-14	1.00699e-11	R2 Planktonic
37a6441e5ab6fbc6a3f5879bfe9b5a11 Bacteria;Proteobacteria;Gammaproteobacteria;Xanthomonadales;Xanthomonadaceae;Stenotrophomonas	366.314	8.93114	1.37425e-13	1.35501e-11	R2 Planktonic
84a772eccf43c48260fd7d8e8a1bc931 Bacteria;Actinobacteria;Actinobacteria;Propionibacteriales;Propionibacteriaceae;Propionibacterium;Propionibacterium freudenreichii	419.661	9.12766	1.64172e-13	1.51757e-11	R2 Planktonic
5fabca69574686aed82f084775da6ba3 Bacteria;Firmicutes;Bacilli;Lactobacillales;Lactobacillaceae;Lactobacillus	378.255	8.97752	3.5168e-13	3.05962e-11	R2 Planktonic
c5d1f303724d9c89c5c5ce18648ca51f Bacteria;Proteobacteria;Gammaproteobacteria;Xanthomonadales;Xanthomonadaceae;Stenotrophomonas	342.801	8.83522	3.81528e-13	3.13489e-11	R2 Planktonic
438d67187868c31bf7d9f0c2aebd1684 Bacteria;Proteobacteria;Gammaproteobacteria;Xanthomonadales;Xanthomonadaceae;Stenotrophomonas	329.925	8.77987	5.74849e-13	4.47474e-11	R2 Planktonic
c3bbe963067a94fdc9b5b366932cbf04 Bacteria;Firmicutes;BRH-c20a;uncultured Peptococcaceae bacterium;uncultured Peptococcaceae bacterium;uncultured Peptococcaceae bacterium;uncultured Peptococcaceae bacterium	313.309	8.70513	1.17995e-12	8.72572e-11	R2 Planktonic
acc28f99d8d8e2feeb5753127f22c7e8 Bacteria;Actinobacteria;Actinobacteria;Propionibacteriales;Propionibacteriaceae;Brooklawnia	370.247	-8.69825	1.40169e-12	9.42315e-11	Inoculum Sludge
3f2419301f422cc164163a414c82c9b8 Bacteria;Firmicutes;BRH-c20a;uncultured Peptococcaceae bacterium;uncultured Peptococcaceae bacterium;uncultured Peptococcaceae bacterium;uncultured Peptococcaceae bacterium	310.35	8.69141	1.37716e-12	9.42315e-11	R2 Planktonic
fb8555d09be5af6e52415ab312c13733 Bacteria;Bacteroidetes;Bacteroidia;Bacteroidales;Bacteroidaceae;Bacteroides	313.955	8.70812	1.48462e-12	9.54674e-11	R2 Planktonic
8c34b0099b7f3c7cc1805854b73ea870 Bacteria;Bacteroidetes;Bacteroidia;Bacteroidales;Bacteroidaceae;Bacteroides	307.468	8.67793	1.84167e-12	1.13493e-10	R2 Planktonic
2c08d1d5ea55c1dfdce9b2e4acabad73 Bacteria;Bacteroidetes;Bacteroidia;Bacteroidales;Bacteroidaceae;Bacteroides	298.064	8.633	2.53926e-12	1.50223e-10	R2 Planktonic
737ea2ebc36cbd660f2b6d1a3a0d923b Bacteria;Proteobacteria;Alphaproteobacteria;Sphingomonadales;Sphingomonadaceae;Sphingobium	292.352	8.60501	3.15723e-12	1.79598e-10	R2 Planktonic
1c1fbfd0afa59490418e006055cbf300 Bacteria;Proteobacteria;Alphaproteobacteria;Sphingomonadales;Sphingomonadaceae;Sphingobium	273.969	8.51106	7.21683e-12	3.95322e-10	R2 Planktonic
42c3977a8c882c52b3a60c0e51607add Bacteria;Proteobacteria;Gammaproteobacteria;Betaproteobacteriales;Burkholderiaceae;Achromobacter	270.435	8.49228	1.05719e-11	5.5842e-10	R2 Planktonic
7111ddac783cb5ba39d533536cd2f421 Bacteria;Latescibacteria;Latescibacteria;Latescibacterales;Latescibacteraceae;uncultured bacterium;uncultured bacterium	294.965	-8.36941	1.24704e-11	6.35989e-10	Inoculum Sludge
8129fe762d43e5b63db6ec2fa48ffe19 Bacteria;Firmicutes;BRH-c20a;uncultured Peptococcaceae bacterium;uncultured Peptococcaceae bacterium;uncultured Peptococcaceae bacterium;uncultured Peptococcaceae bacterium	257.493	8.42133	1.50993e-11	6.56817e-10	R2 Planktonic
18eda782506ba3ff3fbd0cca4f6f7595 Bacteria;Proteobacteria;Gammaproteobacteria;Betaproteobacteriales;Burkholderiaceae;Delftia	257.923	8.42374	1.45451e-11	6.56817e-10	R2 Planktonic
b995ab4a2be628c461c8040e9d645d4d Bacteria;Proteobacteria;Gammaproteobacteria;Betaproteobacteriales;Burkholderiaceae	259.185	8.43081	1.33826e-11	6.56817e-10	R2 Planktonic
97e6b3bf0568177ef58e0f8a0d7f8156 Bacteria;Proteobacteria;Gammaproteobacteria;Betaproteobacteriales;Burkholderiaceae;Achromobacter	262.447	8.44891	1.49323e-11	6.56817e-10	R2 Planktonic
c027f0b5b72c6261251e6abcaf820410 Bacteria;Proteobacteria;Gammaproteobacteria;Betaproteobacteriales;Burkholderiaceae;Achromobacter	265.91	8.46788	1.41311e-11	6.56817e-10	R2 Planktonic
10dfe06ab262e237ca37c4f91da9a265 Bacteria;Latescibacteria;Latescibacteria;Latescibacterales;Latescibacteraceae;uncultured bacterium;uncultured bacterium	271.284	-8.24829	3.02977e-11	1.28029e-09	Inoculum Sludge
b1cc0b1fa234c0400b8d588e80213b7e Bacteria;Proteobacteria;Gammaproteobacteria;Xanthomonadales;Xanthomonadaceae;Stenotrophomonas	239.745	8.31799	3.84784e-11	1.58082e-09	R2 Planktonic
148ebf65172edbbbc7310b933b1eaeb5 Bacteria;Thermotogae;Thermotogae;Kosmotogales;Kosmotogaceae;Mesotoga	263.349	-8.20532	4.53036e-11	1.81092e-09	Inoculum Sludge
5f5fbc42058bcba89dbc9ca60abc1ba6 Bacteria;Proteobacteria;Gammaproteobacteria;Xanthomonadales;Xanthomonadaceae;Stenotrophomonas	231.462	8.2671	5.85575e-11	2.27912e-09	R2 Planktonic
0f5f888565635d12ed7a60e7c2cea9af Bacteria;Latescibacteria;Latescibacteria;Latescibacterales;Latescibacteraceae;uncultured bacterium;uncultured bacterium	243.684	-8.09295	1.19562e-10	4.53414e-09	Inoculum Sludge
ad5d8a780a8062f7ec40cccbb6446fa3 Bacteria;Proteobacteria;Gammaproteobacteria;Pseudomonadales;Pseudomonadaceae;Pseudomonas	205.831	8.0972	2.12837e-10	7.86964e-09	R2 Planktonic
15a76d2abd469e1eb01653f9e1e3eaa1 Bacteria;Firmicutes;BRH-c20a;uncultured Peptococcaceae bacterium;uncultured Peptococcaceae bacterium;uncultured Peptococcaceae bacterium;uncultured Peptococcaceae bacterium	196.392	8.02921	3.55683e-10	1.28306e-08	R2 Planktonic
1c599a674c7cfe871eef60a559c45cd7 Bacteria;Proteobacteria;Gammaproteobacteria;Xanthomonadales;Xanthomonadaceae;Stenotrophomonas	194.469	8.01497	4.33183e-10	1.52542e-08	R2 Planktonic
27d2d08f64bc4287ca45a2675006e356 Bacteria;Epsilonbacteraeota;Campylobacteria;Campylobacterales;Sulfurovaceae;Sulfurovum	212.169	-7.89238	6.31819e-10	2.17316e-08	Inoculum Sludge
42189ab5203cfd72fd9ecea34c021498 Bacteria;Chloroflexi;Anaerolineae;uncultured;uncultured bacterium;uncultured bacterium;uncultured bacterium	217.074	-7.92548	7.11538e-10	2.39174e-08	Inoculum Sludge
ded7057f658ed14b61a65048f7e296bf Archaea;Euryarchaeota;Methanomicrobia;Methanomicrobiales;Methanoregulaceae;Methanolinea	204.649	-7.8401	7.86541e-10	2.5851e-08	Inoculum Sludge
0a409c11e49030a90096933ab5a3c840 Bacteria;Proteobacteria;Gammaproteobacteria;Betaproteobacteriales;Burkholderiaceae;Achromobacter	187.471	7.96189	8.85989e-10	2.84865e-08	R2 Planktonic
1df53cf16699ace13dd869a1bb780990 Bacteria;Proteobacteria;Gammaproteobacteria;Xanthomonadales;Xanthomonadaceae;Stenotrophomonas	174.979	7.86199	1.28961e-09	4.05814e-08	R2 Planktonic
6d9abf5d4a61769f6f6275b0e30d6b4f Bacteria;Proteobacteria;Gammaproteobacteria;Betaproteobacteriales;Burkholderiaceae;Achromobacter	171.455	7.83252	2.29244e-09	7.06357e-08	R2 Planktonic
b62fdfe076b9fa856cc15452db18c531 Bacteria;Chloroflexi;Anaerolineae;uncultured;uncultured bacterium;uncultured bacterium;uncultured bacterium	181.032	-7.66236	3.54626e-09	1.07039e-07	Inoculum Sludge
f7cfaa3e6611ccc4924ad7572f10afbe Bacteria;Epsilonbacteraeota;Campylobacteria;Campylobacterales;Sulfurovaceae;Sulfurovum	172.861	-7.59539	4.91718e-09	1.4545e-07	Inoculum Sludge
9871bf511aeb97588314010ef496e238 Archaea;Euryarchaeota;Methanomicrobia;Methanomicrobiales;Methanoregulaceae;Methanolinea	164.67	-7.525	8.00547e-09	2.32159e-07	Inoculum Sludge
365b736d9c4541f96032ede9ec2c25ea Archaea;Euryarchaeota;Methanomicrobia;Methanomicrobiales;Methanoregulaceae;Methanolinea	156.446	-7.45067	1.31302e-08	3.73454e-07	Inoculum Sludge
7d2dcc48ad33d6b9b5e93215f601459a Bacteria;Actinobacteria;Actinobacteria;Propionibacteriales;Propionibacteriaceae;Propionibacterium;Propionibacterium freudenreichii	147.94	7.61869	1.7437e-08	4.8659e-07	R2 Planktonic
37c66053a3f66ba217623ada01553045 Bacteria;Proteobacteria;Gammaproteobacteria;Betaproteobacteriales;Burkholderiaceae;Achromobacter	133.891	7.47396	2.66801e-08	7.30737e-07	R2 Planktonic
56d1490a0b941890a00a90faf07d536b Bacteria;Actinobacteria;Actinobacteria;Propionibacteriales;Propionibacteriaceae;Propionibacterium	142.305	7.56239	2.77479e-08	7.46166e-07	R2 Planktonic
19b579248a150a9d18aa8e8d81c19beb Bacteria;Epsilonbacteraeota;Campylobacteria;Campylobacterales;Sulfurovaceae;Sulfurovum	146.631	-7.35663	2.88432e-08	7.61769e-07	Inoculum Sludge
514c256133e6b010aabad896d7f7cb04 Archaea;Euryarchaeota;Methanomicrobia;Methanomicrobiales;Methanoregulaceae;Methanolinea	143.209	-7.32237	3.1843e-08	8.11997e-07	Inoculum Sludge
78c9905bbf5951aec4550ddda4c27b82 Bacteria;Proteobacteria;Deltaproteobacteria;Desulfovibrionales;Desulfovibrionaceae;Desulfovibrio	134.535	7.48092	3.16062e-08	8.11997e-07	R2 Planktonic
5f7f63682b3fbe8585c87ab604cdd388 Bacteria;Proteobacteria;Deltaproteobacteria;Desulfovibrionales;Desulfovibrionaceae;Desulfovibrio	129.56	7.42624	3.40018e-08	8.52351e-07	R2 Planktonic
8e6b994e9d2ee17e7290d7f99a1572b3 Bacteria;Firmicutes;Clostridia;Clostridiales;Lachnospiraceae	126.013	7.38597	3.8796e-08	9.56321e-07	R2 Planktonic
1a3591dd415f0b9d16f2f58d2e2d771f Bacteria;Proteobacteria;Deltaproteobacteria;Desulfovibrionales;Desulfovibrionaceae;Desulfovibrio	126.297	7.38923	4.29814e-08	1.04212e-06	R2 Planktonic
e8df514fe3c1bb994e50559a3bc87a3e Bacteria;Proteobacteria;Gammaproteobacteria;Pseudomonadales;Pseudomonadaceae;Pseudomonas	335.991	6.14689	5.01587e-08	1.19653e-06	R2 Planktonic
c628f1cfae4fc95d1baffca7963330a3 Bacteria;Firmicutes;Clostridia;Clostridiales;Lachnospiraceae;Tyzzerella	120.133	7.31659	5.84875e-08	1.37306e-06	R2 Planktonic
f9bd78216d5929abfb7d278ff228158f Bacteria;Epsilonbacteraeota;Campylobacteria;Campylobacterales;Sulfurovaceae;Sulfurovum	133.552	-7.22097	6.05391e-08	1.39902e-06	Inoculum Sludge
6637443656fc54019c3a205b20233e10 Bacteria;Bacteroidetes;Bacteroidia;Bacteroidales;Bacteroidetes vadinHA17;uncultured bacterium;uncultured bacterium	131.433	-7.19773	7.36081e-08	1.67487e-06	Inoculum Sludge
d4a91415dd0793369572cb0fceff5079 Bacteria;Firmicutes;Clostridia;Clostridiales;Lachnospiraceae;Tyzzerella;Gadus morhua (Atlantic cod)	116.626	7.27357	7.55244e-08	1.69243e-06	R2 Planktonic
b05662fb61eae8935f78db6d8392d19e Bacteria;Firmicutes;Clostridia;Clostridiales;Lachnospiraceae	115.695	7.26194	8.35648e-08	1.84466e-06	R2 Planktonic
0217902c5b0775ea09ebe7152f6ded44 Bacteria;Firmicutes;Clostridia;Clostridiales;Lachnospiraceae;Tyzzerella	111.893	7.21341	1.12985e-07	2.45742e-06	R2 Planktonic
59452ebcaf0acc5fce0b2bf2ca341069 Bacteria;Firmicutes;Clostridia;Clostridiales;Lachnospiraceae;XBB1006	110.607	7.19662	1.40422e-07	3.00991e-06	R2 Planktonic
c4b749ef8f18465dc4baf0d10c7e4771 Bacteria;Proteobacteria;Gammaproteobacteria;Nitrosococcales;Nitrosococcaceae;CI75cm.2.12;uncultured bacterium	120.363	-7.06992	2.10271e-07	4.44272e-06	Inoculum Sludge
ff639c479917e308f2147a8d70601e40 Bacteria;Bacteroidetes;Bacteroidia;Bacteroidales;Bacteroidetes vadinHA17;uncultured bacterium;uncultured bacterium	111.857	-6.96336	3.04956e-07	6.35253e-06	Inoculum Sludge
f16414ac467deda9e0cdb9c72717673b Bacteria;Proteobacteria;Deltaproteobacteria;Desulfovibrionales;Desulfovibrionaceae;Desulfovibrio	94.2779	6.96448	6.05744e-07	1.2443e-05	R2 Planktonic
e1dd02e2be662268852482230c31fca9 Bacteria;Chloroflexi;Anaerolineae;Anaerolineales;Anaerolineaceae;uncultured;uncultured anaerobic bacterium	98.4882	-6.77815	9.00995e-07	1.82544e-05	Inoculum Sludge
c7208d738c2021508f2fae1c4b1873db Bacteria;Proteobacteria;Gammaproteobacteria;Nitrosococcales;Nitrosococcaceae;CI75cm.2.12;uncultured bacterium	99.6887	-6.79579	9.4149e-07	1.88171e-05	Inoculum Sludge
c60016ccc3a8edd4054c6732fef2f8eb Bacteria;Proteobacteria;Deltaproteobacteria;Syntrophobacterales;Syntrophaceae;uncultured	97.5096	-6.76361	1.04482e-06	2.06038e-05	Inoculum Sludge
7ff8e6fb5789234cf1294b9f8d4fccff Bacteria;Actinobacteria;Actinobacteria;Propionibacteriales;Propionibacteriaceae;Brooklawnia	458.681	-4.01812	1.12919e-06	2.19746e-05	Inoculum Sludge
519285053cbdde674aac7383f7efc91f Bacteria;Proteobacteria;Gammaproteobacteria;Pseudomonadales;Pseudomonadaceae;Pseudomonas	406.795	4.2495	1.2827e-06	2.46377e-05	R2 Planktonic
dcf0397a8c66dc23fe98f9dff8e544e2 Bacteria;Bacteroidetes;Bacteroidia;Bacteroidales;Bacteroidetes vadinHA17;uncultured bacterium;uncultured bacterium	93.8357	-6.70771	1.37819e-06	2.61326e-05	Inoculum Sludge
2779eae065749ffb4768d28048e8c1c9 Bacteria;Chloroflexi;Anaerolineae;Anaerolineales;Anaerolineaceae;uncultured;bacterium enrichment culture clone BA53	91.8862	-6.67712	1.56922e-06	2.93781e-05	Inoculum Sludge
0c11250b2bfde868cab53ee8e6b84da1 Bacteria;Firmicutes;Clostridia;Clostridiales;Lachnospiraceae	82.4866	6.77005	1.6199e-06	2.9948e-05	R2 Planktonic
a1c1703605d6d3179266d245814c58ab Bacteria;Epsilonbacteraeota;Campylobacteria;Campylobacterales;Arcobacteraceae;Arcobacter	738.385	6.54845	1.73144e-06	3.16148e-05	R2 Planktonic
e3647b3c96615ba29e628d1eaf0374da Bacteria;Chloroflexi;Anaerolineae;Anaerolineales;Anaerolineaceae;uncultured;uncultured Chloroflexi bacterium	90.524	-6.65534	1.98151e-06	3.57396e-05	Inoculum Sludge
2e3516ba990417f86b8776487a14133a Archaea;Euryarchaeota;Thermoplasmata;Marine Benthic Group D and DHVEG-1	87.8966	-6.61244	2.21241e-06	3.94236e-05	Inoculum Sludge
032856a6fdb92be110f8ccb1c0470f0c Bacteria;Chloroflexi;Anaerolineae;Anaerolineales;Anaerolineaceae;uncultured;uncultured anaerobic bacterium	87.0161	-6.59775	2.44357e-06	4.30243e-05	Inoculum Sludge
15be1cec461393a9fd27e5f4306e3dcd Bacteria;Chloroflexi;Anaerolineae;Anaerolineales;Anaerolineaceae;Longilinea	85.8112	-6.57745	2.81437e-06	4.8701e-05	Inoculum Sludge
53101f71dd8e4fc2ed42394c435bf893 Bacteria;Epsilonbacteraeota;Campylobacteria;Campylobacterales;Sulfurovaceae;Sulfurovum	85.4427	-6.57116	2.83183e-06	4.8701e-05	Inoculum Sludge
9d2569308d00a33e1db72e8dbb9aaf0c Bacteria;Chloroflexi;Anaerolineae;SBR1031;uncultured organism;uncultured organism;uncultured organism	82.1719	-6.51425	3.69576e-06	6.2828e-05	Inoculum Sludge
29ded436494c8061aaf9a8936af7077b Bacteria;Bacteroidetes;Bacteroidia;Bacteroidales;Bacteroidaceae;Bacteroides	74.4051	6.61988	4.18893e-06	6.96116e-05	R2 Planktonic
2b8efefde132d011dd6ae0e85d08d1c8 Bacteria;Proteobacteria;Deltaproteobacteria;Desulfuromonadales;Geobacteraceae;Geobacter	81.0317	-6.49385	4.14823e-06	6.96116e-05	Inoculum Sludge
df8a598f1e2d3dda3ad0d9994d306c79 Bacteria;Firmicutes;Clostridia;Clostridiales;Ruminococcaceae	71.5515	6.56285	4.52464e-06	7.35378e-05	R2 Planktonic
4b53df0f6a74eced7e569984236d1923 Bacteria;Spirochaetes;Leptospirae;Leptospirales;Leptospiraceae;RBG-16-49-21;uncultured soil bacterium	80.6934	-6.48772	4.49511e-06	7.35378e-05	Inoculum Sludge
19eb904b4611a74f396cfb1857b693af Bacteria;Proteobacteria;Gammaproteobacteria;Pseudomonadales;Pseudomonadaceae;Pseudomonas	473.841	6.04933	4.75159e-06	7.63869e-05	R2 Planktonic
56ce1002bb07e6ccb2136bd3718993bd Bacteria;Chloroflexi;Anaerolineae;Anaerolineales;Anaerolineaceae;Longilinea	79.3526	-6.46333	5.00069e-06	7.95271e-05	Inoculum Sludge
6ee585da61bfffd4558803c2267eec91 Bacteria;Firmicutes;Clostridia;Clostridiales;Clostridiaceae 1;Proteiniclasticum	69.5428	6.52131	5.53899e-06	8.71508e-05	R2 Planktonic
6cf9f1bf7b19b1bc08356447fa40befb Bacteria;Bacteroidetes;Bacteroidia;Bacteroidales;Bacteroidaceae;Bacteroides	70.8765	6.54905	5.61986e-06	8.74923e-05	R2 Planktonic
2aa2b856e7b57c71090f4a644ddcdc46 Bacteria;Firmicutes;Clostridia;Clostridiales;Lachnospiraceae;uncultured	68.9511	6.50884	5.79901e-06	8.9341e-05	R2 Planktonic
5e175e996ad668fa82f960b3cf5941b5 Bacteria;Bacteroidetes;Bacteroidia;Bacteroidales;Tannerellaceae;Macellibacteroides	69.9924	6.53074	5.88006e-06	8.96558e-05	R2 Planktonic
f64a8fbca9b9cdf349e0234167695fd7 Bacteria;Bacteroidetes;Bacteroidia;Bacteroidales;Bacteroidaceae;Bacteroides	70.5562	6.54245	5.98864e-06	9.03795e-05	R2 Planktonic
c5486194daf675ae8c2cbb66cb7f2e1a Bacteria;Proteobacteria;Deltaproteobacteria;Syntrophobacterales;Syntrophaceae;uncultured	76.9364	-6.4182	6.22394e-06	9.29819e-05	Inoculum Sludge
fe349de66b5e86afbe22f03491ac98b3 Bacteria;Chloroflexi;Anaerolineae;Anaerolineales;Anaerolineaceae;uncultured;bacterium enrichment culture clone BA53	76.0938	-6.40209	6.64355e-06	9.81214e-05	Inoculum Sludge
5daa1cd2a56d98036a9ce205e45eeb96 Bacteria;Spirochaetes;Leptospirae;Leptospirales;Leptospiraceae;RBG-16-49-21;uncultured soil bacterium	76.6208	-6.41216	6.70065e-06	9.81214e-05	Inoculum Sludge
bf3e66a129774c47a640e9aecab6f41c Bacteria;Proteobacteria;Alphaproteobacteria;Sphingomonadales;Sphingomonadaceae;Sphingobium	277.815	5.55476	7.89981e-06	0.000114547	R2 Planktonic
9803a202b9866e7dd774a58afb02e829 Bacteria;Actinobacteria;Actinobacteria;Actinomycetales;Actinomycetaceae;Actinomyces	65.8745	6.44228	8.52302e-06	0.000122384	R2 Planktonic
798d006c5a993f97e84a135f8bdd2350 Bacteria;Bacteroidetes;Bacteroidia;Bacteroidales;Tannerellaceae;Macellibacteroides	65.8417	6.44156	9.2399e-06	0.000131402	R2 Planktonic
13e88d3bdeb321ddf140bad5512e501e Bacteria;Spirochaetes;Leptospirae;Leptospirales;Leptospiraceae;RBG-16-49-21	72.0136	-6.32163	9.65588e-06	0.00013601	Inoculum Sludge
268c3df859b118516ad858265e38abc9 Bacteria;Proteobacteria;Deltaproteobacteria;Syntrophobacterales;Syntrophaceae;uncultured	71.2721	-6.30651	1.05918e-05	0.000147786	Inoculum Sludge
d46bb0ffb88818632f54b46975c14c76 Bacteria;Firmicutes;Clostridia;Clostridiales;Ruminococcaceae	63.7963	6.39549	1.0851e-05	0.000148599	R2 Planktonic
b011a5f5e77bf60aa316c81fbd9f3891 Bacteria;Bacteroidetes;Bacteroidia;Bacteroidales;Tannerellaceae;Macellibacteroides	64.0772	6.40191	1.07533e-05	0.000148599	R2 Planktonic
a00ea3d89cfbf9bc85f5491528427695 Bacteria;Firmicutes;Clostridia;Clostridiales;Ruminococcaceae;Oscillibacter	62.9165	6.37522	1.18298e-05	0.000160516	R2 Planktonic
2ad04a34e347e920c415165124b6caba Bacteria;Chloroflexi;Anaerolineae;Anaerolineales;Anaerolineaceae;uncultured	68.2686	-6.24359	1.37499e-05	0.000184874	Inoculum Sludge
5e16adb633a242159aa103cc5a6a640b Bacteria;Proteobacteria;Deltaproteobacteria;Syntrophobacterales;Syntrophaceae;uncultured	67.8548	-6.23469	1.43883e-05	0.000191715	Inoculum Sludge
4a617994db211d14d55aab28a2e56e0b Bacteria;Firmicutes;Clostridia;Clostridiales;Clostridiaceae 1;Clostridium sensu stricto 13	68.7956	-6.25483	1.45473e-05	0.000192102	Inoculum Sludge
809c6c7bca5b006e9995af286619cbdc Bacteria;Actinobacteria;Actinobacteria;Bifidobacteriales;Bifidobacteriaceae;Bifidobacterium;Bifidobacterium minimum	62.2336	6.35921	1.65739e-05	0.000216927	R2 Planktonic
6d1e578500c92775ccbc5cc04fffe3d5 Bacteria;Chloroflexi;Anaerolineae;SJA-15;uncultured bacterium;uncultured bacterium;uncultured bacterium	69.2321	-6.26408	1.71947e-05	0.000223079	Inoculum Sludge
b635f9d2cd55c9eb9371cc233151a6dd Bacteria;Chloroflexi;Anaerolineae;SJA-15	70.9143	-6.29918	1.79716e-05	0.00023113	Inoculum Sludge
aa024567621ed2b50ae9f8875a1e6d0d Bacteria;Firmicutes;Clostridia;Clostridiales;Ruminococcaceae;Oscillibacter	61.6464	6.34537	2.02718e-05	0.000258466	R2 Planktonic
3537fed18b7daaedd5e26535af3f4157 Bacteria;Proteobacteria;Gammaproteobacteria;Pseudomonadales;Pseudomonadaceae;Pseudomonas	548.449	5.93602	2.27495e-05	0.00028514	R2 Planktonic
966a26553d29ee0c447a2a1594038f22 Bacteria;Firmicutes;Clostridia;Clostridiales;Ruminococcaceae	57.3017	6.23865	2.26897e-05	0.00028514	R2 Planktonic
e80d61df5b89424702635da4e58ecf60 Archaea;Euryarchaeota;Methanomicrobia;Methanosarcinales;Methanosaetaceae;Methanosaeta;Methanosaeta harundinacea 6Ac	62.5288	-6.11514	2.47618e-05	0.000307754	Inoculum Sludge
77c1f774829512a6a3dbf57608b49067 Bacteria;Actinobacteria;Actinobacteria;Propionibacteriales;Propionibacteriaceae;uncultured;uncultured Propionibacteriaceae bacterium	59.3481	6.28993	2.55563e-05	0.000313835	R2 Planktonic
056ec45597ddd8af96d92a87227327ff Bacteria;Proteobacteria;Deltaproteobacteria;Syntrophobacterales;Syntrophaceae;uncultured	63.6312	-6.14076	2.56755e-05	0.000313835	Inoculum Sludge
d0ca67b2264b0017129a0f11bbb00723 Bacteria;Firmicutes;Clostridia;Clostridiales;Ruminococcaceae	56.0646	6.20676	2.71513e-05	0.000329154	R2 Planktonic
e568496b1a53f15f49997b35e0955125 Bacteria;Firmicutes;Clostridia;Clostridiales;Peptostreptococcaceae;uncultured;metagenome	61.2604	-6.08515	2.85606e-05	0.000343424	Inoculum Sludge
a8b6195d9df86e2b7cf8a9f21a291fba Bacteria;Firmicutes;Clostridia;Clostridiales;Ruminococcaceae;Oscillibacter	53.5067	6.13841	3.09828e-05	0.000369545	R2 Planktonic
bdc8247083037094829ade62e4adaeae Bacteria;Firmicutes;Clostridia;Clostridiales;Ruminococcaceae	53.4741	6.13754	3.17408e-05	0.000375558	R2 Planktonic
ade8b4081762ba2e90040ec85a4e0f3d Bacteria;Actinobacteria;Actinobacteria;Propionibacteriales;Propionibacteriaceae;Brooklawnia	533.551	-3.36657	3.20132e-05	0.000375774	Inoculum Sludge
cfcc33bd90d3ac5877b9d67b8d502a57 Bacteria;Bacteroidetes;Bacteroidia;Bacteroidales;Paludibacteraceae;Paludibacter	54.8595	6.17499	3.33228e-05	0.000388067	R2 Planktonic
aee06faa2b88e7fcb77d52f80508ff9f Bacteria;Acidobacteria;c5LKS83	59.5857	-6.04454	3.41958e-05	0.000395121	Inoculum Sludge
8f24115b5ca721a05941b35f4128cf61 Bacteria;Firmicutes;Clostridia;Clostridiales;Ruminococcaceae;Oscillibacter	52.3004	6.10505	3.56809e-05	0.000409085	R2 Planktonic
24372365f3be23b59a34cc1d7d61052b Archaea;Euryarchaeota;Thermoplasmata;Marine Benthic Group D and DHVEG-1;uncultured Thermoplasmata archaeon;uncultured Thermoplasmata archaeon;uncultured Thermoplasmata archaeon	59.3184	-6.03797	3.71814e-05	0.000413469	Inoculum Sludge
df0fb9b0456262060d524de6a7958471 Archaea;Euryarchaeota;Thermoplasmata;Marine Benthic Group D and DHVEG-1	58.5392	-6.01861	3.70352e-05	0.000413469	Inoculum Sludge
93705cc893206dbf6320346348e13f5c Bacteria;Proteobacteria;Deltaproteobacteria;Deltaproteobacteria Incertae Sedis;Syntrophorhabdaceae;Syntrophorhabdus;uncultured Syntrophorhabdus sp.	60.8723	-6.07589	3.70049e-05	0.000413469	Inoculum Sludge
d362015f81ee26bd18367914bd13b3ef Bacteria;Firmicutes;Bacilli;Lactobacillales;Lactobacillaceae;Lactobacillus	54.8541	6.17484	3.67832e-05	0.000413469	R2 Planktonic
72ed8e61a889beb62f1be626c5281887 Bacteria;Planctomycetes;Phycisphaerae;S-70;uncultured bacterium;uncultured bacterium;uncultured bacterium	58.4229	-6.01565	3.91093e-05	0.000431661	Inoculum Sludge
30aa32cbe204f6389d8269b234827ed2 Bacteria;Proteobacteria;Deltaproteobacteria;Desulfovibrionales;Desulfovibrionaceae;Desulfovibrio	52.7176	6.11663	4.0432e-05	0.000442955	R2 Planktonic
f85e1ba56f61d498d37426e383c3b96d Bacteria;Proteobacteria;Gammaproteobacteria;Alteromonadales;Shewanellaceae;Shewanella	51.7717	6.09015	4.18234e-05	0.00045483	R2 Planktonic
2d499fdb8ee4616a5c032f5b62f3c58d Bacteria;Proteobacteria;Deltaproteobacteria;Desulfovibrionales;Desulfovibrionaceae;Desulfovibrio	51.504	6.08255	4.31042e-05	0.000465336	R2 Planktonic
57b6d020a542392d743a12d996d70ec2 Archaea;Euryarchaeota;Thermoplasmata;Marine Benthic Group D and DHVEG-1	57.0337	-5.98043	4.35137e-05	0.000466354	Inoculum Sludge
eab9ddd54f20b5ee36e5f79ab6e53281 Bacteria;Chloroflexi;Anaerolineae;Anaerolineales;Anaerolineaceae;uncultured;uncultured anaerobic bacterium	57.0337	-5.98043	4.46373e-05	0.000474953	Inoculum Sludge
d54afb5968b7abb035703dadc637818f Bacteria;Chloroflexi;Anaerolineae;Anaerolineales;Anaerolineaceae;Longilinea	57.6166	-5.99539	4.50308e-05	0.000475718	Inoculum Sludge
0fc10fa8061284b6999280bb56d3d570 Bacteria;Bacteroidetes;Bacteroidia;Bacteroidales;Bacteroidetes vadinHA17	56.552	-5.96799	4.64169e-05	0.000486883	Inoculum Sludge
438584a97a0ddc3536bb990b160b9034 Bacteria;Firmicutes;Clostridia;Clostridiales;Ruminococcaceae	49.6421	6.02867	4.86937e-05	0.000505002	R2 Planktonic
fb19312c3e23a26fffa56a4c82739b4c Bacteria;Firmicutes;Clostridia;Clostridiales;Lachnospiraceae	49.6564	6.02908	4.88271e-05	0.000505002	R2 Planktonic
34037cd7111d6347703f0791fbb7f04f Bacteria;Bacteroidetes;Bacteroidia;Bacteroidales;Paludibacteraceae;Paludibacter	50.3239	6.0486	4.94851e-05	0.000508254	R2 Planktonic
342533c4b5e606d851344c778e076fc9 Bacteria;Bacteroidetes;Bacteroidia;Bacteroidales;Bacteroidetes vadinHA17	55.581	-5.9426	5.09775e-05	0.00051997	Inoculum Sludge
890e71d9a05a8ffbcbe4500b749f4b6f Bacteria;Thermotogae;Thermotogae;Kosmotogales;Kosmotogaceae;Mesotoga	56.1413	-5.95736	5.14022e-05	0.000520711	Inoculum Sludge
6bf93d841666eec3930738efb66392b1 Bacteria;Acidobacteria;c5LKS83	55.276	-5.93455	5.37981e-05	0.000541275	Inoculum Sludge
aab901687c4185eb4f9efc6ef31ebb6a Bacteria;Chloroflexi;Anaerolineae;SJA-15;uncultured bacterium;uncultured bacterium;uncultured bacterium	55.2533	-5.93395	5.62246e-05	0.000561866	Inoculum Sludge
e43f4a147a7e972d1e7b6fff0cb57c18 Bacteria;Actinobacteria;Actinobacteria;Propionibacteriales;Propionibacteriaceae;Brooklawnia	267.854	-5.26917	5.74419e-05	0.000570178	Inoculum Sludge
38c43d1671614acc9647a09a921d6ece Bacteria;Chloroflexi;Anaerolineae;Anaerolineales;Anaerolineaceae;uncultured	54.4515	-5.91254	5.93081e-05	0.000584777	Inoculum Sludge
e236c7ba2b4ee817289b59dfc04a105d Bacteria;Planctomycetes;Phycisphaerae;MSBL9	54.0755	-5.90233	6.12535e-05	0.00059996	Inoculum Sludge
be3d760d52b13a6f7897cf9500747540 Bacteria;Firmicutes;Clostridia;Clostridiales;Clostridiaceae 1;Clostridium sensu stricto 7;Clostridium sp. 14AAG2-ana7-2	47.3103	5.95815	6.46056e-05	0.000628629	R2 Planktonic
4645fec0cf39ba76c625f1d733e361d0 Bacteria;Proteobacteria;Gammaproteobacteria;Betaproteobacteriales;Burkholderiaceae	53.3416	-5.88228	6.75918e-05	0.000653387	Inoculum Sludge
36bf9cfe83b01a34599aeac9ed41a0e7 Bacteria;Proteobacteria;Gammaproteobacteria;Betaproteobacteriales;Burkholderiaceae	53.3748	-5.88327	7.49773e-05	0.000720074	Inoculum Sludge
7e42bdf3c9f8ddac19d606f61feb981c Bacteria;Proteobacteria;Deltaproteobacteria;Deltaproteobacteria Incertae Sedis;Syntrophorhabdaceae;Syntrophorhabdus;uncultured Syntrophorhabdus sp.	53.0214	-5.87347	7.59225e-05	0.000724447	Inoculum Sludge
d5ca3a44f812e3d527567866cffea067 Bacteria;Firmicutes;Clostridia;Clostridiales;Ruminococcaceae;Anaerofilum	46.151	5.92175	7.73099e-05	0.000732957	R2 Planktonic
cdd9bdb4cfebb1541ad1a4b82c19165e Bacteria;FCPU426;uncultured bacterium;uncultured bacterium;uncultured bacterium;uncultured bacterium;uncultured bacterium	51.7379	-5.83752	7.92992e-05	0.000747029	Inoculum Sludge
ba9b820f8a4367150d57963445a7e464 Bacteria;Bacteroidetes;Bacteroidia;Bacteroidales;Bacteroidetes vadinHA17	52.9762	-5.87223	8.04882e-05	0.00075343	Inoculum Sludge
b178ff4818e03811042ad77a1276aac0 Bacteria;Actinobacteria;Actinobacteria;Propionibacteriales;Propionibacteriaceae;Propioniciclava	51.836	-5.84026	8.18855e-05	0.00076169	Inoculum Sludge
4ffafe27a074fa3005a848c88f71be47 Archaea;Euryarchaeota;Methanobacteria;Methanobacteriales;Methanobacteriaceae;Methanobacterium	52.1712	-5.84969	8.51862e-05	0.000782549	Inoculum Sludge
8fb642d623f5172d4b18cd54f0227394 Bacteria;Thermotogae;Thermotogae;Kosmotogales;Kosmotogaceae;Mesotoga	51.0568	-5.81804	8.49308e-05	0.000782549	Inoculum Sludge
6ee74bce22089328959b8fd42907fc21 Archaea;Euryarchaeota;Methanomicrobia;Methanosarcinales;Methanosaetaceae;Methanosaeta;Methanosaeta harundinacea 6Ac	51.1354	-5.82036	9.03368e-05	0.000822692	Inoculum Sludge
9f9f8b7166a43b2c8e2900b206b2c94f Bacteria;Proteobacteria;Deltaproteobacteria;Desulfovibrionales;Desulfovibrionaceae;Desulfovibrio	45.4824	5.90039	9.06686e-05	0.000822692	R2 Planktonic
abd116c33ea5a8865c43f0bd8e77770d Bacteria;Firmicutes;Clostridia;Clostridiales;Ruminococcaceae	44.874	5.88065	9.1394e-05	0.000824218	R2 Planktonic
cd34baac89187138935f00b2b9cc58d7 Bacteria;Acidobacteria;c5LKS83	50.3078	-5.79634	9.28216e-05	0.000832019	Inoculum Sludge
a7978c3e112f810f4b92b2db9d5bea71 Archaea;Euryarchaeota;Methanomicrobia;Methanomicrobiales;Methanoregulaceae;Methanoregula	50.4392	-5.80022	9.49374e-05	0.000845858	Inoculum Sludge
5bcf88a76a40a41a29f764c07424eb6a Bacteria;Proteobacteria;Deltaproteobacteria;SAR324 clade(Marine group B);uncultured bacterium zdt-33i5;uncultured bacterium zdt-33i5;uncultured bacterium zdt-33i5	52.129	-5.84861	9.61473e-05	0.000851508	Inoculum Sludge
2528721d3a0c8079a20d622248aecfef Bacteria;Bacteroidetes;Bacteroidia;Bacteroidales;Bacteroidetes vadinHA17	49.7204	-5.77912	9.95852e-05	0.000876706	Inoculum Sludge
70ed4406ea2ab8c3d29a1926d2313191 Bacteria;Actinobacteria;Actinobacteria;Propionibacteriales;Propionibacteriaceae;Brooklawnia;metagenome	51.4933	-5.83056	0.000106336	0.000930602	Inoculum Sludge
c51927d603d77ae238ae43f9b6fa2d5f Bacteria;Actinobacteria;Actinobacteria;Propionibacteriales;Propionibacteriaceae;Brooklawnia;metagenome	51.8693	-5.84128	0.000113324	0.000985918	Inoculum Sludge
010d8fdc5db4f224e809fece836320e8 Bacteria;Firmicutes;Clostridia;Clostridiales;Eubacteriaceae;Acetobacterium	43.7087	5.84202	0.000114697	0.000986262	R2 Planktonic
3e8b77a7a45bdff2d222c840fed9ddfa Bacteria;FCPU426;uncultured bacterium;uncultured bacterium;uncultured bacterium;uncultured bacterium;uncultured bacterium	49.0243	-5.75839	0.000114197	0.000986262	Inoculum Sludge
5e04bb6b66edbbaf396cf9adb1588488 Bacteria;Synergistetes;Synergistia;Synergistales;Synergistaceae;Syner-01;uncultured bacterium	49.799	-5.78151	0.000118025	0.000997478	Inoculum Sludge
9edce68fae0dfc478868cc421c691b8e Bacteria;Planctomycetes;Phycisphaerae;S-70;uncultured bacterium;uncultured bacterium;uncultured bacterium	50.1236	-5.79092	0.00011762	0.000997478	Inoculum Sludge
8f8806398202fbb0f0cb74346bde2ab6 Archaea;Euryarchaeota;Thermoplasmata;Marine Benthic Group D and DHVEG-1;uncultured Thermoplasmata archaeon;uncultured Thermoplasmata archaeon;uncultured Thermoplasmata archaeon	48.0307	-5.72829	0.000117435	0.000997478	Inoculum Sludge
0f370ba639c0cd5385533e3b80fac8aa Bacteria;Bacteroidetes;Bacteroidia;Bacteroidales;Tannerellaceae;Macellibacteroides	44.2146	5.85896	0.000123636	0.0010225	R2 Planktonic
18b90f92461ca36c31a15b6ded5a4852 Bacteria;Thermotogae;Thermotogae;Kosmotogales;Kosmotogaceae;Mesotoga	48.6815	-5.74811	0.000122286	0.0010225	Inoculum Sludge
31a4724ecb3f215834a7d80794df095d Bacteria;Proteobacteria;Deltaproteobacteria;Syntrophobacterales;Syntrophaceae;uncultured	48.0533	-5.72898	0.00012375	0.0010225	Inoculum Sludge
7ff408dae8bbbd2d4825e22fcebd4a47 Bacteria;Epsilonbacteraeota;Campylobacteria;Campylobacterales;Thiovulaceae;Sulfurimonas	48.6256	-5.74634	0.000123006	0.0010225	Inoculum Sludge
b58d3b3b7a21162aa308bb1bd98138b2 Bacteria;Synergistetes;Synergistia;Synergistales;Synergistaceae;Syner-01;uncultured bacterium	47.9174	-5.72487	0.000127146	0.00103894	Inoculum Sludge
cbac274fb12c9696093580eb9d01af5c Bacteria;Chloroflexi;Anaerolineae;SJA-15;uncultured bacterium;uncultured bacterium;uncultured bacterium	48.8325	-5.7526	0.000126964	0.00103894	Inoculum Sludge
4151cc6630b2802d718afb0ad95f30c2 Bacteria;Planctomycetes;Phycisphaerae;MSBL9	46.8528	-5.69176	0.000135279	0.00109933	Inoculum Sludge
61d0e9f485951f66a820083761bd4d2e Bacteria;Chloroflexi;Anaerolineae;Anaerolineales;Anaerolineaceae;uncultured;uncultured bacterium UASB_TL84	46.8981	-5.69316	0.000137118	0.00110818	Inoculum Sludge
9e589f255cc8b01d057639d03e77f63e Bacteria;Chloroflexi;Anaerolineae;Anaerolineales;Anaerolineaceae;uncultured;uncultured anaerobic bacterium	46.5176	-5.68123	0.000145765	0.00115907	Inoculum Sludge
a5e16090bdf6d3bd00ab13481251a88a Bacteria;FCPU426;uncultured bacterium;uncultured bacterium;uncultured bacterium;uncultured bacterium;uncultured bacterium	46.5855	-5.68335	0.000145171	0.00115907	Inoculum Sludge
3294bfbd9f82f89a5beca212ff4bfee5 Bacteria;Planctomycetes;Phycisphaerae;MSBL9	46.3937	-5.67726	0.00014536	0.00115907	Inoculum Sludge
faee2f6fa14b14587781f3ec8a90ac27 Bacteria;Chloroflexi;Anaerolineae;Anaerolineales;Anaerolineaceae	45.607	-5.65211	0.000155759	0.00122536	Inoculum Sludge
42e763617460f9f3d219de7ff77e166b Bacteria;Proteobacteria;Alphaproteobacteria;Caulobacterales;Caulobacteraceae	46.6685	-5.68593	0.000155535	0.00122536	Inoculum Sludge
224cfc7ec1ecab56dbed7f5305a237c7 Bacteria;Proteobacteria;Deltaproteobacteria;Syntrophobacterales;Syntrophobacteraceae;Syntrophobacter	49.074	-5.75976	0.00015826	0.00123845	Inoculum Sludge
983b4806041c8975df325e5a71da0877 Bacteria;Firmicutes;Clostridia;Clostridiales;Ruminococcaceae;Anaerofilum	40.2058	5.71928	0.000160129	0.00124648	R2 Planktonic
90e0f907dd5e97d145b9806f6721f3f9 Bacteria;Actinobacteria;Actinobacteria;Propionibacteriales;Propionibacteriaceae;Brooklawnia;metagenome	46.8075	-5.69035	0.00016462	0.00127473	Inoculum Sludge
fc91d717239073a894727a745516bfc8 Bacteria;Calditrichaeota;Calditrichia;Calditrichales;Calditrichaceae;uncultured organism;uncultured organism	46.7817	-5.68945	0.000167969	0.00129389	Inoculum Sludge
fbb7801e7ebe7cc1407c9cad35eab06e Bacteria;Acidobacteria;c5LKS83	44.8655	-5.62799	0.000171733	0.00131602	Inoculum Sludge
5d9b1315a748bdd03d98d50b6130689e Bacteria;Cloacimonetes;Cloacimonadia;Cloacimonadales	46.788	-5.68986	0.000172901	0.00131815	Inoculum Sludge
ec56b0f270a5d31bc03f990ddcf4e3d5 Bacteria;Synergistetes;Synergistia;Synergistales;Synergistaceae;Syner-01;uncultured bacterium	44.5379	-5.61723	0.000176283	0.00133704	Inoculum Sludge
09766abcbca164851fc53e6bc6f8cdc5 Bacteria;Chloroflexi;Anaerolineae;SJA-15	46.2276	-5.67205	0.000189279	0.00142829	Inoculum Sludge
0cfa3a81c5b95fb1ffb886e37a5ef2b2 Bacteria;Firmicutes;Negativicutes;Selenomonadales;Acidaminococcaceae;Acidaminococcus	39.2191	5.68281	0.000192415	0.00143922	R2 Planktonic
7b5cb5bd84458a42de247c97014e8b8d Bacteria;Firmicutes;Clostridia;Clostridiales;Ruminococcaceae;Anaerofilum	39.0262	5.67548	0.000192674	0.00143922	R2 Planktonic
59cf26c29304dd4a8165bf4a69ddd0d9 Bacteria;Synergistetes;Synergistia;Synergistales;Synergistaceae;Syner-01;uncultured bacterium	44.4215	-5.61332	0.000195358	0.00145193	Inoculum Sludge
8feac833d79f8072861f0a2be782ba70 Bacteria;Chloroflexi;Anaerolineae;Anaerolineales;Anaerolineaceae	44.9259	-5.62994	0.000203188	0.0014951	Inoculum Sludge
9daf60bfac26dad56acefcd27ce423b5 Bacteria;Proteobacteria;Deltaproteobacteria;Deltaproteobacteria Incertae Sedis;Syntrophorhabdaceae;Syntrophorhabdus;uncultured Syntrophorhabdus sp.	43.3373	-5.57697	0.000203093	0.0014951	Inoculum Sludge
8755d9022b56f60eca5bbb3dd8f1ca61 Bacteria;Chloroflexi;Anaerolineae;Anaerolineales;Anaerolineaceae;uncultured;uncultured bacterium UASB_TL84	43.277	-5.57495	0.00020645	0.00149676	Inoculum Sludge
fa7c513a2d5b9f0277211446943062e8 Bacteria;Chloroflexi;Anaerolineae;Anaerolineales;Anaerolineaceae;uncultured;uncultured bacterium UASB_TL84	43.2845	-5.57521	0.000205308	0.00149676	Inoculum Sludge
765ece7b4639a33464097ef6b2e9e909 Bacteria;Bacteroidetes;Bacteroidia;Flavobacteriales;Flavobacteriaceae;Flavobacterium	60.3086	6.31327	0.000206321	0.00149676	R2 Planktonic
10293e1f3d76059f7116cf62caa51882 Bacteria;Bacteroidetes;Bacteroidia;Bacteroidales;Tannerellaceae;Macellibacteroides	39.4768	5.69246	0.00020985	0.00151399	R2 Planktonic
1ce305a63d1acf979018ca4870a1a3e1 Bacteria;Chloroflexi;Anaerolineae;SJA-15;uncultured bacterium;uncultured bacterium;uncultured bacterium	43.7134	-5.58976	0.000214662	0.00154119	Inoculum Sludge
4494517de50ef1efacfc54522ff131ad Bacteria;Epsilonbacteraeota;Campylobacteria;Campylobacterales;Arcobacteraceae;Arcobacter	38.3318	5.64914	0.000225494	0.00161113	R2 Planktonic
3eb9f0cf2049b2d5bacb52a10c476fdb Bacteria;Firmicutes;Clostridia;Clostridiales;Eubacteriaceae;Acetobacterium	37.5237	5.61772	0.000228572	0.00162528	R2 Planktonic
3ca0cc4fccac70b977b5927a84461466 Bacteria;Bacteroidetes;Bacteroidia;Bacteroidales;Bacteroidetes vadinHA17	43.0625	-5.56762	0.000229991	0.00162755	Inoculum Sludge
5bdf88417d0c2fc2efaaebc5a1eec770 Bacteria;Patescibacteria;Saccharimonadia;Saccharimonadales	44.8429	-5.62725	0.000233704	0.00164594	Inoculum Sludge
39a3f7dc5d5701768e55b3d0985da509 Bacteria;Bacteroidetes;Bacteroidia;Bacteroidales;Rikenellaceae;Blvii28 wastewater-sludge group;uncultured Bacteroidetes bacterium	42.0915	-5.534	0.000236128	0.00165513	Inoculum Sludge
2dde9e53d92c6ac27b22ce990996a832 Bacteria;Synergistetes;Synergistia;Synergistales;Synergistaceae;Syner-01;uncultured bacterium	42.2607	-5.53995	0.000238259	0.00166219	Inoculum Sludge
f191bde70a795d9f8471c179b9fd7b43 Bacteria;Proteobacteria;Deltaproteobacteria;Syntrophobacterales;Syntrophaceae	42.7198	-5.55589	0.000241778	0.00167882	Inoculum Sludge
b78994b543cc207e737158f102c3e706 Bacteria;Firmicutes;Clostridia;Clostridiales;Christensenellaceae;Christensenellaceae R-7 group;bacterium enrichment culture clone DPF35	39.4436	5.69124	0.000243483	0.00168276	R2 Planktonic
135c53c0c8884528a09baf2980fe77c5 Bacteria;Actinobacteria;Actinobacteria;Propionibacteriales;Propionibacteriaceae;Brooklawnia	575.401	-3.01892	0.000245439	0.00168839	Inoculum Sludge
dd4257b08b3675e6035c39ff488194aa Bacteria;Actinobacteria;Actinobacteria;Bifidobacteriales;Bifidobacteriaceae;Bifidobacterium;Bifidobacterium minimum	39.4567	5.69172	0.000247568	0.00169515	R2 Planktonic
589893c324f075cf79595dd77f166dfb Bacteria;Thermotogae;Thermotogae;Petrotogales;Petrotogaceae;SC103;uncultured bacterium	42.0462	-5.53244	0.000248866	0.00169619	Inoculum Sludge
146957002a97ac4f04d8f78f564567b5 Bacteria;Planctomycetes;Phycisphaerae;MSBL9	41.5947	-5.51649	0.000254825	0.00172884	Inoculum Sludge
5489506b8791c8e8872835a00089867d Bacteria;Bacteroidetes;Bacteroidia;Bacteroidales;Paludibacteraceae;Paludibacter	37.9953	5.6362	0.000261461	0.00176576	R2 Planktonic
c10096df53e5402e9d9a89b6841c8350 Bacteria;Chloroflexi;Anaerolineae;SJA-15	43.7285	-5.59026	0.000278261	0.00186221	Inoculum Sludge
6472a7a73e802d6274a30d76ed9e4f23 Bacteria;Firmicutes;Clostridia;Clostridiales;Ruminococcaceae	56.148	6.20879	0.000277601	0.00186221	R2 Planktonic
585cd608a87854c62928e5bf679c4fb8 Bacteria;Synergistetes;Synergistia;Synergistales;Synergistaceae;Syner-01;uncultured bacterium	40.5633	-5.47949	0.000285364	0.00189772	Inoculum Sludge
dd6697ad7ac2cb260c88b0ff9a49a79d Bacteria;Proteobacteria;Gammaproteobacteria;Pseudomonadales;Moraxellaceae;Psychrobacter	55.4224	6.18988	0.000286133	0.00189772	R2 Planktonic
b0037ccfa18bebe4254e6ad5fa9f37f4 Bacteria;Synergistetes;Synergistia;Synergistales;Synergistaceae;Syner-01;uncultured bacterium	40.7778	-5.48728	0.000289566	0.00191191	Inoculum Sludge
bf6a8b37133c546ff99b43dd03d5f822 Bacteria;Bacteroidetes;Bacteroidia;Bacteroidales;Bacteroidetes vadinHA17;uncultured bacterium;uncultured bacterium	40.9922	-5.49504	0.0002988	0.00196411	Inoculum Sludge
eabbfc87f91a9e681ba9f83384d9b391 Bacteria;Bacteroidetes;Bacteroidia;Bacteroidales;Bacteroidetes vadinHA17	40.0892	-5.46213	0.000302674	0.00198077	Inoculum Sludge
967af3146e858c8473742aa5f1cfddca Bacteria;Bacteroidetes;Bacteroidia;Bacteroidales;Dysgonomonadaceae;Dysgonomonas	54.522	6.16593	0.000304068	0.00198113	R2 Planktonic
d47956327ff587a35676b849f40a9af5 Bacteria;Firmicutes;Clostridia;Clostridiales;Clostridiaceae 1;Clostridium sensu stricto 7;Clostridium sp. 14AAG2-ana7-2	35.4348	5.53336	0.000306557	0.00198859	R2 Planktonic
30c705dc162872fbab6cd50d1adebcae Archaea;Euryarchaeota;Thermoplasmata;Marine Benthic Group D and DHVEG-1	40.2583	-5.46839	0.000308431	0.00199201	Inoculum Sludge
9cbe7002dc26c43c2cffdd493106b69e Bacteria;Firmicutes;Clostridia;Clostridiales;Clostridiaceae 1;Clostridium sensu stricto 7	53.745	6.1449	0.000322175	0.00207172	R2 Planktonic
1b44769a414e26fb6080f6f6792452aa Bacteria;Bacteroidetes;Bacteroidia;Bacteroidales;Paludibacteraceae;Paludibacter	34.8183	5.50751	0.000328393	0.00210257	R2 Planktonic
c7f8d4386bb35b9ecb341eb6376fad6a Bacteria;Chloroflexi;Anaerolineae;Anaerolineales;Anaerolineaceae;uncultured;uncultured Longilinea sp.	42.5701	-5.55054	0.000329978	0.00210361	Inoculum Sludge
cf79d5a3fba6d0bc7ca49e41f46c6498 Bacteria;Chloroflexi;Anaerolineae;Anaerolineales;Anaerolineaceae;uncultured;uncultured bacterium UASB_TL84	40.1496	-5.46431	0.000341936	0.00216121	Inoculum Sludge
479bac9facf26d80a1e3f6e287ddbf97 Bacteria;Epsilonbacteraeota;Campylobacteria;Campylobacterales;Arcobacteraceae;Arcobacter	34.5563	5.49634	0.000340516	0.00216121	R2 Planktonic
c76816ef6c3ef572cd602097e308be60 Bacteria;FCPU426;uncultured bacterium;uncultured bacterium;uncultured bacterium;uncultured bacterium;uncultured bacterium	39.3251	-5.43374	0.000351426	0.00221174	Inoculum Sludge
677c7ec46a75256433c5f43be59e401e Bacteria;Chloroflexi;Anaerolineae;Anaerolineales;Anaerolineaceae	39.6376	-5.44538	0.000353871	0.00221769	Inoculum Sludge
cbfc87db09e235c9f51fcbbd79bf1bec Bacteria;Synergistetes;Synergistia;Synergistales;Synergistaceae;Syner-01;uncultured bacterium	39.2012	-5.429	0.000366732	0.00227898	Inoculum Sludge
6e1a00d9b4c9979898c5ed7eee9faf7c Bacteria;Bacteroidetes;Bacteroidia;Bacteroidales;Prolixibacteraceae;WCHB1-32;uncultured bacterium	61.2786	-6.08561	0.000365982	0.00227898	Inoculum Sludge
79eac587c0cb8c9f8f39f0c3b19da968 Bacteria;Bacteroidetes;Bacteroidia;Bacteroidales;Bacteroidetes vadinHA17	38.5384	-5.40392	0.000375805	0.00232559	Inoculum Sludge
993527981e9987c06d18bc6f7ff6f71d Archaea;Euryarchaeota;Thermoplasmata;Marine Benthic Group D and DHVEG-1	38.5006	-5.4025	0.000381441	0.0023455	Inoculum Sludge
24f969d5d4936bb8003c6aa55c54c674 Bacteria;Thermotogae;Thermotogae;Petrotogales;Petrotogaceae;SC103;uncultured bacterium	38.6214	-5.40705	0.000382194	0.0023455	Inoculum Sludge
98edd90841d94e18b2f0a2ee06324acb Bacteria;Actinobacteria;Actinobacteria;Propionibacteriales;Propionibacteriaceae;Brooklawnia	394.562	-5.13978	0.00038445	0.00234959	Inoculum Sludge
2f21ebd4c76c8c896a10b08604a1c5b5 Bacteria;Actinobacteria;Actinobacteria	40.7627	-5.48674	0.00038838	0.00236385	Inoculum Sludge
27f26b9dfa2357e30907713754a5c8b2 Bacteria;Chloroflexi;Anaerolineae;Anaerolineales;Anaerolineaceae;uncultured	38.422	-5.39937	0.000396087	0.00240087	Inoculum Sludge
8c7a96c836d7e098b58e04e7b7549b98 Bacteria;Bacteroidetes;Bacteroidia;Bacteroidales;Bacteroidetes vadinHA17;uncultured bacterium SHA-54;uncultured bacterium SHA-54	43.2739	-5.57473	0.000398855	0.00240595	Inoculum Sludge
5407adfeeb18e463909c688bdb9961b2 Bacteria;Proteobacteria;Deltaproteobacteria;Syntrophobacterales;Syntrophaceae;uncultured	38.339	-5.39623	0.000400178	0.00240595	Inoculum Sludge
ccb99cc30432dd65834009eb41d6fdb3 Archaea;Euryarchaeota;Methanomicrobia;Methanomicrobiales;Methanoregulaceae;Methanoregula	39.4716	-5.43929	0.000404596	0.00242266	Inoculum Sludge
5012a8363f1b102a086a6bb6c03aecde Bacteria;Actinobacteria;Actinobacteria;Corynebacteriales;Nocardiaceae;Rhodococcus	50.7812	6.06178	0.000406288	0.00242298	R2 Planktonic
1aeb8a748648285644102677a6c54a7b Bacteria;Planctomycetes;Phycisphaerae;S-70;uncultured bacterium;uncultured bacterium;uncultured bacterium	38.0189	-5.38389	0.000424643	0.00252228	Inoculum Sludge
067762f9f4a296b36ea668e6f63f7869 Bacteria;Firmicutes;Clostridia;Clostridiales;Ruminococcaceae;Anaerofilum	33.0948	5.43256	0.000433234	0.00256301	R2 Planktonic
074c2fb88b9ccd93f3a30c1473b2d21a Bacteria;Proteobacteria;Deltaproteobacteria;Desulfovibrionales;Desulfomicrobiaceae;Desulfomicrobium	49.3617	6.02033	0.000448529	0.00264043	R2 Planktonic
f94a0b172d54c91d1ffb7e034d038ef4 Bacteria;Proteobacteria;Gammaproteobacteria;Methylococcales;Methylomonaceae;Methylomonas	58.1618	-6.00919	0.000449891	0.00264043	Inoculum Sludge
a40ad79c9085ebfa830c438488535249 Bacteria;Chloroflexi;Anaerolineae;SJA-15;uncultured bacterium;uncultured bacterium;uncultured bacterium	58.3008	-6.01271	0.000455904	0.00266515	Inoculum Sludge
d02da3cba3cf5e34afe80001a48c69a2 Bacteria;Chloroflexi;Anaerolineae;Anaerolineales;Anaerolineaceae;uncultured	38.2604	-5.39309	0.000459023	0.00267282	Inoculum Sludge
c241434a16de2834ce52811020a2fbc1 Bacteria;Synergistetes;Synergistia;Synergistales;Synergistaceae;Syner-01;uncultured bacterium	36.9951	-5.34357	0.000464416	0.00269361	Inoculum Sludge
15515d77357e7e06b5e7713cffe3e369 Bacteria;Proteobacteria;Deltaproteobacteria;Syntrophobacterales;Syntrophaceae;uncultured	37.7032	-5.37146	0.000469188	0.00271066	Inoculum Sludge
75ef61e0e564a02790fc68b1b4b368c3 Bacteria;Synergistetes;Synergistia;Synergistales;Synergistaceae;Syner-01;uncultured bacterium	36.9089	-5.34002	0.000474319	0.00272964	Inoculum Sludge
23aa3f436151a75d62740abc6dae0412 Bacteria;Chloroflexi;Anaerolineae;Anaerolineales;Anaerolineaceae;uncultured;uncultured Longilinea sp.	36.536	-5.32509	0.000480928	0.00275695	Inoculum Sludge
9c9c0737df51ec8b33dcc67534da178a Bacteria;Chloroflexi;Anaerolineae;Anaerolineales;Anaerolineaceae;uncultured	36.3216	-5.31636	0.000496721	0.00283649	Inoculum Sludge
1d90dc50437abcaee71c68ff45b4d8a4 Archaea;Euryarchaeota;Methanomicrobia	38.0384	-5.38448	0.000515222	0.00293082	Inoculum Sludge
531956427e84e35977d82d60d1ec384e Bacteria;Planctomycetes;Phycisphaerae;S-70;uncultured bacterium;uncultured bacterium;uncultured bacterium	35.8398	-5.29659	0.000521432	0.00295389	Inoculum Sludge
018345606052593f57bba3c12e9ff3b5 Bacteria;Patescibacteria;Saccharimonadia;Saccharimonadales	55.8665	-5.95014	0.000523272	0.00295389	Inoculum Sludge
b4ff4388a64bf6c0ca37164e7ce5397f Bacteria;Chloroflexi;Anaerolineae;Anaerolineales;Anaerolineaceae;uncultured;uncultured Longilinea sp.	36.5662	-5.32628	0.000533273	0.0029989	Inoculum Sludge
dc62d67a1b3861d6c30006225e1f2fa5 Bacteria;Spirochaetes;Spirochaetia;Spirochaetales;Spirochaetaceae;Sphaerochaeta	47.1868	5.95433	0.000540459	0.00301637	R2 Planktonic
3b8f783c8c8178b83c1f9052ea6d260f Bacteria;Proteobacteria;Deltaproteobacteria;Syntrophobacterales;Syntrophaceae	35.7644	-5.29353	0.000539003	0.00301637	Inoculum Sludge
92ae28997f4ab914bedc5c1486cdf79d Archaea;Euryarchaeota;Methanomicrobia;Methanosarcinales;Methanosarcinaceae;Methanomethylovorans	38.5339	-5.4039	0.000544346	0.00302665	Inoculum Sludge
b817d5a8683c69000cf2307a921b9cce Bacteria;Proteobacteria;Deltaproteobacteria;Desulfovibrionales;Desulfovibrionaceae;Desulfovibrio	46.3579	5.92833	0.000560952	0.0031073	R2 Planktonic
e9d194946ce0d85ecbf7b64636b73747 Bacteria;Epsilonbacteraeota;Campylobacteria;Campylobacterales;Arcobacteraceae;Arcobacter	39.6106	-5.44452	0.000566975	0.00312894	Inoculum Sludge
305f83ecdd50dae81ee7ea9e9c9e03c9 Bacteria;Proteobacteria;Deltaproteobacteria;Syntrophobacterales;Syntrophaceae;Syntrophus	35.4744	-5.28152	0.000577429	0.00317479	Inoculum Sludge
1366aac55cfaeff10f062aa5452a467a Bacteria;Proteobacteria;Deltaproteobacteria;Syntrophobacterales;Syntrophaceae;uncultured;bacterium enrichment culture clone E36_A	35.9939	-5.30301	0.000579943	0.0031768	Inoculum Sludge
5b429677fdd41e43efb91df2860d69b7 Bacteria;Actinobacteria;Actinobacteria;Propionibacteriales;Propionibacteriaceae;Brooklawnia	238.122	-3.09909	0.000587298	0.00320522	Inoculum Sludge
0255ffb49e45b4410e890487379f82ea Bacteria;Bacteroidetes;Bacteroidia;Bacteroidales;Dysgonomonadaceae;Petrimonas	45.0445	5.88622	0.000622085	0.00338258	R2 Planktonic
aee0d8a86a3aa8c647eb59e9aad291d8 Bacteria;Proteobacteria;Deltaproteobacteria;Syntrophobacterales;Syntrophobacteraceae;Syntrophobacter	36.9165	-5.34031	0.00062616	0.00339228	Inoculum Sludge
a8594984537cb0832ae3c3d348d85538 Bacteria;Firmicutes;Clostridia;Clostridiales;Clostridiaceae 1;Proteiniclasticum	31.5987	5.36425	0.000650483	0.00351118	R2 Planktonic
8be0fed6f7082c819e322526793aa4b0 Bacteria;Proteobacteria;Alphaproteobacteria;Paracaedibacterales;Paracaedibacteraceae;Candidatus Paracaedibacter;endosymbiont of Acanthamoeba sp. KA/E9	44.5037	5.86836	0.000655098	0.00352324	R2 Planktonic
ddcd9f9824931e096878657c66bfeeff Bacteria;Chloroflexi;Anaerolineae;SBR1031	52.3133	-5.85377	0.000663462	0.00355529	Inoculum Sludge
477b9c3382423f2172fd01b6d5ce1183 Archaea;Crenarchaeota;Bathyarchaeia	34.3192	-5.23244	0.000686114	0.0036634	Inoculum Sludge
70722fba0a5242a7caa774728986967c Bacteria;Chloroflexi;Anaerolineae;Anaerolineales;Anaerolineaceae;uncultured	34.6651	-5.2474	0.000696753	0.00370683	Inoculum Sludge
9630378c95a651ced1e131424b4fe7ed Bacteria;Synergistetes;Synergistia;Synergistales;Synergistaceae;Thermovirga	35.9908	-5.30271	0.000711235	0.00372242	Inoculum Sludge
50aaaef0399cc29ebd704d1949d9e5e8 Bacteria;Proteobacteria;Deltaproteobacteria;Myxococcales;Phaselicystidaceae;Phaselicystis	51.297	-5.82498	0.000712269	0.00372242	Inoculum Sludge
d08ff51d82c3092843936c3e2a6816f0 Bacteria;Planctomycetes;Phycisphaerae;MSBL9;SG8-4;metagenome;metagenome	52.0505	-5.84632	0.000708921	0.00372242	Inoculum Sludge
a79aa8f9ba6de40fb38eac5d41f32f62 Bacteria;Proteobacteria;Deltaproteobacteria;Syntrophobacterales;Syntrophaceae	33.7847	-5.20921	0.000710072	0.00372242	Inoculum Sludge
c7450d5c7b1c9ed8ee535989ff66162e Bacteria;Bacteroidetes;Bacteroidia	34.745	-5.25056	0.000702242	0.00372242	Inoculum Sludge
75f90d65831695daecfe83dae165fad3 Bacteria;Bacteroidetes;Bacteroidia;Cytophagales;Amoebophilaceae;Candidatus Amoebophilus	43.5929	5.83802	0.000721551	0.00375765	R2 Planktonic
5d512ac1c9bb0e5b9b929970610b33c4 Bacteria;Spirochaetes;Leptospirae;Leptospirales;Leptospiraceae;RBG-16-49-21	33.3407	-5.18956	0.00073344	0.00380617	Inoculum Sludge
768379b9065be710c70992f7d4908470 Bacteria;Chloroflexi;Anaerolineae;Anaerolineales;Anaerolineaceae;uncultured;uncultured Longilinea sp.	34.8236	-5.25403	0.000737177	0.00381219	Inoculum Sludge
7fd864599d0c8cd636d4a5efe5d1bc83 Bacteria;Epsilonbacteraeota;Campylobacteria;Campylobacterales;Sulfurospirillaceae;Sulfurospirillum	34.4129	-5.23659	0.000749595	0.0038629	Inoculum Sludge
bef07e00dd89f8423e8ab9636ba27595 Bacteria;Spirochaetes;Spirochaetia;Spirochaetales;Spirochaetaceae;uncultured;uncultured bacterium	33.9085	-5.21473	0.000784051	0.00402643	Inoculum Sludge
cc62a550f344cc6ee9503923857de3e9 Bacteria;Firmicutes;Clostridia;Clostridiales;Lachnospiraceae;uncultured;bacterium enrichment culture clone Ecwsrb026	42.4066	5.7975	0.000790376	0.00404486	R2 Planktonic
15e1621a81911eb64bf5152794094a69 Bacteria;Bacteroidetes;Bacteroidia;Bacteroidales;Paludibacteraceae;Paludibacter	28.8593	5.23018	0.000807948	0.00412054	R2 Planktonic
2d5005f9389ae8d47a5575844f09b479 Bacteria;Spirochaetes;Spirochaetia;Spirochaetales;Spirochaetaceae;uncultured;uncultured bacterium	33.2501	-5.1856	0.000851856	0.00432954	Inoculum Sludge
085b03c5af9c11a5b02c0d449791db22 Bacteria;Proteobacteria;Alphaproteobacteria;Caulobacterales;Caulobacteraceae;Brevundimonas	33.2244	-5.18427	0.000874009	0.00442691	Inoculum Sludge
20596d47b2c0228aa88aa0c9bf260239 Bacteria;Proteobacteria;Deltaproteobacteria;Desulfovibrionales;Desulfovibrionaceae;Desulfovibrio	27.9858	5.18462	0.000886231	0.0044735	R2 Planktonic
2e3dde0e451605827d2fb9abbf1c4909 Bacteria;Chloroflexi;Anaerolineae;Anaerolineales;Anaerolineaceae;uncultured;uncultured Chloroflexi bacterium	48.1621	-5.73232	0.000896072	0.00450779	Inoculum Sludge
633b17c4ce429e97f84c240c69b2aefe Bacteria;Planctomycetes;Phycisphaerae;mle1-8;uncultured bacterium;uncultured bacterium;uncultured bacterium	47.8948	-5.72415	0.00091154	0.00457006	Inoculum Sludge
3c71e376c283c13877881c6b057cf9c8 Bacteria;Chloroflexi;Anaerolineae;Anaerolineales;Anaerolineaceae;uncultured	31.5905	-5.10958	0.000920166	0.00459772	Inoculum Sludge
95a37b3726aee9e27e41a84219e58ba8 Bacteria;Spirochaetes;Spirochaetia;Spirochaetales;Spirochaetaceae;Spirochaeta 2	47.6275	-5.71593	0.000927883	0.00462067	Inoculum Sludge
82ad24649e350a827da1677a39a071ac Bacteria;Bacteroidetes;Bacteroidia;Bacteroidales;Bacteroidetes vadinHA17;uncultured bacterium;uncultured bacterium	32.9073	-5.17032	0.000932962	0.00463037	Inoculum Sludge
1a4e459b689371841ec2c23c573e4d54 Bacteria;Firmicutes;Clostridia;Clostridiales;Ruminococcaceae	28.2481	5.19849	0.000939865	0.00464903	R2 Planktonic
fb65763fe605fac4b93e112cec2a0210 Bacteria;Chloroflexi;Anaerolineae;Anaerolineales;Anaerolineaceae;uncultured;uncultured Longilinea sp.	31.583	-5.10923	0.00094775	0.00465177	Inoculum Sludge
9309ab3d6efab16aa0fa9e40eb63575e Bacteria;Firmicutes;Negativicutes;Selenomonadales;Veillonellaceae;Pelosinus	40.0895	5.71505	0.000951484	0.00465177	R2 Planktonic
6bb6884a67ac5199df4de1069bcfbbd5 Bacteria;Chloroflexi;Anaerolineae;Anaerolineales;Anaerolineaceae	31.3459	-5.09803	0.000952999	0.00465177	Inoculum Sludge
12c7223537faf68d25c745933d501ae1 Bacteria;Proteobacteria;Gammaproteobacteria;Betaproteobacteriales;Burkholderiaceae	40.0183	5.71247	0.000949653	0.00465177	R2 Planktonic
c476f960f2b673ee2ae7f3bfd732c1da Bacteria;Acidobacteria;Subgroup 21	47.2062	-5.70284	0.00096757	0.00470736	Inoculum Sludge
8077cce3439a9640e7d441fa90574719 Bacteria;Proteobacteria;Deltaproteobacteria;Deltaproteobacteria Incertae Sedis;Syntrophorhabdaceae;Syntrophorhabdus	47.0308	-5.6972	0.000983644	0.00476987	Inoculum Sludge
08d858285f37590f6553288b3556486b Bacteria;Aegiribacteria	46.5735	-5.68304	0.00100142	0.00484021	Inoculum Sludge
a6b122ff6371c630a2c7f636ccbee924 Bacteria;Epsilonbacteraeota;Campylobacteria;Campylobacterales;Arcobacteraceae;Arcobacter;oilfield bacterium 'FWKO B'	33.3362	-5.18956	0.00100837	0.00484212	Inoculum Sludge
1f15ee91f83cbb76cbac10223064e4b5 Bacteria;Proteobacteria;Gammaproteobacteria;Alteromonadales;Alteromonadaceae;Rheinheimera	46.7169	-5.68752	0.0010051	0.00484212	Inoculum Sludge
fdbfc28743e0024b2b7642980d3aff07 Bacteria;Synergistetes;Synergistia;Synergistales;Synergistaceae;Syner-01;uncultured bacterium	31.0409	-5.08356	0.00104447	0.00499927	Inoculum Sludge
fc40bc71ea4651a1d5274d0902aacade Bacteria;Firmicutes;Clostridia;Clostridiales;Ruminococcaceae	39.3399	5.68722	0.00105114	0.00501497	R2 Planktonic
207ff124f63e7df441c9f0e2191ab782 Bacteria;Proteobacteria;Gammaproteobacteria;Pseudomonadales;Pseudomonadaceae;Pseudomonas	369.997	4.91874	0.00105544	0.00501928	R2 Planktonic
05eb70ff1d57bfacc48c18e4735d8199 Bacteria;Proteobacteria;Deltaproteobacteria;Syntrophobacterales;Syntrophobacteraceae;Syntrophobacter	32.6294	-5.15756	0.00108274	0.0051162	Inoculum Sludge
155faf8da0922497bf74f17192bbca91 Bacteria;Proteobacteria;Deltaproteobacteria;Syntrophobacterales;Syntrophaceae;uncultured;bacterium enrichment culture clone E36_A	30.5365	-5.05923	0.00108129	0.0051162	Inoculum Sludge
126a7bd385f79f78bbc13e3c448daac5 Archaea;Euryarchaeota;Methanomicrobia;Methanosarcinales;Methanosaetaceae;Methanosaeta;Methanosaeta harundinacea 6Ac	30.1453	-5.03997	0.00114534	0.00539478	Inoculum Sludge
5a8b4ec761774b4ce2367187d6aea489 Bacteria;Synergistetes;Synergistia;Synergistales;Synergistaceae;JGI-0000079-D21;uncultured Synergistetes bacterium	59.5694	-4.59076	0.00117165	0.00550118	Inoculum Sludge
65b9191f7836f6738317e88a8b91f388 Bacteria;Chloroflexi;Anaerolineae;Anaerolineales;Anaerolineaceae;uncultured;uncultured anaerobic bacterium	30.1529	-5.04033	0.00119288	0.00558311	Inoculum Sludge
8fa7991067fbc6a5c01e93f084079f19 Bacteria;Firmicutes;Clostridia;Clostridiales;Lachnospiraceae;Tyzzerella	36.7993	5.58907	0.00126379	0.00589634	R2 Planktonic
19a21350096835c47cbf8a5905c64f83 Bacteria;Epsilonbacteraeota;Campylobacteria;Campylobacterales;Arcobacteraceae;Arcobacter	491.487	5.05394	0.00129058	0.00600244	R2 Planktonic
abc6918acd7e06153e0255da7b177890 Bacteria;Chloroflexi;Anaerolineae;SJA-15	30.5138	-5.05815	0.00132563	0.00614611	Inoculum Sludge
be3252b98ea67d36587242ff9fc826db Bacteria;Thermotogae;Thermotogae;Petrotogales;Petrotogaceae;SC103;uncultured bacterium	29.046	-4.98482	0.00133334	0.00616255	Inoculum Sludge
9ae39ea1d672e2ea17cc018f531aa1e3 Archaea;Euryarchaeota;Methanomicrobia;Methanosarcinales;Methanosaetaceae;Methanosaeta;uncultured Methanosarcinales archaeon	28.3574	-4.94903	0.00143988	0.00663419	Inoculum Sludge
3cfd0674ddf55ae897e19860940ff7d2 Bacteria;Proteobacteria;Alphaproteobacteria;Rhizobiales;Rhizobiaceae;Ochrobactrum	35.8353	5.55002	0.00145418	0.00667929	R2 Planktonic
1759e728b0bb9ccceacca01099d57e8b Bacteria;Spirochaetes;Spirochaetia;Spirochaetales;Spirochaetaceae;uncultured	41.7639	-5.5225	0.0014842	0.00679609	Inoculum Sludge
d795a9d209d8f54a003914c73d3df7ce Bacteria;Chloroflexi;Anaerolineae;SJA-15	28.809	-4.9726	0.00150921	0.00686805	Inoculum Sludge
b0a34271d9f16f20067e5d5948fbb3fc Bacteria;Proteobacteria;Gammaproteobacteria;Alteromonadales;Shewanellaceae;Shewanella	36.6008	5.58105	0.00150459	0.00686805	R2 Planktonic
405632dfd7f4beed76cba70c0c945a6d Bacteria;Proteobacteria;Deltaproteobacteria;Syntrophobacterales;Syntrophobacteraceae;Syntrophobacter	41.1991	-5.50245	0.00152946	0.00693886	Inoculum Sludge
3e0dba8b9bc3ae1d6dc8c7f309b77fcb Bacteria;Bacteroidetes;Bacteroidia;Bacteroidales;Dysgonomonadaceae;Dysgonomonas	24.8054	5.00536	0.0015888	0.00718603	R2 Planktonic
ecfb846c44120f580343ae7132d4f068 Bacteria;Spirochaetes;Spirochaetia;Spirochaetales;Spirochaetaceae;Sphaerochaeta	34.6602	5.50087	0.00161017	0.00726048	R2 Planktonic
4e914bfb82e47a0936c0c43cb6016f70 Bacteria;Proteobacteria;Deltaproteobacteria;Desulfuromonadales;Geobacteraceae;Geobacter;uncultured Desulfuromonadales bacterium	40.3897	-5.47322	0.00162459	0.00730327	Inoculum Sludge
1308b4a276416793a1dfb3d7b18bca8c Archaea;Euryarchaeota;Methanomicrobia;Methanomicrobiales;Methanoregulaceae;Methanoregula	27.8833	-4.92388	0.00164944	0.00739247	Inoculum Sludge
fe2db84b90f7fd3cb124ff26cb1c3255 Bacteria;Proteobacteria;Gammaproteobacteria;Betaproteobacteriales;Rhodocyclaceae;Thauera	40.13	-5.4637	0.00165954	0.00741527	Inoculum Sludge
6e8c65f08bd2b42eed65d6f9442f37ba Bacteria;Epsilonbacteraeota;Campylobacteria;Campylobacterales;Sulfurospirillaceae;Sulfurospirillum	27.4091	-4.89828	0.00167826	0.00745388	Inoculum Sludge
6f41c36043f3de5c4e4709a3cea542b6 Bacteria;TA06	27.7399	-4.91636	0.00167754	0.00745388	Inoculum Sludge
75e4b43188fac2d0e1608e870718a625 Bacteria;Chloroflexi;Anaerolineae;RBG-13-54-9	39.825	-5.45247	0.00170851	0.00756551	Inoculum Sludge
4dac3daf4d428412fc1b24b08d65edac Bacteria;Synergistetes;Synergistia;Synergistales;Synergistaceae;Syner-01;uncultured bacterium	27.5179	-4.90435	0.00171576	0.00757496	Inoculum Sludge
1ecb5f4dc60459dda43e24c9bdb32180 Bacteria;Firmicutes;Clostridia;Clostridiales;Ruminococcaceae;Pygmaiobacter;Pygmaiobacter massiliensis	33.5136	5.45123	0.00172856	0.00760876	R2 Planktonic
9e53d5485c4e3767e11b7790241c04a2 Bacteria;Proteobacteria;Deltaproteobacteria;Syntrophobacterales;Syntrophaceae;uncultured;bacterium enrichment culture clone E36_A	27.1116	-4.88206	0.00174234	0.00764666	Inoculum Sludge
5dc285688de5874321a481d1f23ad828 Bacteria;Synergistetes;Synergistia;Synergistales;Synergistaceae;Syner-01;uncultured bacterium	26.8443	-4.86731	0.00178375	0.00780525	Inoculum Sludge
dd9bd2cf0984bdb091033c898e228d1c Bacteria;Thermotogae;Thermotogae;Petrotogales;Petrotogaceae;SC103;uncultured bacterium	27.0135	-4.87677	0.00183868	0.00802185	Inoculum Sludge
490669587525a6492417df9e2306ee18 Bacteria;BRC1;uncultured organism;uncultured organism;uncultured organism;uncultured organism;uncultured organism	38.8616	-5.41631	0.00184609	0.0080305	Inoculum Sludge
a86e76528b99df6ed8d9842ae9f0a057 Bacteria;Firmicutes;Clostridia;Clostridiales;Christensenellaceae;Christensenellaceae R-7 group	35.5959	5.53992	0.00188165	0.00813731	R2 Planktonic
7471c1b384448d3eda3f8dbb689cd2ac Bacteria;Proteobacteria;Deltaproteobacteria;Desulfuromonadales;Geobacteraceae;Geobacter	39.2132	-5.42935	0.00187846	0.00813731	Inoculum Sludge
d35d28b27de65967579838168f569707 Bacteria;Synergistetes;Synergistia;Synergistales;Synergistaceae;Thermovirga	26.6827	-4.85818	0.00195103	0.00841277	Inoculum Sludge
91aaa8f14d046e66bb7ada2c730b1f83 Bacteria;Proteobacteria;Gammaproteobacteria;Betaproteobacteriales;Burkholderiaceae	38.1277	-5.38815	0.00196301	0.00843979	Inoculum Sludge
6a2125de453e01fd6833301f1e5c5228 Archaea;Crenarchaeota;Bathyarchaeia	25.8658	-4.81184	0.00204773	0.00877427	Inoculum Sludge
0ad563be8f8bdf5b64c500fa6878d4df Bacteria;Firmicutes;Clostridia;Clostridiales;Lachnospiraceae	31.7413	5.37101	0.00205267	0.00877427	R2 Planktonic
724d5b702f480cc0442600418dec85b5 Bacteria;Proteobacteria;Deltaproteobacteria;Desulfovibrionales;Desulfovibrionaceae;Desulfovibrio	31.7506	5.37143	0.00215991	0.00920605	R2 Planktonic
b364cc0f94f74e65e0e5dca82803ef84 Archaea;Euryarchaeota;Methanomicrobia;Methanosarcinales;Methanosaetaceae;Methanosaeta;uncultured Methanosarcinales archaeon	26.2494	-4.83397	0.00222767	0.00944047	Inoculum Sludge
3613cabe4999cd3794f8fa6068836689 Bacteria;Actinobacteria;Actinobacteria;Micrococcales;Microbacteriaceae;Microbacterium	36.7127	-5.33223	0.00222494	0.00944047	Inoculum Sludge
f8c127ed567ea82be3bede16bde5c693 Bacteria;Chloroflexi;Anaerolineae;uncultured;uncultured bacterium;uncultured bacterium;uncultured bacterium	36.6914	-5.33114	0.00224513	0.00948726	Inoculum Sludge
f62b6f7111feb83bba5c517157fe7fc0 Bacteria;Spirochaetes;Spirochaetia;Spirochaetales;Spirochaetaceae;uncultured;uncultured bacterium	25.0338	-4.76308	0.00237295	0.00999883	Inoculum Sludge
3e135d6db270f739faf1128a89ad2873 Archaea;Euryarchaeota;Methanomicrobia;Methanomicrobiales;Methanoregulaceae;Methanoregula	25.4929	-4.7903	0.00242326	0.0101818	Inoculum Sludge
69407cf1e3cd384e377b4dea3f623dbe Bacteria;Epsilonbacteraeota;Campylobacteria;Campylobacterales;Arcobacteraceae;Arcobacter	518.111	3.78945	0.00243487	0.0102016	R2 Planktonic
0667e11809e88f8ace3d97de8b44cec2 Bacteria;Bacteroidetes;Bacteroidia;Bacteroidales;Bacteroidetes vadinHA17	35.997	-5.30323	0.00244625	0.0102204	Inoculum Sludge
6f5467e7188db1056cdc019d1c1e795e Bacteria;Proteobacteria;Deltaproteobacteria;Desulfovibrionales;Desulfomicrobiaceae;Desulfomicrobium	35.4593	-5.28086	0.00247924	0.010329	Inoculum Sludge
a5ee5167ed0619301afaa9288418f22a Bacteria;Chloroflexi;Anaerolineae;Anaerolineales;Anaerolineaceae	37.7654	-5.3742	0.00252801	0.0105026	Inoculum Sludge
ae86c5584e7da819049c5d467606fcbc Bacteria;Cloacimonetes;Cloacimonadia;Cloacimonadales;Cloacimonadaceae;LNR A2-18	35.109	-5.26622	0.00256098	0.0105802	Inoculum Sludge
0d5f46d133410bf7ca220ab08a3363e8 Bacteria;Firmicutes;Clostridia;Clostridiales;Ruminococcaceae	29.4943	5.26233	0.00255426	0.0105802	R2 Planktonic
a1d0f280d71bf0bdf5caf54d5cd4b37f Bacteria;Bacteroidetes;Bacteroidia;Bacteroidales;Bacteroidetes vadinHA17	35.1783	-5.26884	0.00264686	0.0109045	Inoculum Sludge
f367853135568dccee80d3fb2b25ff93 Bacteria;Firmicutes;Clostridia;Clostridiales;Ruminococcaceae	29.0294	5.23868	0.00267831	0.0109888	R2 Planktonic
1925c025be5d06e070739f8f868fe2e9 Bacteria;Spirochaetes;Spirochaetia;Spirochaetales;Spirochaetaceae;Spirochaeta 2	34.6047	-5.24481	0.0026822	0.0109888	Inoculum Sludge
23a67de7b3f2c78ff547d7fe5e07f012 Archaea;Crenarchaeota;Bathyarchaeia	23.8408	-4.68989	0.0026962	0.0110157	Inoculum Sludge
7e1f186fa7d565d9f575cd34efb35892 Bacteria;Firmicutes;Negativicutes;Selenomonadales;Acidaminococcaceae;uncultured	28.8409	5.22921	0.00275328	0.0112179	R2 Planktonic
df068d695130473b6c222f526f33e4d4 Bacteria;FCPU426;uncultured bacterium;uncultured bacterium;uncultured bacterium;uncultured bacterium;uncultured bacterium	23.6641	-4.67863	0.00285528	0.0116015	Inoculum Sludge
a8caca3a33364dfb788470b3d997a62c Bacteria;Proteobacteria;Deltaproteobacteria	35.1783	-5.26884	0.00287046	0.0116313	Inoculum Sludge
6c408c3100839f52714896b4dd51b241 Bacteria;Chloroflexi;Anaerolineae;Anaerolineales;Anaerolineaceae;Leptolinea	23.3742	-4.66021	0.00288551	0.0116603	Inoculum Sludge
5a7d4e5eb50b77eeec720590c6eb11ab Bacteria;Latescibacteria;uncultured bacterium;uncultured bacterium;uncultured bacterium;uncultured bacterium;uncultured bacterium	33.9174	-5.21478	0.00293108	0.0118122	Inoculum Sludge
8ffc9176d8fd1897da6007dd2472512a Bacteria;Firmicutes;Clostridia;Clostridiales;Ruminococcaceae;Anaerofilum	28.5732	5.21537	0.00295037	0.0118294	R2 Planktonic
9e7a75ae6a5804f042781bc3a34c6ca6 Bacteria;Epsilonbacteraeota;Campylobacteria;Campylobacterales;Arcobacteraceae;Arcobacter	24.691	-4.74258	0.00295134	0.0118294	Inoculum Sludge
7756f0b119fa2b61f3e4b2012a58f710 Bacteria;Firmicutes;Clostridia;Clostridiales;Clostridiaceae 1;Clostridium sensu stricto 12	27.8308	5.17621	0.0030362	0.0121366	R2 Planktonic
262eef700550576ebbfec19f5bb25693 Bacteria;Chloroflexi;Anaerolineae;SBR1031	32.7457	-5.16292	0.00317463	0.0126557	Inoculum Sludge
7bd76d7cc0398f4397ddf06ebc272400 Bacteria;Actinobacteria;Actinobacteria;Propionibacteriales;Propionibacteriaceae;Propionicicella	32.6565	-5.15862	0.00326036	0.0129626	Inoculum Sludge
ea5ef5aa78720502822ff7b297314c8c Bacteria;Proteobacteria;Gammaproteobacteria;Methylococcales;Methylomonaceae;Methylobacter	33.4299	-5.19375	0.00327233	0.0129753	Inoculum Sludge
2fd3095746f5a67a260b8d84c7578ce5 Bacteria;Epsilonbacteraeota;Campylobacteria;Campylobacterales;Sulfurovaceae;Sulfurovum	228.832	-3.36572	0.0033231	0.0131413	Inoculum Sludge
b2b0931afdb248e566db31deafa7734c Bacteria;Chloroflexi;Anaerolineae;SBR1031	33.1715	-5.18196	0.00334356	0.013187	Inoculum Sludge
4b64ec6a3f14f91a058595fc33a91dfd Bacteria;Proteobacteria;Deltaproteobacteria;Myxococcales	32.2973	-5.14259	0.00338868	0.0133294	Inoculum Sludge
02dc1893adb4453933567d7271c8aef2 Bacteria;Synergistetes;Synergistia;Synergistales;Synergistaceae;JGI-0000079-D21;uncultured Synergistetes bacterium	32.0829	-5.13269	0.00340871	0.0133727	Inoculum Sludge
837d3def30ba22eab0228f829ea22dfe Bacteria;Proteobacteria;Gammaproteobacteria;Betaproteobacteriales;Burkholderiaceae	31.9	-5.12384	0.00344908	0.0134952	Inoculum Sludge
aac6d2f86a7d31d355906b48baf2cbdf Bacteria;Chloroflexi;Anaerolineae;Anaerolineales;Anaerolineaceae;uncultured	22.6856	-4.61523	0.00353647	0.0138006	Inoculum Sludge
d155e9abd46e9efc00851bb94e9f6300 Bacteria;Patescibacteria;Saccharimonadia;Saccharimonadales	31.4848	-5.10466	0.00355524	0.0138374	Inoculum Sludge
db77b7722729dff47e70a99839f6e034 Bacteria;Chloroflexi;Anaerolineae;RBG-13-54-9;uncultured bacterium;uncultured bacterium;uncultured bacterium	35.4807	-5.28197	0.00356767	0.0138493	Inoculum Sludge
18d2c8416223c7cca1ec3e1386aa244e Bacteria;Bacteroidetes;Bacteroidia;Bacteroidales;Tannerellaceae;Macellibacteroides;uncultured bacterium	26.0536	5.07827	0.00362734	0.0140441	R2 Planktonic
fa2b6ecb35d4dd77c773e64d70eb406f Bacteria;Bacteroidetes;Ignavibacteria;SJA-28;uncultured bacterium;uncultured bacterium;uncultured bacterium	31.2704	-5.09449	0.00365215	0.0141032	Inoculum Sludge
d4ce8160218a0159738eac562d6b48b2 Bacteria;Chloroflexi;Anaerolineae;Anaerolineales;Anaerolineaceae;uncultured	30.9578	-5.07962	0.00372337	0.0143408	Inoculum Sludge
2bd98a9aaa5e2512767d66b51cdd10e2 Bacteria;Firmicutes;Clostridia;Clostridiales;Clostridiaceae 1;Clostridium sensu stricto 7;Clostridium sp. 14AAG2-ana7-2	25.7536	5.06106	0.00374059	0.0143697	R2 Planktonic
94faa7f2a9dbfb30f985c2dc2f397555 Bacteria;Chloroflexi;Anaerolineae;Anaerolineales;Anaerolineaceae;uncultured	32.1521	-5.13553	0.00375517	0.0143883	Inoculum Sludge
bd4a8b7133bb3d846c3054cf229548c3 Bacteria;Firmicutes;Clostridia;Clostridiales;Christensenellaceae;Christensenellaceae R-7 group	33.0796	-5.17818	0.00386699	0.0147785	Inoculum Sludge
7121dc6ac9017f9ee2172b503f8ddbc9 Bacteria;Epsilonbacteraeota;Campylobacteria;Campylobacterales;Arcobacteraceae;Arcobacter	20.8675	-4.48969	0.00419646	0.0159963	Inoculum Sludge
6801c0407a6e48b4c1ea1317b98d9c23 Archaea;Euryarchaeota;Methanomicrobia;Methanosarcinales;Methanosaetaceae;Methanosaeta;uncultured Methanosarcinales archaeon	29.6592	-5.01597	0.00421962	0.0160432	Inoculum Sludge
e156ae52ace41db5c18d91823a9e0f37 Bacteria;Omnitrophicaeota	29.3781	-5.00146	0.00439378	0.0166626	Inoculum Sludge
ddc28ce0aa821f032e26f8934872c362 Bacteria;Actinobacteria;Actinobacteria;Propionibacteriales;Propionibacteriaceae;Propioniciclava	28.9857	-4.98174	0.00449206	0.0169917	Inoculum Sludge
aad02ac878b37f45d33c4f362858ca9c Bacteria;Actinobacteria;Thermoleophilia;Gaiellales;uncultured	28.8738	-4.97568	0.00460344	0.0173686	Inoculum Sludge
3394ca535c8d4fb9f1b05c9c4445c31d Bacteria;Firmicutes;Clostridia;Clostridiales;Ruminococcaceae;Anaerofilum	24.0456	4.95928	0.00461601	0.0173717	R2 Planktonic
329047cd25be7afd22f1dffc76d35da4 Bacteria;Proteobacteria;Gammaproteobacteria;Betaproteobacteriales;Burkholderiaceae;Hydrogenophaga	23.3794	4.91711	0.00481035	0.0180571	R2 Planktonic
805b6e058437ad86349925650e4c11d3 Bacteria;Actinobacteria;Actinobacteria	28.1536	-4.93845	0.00488916	0.0182603	Inoculum Sludge
4392ee0e84f8c0d96a03a6022846a367 Bacteria;Proteobacteria;Deltaproteobacteria;Syntrophobacterales;Syntrophobacteraceae;Syntrophobacter	28.1612	-4.93884	0.0048779	0.0182603	Inoculum Sludge
54c335057ab7aa9dff269d118065470b Bacteria;Spirochaetes;Spirochaetia;Spirochaetales;Spirochaetaceae;uncultured	27.6417	-4.91112	0.00515872	0.0192185	Inoculum Sludge
927f7c46069f629f5ad0544709a080e6 Bacteria;Proteobacteria;Gammaproteobacteria;Pseudomonadales;Pseudomonadaceae;Pseudomonas	393.725	4.48014	0.00533793	0.0197481	R2 Planktonic
74cac2a656c1d291a35c52f963268d4d Bacteria;Actinobacteria;Actinobacteria;Propionibacteriales;Propionibacteriaceae;Propionicicella	27.1827	-4.88612	0.00535059	0.0197481	Inoculum Sludge
86c4957d4516a6471c6fdbef786d6db0 Bacteria;Proteobacteria;Deltaproteobacteria;Syntrophobacterales;Syntrophobacteraceae;Syntrophobacter	27.3034	-4.89262	0.00535428	0.0197481	Inoculum Sludge
91f7c2fe40b847f94ed3023224e2d971 Bacteria;Spirochaetes;Spirochaetia;Spirochaetales;Spirochaetaceae;Spirochaeta 2	27.2581	-4.89019	0.00531546	0.0197481	Inoculum Sludge
8e3d8820f886b9feb4e5482275e7e0b3 Bacteria;Synergistetes;Synergistia;Synergistales;Synergistaceae;Thermovirga	27.3607	-4.89548	0.0054055	0.0198874	Inoculum Sludge
5b3f20e9d27a226b68f201f9005faa24 Bacteria;Bacteroidetes;Bacteroidia;Bacteroidales;Bacteroidetes vadinHA17;uncultured bacterium SHA-54;uncultured bacterium SHA-54	18.8274	-4.3344	0.00551609	0.0202439	Inoculum Sludge
fd86052ccc7530a803de5dda19c9b7cf Bacteria;Thermotogae;Thermotogae;Petrotogales;Petrotogaceae;SC103;uncultured bacterium	19.5386	-4.39057	0.00574956	0.0210485	Inoculum Sludge
6876b0403377e1d05ca4f010b2c18665 Bacteria;Epsilonbacteraeota;Campylobacteria;Campylobacterales;Arcobacteraceae;Arcobacter;oilfield bacterium 'FWKO B'	18.3457	-4.29509	0.00587831	0.0214667	Inoculum Sludge
b2646e604c3254a0e661c75e8ec9dc78 Archaea;Euryarchaeota;Methanomicrobia;Methanosarcinales;Methanosaetaceae;Methanosaeta;uncultured Methanosarcinales archaeon	26.1513	-4.82843	0.00597306	0.0217055	Inoculum Sludge
770427f83803c5444f2374f1d03dec91 Bacteria;Firmicutes;Clostridia;Clostridiales;Ruminococcaceae	37.1867	5.60452	0.00596487	0.0217055	R2 Planktonic
6796006d77d5132d18e4e8a6275028cb Bacteria;Actinobacteria;Actinobacteria;Propionibacteriales;Propionibacteriaceae;Propionicicella	25.884	-4.81311	0.00617724	0.0223377	Inoculum Sludge
7cc879123e7b98c9aaa8c8f1e0dd219b Bacteria;Actinobacteria;Actinobacteria;Propionibacteriales;Propionibacteriaceae;Brooklawnia	25.7903	-4.80754	0.00617048	0.0223377	Inoculum Sludge
a8db86ea141a93985c57c458431d26e8 Bacteria;Bacteroidetes;Bacteroidia;Bacteroidales;Tannerellaceae;Macellibacteroides;uncultured bacterium	35.7178	5.54516	0.00629229	0.0226728	R2 Planktonic
5e0b3538614683a18da8ffff575d6438 Bacteria;Armatimonadetes;uncultured	25.508	-4.79112	0.00630056	0.0226728	Inoculum Sludge
0a8aa3619bdaa56d0afd9c15247e97d0 Bacteria;Bacteroidetes;Bacteroidia;Bacteroidales;Bacteroidetes vadinHA17;uncultured bacterium SHA-54;uncultured bacterium SHA-54	25.2633	-4.77671	0.00645838	0.0231843	Inoculum Sludge
f672a1a9d0acedc9e39329b8b6fc01ab Bacteria;Firmicutes;Clostridia;Clostridiales;Lachnospiraceae;uncultured;bacterium enrichment culture clone Ecwsrb026	34.5426	5.49585	0.00657717	0.0234967	R2 Planktonic
f14d414ae41c001ef63588a123bd7404 Bacteria;Bacteroidetes;Bacteroidia;Bacteroidales;Bacteroidetes vadinHA17;uncultured bacterium SHA-54;uncultured bacterium SHA-54	25.1652	-4.77099	0.00657254	0.0234967	Inoculum Sludge
60ddd17fff6be68dc5c1adf9f5f8d440 Bacteria;Proteobacteria;Gammaproteobacteria;Betaproteobacteriales;Methylophilaceae	25.3433	-4.7811	0.00663139	0.0235765	Inoculum Sludge
dcc5783999d3bb76752635bbc0df2ec8 Bacteria;Omnitrophicaeota;Omnitrophia;Omnitrophales;Omnitrophaceae;Candidatus Omnitrophus;uncultured bacterium	24.9961	-4.76082	0.00661876	0.0235765	Inoculum Sludge
ccf11de4307d3712577ae62f1b6e0226 Bacteria;Proteobacteria;Gammaproteobacteria;Betaproteobacteriales;Methylophilaceae	25.3433	-4.7811	0.00675639	0.0239633	Inoculum Sludge
cb8787fef359a0a1bd5fdbceafdb8264 Bacteria;Firmicutes;Clostridia;Clostridiales;Clostridiaceae 1;Clostridium sensu stricto 3;Clostridium amylolyticum	33.2785	5.4406	0.00696027	0.0245934	R2 Planktonic
6017b28336d9fb262c470f9bfdd1d42b Bacteria;Bacteroidetes;Bacteroidia;Flavobacteriales;Flavobacteriaceae;Flavobacterium	33.0737	5.43174	0.00696729	0.0245934	R2 Planktonic
6dd28b70ce5065f91695de7b5cc20bc2 Bacteria;Actinobacteria;Actinobacteria;Micrococcales;Microbacteriaceae	24.454	-4.72806	0.00699959	0.0246486	Inoculum Sludge
7f1cc0fd43ccc3f1600c8fcec1e38243 Bacteria;Thermotogae;Thermotogae;Kosmotogales;Kosmotogaceae;Mesotoga	24.5867	-4.73575	0.00708836	0.0249018	Inoculum Sludge
2df9cb3a7001bf9452a2b9195464ef37 Bacteria;Synergistetes;Synergistia;Synergistales;Synergistaceae;JGI-0000079-D21;uncultured Synergistetes bacterium	18.9934	-4.3473	0.00710762	0.0249103	Inoculum Sludge
fe9b0e5680f83f48782c30053101c319 Bacteria;Firmicutes;Clostridia;Clostridiales;Ruminococcaceae	19.9425	4.67977	0.00716334	0.0250463	R2 Planktonic
569bda28141554226cefd1858a1442b4 Bacteria;Chloroflexi;Anaerolineae;Anaerolineales;Anaerolineaceae	24.8389	-4.75103	0.00719945	0.0251132	Inoculum Sludge
e1a17194bc834121149836e69951f0f7 Bacteria;Proteobacteria;Gammaproteobacteria;Alteromonadales;Shewanellaceae;Shewanella	20.7235	4.73694	0.00728489	0.0253514	R2 Planktonic
11599ee52a866e8cf774cefd143ac2e1 Bacteria;Thermotogae;Thermotogae;Kosmotogales;Kosmotogaceae;Mesotoga	24.3829	-4.72351	0.00742981	0.0257346	Inoculum Sludge
c5b655e49aab96df09c164b6250d722d Bacteria;Patescibacteria;Saccharimonadia;Saccharimonadales	16.9005	-4.17025	0.00741644	0.0257346	Inoculum Sludge
af3425e7a3ee46e17a79e6708f822b2d Bacteria;Thermotogae;Thermotogae;Kosmotogales;Kosmotogaceae;Mesotoga	24.3407	-4.72124	0.00746323	0.02579	Inoculum Sludge
01eda21737e830579023f6398ea84a89 Bacteria;Actinobacteria;Actinobacteria;Propionibacteriales;Propionibacteriaceae;Propioniciclava	23.7502	-4.68428	0.00749169	0.025828	Inoculum Sludge
033c43ca02ace945daca6c8bf28a9b00 Bacteria;Firmicutes;Clostridia;Clostridiales;Ruminococcaceae;Caproiciproducens	19.0766	4.61313	0.00753045	0.0259012	R2 Planktonic
887e196121cd4d2e49d567ac18df5ae5 Bacteria;Firmicutes;Clostridia;Clostridiales;Ruminococcaceae	31.0171	5.33692	0.00758565	0.0259703	R2 Planktonic
cf7c2455ad8cab3355da3ac61ae38024 Bacteria;Chloroflexi;Anaerolineae;SJA-15	16.5955	-4.14269	0.00757372	0.0259703	Inoculum Sludge
ef1baa95d76138256442d1cffb6dee03 Bacteria;Firmicutes;Clostridia;Clostridiales;Ruminococcaceae;Ruminococcaceae UCG-009	31.0379	5.33772	0.00761603	0.0259747	R2 Planktonic
18ecfa2325a5edc4a84cd3262bc51f87 Bacteria;Spirochaetes;Spirochaetia;Spirochaetales;Spirochaetaceae;uncultured;uncultured bacterium	19.4299	-4.38182	0.00762205	0.0259747	Inoculum Sludge
9b1b7ce255f91765b1544d7d781c469c Bacteria;Epsilonbacteraeota;Campylobacteria;Campylobacterales;Sulfurospirillaceae;Sulfurospirillum	16.6031	-4.14336	0.00768385	0.0261251	Inoculum Sludge
d40448c06863b07e7e0dc3f71a4c1ea9 Bacteria;Spirochaetes;Spirochaetia;Spirochaetales;Spirochaetaceae;GWE2-31-10	23.4754	-4.66687	0.00770445	0.026135	Inoculum Sludge
10c5cf3b39f8a31a0226f58d139f9816 Bacteria;Firmicutes;Clostridia;Clostridiales;Clostridiaceae 1;Proteiniclasticum	18.7797	4.58957	0.00776703	0.0262871	R2 Planktonic
2fb3a93851521d6c997537edacba4de4 Bacteria;Bacteroidetes;Bacteroidia;Bacteroidales;Dysgonomonadaceae;Dysgonomonas	19.9096	4.67735	0.00781905	0.0264027	R2 Planktonic
ef1d87f7c650dab6b06d50c1f9df24f7 Bacteria;Proteobacteria;Gammaproteobacteria;Pseudomonadales;Moraxellaceae;Acinetobacter	26.3165	5.09349	0.00793456	0.0267317	R2 Planktonic
d968af0fca8dead260fd0d7244f2b126 Bacteria;Proteobacteria;Gammaproteobacteria;Pseudomonadales;Moraxellaceae;Psychrobacter	29.9951	5.28709	0.00798701	0.0268473	R2 Planktonic
824948371c31b4b938860d0ae7447af5 Bacteria;Firmicutes;Clostridia;Clostridiales;Lachnospiraceae;Tyzzerella	29.6966	5.27229	0.00809341	0.0271432	R2 Planktonic
9a35528e9c6a01be3e99cadf0547529d Bacteria;Proteobacteria;Deltaproteobacteria;Desulfovibrionales;Desulfovibrionaceae;Desulfovibrio	25.9895	5.07467	0.00816676	0.0273272	R2 Planktonic
2d29e7a8fcb6af51b23447588397c42b Bacteria;Proteobacteria;Gammaproteobacteria;Betaproteobacteriales;Burkholderiaceae;Janthinobacterium	29.3981	5.25733	0.0082023	0.0273842	R2 Planktonic
6a6b5608a4667d8106bb39471e732b8d Bacteria;Firmicutes;Clostridia;Clostridiales;Ruminococcaceae;Anaerofilum	18.1857	4.54126	0.00826945	0.0274349	R2 Planktonic
e30fbb2eed9099c3faee441de88158c1 Bacteria;Synergistetes;Synergistia;Synergistales;Synergistaceae;JGI-0000079-D21;uncultured Synergistetes bacterium	23.3893	-4.66116	0.00823804	0.0274349	Inoculum Sludge
3748bec03d73e5de2b9b4dd8ff36f3b6 Bacteria;Firmicutes;Clostridia;Clostridiales;Ruminococcaceae;Caproiciproducens	25.8162	5.06462	0.00829168	0.0274349	R2 Planktonic
10df57032d9f52b77390b1475b1f32c3 Bacteria;Proteobacteria;Gammaproteobacteria;Pseudomonadales;Pseudomonadaceae;Pseudomonas	22.7868	-4.62213	0.00828244	0.0274349	Inoculum Sludge
415409ecb3f2d3462b210b97b086158b Bacteria;Proteobacteria;Deltaproteobacteria;Desulfovibrionales;Desulfovibrionaceae;Desulfovibrio	25.7289	5.05995	0.00832	0.0274671	R2 Planktonic
fd8e9ad403bb14b2a0c1adb16f34adb3 Bacteria;Chloroflexi;Anaerolineae	22.8214	-4.62405	0.00837961	0.0276023	Inoculum Sludge
cb2d4b1c3c81718a3bb5266ebcc00b48 Bacteria;Firmicutes;Clostridia;Clostridiales;Clostridiaceae 1;Clostridium sensu stricto 3;Clostridium amylolyticum	28.6668	5.22032	0.00841895	0.0276703	R2 Planktonic
09770fcdad4a4e096c2f5cb01c955ec9 Bacteria;Latescibacteria;Latescibacteria;Latescibacterales;Latescibacteraceae;uncultured bacterium;uncultured bacterium	154.708	-3.7242	0.00845723	0.0277338	Inoculum Sludge
ba7831da8c03684c3266d2d7002c7d58 Bacteria;Bacteroidetes;Bacteroidia;Bacteroidales;Dysgonomonadaceae;Dysgonomonas	25.5177	5.04733	0.00849454	0.0277338	R2 Planktonic
4ba23249ba10bd9c8ed792fae94202ee Bacteria;Bacteroidetes;Bacteroidia;Bacteroidales;Bacteroidaceae;Bacteroides	12.8937	4.01942	0.00847907	0.0277338	R2 Planktonic
bf46e721510c6f7bf1e7bf4664f8bb46 Bacteria;Proteobacteria;Gammaproteobacteria;Xanthomonadales;Xanthomonadaceae;Stenotrophomonas	28.0682	5.18885	0.00869968	0.0283034	R2 Planktonic
0727cb39e4742472258cb19a53ea89c7 Bacteria;Firmicutes;Clostridia;Clostridiales;Peptostreptococcaceae;Proteocatella	22.8214	-4.62405	0.00870942	0.0283034	Inoculum Sludge
0420414cf0221cdcab4b43d6b2bc6666 Bacteria;Firmicutes;Clostridia;Clostridiales;Clostridiaceae 1;Clostridium sensu stricto 12	25.1414	5.02561	0.00872641	0.0283034	R2 Planktonic
fe825e8ac8d75f6b27ba30ed34e75133 Bacteria;Proteobacteria;Deltaproteobacteria;Desulfovibrionales;Desulfovibrionaceae;Desulfovibrio	27.7855	5.17405	0.0087736	0.0283478	R2 Planktonic
7acadecc39c27f297d0c02a2aeae152b Bacteria;Proteobacteria;Deltaproteobacteria;Desulfovibrionales;Desulfomicrobiaceae;Desulfomicrobium	25.0986	5.02283	0.00877844	0.0283478	R2 Planktonic
fa2020ff0af378805766896f61e1a57c Bacteria;Firmicutes;Clostridia;Clostridiales;Ruminococcaceae	24.9207	5.01213	0.00891699	0.0287325	R2 Planktonic
df95bd024d4ef8c3e13a3dd23a6ac84a Bacteria;Actinobacteria;Actinobacteria;Propionibacteriales;Propionibacteriaceae;Propionicicella	22.373	-4.5945	0.00898775	0.0288533	Inoculum Sludge
2950df5eec915a96143a7c9317d51e68 Bacteria;Bacteroidetes;Bacteroidia;Bacteroidales;Dysgonomonadaceae	24.8016	5.00513	0.00899349	0.0288533	R2 Planktonic
9635b731dfa2e5ee4e9c66a6bad6e370 Bacteria;Firmicutes;Clostridia;Clostridiales;Ruminococcaceae	26.8804	5.12472	0.00921113	0.0290475	R2 Planktonic
fa711fdfc2e8815a95a30733f8dd6c30 Bacteria;Firmicutes;Clostridia;Clostridiales;Ruminococcaceae	24.5538	4.99044	0.00915491	0.0290475	R2 Planktonic
69b078a3316ce4bc88c5c0edc04734bc Bacteria;Thermotogae;Thermotogae;Kosmotogales;Kosmotogaceae;Mesotoga	22.8214	-4.62405	0.00912157	0.0290475	Inoculum Sludge
501b462e858fb2fd98cb57104ed47cf7 Bacteria;Firmicutes;Clostridia;Clostridiales;Clostridiaceae 1;Clostridium sensu stricto 3;Clostridium amylolyticum	27.1773	5.14102	0.00907843	0.0290475	R2 Planktonic
eab6e448f1d2919a03fce1026dcddade Bacteria;Spirochaetes;Spirochaetia;Spirochaetales;Spirochaetaceae;Sphaerochaeta	27.0102	5.13176	0.00917421	0.0290475	R2 Planktonic
8fd4965659d9722d2ebb1a82532f28ae Bacteria;Bacteroidetes;Bacteroidia;Bacteroidales;Bacteroidaceae;Bacteroides	12.5906	3.983	0.00919171	0.0290475	R2 Planktonic
96c634819ee8f298326ead442be97c61 Bacteria;Firmicutes;Clostridia;Clostridiales;Ruminococcaceae	26.8804	5.12472	0.00921113	0.0290475	R2 Planktonic
e9f24fc162e7cec0cea6967784f3c723 Bacteria;Synergistetes;Synergistia;Synergistales;Synergistaceae;Thermovirga	22.583	-4.6089	0.00915258	0.0290475	Inoculum Sludge
bb4449b4c582d3918cee873ba0197c22 Bacteria;Firmicutes;Clostridia;Clostridiales;Ruminococcaceae	24.2077	4.96905	0.0094412	0.0296712	R2 Planktonic
bbc1be299027443e0d66cc782f9192fd Bacteria;Firmicutes;Clostridia;Clostridiales;Ruminococcaceae;Ruminococcaceae UCG-009	26.4132	5.09858	0.00944903	0.0296712	R2 Planktonic
3e579e42d18021ed7e5fe66cdd78599c Bacteria;Bacteroidetes;Bacteroidia;Bacteroidales;Bacteroidetes vadinHA17;uncultured bacterium SHA-54;uncultured bacterium SHA-54	16.4113	-4.12545	0.00948095	0.0297083	Inoculum Sludge
d15e4b1666059e255987fc1b66191239 Bacteria;Chloroflexi;Anaerolineae;SBR1031;toluene-degrading methanogenic consortium bacterium;toluene-degrading methanogenic consortium bacterium;toluene-degrading methanogenic consortium bacterium	21.3084	-4.52089	0.00965779	0.0301985	Inoculum Sludge
f81dfb03b7b1d751c2f23ac65deb6371 Bacteria;Actinobacteria;Actinobacteria;Corynebacteriales;Nocardiaceae;Rhodococcus	23.6724	4.93602	0.00984114	0.0305778	R2 Planktonic
3950d704a778dccd879eb3d9617fd6c5 Bacteria;Firmicutes;Clostridia;Clostridiales;Ruminococcaceae;Hydrogenoanaerobacterium;uncultured bacterium	23.7267	4.93904	0.00983271	0.0305778	R2 Planktonic
59383dcbe9dd063e2bbece3f7fb1bfe0 Bacteria;Proteobacteria;Gammaproteobacteria;Betaproteobacteriales;Burkholderiaceae;Janthinobacterium	23.6724	4.93602	0.00984114	0.0305778	R2 Planktonic
812772bef872b0b5a623f4f7f758aeed Archaea;Euryarchaeota;Methanobacteria;Methanobacteriales;Methanobacteriaceae;Methanobrevibacter	23.6137	4.93206	0.00991286	0.0307361	R2 Planktonic
419e4a5dcf73d5320888173cc5325bc3 Bacteria;Proteobacteria;Deltaproteobacteria;Syntrophobacterales;Syntrophaceae;Smithella	36.3762	-5.31877	0.0100744	0.0311717	Inoculum Sludge
ce1cd629bf7c368a58021c37484c7954 Bacteria;FCPU426;uncultured bacterium;uncultured bacterium;uncultured bacterium;uncultured bacterium;uncultured bacterium	20.8146	-4.48595	0.0101554	0.0313568	Inoculum Sludge
ee64d238b0bd641e65334a6b87fdf111 Bacteria;Bacteroidetes;Bacteroidia;Bacteroidales;Dysgonomonadaceae;uncultured	21.1379	-4.50943	0.0102081	0.0314537	Inoculum Sludge
66e1330c9023f443a2f7d915fb452cef Bacteria;Chloroflexi;Anaerolineae;Anaerolineales;Anaerolineaceae;uncultured	20.8373	-4.48755	0.010231	0.0314587	Inoculum Sludge
d360b91edec22da9f68c9a8d7f2c2647 Bacteria;Bacteroidetes;Bacteroidia;Bacteroidales;Bacteroidetes vadinHA17	36.187	-5.31071	0.0102621	0.031489	Inoculum Sludge
ca08a1c392d06f379406fe71fca6b948 Bacteria;Chloroflexi;Dehalococcoidia;FW22;uncultured organism;uncultured organism;uncultured organism	20.7014	-4.47791	0.0102951	0.0315246	Inoculum Sludge
b087f0bbd5b948c92579cd99d5b2c20f Bacteria;Firmicutes;Clostridia;Clostridiales;Lachnospiraceae;Tyzzerella	23.0848	4.89857	0.0103285	0.0315617	R2 Planktonic
8fc2ce4e0763797e0be5e6f20f79ff3a Bacteria;Actinobacteria;Actinobacteria;Propionibacteriales;Propionibacteriaceae;Propioniciclava	20.5247	-4.46487	0.0103637	0.0316039	Inoculum Sludge
7acdf042806370a7da416696291136b8 Bacteria;Proteobacteria;Gammaproteobacteria;Xanthomonadales;Rhodanobacteraceae;Rhodanobacter	20.5851	-4.4692	0.0104809	0.0318957	Inoculum Sludge
f53148a908f9b60df736a256005fb1c5 Bacteria;Spirochaetes;Leptospirae;Leptospirales;Leptospiraceae;RBG-16-49-21	34.6637	-5.24743	0.0107341	0.0325323	Inoculum Sludge
10e34cdc5eb0ec4d73636d41f65e817a Bacteria;Planctomycetes;Phycisphaerae;S-70;uncultured bacterium;uncultured bacterium;uncultured bacterium	34.6637	-5.24743	0.0107341	0.0325323	Inoculum Sludge
2325c3e1fbc5de89089e0650f362f66d Bacteria;Proteobacteria;Gammaproteobacteria;Betaproteobacteriales;Burkholderiaceae;Janthinobacterium	22.4259	4.85509	0.0109322	0.0330649	R2 Planktonic
f97c7af849a6e2248bc7dc8072da0f82 Bacteria;Firmicutes;Clostridia;Clostridiales;Lachnospiraceae;Tyzzerella	22.1289	4.83518	0.0112042	0.0334767	R2 Planktonic
787121f080a01207fe877fcc6e7ad2ba Bacteria;Proteobacteria;Deltaproteobacteria;Syntrophobacterales;Syntrophobacteraceae;Syntrophobacter	19.7757	-4.40878	0.0111871	0.0334767	Inoculum Sludge
153f8d1f9707c9f1248bf3014e4544be Bacteria;Firmicutes;Clostridia;Clostridiales;Ruminococcaceae	22.2035	4.84049	0.0111082	0.0334767	R2 Planktonic
efda4547661d86cc3b04816ec9e5223b Bacteria;Firmicutes;Clostridia;Clostridiales;Lachnospiraceae;Tyzzerella	22.1289	4.83518	0.0112042	0.0334767	R2 Planktonic
193360f576ceb0ad52e7189bea155a97 Bacteria;TA06	20.1593	-4.43797	0.0111871	0.0334767	Inoculum Sludge
3e5802cb540fd088e3c2ae6e1bd671d9 Bacteria;Firmicutes;Clostridia;Clostridiales;Lachnospiraceae;Lachnoclostridium 5	22.1289	4.83518	0.0112042	0.0334767	R2 Planktonic
ab76f6c49ebc0f8ba103b4aaa3208328 Archaea;Euryarchaeota;Methanomicrobia;Methanomicrobiales;Methanoregulaceae;Methanolinea	14.3787	-3.92307	0.0112273	0.0334782	Inoculum Sludge
dbc70fe28d9985dd01a2c6530061ca18 Bacteria;Spirochaetes;Leptospirae;Leptospirales;Leptospiraceae;RBG-16-49-21	33.413	-5.19262	0.0113969	0.0339155	Inoculum Sludge
47d5a800c0adb87b85358cc5c5664bd5 Bacteria;Bacteroidetes;Bacteroidia;Bacteroidales;Rikenellaceae;uncultured;uncultured anaerobic bacterium	21.6159	4.80044	0.0116666	0.0344928	R2 Planktonic
a492b4da842372a385c5ce9bfb7d6ae8 Bacteria;Proteobacteria;Gammaproteobacteria;Xanthomonadales;Xanthomonadaceae;Stenotrophomonas	21.6159	4.80044	0.0116666	0.0344928	R2 Planktonic
34864a679363dc9cd819fd2e9bfb4bc1 Archaea;Euryarchaeota;Methanomicrobia;Methanomicrobiales;Methanoregulaceae;Methanolinea	14.2957	-3.91455	0.0116655	0.0344928	Inoculum Sludge
49f31d2d4b8c579b690ed89abd8846b6 Bacteria;Proteobacteria;Gammaproteobacteria;Pseudomonadales;Moraxellaceae;Acinetobacter	21.6373	4.80148	0.0116842	0.0344928	R2 Planktonic
41b3abf4cea0434313550c89c06e8457 Bacteria;Actinobacteria;Actinobacteria;Micrococcales;Micrococcaceae	19.5431	-4.39042	0.0117387	0.0345847	Inoculum Sludge
8546083b7850ca42624b072e06300c5e Bacteria;Proteobacteria;Gammaproteobacteria;Betaproteobacteriales;Procabacteriaceae;Procabacter	21.535	4.79454	0.0117739	0.0346196	R2 Planktonic
d1432ad488a21964bfeef360e98f47e7 Bacteria;Firmicutes;Clostridia;Clostridiales;Peptostreptococcaceae;Proteocatella	19.3167	-4.37321	0.0118186	0.0346818	Inoculum Sludge
c6490adda73b999ddc1fe2925dde4bdc Bacteria;Spirochaetes;Spirochaetia;Spirochaetales;Spirochaetaceae;Sphaerochaeta	21.3221	4.77999	0.0119549	0.0350124	R2 Planktonic
1e83c905b0ce1c62a10726dd11f6fdec Archaea;Euryarchaeota;Methanobacteria;Methanobacteriales;Methanobacteriaceae;Methanobacterium	19.0192	-4.34983	0.0120955	0.0353542	Inoculum Sludge
acc60d30c0898f9b13916dfc256b3996 Bacteria;Actinobacteria;Actinobacteria;Propionibacteriales;Propionibacteriaceae;Propioniciclava	19.0871	-4.35509	0.0122027	0.0355971	Inoculum Sludge
2707cc184de99e82eba99f4266afef17 Bacteria;Synergistetes;Synergistia;Synergistales;Synergistaceae;JGI-0000079-D21;uncultured Synergistetes bacterium	19.4028	-4.38023	0.0122561	0.0356827	Inoculum Sludge
98976f1860c80ae80dd0502e60151dec Bacteria;Bacteroidetes;Bacteroidia;Bacteroidales;Tannerellaceae;Macellibacteroides;uncultured bacterium	20.941	4.75271	0.0123708	0.0358754	R2 Planktonic
97fddf33381feff3cb57cda0a9cbcd05 Bacteria;Proteobacteria;Gammaproteobacteria;Betaproteobacteriales;Burkholderiaceae	31.3956	-5.10023	0.0123707	0.0358754	Inoculum Sludge
1ecadb2cfe9015632768a7d0839b37cc Bacteria;Modulibacteria;Moduliflexia;Moduliflexales;Moduliflexaceae	30.9942	-5.08154	0.0124358	0.0359934	Inoculum Sludge
dacf55c9675a6ad4193b16d8218da723 Bacteria;Bacteroidetes;Bacteroidia;Bacteroidales;Bacteroidaceae;Bacteroides	20.7345	4.73819	0.0125557	0.0362693	R2 Planktonic
225a3f13d2a7a8c79f013e91bc00fc1d Bacteria;Synergistetes;Synergistia;Synergistales;Synergistaceae;uncultured	30.2603	-5.04595	0.012833	0.0369824	Inoculum Sludge
a943b8a78abc4d5d78a6e505cb22cf16 Bacteria;Chloroflexi;Anaerolineae;Anaerolineales;Anaerolineaceae	18.5344	-4.31019	0.0128526	0.0369824	Inoculum Sludge
d6dd62af5b71e0f539939b8503382b3b Bacteria;Proteobacteria;Gammaproteobacteria;Betaproteobacteriales;Burkholderiaceae	30.0157	-5.03388	0.0129694	0.0371739	Inoculum Sludge
e99a96646c9a6e52e1ebcf3f6e871351 Bacteria;Acidobacteria;c5LKS83;metagenome;metagenome;metagenome;metagenome	30.0157	-5.03388	0.0129694	0.0371739	Inoculum Sludge
fc56bde649a73e886f16a87abbefa653 Bacteria;Firmicutes;Bacilli;Bacillales;Planococcaceae;Lysinibacillus	20.3471	4.70964	0.0130021	0.0371956	R2 Planktonic
2af99285dd63df82f6e9f843df73dd36 Bacteria;Chloroflexi;Anaerolineae;Anaerolineales;Anaerolineaceae;uncultured;uncultured bacterium UASB_TL84	18.2702	-4.28898	0.013085	0.0373606	Inoculum Sludge
1212311e6fe2923ad7df9dd2159c1d8a Bacteria;Proteobacteria;Gammaproteobacteria;Pseudomonadales;Moraxellaceae;Psychrobacter	20.1448	4.69452	0.0132408	0.0375156	R2 Planktonic
727bcd4e0ff85fa2e7993b17d86a4b66 Bacteria;Proteobacteria;Alphaproteobacteria;Paracaedibacterales;Paracaedibacteraceae;Candidatus Paracaedibacter;endosymbiont of Acanthamoeba sp. KA/E9	20.147	4.69515	0.013191	0.0375156	R2 Planktonic
d36d3c0ea4b4448143de9afab2a23bce Bacteria;Proteobacteria;Gammaproteobacteria;Betaproteobacteriales;Procabacteriaceae;Procabacter	20.1448	4.69452	0.0132408	0.0375156	R2 Planktonic
da61953933e57b4bbc5fd5a3a4d5072b Bacteria;Firmicutes;Clostridia;Clostridiales;Ruminococcaceae	20.1448	4.69452	0.0132408	0.0375156	R2 Planktonic
cc049559ec8937e8b4fc6f9bb30d3309 Bacteria;Actinobacteria;Coriobacteriia;Coriobacteriales;Eggerthellaceae;Gordonibacter	14.0409	4.14977	0.0133128	0.0376474	R2 Planktonic
f233221d31d495dfee75d0c2ed813df1 Bacteria;Actinobacteria;Actinobacteria;Propionibacteriales;Propionibacteriaceae;Propioniciclava	18.0482	-4.27038	0.0134138	0.0377885	Inoculum Sludge
1cca3ebc8b7f1a859d0ce8ea41a7618a Bacteria;Proteobacteria;Deltaproteobacteria;Desulfovibrionales;Desulfovibrionaceae;Desulfovibrio	29.2818	-4.99707	0.0133979	0.0377885	Inoculum Sludge
e8de919a01cb81a331823d3ee6e60e97 Bacteria;Proteobacteria;Gammaproteobacteria;Pseudomonadales;Moraxellaceae;Psychrobacter	19.8532	4.67314	0.0135225	0.0379502	R2 Planktonic
05ad989050b9a020c71e7aa3e01c6b50 Bacteria;Firmicutes;Clostridia;Clostridiales;Ruminococcaceae;Ruminococcaceae UCG-009	19.8532	4.67314	0.0135225	0.0379502	R2 Planktonic
74142c2023f4bf9ad0599f07bc30e974 Bacteria;Proteobacteria;Gammaproteobacteria;Pseudomonadales;Moraxellaceae;Psychrobacter	19.7532	4.66524	0.0136706	0.038077	R2 Planktonic
b85c71b3b7c6ea5668c9f75f5a4a0663 Bacteria;Bacteroidetes;Bacteroidia;Sphingobacteriales;Sphingobacteriaceae;Pedobacter	29.126	-4.98868	0.0136496	0.038077	Inoculum Sludge
ad748abb1ff210f5ab1d5e357de34e62 Bacteria;Firmicutes;Clostridia;Clostridiales;Ruminococcaceae	19.7532	4.66524	0.0136706	0.038077	R2 Planktonic
f91244c4932adf9a62661cd74fac626c Bacteria;Actinobacteria;Thermoleophilia;Gaiellales;uncultured	19.7532	4.66524	0.0136706	0.038077	R2 Planktonic
9b65057b25ef4ac374bffc899f80fcdf Bacteria;Planctomycetes;Planctomycetacia;Pirellulales;Pirellulaceae	28.7925	-4.972	0.0136975	0.0380801	Inoculum Sludge
93ebfbf0c56550f15d98548b9d6df30d Bacteria;Cloacimonetes;Cloacimonadia;Cloacimonadales;Cloacimonadaceae;LNR A2-18	28.8738	-4.97573	0.0138063	0.0383106	Inoculum Sludge
bce966f917b0fda65021d6d3d98d39df Bacteria;Bacteroidetes;Bacteroidia;Cytophagales;Amoebophilaceae;Candidatus Amoebophilus	19.5594	4.65078	0.0138637	0.0383978	R2 Planktonic
8416d917a49c96bb49d395cb9319ad27 Bacteria;Firmicutes;Clostridia;Clostridiales;Ruminococcaceae	19.5478	4.64941	0.0139272	0.0385014	R2 Planktonic
44f372d7df4d09feb2fb912e1ee69c3d Bacteria;Proteobacteria;Deltaproteobacteria;Syntrophobacterales;Syntrophobacteraceae;Syntrophobacter	17.7205	-4.24274	0.0140874	0.0388718	Inoculum Sludge
8e9c157c8c599c88f3c03c04222d946d Bacteria;Bacteroidetes;Bacteroidia;Bacteroidales;Dysgonomonadaceae	19.2493	4.62631	0.0143205	0.0391126	R2 Planktonic
842b117c100d9a8252092eb08bd5f3b0 Bacteria;Chloroflexi;Anaerolineae;Anaerolineales;Anaerolineaceae	28.1172	-4.93619	0.014296	0.0391126	Inoculum Sludge
155cc0c1f2d321f284bbdb2e0747b950 Bacteria;Actinobacteria;Thermoleophilia;Gaiellales;uncultured	27.814	-4.92052	0.0143333	0.0391126	Inoculum Sludge
ca8cb798f1bca4c7b6e77832eb1e2fcd Bacteria;Proteobacteria;Alphaproteobacteria;Rhodobacterales;Rhodobacteraceae	28.1172	-4.93619	0.014296	0.0391126	Inoculum Sludge
136f5eb711ed70c5ff5a582f3f504fb1 Bacteria;Planctomycetes;Planctomycetacia;Pirellulales;Pirellulaceae	28.1172	-4.93619	0.014296	0.0391126	Inoculum Sludge
328ff389bd186b87dfae32268dc299a5 Bacteria;Firmicutes;Clostridia;Clostridiales;Ruminococcaceae;Caproiciproducens	19.2656	4.62808	0.0142136	0.0391126	R2 Planktonic
69099cfc7fb65f87b8409135ea437f24 Bacteria;Spirochaetes;Spirochaetia;Spirochaetales;Spirochaetaceae;Spirochaeta 2	27.5694	-4.90735	0.0145004	0.0392786	Inoculum Sludge
d983e7a4914b875e5153a05d7f58f3e6 Bacteria;Firmicutes;Clostridia;Clostridiales;Family XI;Sedimentibacter	27.5694	-4.90735	0.0145004	0.0392786	Inoculum Sludge
53080cb4adef65b7d6e8019848696d15 Bacteria;Proteobacteria;Deltaproteobacteria;Desulfuromonadales;Geobacteraceae;Geobacter	27.5694	-4.90735	0.0145004	0.0392786	Inoculum Sludge
e507841cdd6a2a63b9490097462e1e24 Bacteria;Firmicutes;Clostridia;Clostridiales;Family XIII;Anaerovorax	27.8651	-4.92276	0.014466	0.0392786	Inoculum Sludge
0613467965cc96fd0c89998f6eb51d18 Bacteria;Proteobacteria;Deltaproteobacteria;Desulfobacterales;Desulfobacteraceae	17.4608	-4.22034	0.0145919	0.0394543	Inoculum Sludge
d78d0ae407a78aee8215a3f9114b00fb Bacteria;Chloroflexi;Anaerolineae;SBR1031;uncultured Chlorobi bacterium;uncultured Chlorobi bacterium;uncultured Chlorobi bacterium	27.6129	-4.90921	0.0146396	0.0395109	Inoculum Sludge
5f2ba369462f9bad29194e6235037798 Bacteria;Chloroflexi;Anaerolineae;RBG-13-54-9;uncultured bacterium;uncultured bacterium;uncultured bacterium	17.8973	-4.25795	0.0147698	0.0397716	Inoculum Sludge
4d8872bfbf8c7e48ed52dbc1ed70336f Bacteria;Bacteroidetes;Bacteroidia;Flavobacteriales;Flavobacteriaceae;Flavobacterium	27.3607	-4.89553	0.0148169	0.0397716	Inoculum Sludge
8fc478a396118542af70a3c59a583ac4 Bacteria;Proteobacteria;Gammaproteobacteria;Pseudomonadales;Pseudomonadaceae;Pseudomonas	27.3607	-4.89553	0.0148169	0.0397716	Inoculum Sludge
496d8712e14693d5a513cf67fa4de746 Bacteria;Spirochaetes;Leptospirae;Leptospirales;Leptospiraceae;RBG-16-49-21	27.0801	-4.88066	0.014845	0.039775	Inoculum Sludge
d368dd41aa9bbf046ef4d3b9f44acde0 Bacteria;Bacteroidetes;Bacteroidia;Bacteroidales;Bacteroidetes vadinHA17;uncultured bacterium;uncultured bacterium	172.273	-3.60724	0.0149217	0.039908	Inoculum Sludge
52da71f6cd3626964fa688bf099c4a74 Bacteria;Proteobacteria;Alphaproteobacteria;Caulobacterales;Caulobacteraceae;Brevundimonas	18.6524	4.57898	0.0150374	0.0399286	R2 Planktonic
a20cd37f882ff8007236e13fcf420b99 Bacteria;Chloroflexi;Anaerolineae;SBR1031	26.8355	-4.86712	0.0150228	0.0399286	Inoculum Sludge
14a006b1ca79bb288c239299dcfd5e62 Bacteria;Chloroflexi;Anaerolineae;Anaerolineales;Anaerolineaceae;Pelolinea	26.8355	-4.86712	0.0150228	0.0399286	Inoculum Sludge
3a07f9422c8d8789b77db0edfb1474ff Bacteria;Proteobacteria;Deltaproteobacteria;Syntrophobacterales;Syntrophaceae	26.8355	-4.86712	0.0150228	0.0399286	Inoculum Sludge
ac8aeb9d3399bdd4455464dd14392139 Bacteria;Synergistetes;Synergistia;Synergistales;Synergistaceae;Syner-01;uncultured bacterium	17.0213	-4.18081	0.0151059	0.0400279	Inoculum Sludge
76ffe36757f39bc277c2e4b4fdcceade Bacteria;Firmicutes;Clostridia;Clostridiales;Ruminococcaceae;uncultured;uncultured Acetivibrio sp.	26.8563	-4.86777	0.015183	0.0400279	Inoculum Sludge
4d28d2516d12b7567806cffb33ca30df Bacteria;Verrucomicrobia;Verrucomicrobiae;Pedosphaerales;Pedosphaeraceae;ADurb.Bin063-1	26.8563	-4.86777	0.015183	0.0400279	Inoculum Sludge
7892a78a05cadeb140a4db35b53c09af Bacteria;Acidobacteria;c5LKS83;metagenome;metagenome;metagenome;metagenome	26.8563	-4.86777	0.015183	0.0400279	Inoculum Sludge
3705cb12a59dde1b14eb89c89490e9ed Bacteria;Proteobacteria;Gammaproteobacteria;Pseudomonadales;Pseudomonadaceae;Pseudomonas	16.7873	-4.16032	0.0153392	0.0403678	Inoculum Sludge
5dc8d2fab4464acfa1d55d0c02a5aec8 Bacteria;Epsilonbacteraeota;Campylobacteria;Campylobacterales;Sulfurospirillaceae;Sulfurospirillum	17.1301	-4.19086	0.0154367	0.0405314	Inoculum Sludge
3f7bba6abfd2717eb05a626d6a70d32c Bacteria;Proteobacteria;Gammaproteobacteria;Methylococcales;Methylomonaceae;Methylobacter	16.7571	-4.15766	0.0154562	0.0405314	Inoculum Sludge
a90e2ad8b360fa4b525e16aa5f2ff9f5 Bacteria;Firmicutes;Clostridia;Clostridiales;Ruminococcaceae;Hydrogenoanaerobacterium;uncultured bacterium	18.2684	4.54787	0.0155281	0.0406479	R2 Planktonic
1edd1fbedb0b8de3f4ea8ef4b315e216 Bacteria;Proteobacteria;Deltaproteobacteria;Desulfovibrionales;Desulfovibrionaceae;Desulfovibrio	26.352	-4.83947	0.0155653	0.0406732	Inoculum Sludge
963d2ace441dc3315af9d4dc181d2462 Bacteria;Proteobacteria;Alphaproteobacteria;Caulobacterales;Caulobacteraceae;Brevundimonas	18.0904	4.53351	0.0157325	0.040727	R2 Planktonic
6ca4e0d92a08ec8756ba239948a1cf2c Bacteria;Firmicutes;Clostridia;Clostridiales;Ruminococcaceae;Ruminococcaceae UCG-002	18.0904	4.53351	0.0157325	0.040727	R2 Planktonic
f4a64f6dd625a0dfac3b7d9557ecaeff Bacteria;Proteobacteria;Gammaproteobacteria;Pseudomonadales;Pseudomonadaceae;Pseudomonas	26.0998	-4.82511	0.0157628	0.040727	Inoculum Sludge
df3859b12afcd81b6b7598c4a0f0af90 Bacteria;Chloroflexi;Anaerolineae;SBR1031	23.166	-4.64723	0.0157786	0.040727	Inoculum Sludge
2aeb9492d2d8b2b99638f9e86a989457 Bacteria;Proteobacteria;Gammaproteobacteria;Betaproteobacteriales;Methylophilaceae	25.8569	-4.81168	0.0157726	0.040727	Inoculum Sludge
a53399a9476b1ca3723d70dd61738b39 Archaea;Euryarchaeota;Methanomicrobia;Methanosarcinales;Methanosaetaceae;Methanosaeta;uncultured Methanosarcinales archaeon	26.0998	-4.82511	0.0157628	0.040727	Inoculum Sludge
a99531b14c1a4c1b07b78a50551d340c Bacteria;Bacteroidetes;Bacteroidia;Sphingobacteriales;Sphingobacteriaceae;Pedobacter	23.166	-4.64723	0.0157786	0.040727	Inoculum Sludge
a8bcc815283ed092ab4626fae71e6787 Bacteria;Firmicutes;Clostridia;Clostridiales;Clostridiaceae 1;Proteiniclasticum	18.0554	4.53005	0.0158374	0.0408075	R2 Planktonic
66b4de052ec2a40c4097a958cf2ba8cc Bacteria;Chloroflexi;Anaerolineae;SBR1031	25.8476	-4.81061	0.0159648	0.0408654	Inoculum Sludge
ab3ae1e764d452087407965dc3a28497 Bacteria;Cloacimonetes;Cloacimonadia;Cloacimonadales;Cloacimonadaceae;uncultured bacterium;uncultured bacterium	25.6123	-4.79748	0.0159704	0.0408654	Inoculum Sludge
40565b0276db702f59534107bed0579f Bacteria;Planctomycetes	16.5169	-4.13498	0.015964	0.0408654	Inoculum Sludge
6746dc2435038d406637b3331c8d944c Bacteria;Proteobacteria;Alphaproteobacteria;Caulobacterales;Caulobacteraceae;Brevundimonas	17.9714	4.5232	0.0159357	0.0408654	R2 Planktonic
046441ddf612ecd5197cecd8f514cdaf Bacteria;Firmicutes;Clostridia;Clostridiales;Peptostreptococcaceae;Proteocatella	22.9213	-4.63131	0.0160877	0.0410944	Inoculum Sludge
858b1294902ec52be3d2555331e35f4c Bacteria;Proteobacteria;Gammaproteobacteria;Pseudomonadales;Moraxellaceae;Acinetobacter	17.6744	4.49811	0.0163567	0.0413298	R2 Planktonic
c397a03f342eded03e26d3d5c204bedb Bacteria;Armatimonadetes;uncultured	22.8214	-4.6241	0.0163116	0.0413298	Inoculum Sludge
ee47b86cfa9cb66362c3e8828450720d Bacteria;Firmicutes;Clostridia;Clostridiales;Family XIII;Anaerovorax	22.6767	-4.6152	0.0164034	0.0413298	Inoculum Sludge
7c02e46cb26ffaccf19a4181d462a367 Bacteria;Proteobacteria;Gammaproteobacteria;Pseudomonadales;Pseudomonadaceae;Pseudomonas	22.6767	-4.6152	0.0164034	0.0413298	Inoculum Sludge
94b7d937698800bd110b38c9b18b1b97 Bacteria;Lentisphaerae;Lentisphaeria;Victivallales	22.8214	-4.6241	0.0163116	0.0413298	Inoculum Sludge
58210bb1a588217fe4f383285938c271 Bacteria;Patescibacteria;Saccharimonadia;Saccharimonadales	22.8214	-4.6241	0.0163116	0.0413298	Inoculum Sludge
06d4fb7440002286fd797dea8e37371a Bacteria;Proteobacteria;Deltaproteobacteria	22.8214	-4.6241	0.0163116	0.0413298	Inoculum Sludge
349e483a87cb29e426f612031719c59a Bacteria;Firmicutes;Bacilli;Lactobacillales;Streptococcaceae;Streptococcus	16.3509	-4.12001	0.0163956	0.0413298	Inoculum Sludge
25ce23d60c476ffdd772d623c97287bd Bacteria;Proteobacteria;Gammaproteobacteria;Pseudomonadales;Pseudomonadaceae;Pseudomonas	24.8784	-4.75402	0.0165907	0.0415063	Inoculum Sludge
b28d1af5e246bc164821fc092a9e2fb0 Bacteria;Bacteroidetes;Bacteroidia;Bacteroidales;Dysgonomonadaceae	24.8784	-4.75402	0.0165907	0.0415063	Inoculum Sludge
64bc23cdadbc447a8649ae3248cff49f Bacteria;Planctomycetes;Phycisphaerae;Pla1 lineage;uncultured bacterium;uncultured bacterium;uncultured bacterium	22.5693	-4.60741	0.0166418	0.0415063	Inoculum Sludge
79e30de9d93e5f05d48e3a7dd8db0188 Bacteria;Firmicutes;Clostridia;Clostridiales;Family XI;Sedimentibacter	24.8784	-4.75402	0.0165907	0.0415063	Inoculum Sludge
abaccf9d301366dc655fffd16b9d35e1 Bacteria;Firmicutes;Clostridia;Clostridiales;Ruminococcaceae;uncultured;uncultured Acetivibrio sp.	24.8784	-4.75402	0.0165907	0.0415063	Inoculum Sludge
d68c2c3d4ce6e7e6f2ec3b82241234e2 Bacteria;Spirochaetes;Leptospirae;Leptospirales;Leptospiraceae;RBG-16-49-21	22.5693	-4.60741	0.0166418	0.0415063	Inoculum Sludge
cbbf00cd4076eba4bd47cec9e458a5f6 Bacteria;Actinobacteria;Actinobacteria;Corynebacteriales;Nocardiaceae;Rhodococcus	17.4584	4.47939	0.0166912	0.0415202	R2 Planktonic
acb5bc972f2c34d42d0b9c246239e702 Bacteria;Latescibacteria;Latescibacteria;Latescibacterales;Latescibacteraceae	16.2647	-4.1115	0.0167035	0.0415202	Inoculum Sludge
f9955aed2fadaef374db2aa47bbcef3e Bacteria;Firmicutes;Clostridia;Clostridiales;Ruminococcaceae;Oscillibacter	16.9153	4.4323	0.0174568	0.0416391	R2 Planktonic
8293cc3cdc2f2a3f329041f40e571aee Bacteria;Actinobacteria;Actinobacteria;Propionibacteriales;Propionibacteriaceae;Acidipropionibacterium	16.9153	4.4323	0.0174568	0.0416391	R2 Planktonic
5be37cb6388410f0e07113b020eca4c0 Bacteria;Firmicutes;Negativicutes;Selenomonadales;Veillonellaceae;Pelosinus	16.7835	4.4201	0.0177081	0.0416391	R2 Planktonic
bc7d0d1a305bd9f914c394a3c7475d31 Bacteria;Firmicutes;Clostridia;Clostridiales;Ruminococcaceae;Hydrogenoanaerobacterium	16.9153	4.4323	0.0174568	0.0416391	R2 Planktonic
74814d03668169c49ac057293f6189bc Bacteria;Epsilonbacteraeota;Campylobacteria;Campylobacterales;Arcobacteraceae;Arcobacter	16.0126	-4.08763	0.016855	0.0416391	Inoculum Sludge
443283aa5986f36d2b6d305c7dc27ecf Bacteria;Chloroflexi;Anaerolineae;Anaerolineales;Anaerolineaceae;Pelolinea	24.0823	-4.70476	0.017516	0.0416391	Inoculum Sludge
25fb281422ff6414a8b27f5e74c73958 Bacteria;Synergistetes;Synergistia;Synergistales;Synergistaceae;Thermovirga	15.7484	-4.06298	0.0174095	0.0416391	Inoculum Sludge
9b2c65b5e47c1bb84409713526803cc0 Bacteria;Proteobacteria;Deltaproteobacteria;Desulfovibrionales;Desulfovibrionaceae;Desulfovibrio	16.8614	4.4269	0.0176048	0.0416391	R2 Planktonic
7c7984733f9235e8bb11de87122f11f4 Bacteria;Epsilonbacteraeota;Campylobacteria;Campylobacterales;Sulfurospirillaceae;Sulfurospirillum	16.7691	-4.15809	0.0167828	0.0416391	Inoculum Sludge
dffe4312c354ec0fc0e858b828f69fc1 Bacteria;Proteobacteria;Gammaproteobacteria;Betaproteobacteriales;Procabacteriaceae;Procabacter	16.9153	4.4323	0.0174568	0.0416391	R2 Planktonic
f558f4c8f0235330a0d49d72f0ee8dd4 Bacteria;Chloroflexi;Anaerolineae;RBG-13-54-9;uncultured bacterium;uncultured bacterium;uncultured bacterium	21.6982	-4.54893	0.0177367	0.0416391	Inoculum Sludge
7a10f83656d8b8461323ff65178bc43c Bacteria;Proteobacteria;Deltaproteobacteria	24.1445	-4.70921	0.0172546	0.0416391	Inoculum Sludge
61296f76dc140cc69a9009e3fe68f190 Bacteria;Planctomycetes;Pla3 lineage	24.3345	-4.72037	0.0172785	0.0416391	Inoculum Sludge
eedb6a04fca4f81d20a5f7078f2aa18f Bacteria;Modulibacteria;Moduliflexia;Moduliflexales;Moduliflexaceae	22.0649	-4.57344	0.0173247	0.0416391	Inoculum Sludge
c6686b2c6c83ec139942e6220710c9e0 Bacteria;Chloroflexi;Anaerolineae;Anaerolineales;Anaerolineaceae;uncultured	24.3891	-4.7243	0.0170282	0.0416391	Inoculum Sludge
10c4bdf0616cb096dde32d020b794e4f Bacteria;Proteobacteria;Alphaproteobacteria;Parvibaculales;Parvibaculaceae;Parvibaculum;sediment bacterium 22-39	24.3891	-4.7243	0.0170282	0.0416391	Inoculum Sludge
2da4bfac1c763b3386a1ca3a50beba36 Bacteria;Bacteroidetes;Bacteroidia;Bacteroidales	24.3891	-4.7243	0.0170282	0.0416391	Inoculum Sludge
c51a3677571bc79cea7a4abd3dd73b45 Bacteria;Proteobacteria;Deltaproteobacteria;Syntrophobacterales;Syntrophaceae	24.8389	-4.75108	0.0168201	0.0416391	Inoculum Sludge
86b18cd3f50b00f0540664f7e02f76e7 Bacteria;Bacteroidetes;Bacteroidia;Flavobacteriales;Flavobacteriaceae;Flavobacterium	24.1445	-4.70921	0.0172546	0.0416391	Inoculum Sludge
edd55747b0ee2306c6223f98886c04ab Bacteria;Proteobacteria;Deltaproteobacteria;Myxococcales;UASB-TL25;uncultured bacterium;uncultured bacterium	24.5867	-4.7358	0.0170466	0.0416391	Inoculum Sludge
dcd251d19033e2131014b1c2f685b1aa Bacteria;Proteobacteria;Deltaproteobacteria;Deltaproteobacteria Incertae Sedis;Syntrophorhabdaceae;Syntrophorhabdus	23.8999	-4.69395	0.0174863	0.0416391	Inoculum Sludge
9ea01e955279134b1868200b2a2a9ac9 Bacteria;Verrucomicrobia;Verrucomicrobiae;Pedosphaerales;Pedosphaeraceae;ADurb.Bin063-1	23.8999	-4.69395	0.0174863	0.0416391	Inoculum Sludge
203aeab90e4cfeb84230e807f79af56e Bacteria;Proteobacteria;Deltaproteobacteria;Sva0485	24.3345	-4.72037	0.0172785	0.0416391	Inoculum Sludge
911616a2fe041b22240122a6698d0c75 Bacteria;Bacteroidetes;Bacteroidia;Sphingobacteriales;Lentimicrobiaceae	24.3345	-4.72037	0.0172785	0.0416391	Inoculum Sludge
18268796728eaf12dd596d1dc8ad525f Bacteria;Omnitrophicaeota;uncultured bacterium;uncultured bacterium;uncultured bacterium;uncultured bacterium;uncultured bacterium	23.6552	-4.67854	0.0177236	0.0416391	Inoculum Sludge
c72172bfbb95c2da5ad3520a06b40035 Bacteria;Spirochaetes;Spirochaetia;Spirochaetales;Spirochaetaceae;Spirochaeta 2	24.0823	-4.70476	0.017516	0.0416391	Inoculum Sludge
1cffa9801543335575ffbcea6d1a1722 Bacteria;Proteobacteria;Gammaproteobacteria;Betaproteobacteriales;Rhodocyclaceae	22.1874	-4.58245	0.0170555	0.0416391	Inoculum Sludge
0bf0ef4f218fc8b47707615fe6b49761 Bacteria;Proteobacteria;Alphaproteobacteria;Parvibaculales;Parvibaculaceae;Parvibaculum;sediment bacterium 22-39	22.3171	-4.59053	0.0169794	0.0416391	Inoculum Sludge
813f9bc38799695b01ec8251d614ef42 Bacteria;Planctomycetes;Phycisphaerae;MSBL9;SG8-4;metagenome;metagenome	22.3171	-4.59053	0.0169794	0.0416391	Inoculum Sludge
502eeadd31edf05e379944a3b8ae5a43 Bacteria;Thermotogae;Thermotogae;Petrotogales;Petrotogaceae;SC103	21.6982	-4.54893	0.0177367	0.0416391	Inoculum Sludge
b447a995a7c8a93938969199739e8061 Bacteria;Firmicutes;Clostridia;Clostridiales;Ruminococcaceae;Ruminiclostridium 1	21.6982	-4.54893	0.0177367	0.0416391	Inoculum Sludge
4748675ff5a6dd40cd04f510c108a1d8 Bacteria;Planctomycetes;Planctomycetacia;Pirellulales;Pirellulaceae;Pir4 lineage	21.6982	-4.54893	0.0177367	0.0416391	Inoculum Sludge
0ad42e33e8ca559fb5eb52b0244f2c41 Bacteria;Thermotogae;Thermotogae;Petrotogales;Petrotogaceae;SC103;metagenome	22.0649	-4.57344	0.0173247	0.0416391	Inoculum Sludge
1190cc8d0eaf38b714ebbfac4b139511 Bacteria;Proteobacteria;Gammaproteobacteria;Betaproteobacteriales;Burkholderiaceae	22.0649	-4.57344	0.0173247	0.0416391	Inoculum Sludge
8345521a22a5eb5a5e3eb5817c5e3550 Bacteria;Bacteroidetes;Bacteroidia;Flavobacteriales;Weeksellaceae;Chryseobacterium	16.8614	4.4269	0.0176048	0.0416391	R2 Planktonic
f278af725c36313fe5548c2713bd63f4 Bacteria;Firmicutes;Clostridia;Clostridiales;Ruminococcaceae;Angelakisella;uncultured bacterium	11.982	3.90696	0.0177786	0.0416713	R2 Planktonic
fc54802139e649341f46dcd5afc5c70d Bacteria;Omnitrophicaeota;uncultured bacterium;uncultured bacterium;uncultured bacterium;uncultured bacterium;uncultured bacterium	23.578	-4.67304	0.0180087	0.0420156	Inoculum Sludge
1b2ee2922180ce4d8bb1810fd00cc988 Bacteria;Acidobacteria;Thermoanaerobaculia;Thermoanaerobaculales;Thermoanaerobaculaceae;Thermoanaerobaculum;uncultured bacterium	23.578	-4.67304	0.0180087	0.0420156	Inoculum Sludge
3a368001e936226d0f89dd32f1b7b3b0 Bacteria;Cloacimonetes;Cloacimonadia;Cloacimonadales;Cloacimonadaceae;uncultured bacterium;uncultured bacterium	21.5605	-4.53866	0.0180392	0.0420156	Inoculum Sludge
89ddcec65305bc3ddfdd376575f1ead1 Bacteria;Firmicutes;Clostridia;Clostridiales;Family XIII;Anaerovorax	21.5605	-4.53866	0.0180392	0.0420156	Inoculum Sludge
fee766707dc07e1848a0fa6d18f2796b Bacteria;Chloroflexi;Anaerolineae;Anaerolineales;Anaerolineaceae;uncultured;bacterium enrichment culture clone BA53	82.339	-3.28719	0.0182382	0.0423398	Inoculum Sludge
03b8f6e4a001468f7072338df6495215 Bacteria;Proteobacteria;Deltaproteobacteria;SAR324 clade(Marine group B);uncultured bacterium zdt-33i5;uncultured bacterium zdt-33i5;uncultured bacterium zdt-33i5	23.3258	-4.65691	0.0182642	0.0423398	Inoculum Sludge
e5c896762516ccb856a38a7cd2afb65d Bacteria;Planctomycetes;Planctomycetacia;Pirellulales;Pirellulaceae;Pir4 lineage	23.3258	-4.65691	0.0182642	0.0423398	Inoculum Sludge
a914770a459b37b004ae84db5b1b4f25 Bacteria;Omnitrophicaeota;Omnitrophia;Omnitrophales;Omnitrophaceae;Candidatus Omnitrophus;uncultured bacterium	21.3084	-4.52095	0.0184089	0.0423485	Inoculum Sludge
5d4b75ad9fdd21cefc8e49c16b409070 Bacteria;Chloroflexi;Anaerolineae;SJA-15	21.3084	-4.52095	0.0184089	0.0423485	Inoculum Sludge
279875dd1fe876e8fc967d7df5d2599e Bacteria;Firmicutes;Clostridia;Clostridiales;Christensenellaceae;uncultured	21.3084	-4.52095	0.0184089	0.0423485	Inoculum Sludge
350ba282cf312b3282a9fefa1d4106b7 Bacteria;Bacteroidetes;Bacteroidia;Flavobacteriales;Flavobacteriaceae;Flavobacterium	21.3084	-4.52095	0.0184089	0.0423485	Inoculum Sludge
2bdd3d986aac669ec25459334d52fa6a Bacteria;Firmicutes;Clostridia;Clostridiales;Ruminococcaceae;uncultured	16.3277	4.3789	0.0184112	0.0423485	R2 Planktonic
1e7111ff128d542b507a14b020f72ea9 Bacteria;Chloroflexi;Anaerolineae;SJA-15;uncultured bacterium;uncultured bacterium;uncultured bacterium	23.0736	-4.6406	0.0185262	0.0423497	Inoculum Sludge
6bd45088d90e2d04fee1b75d08d537d5 Bacteria;BRC1;uncultured organism;uncultured organism;uncultured organism;uncultured organism;uncultured organism	23.0736	-4.6406	0.0185262	0.0423497	Inoculum Sludge
22558856e15a5d18fbf64ddc20558714 Bacteria;Firmicutes;Clostridia;Clostridiales;Ruminococcaceae;Ruminiclostridium 1	23.0736	-4.6406	0.0185262	0.0423497	Inoculum Sludge
ba2d012265310d9dd300bfaaec9c6c8f Bacteria;Planctomycetes;Phycisphaerae;MSBL9;KCLunmb-38-53;uncultured bacterium;uncultured bacterium	21.2089	-4.51462	0.0184489	0.0423497	Inoculum Sludge
75c167a042bbde733e867b7e9ab7bd85 Bacteria;Synergistetes;Synergistia;Synergistales;Synergistaceae;JGI-0000079-D21;Synergistetes bacterium enrichment culture clone DhR^2/LM-F01	15.91	-4.07881	0.0188127	0.0427507	Inoculum Sludge
2145d206c7695832c7f910b9ae4d381d Bacteria;Chloroflexi;Anaerolineae;Anaerolineales;Anaerolineaceae;uncultured	21.0562	-4.50302	0.0187873	0.0427507	Inoculum Sludge
f603a6159f0c3d5fe1e2564a302c569c Bacteria;Planctomycetes;Phycisphaerae;Pla1 lineage;uncultured bacterium;uncultured bacterium;uncultured bacterium	20.9643	-4.49715	0.0188172	0.0427507	Inoculum Sludge
4bbde1e46f2b80b0f84a446ecf7514ad Bacteria;Proteobacteria;Gammaproteobacteria;Betaproteobacteriales	21.0562	-4.50302	0.0187873	0.0427507	Inoculum Sludge
7f4533d267be5337fed6fca305f35a43 Bacteria;Firmicutes;Clostridia;Clostridiales;Lachnospiraceae;Lachnoclostridium 5	16.0339	4.35144	0.0189146	0.042906	R2 Planktonic
9ac15431b0b1fe1e267d15f733ba3b76 Bacteria;Acidobacteria;Aminicenantia;Aminicenantales;metagenome;metagenome;metagenome	20.804	-4.48486	0.0191747	0.0431143	Inoculum Sludge
ad9688bba77652d473c4a029250c7c51 Bacteria;Firmicutes;Clostridia;Clostridiales;Ruminococcaceae	15.9659	4.34438	0.0191029	0.0431143	R2 Planktonic
dfe1faeb377a4d1c121d09865544cfdf Bacteria;Synergistetes;Synergistia;Synergistales;Synergistaceae;Thermovirga	14.8151	-3.96923	0.0191952	0.0431143	Inoculum Sludge
42dd87f6b68588e27afe37b4074ae52c Bacteria;Proteobacteria;Alphaproteobacteria;Azospirillales;Inquilinaceae;Inquilinus;uncultured alpha proteobacterium	20.804	-4.48486	0.0191747	0.0431143	Inoculum Sludge
1480d5ec589a9feb6d0566f35aaace0b Bacteria;Chloroflexi;Anaerolineae;SJA-15	20.7196	-4.47947	0.0191941	0.0431143	Inoculum Sludge
a5e5442c63a7884e2039fd2949dbd448 Bacteria;Planctomycetes;Phycisphaerae;mle1-8;uncultured bacterium;uncultured bacterium;uncultured bacterium	20.804	-4.48486	0.0191747	0.0431143	Inoculum Sludge
2cfc391cb6565477048beed5c1b9a0c1 Bacteria;Proteobacteria;Gammaproteobacteria;Enterobacteriales;Enterobacteriaceae	15.8926	4.33762	0.0192105	0.0431143	R2 Planktonic
ff2c63cc1f26b42972bfff0bf0afd162 Bacteria;Firmicutes;Clostridia;Clostridiales;Ruminococcaceae;Ruminococcaceae NK4A214 group	15.7401	4.32345	0.0194371	0.0435567	R2 Planktonic
d8205136bae6f0e7b99514cf1728b7d6 Bacteria;Latescibacteria;Latescibacteria;Latescibacterales;Latescibacteraceae;uncultured bacterium;uncultured bacterium	352.125	-3.84806	0.0196194	0.0438797	Inoculum Sludge
da39ddc1a5653972dbf21a2b44275d39 Bacteria;Firmicutes;Clostridia;Clostridiales;Lachnospiraceae	15.6674	4.3158	0.0196406	0.0438797	R2 Planktonic
f5e90a6552bd83f1107ba72700a0bae4 Bacteria;Firmicutes;Clostridia;Clostridiales;Ruminococcaceae;Oscillibacter	15.4463	4.29491	0.0199796	0.0439731	R2 Planktonic
0063bcca1ab87875a22d109eff45b09f Bacteria;Actinobacteria;Actinobacteria;Propionibacteriales;Propionibacteriaceae;uncultured;uncultured Propionibacteriaceae bacterium	15.4463	4.29491	0.0199796	0.0439731	R2 Planktonic
d961a360aa7b13fde1bbcab6b076f56d Bacteria;Bacteroidetes;Bacteroidia;Flavobacteriales;Weeksellaceae;Chryseobacterium	15.5957	4.30905	0.0197498	0.0439731	R2 Planktonic
77ac111b9056ce90ca283db454f7731a Bacteria;Chloroflexi;Anaerolineae;Anaerolineales;Anaerolineaceae;uncultured	20.2304	-4.44344	0.0199745	0.0439731	Inoculum Sludge
03a3c7ca2c2408187cf9f46cf0acf6be Bacteria;Firmicutes;Clostridia;Clostridiales;Ruminococcaceae;Ercella;metagenome	14.5252	-3.93903	0.0199272	0.0439731	Inoculum Sludge
a2f62192a1ee9fbdc12d781fd3d3de6e Bacteria;Chloroflexi;Anaerolineae;SBR1031;uncultured organism;uncultured organism;uncultured organism	20.2996	-4.44784	0.0199779	0.0439731	Inoculum Sludge
6ec6026882d94609c1eed1609ab78710 Bacteria;Proteobacteria;Alphaproteobacteria;Rhodobacterales;Rhodobacteraceae	20.2304	-4.44344	0.0199745	0.0439731	Inoculum Sludge
d318e172fd5aa0daa0cdbbab1f03cf38 Bacteria;Chloroflexi;Anaerolineae;Anaerolineales;Anaerolineaceae;Anaerolinea	20.2304	-4.44344	0.0199745	0.0439731	Inoculum Sludge
836a7a329e8fc79b3bcb065f2815b75e Bacteria;Proteobacteria;Gammaproteobacteria;Methylococcales;Methylomonaceae;Methylobacter	20.2996	-4.44784	0.0199779	0.0439731	Inoculum Sludge
89074a4d77e23c1c1440fcb7186209e7 Bacteria;Chloroflexi;Anaerolineae;RBG-13-54-9	14.5403	-3.94057	0.0198191	0.0439731	Inoculum Sludge
42440dd7e520c4ee7374a237420211df Bacteria;Firmicutes;Erysipelotrichia;Erysipelotrichales;Erysipelotrichaceae;Erysipelotrichaceae UCG-004	15.3689	4.28663	0.0201995	0.044325	R2 Planktonic
9dc0a5103892cbbfbc23dca310f8cae3 Bacteria;Proteobacteria;Alphaproteobacteria;Rhizobiales;Rhizobiaceae;Ochrobactrum	15.3689	4.28663	0.0201995	0.044325	R2 Planktonic
75c24c83a8d757ec7982ee3e55f87277 Bacteria;Spirochaetes;Spirochaetia;Spirochaetales;Spirochaetaceae;Spirochaeta 2;Spirochaeta sp.	19.9857	-4.42508	0.0203788	0.0443577	Inoculum Sludge
145247a1946234e3288537482795d03d Bacteria;Acidobacteria;Subgroup 21;uncultured Acidobacterium sp.;uncultured Acidobacterium sp.;uncultured Acidobacterium sp.;uncultured Acidobacterium sp.	20.0475	-4.42897	0.0203944	0.0443577	Inoculum Sludge
5fdf2dc408ee840ec4df60cbe10d011d Archaea;Euryarchaeota;Thermococci;Methanofastidiosales;Methanofastidiosaceae;Candidatus Methanofastidiosum;uncultured euryarchaeote	19.9857	-4.42508	0.0203788	0.0443577	Inoculum Sludge
74dd27d14908f89694dbf65bb4f30103 Bacteria;Bacteroidetes;Bacteroidia;Bacteroidales;Dysgonomonadaceae;uncultured	20.0475	-4.42897	0.0203944	0.0443577	Inoculum Sludge
63f85ab8472debe97c8d6f3d5eccd14d Bacteria;Bacteroidetes;Bacteroidia;Flavobacteriales;Flavobacteriaceae;Flavobacterium	20.0475	-4.42897	0.0203944	0.0443577	Inoculum Sludge
b7c06054bf6688ab159df8439826605e Bacteria;Proteobacteria;Gammaproteobacteria;Alteromonadales;Alteromonadaceae;Rheinheimera	20.0475	-4.42897	0.0203944	0.0443577	Inoculum Sludge
0b7e03248220a58dfa60bbab9245b026 Bacteria;Firmicutes;Erysipelotrichia;Erysipelotrichales;Erysipelotrichaceae;Erysipelotrichaceae UCG-004	15.1525	4.26579	0.0205437	0.0444789	R2 Planktonic
ff257b5bc7eb233420c01d75a889f30c Bacteria;Bacteroidetes;Bacteroidia;Bacteroidales;Paludibacteraceae;Paludibacter	15.1525	4.26579	0.0205437	0.0444789	R2 Planktonic
500cd4b032e8107bb8ef0898458e68c1 Bacteria;Planctomycetes;Phycisphaerae;mle1-8;uncultured bacterium;uncultured bacterium;uncultured bacterium	14.273	-3.91212	0.0205704	0.0444789	Inoculum Sludge
2ebdfa05724bd9ff37b9168fc8e508cc Bacteria;Chloroflexi;Anaerolineae;Anaerolineales;Anaerolineaceae;Leptolinea	15.1525	4.26579	0.0205437	0.0444789	R2 Planktonic
39a641037a91a3a933fd1c44efc4952b Bacteria;Bacteroidetes;Bacteroidia;Cytophagales;Spirosomaceae;Persicitalea;uncultured bacterium	14.2473	-3.9085	0.0206801	0.0446509	Inoculum Sludge
09bd7b1999fc76db7b6c0e687c168469 Archaea;Euryarchaeota;Methanomicrobia	19.7411	-4.40649	0.0207929	0.0446945	Inoculum Sludge
0486738f2d957d4b799704682c195cb7 Bacteria;Proteobacteria;Alphaproteobacteria;Caulobacterales;Caulobacteraceae;Brevundimonas	19.7411	-4.40649	0.0207929	0.0446945	Inoculum Sludge
fc96ab871e7468faca4f2f578610e730 Bacteria;Bacteroidetes;Bacteroidia;Sphingobacteriales;Lentimicrobiaceae	19.7953	-4.40985	0.0208212	0.0446945	Inoculum Sludge
4865b4460028754aa0e06a8fc40f4622 Bacteria;Atribacteria;Caldatribacteriia;Caldatribacteriales;Caldatribacteriaceae;Candidatus Caldatribacterium;Atribacteria bacterium JGI 0000079-F20	19.7953	-4.40985	0.0208212	0.0446945	Inoculum Sludge
a2975a00ec3c49fae0d59acdfb1c89b7 Bacteria;Firmicutes;Clostridia;Clostridiales;Ruminococcaceae;Oscillibacter	14.8588	4.23607	0.0211307	0.0451101	R2 Planktonic
9bdf1cdbd1807860600a735e62c30d3f Bacteria;Chloroflexi;Anaerolineae;SJA-15	19.5431	-4.39048	0.0212588	0.0451101	Inoculum Sludge
d0470ad02e7d4c599192f518cc8fb80c Archaea;Euryarchaeota;Thermococci;Methanofastidiosales;Methanofastidiosaceae;Candidatus Methanofastidiosum;uncultured euryarchaeote	19.5431	-4.39048	0.0212588	0.0451101	Inoculum Sludge
5de6f41b19da1503d43daf6c606424a5 Bacteria;Acidobacteria;Thermoanaerobaculia;Thermoanaerobaculales;Thermoanaerobaculaceae;Thermoanaerobaculum;uncultured bacterium	19.4965	-4.38765	0.0212171	0.0451101	Inoculum Sludge
4b137b95b1c1139a096bb8c3ed0be8a4 Bacteria;Bacteroidetes;Bacteroidia;Bacteroidales;Bacteroidetes vadinHA17	19.4965	-4.38765	0.0212171	0.0451101	Inoculum Sludge
8312df720bf0560a61dcb1889b064e9e Bacteria;Proteobacteria;Gammaproteobacteria;Betaproteobacteriales;Burkholderiaceae	19.5431	-4.39048	0.0212588	0.0451101	Inoculum Sludge
aeac27005552101b1469e988795cc347 Bacteria;Proteobacteria;Deltaproteobacteria;Syntrophobacterales;Syntrophaceae;Syntrophus	19.5431	-4.39048	0.0212588	0.0451101	Inoculum Sludge
d61ee631fb1d20a6c8aaafed6255b736 Archaea;Euryarchaeota;Methanomicrobia;Methanosarcinales;Methanosarcinaceae;Methanomethylovorans;uncultured archaeon	19.5431	-4.39048	0.0212588	0.0451101	Inoculum Sludge
57882809e9ff3fa482f125580af941a8 Bacteria;Firmicutes;BRH-c20a;uncultured Peptococcaceae bacterium;uncultured Peptococcaceae bacterium;uncultured Peptococcaceae bacterium;uncultured Peptococcaceae bacterium	8.46162	3.36422	0.021538	0.045637	R2 Planktonic
32c87c9870842f178bb4431340eaeceb Bacteria;Firmicutes;Bacilli;Bacillales;Planococcaceae;Lysinibacillus	14.565	4.20572	0.0217423	0.0457424	R2 Planktonic
ce08ab9922ac51105f98778c20d91954 Bacteria;Synergistetes;Synergistia;Synergistales;Synergistaceae;JGI-0000079-D21;Synergistetes bacterium enrichment culture clone DhR^2/LM-F01	19.2909	-4.37084	0.0217076	0.0457424	Inoculum Sludge
dc3e6dfd96370196f3975ae85e3461ae Bacteria;Verrucomicrobia;Verrucomicrobiae;Pedosphaerales;Pedosphaeraceae	19.2518	-4.36857	0.0216519	0.0457424	Inoculum Sludge
bb59a78552747e247bfecb4318053c95 Bacteria;Proteobacteria;Gammaproteobacteria;Betaproteobacteriales;Burkholderiaceae	19.2909	-4.37084	0.0217076	0.0457424	Inoculum Sludge
3f3a6f3d94367c84dbcf467ff7902545 Bacteria;Bacteroidetes;Bacteroidia;Flavobacteriales;Weeksellaceae;Chryseobacterium	14.565	4.20572	0.0217423	0.0457424	R2 Planktonic
9c595d93ee5ac33a4f4242afe4d1182e Bacteria;Proteobacteria;Gammaproteobacteria;Pseudomonadales;Pseudomonadaceae;Pseudomonas	19.0387	-4.35092	0.0221681	0.0461134	Inoculum Sludge
8a2c576e7588f81bf85d0d244f76678f Bacteria;Planctomycetes;Phycisphaerae;mle1-8;uncultured bacterium;uncultured bacterium;uncultured bacterium	14.4735	4.19542	0.0220189	0.0461134	R2 Planktonic
c2bfef2fbd52b1f2f4730ed0e80695c8 Bacteria;Chlamydiae;Chlamydiae;Chlamydiales;Parachlamydiaceae;Parachlamydia;Parachlamydia acanthamoebae	14.4078	4.18874	0.0221353	0.0461134	R2 Planktonic
1b44ee11b84da6d8ca3f09c01c420c61 Bacteria;Patescibacteria;Saccharimonadia;Saccharimonadales	19.0387	-4.35092	0.0221681	0.0461134	Inoculum Sludge
689ca5cf1413d6cdab81a5625aad5074 Bacteria;Firmicutes;Bacilli;Lactobacillales;Streptococcaceae;Streptococcus;Streptococcus thermophilus TH1435	19.0387	-4.35092	0.0221681	0.0461134	Inoculum Sludge
5327022f09b379b1c428c37a1f956245 Archaea;Euryarchaeota;Thermococci;Methanofastidiosales;Methanofastidiosaceae;Candidatus Methanofastidiosum;uncultured euryarchaeote	19.0072	-4.34923	0.0220976	0.0461134	Inoculum Sludge
cf366c1a77840d9348527c074e824524 Archaea;Euryarchaeota;Thermoplasmata;Methanomassiliicoccales;Methanomassiliicoccaceae;uncultured;uncultured archaeon	19.0387	-4.35092	0.0221681	0.0461134	Inoculum Sludge
b3fb3bd7431ab8b919d9ffa23f383d84 Bacteria;Proteobacteria;Gammaproteobacteria;Betaproteobacteriales;Burkholderiaceae	19.0387	-4.35092	0.0221681	0.0461134	Inoculum Sludge
36a290e2afd922a540a6aaab2e00449b Bacteria;Firmicutes;Clostridia;Clostridiales;Eubacteriaceae;uncultured;uncultured bacterium	18.7865	-4.33073	0.0226407	0.0469644	Inoculum Sludge
ececcc4eb08795d6be47fe46858f26cd Archaea;Euryarchaeota;Thermococci;Methanofastidiosales;Methanofastidiosaceae;Candidatus Methanofastidiosum	18.7865	-4.33073	0.0226407	0.0469644	Inoculum Sludge
a8c87b79d0667ce9439e5dd21d21a462 Bacteria;Proteobacteria;Gammaproteobacteria;Pseudomonadales;Moraxellaceae;Psychrobacter	14.175	4.16369	0.0226788	0.0469775	R2 Planktonic
d964f0a38fe792e2b303150b0929966f Bacteria;Actinobacteria;Coriobacteriia;Coriobacteriales;Eggerthellaceae;Gordonibacter	10.5554	3.71058	0.0230357	0.0474388	R2 Planktonic
3a85cf491b5f2629b4efc25aabb8fe86 Bacteria;Bacteroidetes;Bacteroidia;Bacteroidales;Dysgonomonadaceae;Proteiniphilum	18.5344	-4.31026	0.023126	0.0474388	Inoculum Sludge
82684f6fbced11b23f9f25685dbeaf04 Archaea;Euryarchaeota;Thermoplasmata;Methanomassiliicoccales;Methanomassiliicoccaceae;uncultured;uncultured archaeon	18.5179	-4.30975	0.0230238	0.0474388	Inoculum Sludge
9c95cb3563985769e07b457e218756ec Bacteria;Zixibacteria	18.5344	-4.31026	0.023126	0.0474388	Inoculum Sludge
76289d208c007b914f1af7349d469b72 Bacteria;Proteobacteria;Deltaproteobacteria;Syntrophobacterales;Syntrophaceae;Syntrophus	18.5344	-4.31026	0.023126	0.0474388	Inoculum Sludge
c5586d35cf66bcc27fcf4e03bce1e7a3 Bacteria;Patescibacteria;Microgenomatia;Candidatus Woesebacteria	13.3398	-3.80762	0.02309	0.0474388	Inoculum Sludge
e2f452c235be94c28ff2f8ef9c1c5b41 Bacteria;Proteobacteria;Gammaproteobacteria;Pseudomonadales;Moraxellaceae;Psychrobacter	13.9774	4.14304	0.0230465	0.0474388	R2 Planktonic
e4840406b2f694b41147b7910e494d4e Bacteria;Chloroflexi;Anaerolineae;Anaerolineales;Anaerolineaceae	18.2822	-4.28948	0.0236244	0.0482604	Inoculum Sludge
d974b0e0fc1fb4bf4f4bf768e668ec23 Archaea;Euryarchaeota;Methanomicrobia;Methanosarcinales;Methanosarcinaceae;Methanomethylovorans	18.2822	-4.28948	0.0236244	0.0482604	Inoculum Sludge
07e4fbe1168b9e217f19ddc4d4baef83 Bacteria;Firmicutes;Clostridia;Clostridiales;Family XI;Sedimentibacter	18.2822	-4.28948	0.0236244	0.0482604	Inoculum Sludge
0e59a3d7814ed0ac244e5e4cc4814607 Bacteria;Bacteroidetes;Bacteroidia;Bacteroidales;Bacteroidaceae;Bacteroides	13.6836	4.11065	0.0237432	0.048436	R2 Planktonic
9be551e2ab89504914efbaf31a9d8dbc Bacteria;Proteobacteria;Deltaproteobacteria;Syntrophobacterales;Syntrophaceae;Syntrophus	18.0287	-4.26916	0.0239994	0.0488241	Inoculum Sludge
22d5166503b76884e2261d5755d4b2a0 Bacteria;Bacteroidetes;Bacteroidia;Chitinophagales;uncultured	18.0287	-4.26916	0.0239994	0.0488241	Inoculum Sludge
0b4b4d6ec82848612c975d2e85e3054d Bacteria;Actinobacteria;Actinobacteria;Micrococcales;Bogoriellaceae;Georgenia;uncultured bacterium	18.03	-4.26841	0.0241367	0.0489686	Inoculum Sludge
9e46fb56331364c4aa77b8d08e6d616c Archaea;Euryarchaeota;Thermococci;Methanofastidiosales;Methanofastidiosaceae;Candidatus Methanofastidiosum;uncultured euryarchaeote	18.03	-4.26841	0.0241367	0.0489686	Inoculum Sludge
a9ffbc17e7f1aec644408612da402da2 Bacteria;Firmicutes;Clostridia;Clostridiales;Lachnospiraceae;Anaerocolumna	13.5169	4.09142	0.024214	0.0490582	R2 Planktonic
b02ec7940bf5587c307d1d24a8551c3c Bacteria;Armatimonadetes;uncultured	13.675	-3.84559	0.0246105	0.0494938	Inoculum Sludge
bc7a7a0706acdb81f7040c108d7ad7a9 Bacteria;Bacteroidetes;Bacteroidia;Sphingobacteriales;Lentimicrobiaceae	17.784	-4.24843	0.0245071	0.0494938	Inoculum Sludge
c750c7c3c2f98d64f38bd3d5bb94e2bc Bacteria;Bacteroidetes;Bacteroidia;Bacteroidales;Prolixibacteraceae;BSV13	17.7778	-4.24702	0.0246632	0.0494938	Inoculum Sludge
63c949702ca89a8c5f011cf31905fd3f Bacteria;Chloroflexi;Anaerolineae;SBR1031	17.7778	-4.24702	0.0246632	0.0494938	Inoculum Sludge
c4c0b5c81250f2992802a1aa7cedccd7 Bacteria;Bacteroidetes;Bacteroidia;Sphingobacteriales	17.7778	-4.24702	0.0246632	0.0494938	Inoculum Sludge
0ea3ffb8d9d93d84fcd404437890f232 Bacteria;Bacteroidetes;Bacteroidia;Sphingobacteriales;Sphingobacteriaceae;Pedobacter	17.7778	-4.24702	0.0246632	0.0494938	Inoculum Sludge
97e7ad278eeba553eb5f9209adceb941 Bacteria;Proteobacteria;Deltaproteobacteria;Myxococcales;Phaselicystidaceae;Phaselicystis	17.7778	-4.24702	0.0246632	0.0494938	Inoculum Sludge
93ba40ffa7c54a1f216d041ebf5d0ee9 Archaea;Euryarchaeota;Methanomicrobia;Methanomicrobiales;Methanoregulaceae;Methanolinea	241.283	-3.5637	0.0252291	0.0498183	Inoculum Sludge
9f184540119c300ec2661ab506a9647b Bacteria;Firmicutes;Clostridia;Clostridiales;Christensenellaceae;Christensenellaceae R-7 group	17.5256	-4.22531	0.0252049	0.0498183	Inoculum Sludge
667e228412352d147f113811af9a32eb Bacteria;Proteobacteria;Deltaproteobacteria;Syntrophobacterales;Syntrophaceae;uncultured;bacterium enrichment culture clone E36_A	17.5256	-4.22531	0.0252049	0.0498183	Inoculum Sludge
c805e33ed5badb20253d0d5f4d281b45 Bacteria;Actinobacteria;Actinobacteria;Micrococcales;Microbacteriaceae;Microbacterium	13.2199	4.05747	0.024974	0.0498183	R2 Planktonic
c9e5f89754fe204ea16ffeef8d9f6f06 Bacteria;Proteobacteria;Gammaproteobacteria;Pseudomonadales;Pseudomonadaceae;Pseudomonas	17.5256	-4.22531	0.0252049	0.0498183	Inoculum Sludge
9cd29e65dcc0341457ea143eb1b5783c Bacteria;Chloroflexi;Anaerolineae;Anaerolineales;Anaerolineaceae;Anaerolinea	17.5256	-4.22531	0.0252049	0.0498183	Inoculum Sludge
9f26969316e8d02ec0f2c06985748ec2 Bacteria;Bacteroidetes;Bacteroidia;Chitinophagales;Chitinophagaceae;uncultured	17.5256	-4.22531	0.0252049	0.0498183	Inoculum Sludge
7a71421fcdca6955a54dc67c84b26560 Bacteria;Omnitrophicaeota;Omnitrophia;Omnitrophales;Omnitrophaceae;Candidatus Omnitrophus;uncultured bacterium	17.5256	-4.22531	0.0252049	0.0498183	Inoculum Sludge
45f1a4be5b4db02b55d5368125a21046 Bacteria;Aegiribacteria	17.5256	-4.22531	0.0252049	0.0498183	Inoculum Sludge
808fb6a46b9a2499d4c7de8475945388 Bacteria;Proteobacteria;Alphaproteobacteria;Parvibaculales;Parvibaculaceae;Parvibaculum;sediment bacterium 22-39	17.5256	-4.22531	0.0252049	0.0498183	Inoculum Sludge
45e61f888c79d02d8765737747dddfcd Bacteria;Patescibacteria;Saccharimonadia;Saccharimonadales	12.7342	-3.73499	0.0250216	0.0498183	Inoculum Sludge
e983ea53f2bddaab339f4b3597737b92 Bacteria;Firmicutes;Clostridia;Clostridiales;Ruminococcaceae;Ruminococcaceae NK4A214 group	13.2199	4.05747	0.024974	0.0498183	R2 Planktonic
