# Supplementary material for: Propionate Production by Bioelectrochemically-Assisted Lactate Fermentation and Simultaneous CO2 Recycling
Source: Front Microbiol. 2020 Dec 15;11:599438. doi: 10.3389/fmicb.2020.599438 (PMC7769879; doi:10.3389/fmicb.2020.599438)
Supplement: Supplementary file 6 [file Data_Sheet_1.XLSX]

## Sheet: Foglio1
Batch	Time	pH	Lactic (mM)	Butyric (mM)
1	0	3.06	24.2287	16.9473
2	5.79167	5.03	22.0777	14.9296
3	12.7014	6.88	19.637	13.1622
4	18.9097	7.54	17.6768	10.0684
