# Supplementary material for: Propionate Production by Bioelectrochemically-Assisted Lactate Fermentation and Simultaneous CO2 Recycling
Source: Front Microbiol. 2020 Dec 15;11:599438. doi: 10.3389/fmicb.2020.599438 (PMC7769879; doi:10.3389/fmicb.2020.599438)
Supplement: Supplementary file 7 [file Data_Sheet_2.XLSX]

## Sheet: Foglio1
Time	Reactor	pH	Lactate	Acetate (mM)	Propionate (mM)	Butyrate (mM)
0	L5A	5.15	19.9864	0	0	0
47	L5A	5.18	19.5984	0	0	0.642
113	L5A	5.55	16.9348	0.5448	0.23	0.8592
161	L5A	5.85	5.4208	4.6924	3.5728	2.4492
213	L5A	5.88	4.5856	4.7684	3.7408	2.7976
285	L5A	5.81	2.1944	5.008	4.4736	3.3436
0	L5B	5.07	19.6992	0	0	0
47	L5B	5.03	19.9112	0	0	0
113	L5B	5.85	9.1216	3.1628	2.2576	2.6388
161	L5B	5.88	5.4936	4.71388	3.2	3.2632
213	L5B	5.96	2.2196	6.5736	3.2424	3.8076
285	L5B	5.96	0.1916	7.2708	3.1276	4.32
0	L7A	7.23	18.9836	0	0	0
47	L7A	6.73	9.0568	2.8808	5.4368	0
113	L7A	6.38	0.3636	5.734	9.2756	0.24
161	L7A	6.42	0.4432	6.054	9.2028	0.2008
213	L7A	6.5	0.2004	6.2472	8.4132	0.1476
285	L7A	6.68	0.0876	6.9628	6.7636	0
0	L7B	7.24	20.4948	0	0	0
47	L7B	6.74	6.4504	4.0664	7.72	0
113	L7B	6.31	0.31	6.4096	11.0388	0.212
161	L7B	6.35	0.4156	6.3044	10.2856	0.2892
213	L7B	6.44	0.2956	6.7676	10.1412	0.1644
285	L7B	6.53	0.1284	7.28	9.19	0.1604
0	LB5A	5.04	19.9864	0	0	18.9984
47	LB5A	5.03	19.8748	0	0	19.4788
113	LB5A	5.14	17.2612	0	0.1188	18.642
161	LB5A	5.17	17.8416	0.1324	0.1692	18.9372
213	LB5A	5.26	17.59	0	0.0952	18.1648
285	LB5A	5.47	14.32	0.5896	0.1588	17.0104
0	LB5B	5.16	19.5308	0	0	18.2852
47	LB5B	5.11	20.7832	0	0	19.6444
113	LB5B	5.31	14.5984	1.304	0	18.6624
161	LB5B	5.47	11.3484	2.2648	0.1364	18.5
213	LB5B	5.63	9.064	3.1468	0.1656	18.2588
285	LB5B	5.91	6.4372	4.4832	0.2532	17.774
0	LB7A	7.18	19.984	0	0	19.9348
47	LB7A	6.94	17.9104	0.6224	0.3228	18.9976
113	LB7A	6.6	5.4756	4.8176	7.2716	19.3508
161	LB7A	6.43	2.342	6.184	8.7016	19.1288
213	LB7A	6.38	0.2188	7.4084	9.064	18.5376
285	LB7A	6.44	0.1128	8.338	8.6764	18.4672
0	LB7B	7.24	20.3692	0	0	19.9496
47	LB7B	6.97	18.8452	0.6208	0.2756	18.8452
113	LB7B	6.63	5.984	5.1616	6.8744	18.1388
161	LB7B	6.6	5.212	5.466	6.3012	18.9062
213	LB7B	6.53	3.1496	6.4372	7.14	16.9412
285	LB7B	6.5	0.1944	8.3784	7.8788	15.7776
