# Supplementary material for: Propionate Production by Bioelectrochemically-Assisted Lactate Fermentation and Simultaneous CO2 Recycling
Source: Front Microbiol. 2020 Dec 15;11:599438. doi: 10.3389/fmicb.2020.599438 (PMC7769879; doi:10.3389/fmicb.2020.599438)
Supplement: Supplementary file 9 [file Data_Sheet_4.XLSX]

## Sheet: Foglio1
Reactor	Batch	Time (d)	pH	Lactic (mM)	Acetic (mM)	Propionic (mM)	Butyric (mM)
L1	1	6.75	0	18.7241	0	0	0
L1	1	8.67	1.36611	16.6543	0	0.36916	0
L1	1	8.16	1.65778	16.3991	0.481799	0.440587	0
L1	1	7.41	2.42167	14.4018	0.885351	0.523505	0
L1	1	6.97	3.40083	5.97678	3.38044	5.16372	0
L1	1	7	4.6925	1.26178	4.35213	7.15963	0
L1	1	6.87	5.44944	0	4.50008	7.33259	0
L1	1	7	6.65778	0	4.86983	6.20035	0
L1	1	7.08	7.53972	0	5.28673	5.21713	0
L1	2	5	7.76542	30.9315	4.67346	4.74516	0
L1	2	5.57	8.72028	16.0694	7.21432	6.41423	0
L1	2	5.77	9.76194	3.79175	12.5579	13.9098	0
L1	2	5.75	10.7203	1.15255	14.5516	15.9429	0
L1	2	5.67	13.7411	0	16.8893	13.9072	0.421534
L1	2	5.61	14.6994	0	17.1596	13.9985	0.468231
L1	2	5.67	15.8314	0	16.9237	13.8167	0.521162
L1	2	5.64	16.6856	0	16.7823	13.625	0.576272
L1	2	5.6	17.6856	0	16.8498	14.1652	0.64533
L2	1	6.9	0	18.5231	0	0	0
L2	1	9.02	1.36611	17.6563	0	0	0
L2	1	8.69	1.65778	19.2576	0	0	0
L2	1	7.37	2.42167	16.1246	0.319232	0	0
L2	1	7.1	3.40083	14.6896	1.01519	0	0
L2	1	6.93	4.6925	2.86827	4.6689	7.57045	0
L2	1	6.78	5.44944	0.463806	5.3748	9.0439	0
L2	1	7.04	6.65778	0	5.93596	9.15556	0
L2	1	6.86	7.53972	0	6.28266	6.93292	0
L2	2	5	7.76542	32.7071	6.83369	7.32003	0
L2	2	5.22	8.72028	15.563	9.17396	9.89761	0
L2	2	5.34	9.76194	5.19147	13.7996	16.3164	0
L2	2	5.39	10.7203	2.36751	16.2286	17.9681	0
L2	2	5.47	13.7411	0.519273	16.7609	16.8106	0.375645
L2	2	5.41	14.6994	0	16.915	16.3786	0.443265
L2	2	5.43	15.8314	0	16.9282	16.1175	0.509044
L2	2	5.51	16.6856	0	16.825	15.88	0.520735
L2	2	5.6	17.6856	0	16.6497	16.42	0.581707
