# Supplementary material for: Propionate Production by Bioelectrochemically-Assisted Lactate Fermentation and Simultaneous CO2 Recycling
Source: Front Microbiol. 2020 Dec 15;11:599438. doi: 10.3389/fmicb.2020.599438 (PMC7769879; doi:10.3389/fmicb.2020.599438)
Supplement: Supplementary file 10 [file Data_Sheet_5.XLSX]

## Sheet: Foglio1
Reactor	Batch	Time (d)	pH	Lactic (mM)	Acetic (mM)	Propionic (mM)	Butyric (mM)
LB1	1	0	5.44	23.3778	0	0	16.4874
LB1	1	1	8.85	22.5161	0	0	15.7161
LB1	1	2.06944	7.67	20.9061	0	0	14.5547
LB1	1	3.69792	6.85	7.76873	4.34368	7.31535	14.0132
LB1	1	4.66667	6.9	5.44901	4.69573	8.16981	13.7028
LB1	1	5.79167	6.96	5.10692	5.23745	8.49566	14.1271
LB1	1	7.6875	7.06	3.85037	6.19003	7.55998	12.7826
LB1	2	7.77083	4.95	22.5634	6.48467	7.48175	12.3119
LB1	2	8.92708	5.68	15.6958	8.4229	10.031	11.5375
LB1	2	10.7396	5.99	6.73118	11.5276	13.0458	10.6083
LB1	2	11.75	6.19	4.65098	12.077	13.3291	10.1809
LB1	2	12.7014	6.25	3.31067	12.4538	11.9314	9.9154
LB1	3	12.9826	4.91	22.0894	12.1995	13.5764	9.32754
LB1	3	13.9826	5.28	15.5397	13.8429	16.2176	9.37002
LB1	3	14.9792	5.61	9.0234	16.0811	18.9642	9.23675
LB1	3	16.8021	5.77	4.81183	16.394	19.1986	9.11718
LB1	3	18.9097	5.77	3.38458	18.9976	18.8508	7.82025
LB1	4	18.9479	4.85	23.9184	14.8478	16.7968	8.46164
LB1	4	19.875	5.01	20.2773	15.7707	18.5138	9.31995
LB1	4	20.9271	5.46	9.22977	16.3041	20.4776	10.9345
LB1	4	21.9965	5.55	5.6275	17.1174	20.8269	11.6981
LB1	4	24.7014	5.62	3.71671	19.504	20.5177	11.2397
LB2	1	0	5.57	23.0064	0	0	16.1175
LB2	1	1	8.57	21.8448	0	0	15.195
LB2	1	2.06944	7.1	19.134	0	0	14.7919
LB2	1	3.69792	6.96	11.0935	2.25971	3.22866	11.5695
LB2	1	4.66667	7	5.36633	3.18237	4.95747	10.244
LB2	1	5.79167	7.13	5.04093	3.05359	4.53078	9.61386
LB2	1	7.6875	7.3	2.33523	3.71984	3.60817	7.77104
LB2	2	7.77083	5.3	21.0155	3.99837	3.52572	7.97975
LB2	2	8.92708	6.12	7.73368	7.93731	9.26154	7.52935
LB2	2	10.7396	6.36	1.82368	8.30922	10.359	6.55588
LB2	2	11.75	6.57	0.537827	11.675	5.85597	3.59737
LB2	2	12.7014	6.7	0	7.68161	7.93546	5.84589
LB2	3	12.9826	4.91	20.3547	7.45516	8.57852	5.01894
LB2	3	13.9826	5.27	17.6226	8.5841	9.01395	4.96171
LB2	3	14.9792	5.67	8.56596	11.3847	11.1302	4.93089
LB2	3	16.8021	6.06	3.37972	13.7395	12.978	4.56948
LB2	3	18.9097	6.3	0.157965	14.4385	11.8572	4.02032
LB2	4	18.9479	4.4	23.818	13.8608	10.9056	3.69547
LB2	4	19.875	5.18	15.7329	14.7968	11.2154	3.89269
LB2	4	20.9271	5.32	13.4087	15.489	11.6752	4.10435
LB2	4	21.9965	5.4	6.11528	16.8484	15.0271	5.89986
LB2	4	24.7014	5.63	1.77559	16.0852	15.1379	4.97823
