# Supplementary material for: Propionate Production by Bioelectrochemically-Assisted Lactate Fermentation and Simultaneous CO2 Recycling
Source: Front Microbiol. 2020 Dec 15;11:599438. doi: 10.3389/fmicb.2020.599438 (PMC7769879; doi:10.3389/fmicb.2020.599438)
Supplement: Supplementary file 11 [file Data_Sheet_6.XLS]

## Sheet: Foglio1
time (s)	E (V)	I (mA)	Q (C)
33771.7	-1.19914	-4.10564	-27.4514
34071.7	-1.19902	-3.86019	-28.626
34371.7	-1.19912	-4.84243	-29.7936
34671.7	-1.19895	-4.20008	-31.1521
34971.7	-1.19895	-3.95126	-32.3563
35271.7	-1.199	-3.70124	-33.4986
35571.7	-1.19837	-3.1738	-34.585
35871.7	-1.19912	-3.48204	-35.6246
36171.7	-1.1983	-3.05514	-36.6496
36471.7	-1.19912	-3.3262	-37.6571
36771.7	-1.19912	-3.23017	-38.6436
37071.7	-1.19899	-3.06219	-39.6144
37371.7	-1.199	-3.0887	-40.5763
37671.7	-1.199	-3.1703	-41.5256
37971.7	-1.19982	-3.63965	-42.4621
38271.7	-1.1991	-3.04662	-43.3902
38571.7	-1.19906	-3.12016	-44.3149
38871.7	-1.19916	-2.97639	-45.2291
39171.7	-1.19912	-3.18149	-46.1381
39471.7	-1.19889	-2.99196	-47.0523
39771.7	-1.199	-3.02698	-47.9661
40071.7	-1.19883	-2.9607	-48.8771
40371.7	-1.19908	-3.03417	-49.7832
40671.7	-1.19906	-2.89256	-50.678
40971.7	-1.19895	-2.94392	-51.5678
41271.7	-1.19897	-2.84966	-52.4394
41571.7	-1.19899	-2.75007	-53.2844
41871.7	-1.19916	-2.7652	-54.128
42171.7	-1.19895	-2.76399	-54.9614
42471.7	-1.19914	-2.79545	-55.8015
42771.7	-1.1991	-2.77899	-56.638
43071.7	-1.19904	-2.73851	-57.4714
43371.7	-1.1991	-2.7094	-58.297
43671.7	-1.19897	-2.85367	-59.1144
43971.7	-1.19899	-2.79666	-59.9304
44271.7	-1.19918	-2.69141	-60.7437
44571.7	-1.19904	-2.78497	-61.5548
44871.7	-1.199	-2.71868	-62.3742
45171.7	-1.19908	-2.7434	-63.1995
45471.7	-1.19912	-2.81439	-64.0332
45771.7	-1.1991	-2.73908	-64.8691
46071.7	-1.1991	-2.73622	-65.7059
46371.7	-1.19914	-2.92091	-66.5437
46671.7	-1.1991	-2.79946	-67.3829
46971.7	-1.19916	-2.86098	-68.2266
47271.7	-1.19906	-2.77505	-69.0761
47571.7	-1.19906	-2.71785	-69.9308
47871.7	-1.19902	-2.84286	-70.7861
48171.7	-1.19904	-2.93851	-71.6402
48471.7	-1.1992	-2.74524	-72.4702
48771.7	-1.19902	-2.58737	-73.2768
49071.7	-1.19899	-2.54244	-74.0758
49371.7	-1.19897	-2.59176	-74.8743
49671.7	-1.19906	-2.65087	-75.6697
49971.7	-1.1991	-2.63345	-76.4659
50271.7	-1.19912	-2.77925	-77.2664
50571.7	-1.19908	-2.59729	-78.074
50871.7	-1.19912	-2.64305	-78.8813
51171.7	-1.199	-2.6937	-79.6843
51471.7	-1.19906	-2.62049	-80.484
51771.7	-1.19935	-2.7298	-81.2854
52071.7	-1.19908	-2.62722	-82.0849
52371.7	-1.19906	-2.71099	-82.8837
52671.7	-1.19914	-2.59309	-83.6844
52971.7	-1.19902	-2.63364	-84.482
53271.7	-1.19914	-2.7134	-85.2811
53571.7	-1.19904	-2.67807	-86.0797
53871.7	-1.19918	-2.80079	-86.8847
54171.7	-1.19912	-2.62729	-87.6986
54471.7	-1.19899	-2.73736	-88.516
54771.7	-1.19904	-2.79456	-89.3344
55071.7	-1.19908	-2.73794	-90.1533
55371.7	-1.19906	-2.77111	-90.9701
55671.7	-1.19918	-2.65264	-91.7831
55971.7	-1.19908	-2.73832	-92.5982
56271.7	-1.19914	-2.59157	-93.4138
56571.7	-1.19891	-2.71525	-94.2295
56871.7	-1.19902	-2.72376	-95.0505
57171.7	-1.1991	-2.8292	-95.8757
57471.7	-1.19908	-2.75243	-96.6995
57771.7	-1.19906	-2.74995	-97.518
58071.7	-1.19912	-2.71633	-98.3451
58371.7	-1.199	-2.83683	-99.1869
58671.7	-1.19891	-2.8149	-100.038
58971.7	-1.19906	-2.79628	-100.89
59271.7	-1.19904	-2.86606	-101.744
59571.7	-1.1991	-2.91544	-102.603
59871.7	-1.19902	-3.04719	-103.468
60171.7	-1.199	-2.836	-104.34
60471.7	-1.19908	-2.96603	-105.219
60771.7	-1.19908	-2.90998	-106.105
61071.7	-1.19906	-2.86333	-106.999
61371.7	-1.19912	-2.94735	-107.901
61671.7	-1.19906	-3.11069	-108.812
61971.7	-1.19899	-3.06022	-109.733
62271.7	-1.19918	-3.10528	-110.659
62571.7	-1.19908	-3.09607	-111.59
62871.7	-1.19899	-3.16172	-112.527
63171.7	-1.19893	-3.27072	-113.469
63471.7	-1.19897	-3.19903	-114.413
63771.7	-1.19906	-3.09721	-115.36
64071.7	-1.19899	-3.18053	-116.309
64371.7	-1.199	-3.15664	-117.287
64671.7	-1.19914	-3.44409	-118.27
64971.7	-1.19916	-3.3705	-119.252
65271.7	-1.199	-3.33345	-120.234
65571.7	-1.1991	-3.19445	-121.216
65871.7	-1.19904	-3.32487	-122.202
66171.7	-1.199	-3.42776	-123.191
66471.7	-1.19916	-3.30179	-124.178
66771.7	-1.19893	-3.29067	-125.167
67071.7	-1.19914	-3.32073	-126.156
67371.7	-1.19893	-3.21708	-127.146
67671.7	-1.19906	-3.33192	-128.136
67971.7	-1.19906	-3.14748	-129.124
68271.7	-1.199	-3.36522	-130.114
68571.7	-1.19908	-3.31444	-131.107
68871.7	-1.19914	-3.28197	-132.104
69171.7	-1.19912	-3.32118	-133.102
69471.7	-1.19906	-3.21943	-134.102
69771.7	-1.19897	-3.46691	-135.104
70071.7	-1.19895	-3.23494	-136.104
70371.7	-1.199	-3.35893	-137.102
70671.7	-1.19895	-3.38747	-138.097
70971.7	-1.19908	-3.37101	-139.083
71271.7	-1.19912	-3.32563	-140.073
71571.7	-1.19893	-3.35912	-141.066
71871.7	-1.19904	-3.21625	-142.057
72171.7	-1.199	-3.23513	-143.053
72471.7	-1.19902	-3.4596	-144.053
72771.7	-1.19902	-3.30396	-145.053
73071.7	-1.19906	-3.26843	-146.049
73371.7	-1.1992	-3.30313	-147.046
73671.7	-1.19912	-3.26347	-148.042
73971.7	-1.199	-3.24663	-149.035
74271.7	-1.19914	-3.32309	-150.03
74571.7	-1.19908	-3.40939	-151.025
74871.7	-1.19904	-3.47835	-152.018
75171.7	-1.19906	-3.61862	-153.071
75471.7	-1.19902	-3.53415	-154.12
75771.7	-1.19908	-3.74763	-155.191
76071.7	-1.19906	-3.63107	-156.284
76371.7	-1.19912	-3.67976	-157.378
76671.7	-1.19899	-3.66279	-158.468
76971.7	-1.19914	-3.66139	-159.55
77271.7	-1.19899	-3.62504	-160.628
77571.7	-1.19895	-3.58868	-161.704
77871.7	-1.19916	-3.47161	-162.777
78171.7	-1.19897	-3.53485	-163.847
78471.7	-1.19902	-3.63832	-164.918
78771.7	-1.1991	-3.56707	-165.986
79071.7	-1.199	-3.60883	-167.048
79371.7	-1.19908	-3.44003	-168.105
79671.7	-1.19914	-3.63768	-169.159
79971.7	-1.19912	-3.56631	-170.214
80271.7	-1.199	-3.55176	-171.265
80571.7	-1.199	-3.55557	-172.317
80871.7	-1.19904	-3.51604	-173.369
81171.7	-1.199	-3.50746	-174.422
81471.7	-1.19912	-3.4875	-175.469
81771.7	-1.19914	-3.61188	-176.515
82071.7	-1.19914	-3.45096	-177.561
82371.7	-1.1992	-3.62599	-178.603
82671.7	-1.19914	-3.53434	-179.645
82971.7	-1.19912	-3.47727	-180.685
83271.7	-1.19916	-3.52125	-181.722
83571.7	-1.19916	-3.31946	-182.758
83871.7	-1.19881	-3.40698	-183.795
84171.7	-1.19897	-3.53911	-184.83
84471.7	-1.19904	-3.46043	-185.865
84771.7	-1.19914	-3.37749	-186.898
85071.7	-1.19908	-3.48248	-187.929
85371.7	-1.19908	-3.44803	-188.959
85671.7	-1.1991	-3.41117	-189.986
85971.7	-1.19904	-3.49151	-191.012
86271.7	-1.19908	-3.30968	-192.037
86571.7	-1.19899	-3.42979	-193.06
86871.7	-1.19912	-3.45179	-194.081
87171.7	-1.19904	-3.52875	-195.1
87471.7	-1.19902	-3.3841	-196.12
87771.7	-1.19902	-3.43126	-197.137
88071.7	-1.19897	-3.39706	-198.155
88371.7	-1.1992	-3.44066	-199.17
88671.7	-1.19893	-3.34266	-200.186
88971.7	-1.19904	-3.34164	-201.2
89271.7	-1.19895	-3.39459	-202.208
89571.7	-1.19906	-3.28178	-203.218
89871.7	-1.19899	-3.32124	-204.227
90171.7	-1.19897	-3.34711	-205.236
90471.7	-1.19906	-3.412	-206.247
90771.7	-1.19899	-3.26659	-207.26
91071.7	-1.19914	-3.34921	-208.272
91371.7	-1.19895	-3.30987	-209.279
91671.7	-1.199	-3.3862	-210.282
91971.7	-1.19904	-3.47505	-211.286
92271.7	-1.19908	-3.39859	-212.293
92571.7	-1.19916	-3.29436	-213.298
92871.7	-1.19918	-3.34012	-214.304
93171.7	-1.19893	-3.43278	-215.31
93471.7	-1.19912	-3.37762	-216.316
93771.7	-1.19916	-3.27014	-217.322
94071.7	-1.19899	-3.38232	-218.329
94371.7	-1.19912	-3.20144	-219.335
94671.7	-1.19906	-3.4228	-220.34
94971.7	-1.199	-3.43768	-221.348
95271.7	-1.19895	-3.38226	-222.354
95571.7	-1.19906	-3.34209	-223.361
95871.7	-1.19897	-3.46151	-224.367
96171.7	-1.19891	-3.43863	-225.372
96471.7	-1.19899	-3.35766	-226.379
96771.7	-1.19904	-3.3358	-227.386
97071.7	-1.19916	-3.29258	-228.391
97371.7	-1.19904	-3.27326	-229.398
97671.7	-1.19908	-3.49513	-230.406
97971.7	-1.19902	-3.41734	-231.414
98271.7	-1.19899	-3.46615	-232.423
98571.7	-1.199	-3.37361	-233.431
98871.7	-1.199	-3.25337	-234.44
99171.7	-1.19914	-3.34686	-235.449
99471.7	-1.19897	-3.55258	-236.459
99771.7	-1.19906	-3.33662	-237.471
100072	-1.19904	-3.27262	-238.484
100372	-1.19918	-3.40901	-239.497
100672	-1.19889	-3.30091	-240.51
100972	-1.19912	-3.39764	-241.522
101272	-1.19914	-3.32556	-242.535
101572	-1.19895	-3.36776	-243.55
101872	-1.19899	-3.43443	-244.565
102172	-1.19893	-3.43278	-245.58
102472	-1.199	-3.35512	-246.596
102772	-1.19889	-3.4399	-247.614
103072	-1.19914	-3.34317	-248.631
103372	-1.19912	-3.39751	-249.649
103672	-1.19899	-3.49621	-250.669
103972	-1.1991	-3.45922	-251.689
104272	-1.19904	-3.56625	-252.711
104572	-1.19891	-3.44251	-253.735
104872	-1.19916	-3.39624	-254.759
105172	-1.19904	-3.42738	-255.786
105472	-1.19904	-3.57279	-256.814
105772	-1.19904	-3.41785	-257.845
106072	-1.19889	-3.44829	-258.877
106372	-1.19897	-3.51006	-259.91
106672	-1.199	-3.49144	-260.944
106972	-1.19908	-3.50295	-261.981
107272	-1.19908	-3.34304	-263.018
107572	-1.1991	-3.43755	-264.055
107872	-1.19912	-3.49608	-265.092
108172	-1.19897	-3.36872	-266.133
108472	-1.19906	-3.48248	-267.175
108772	-1.1991	-3.60438	-268.221
109072	-1.19908	-3.45719	-269.268
109372	-1.19908	-3.44613	-270.313
109672	-1.19902	-3.65224	-271.357
109972	-1.19904	-3.51445	-272.405
110272	-1.19899	-3.60762	-273.455
110572	-1.19906	-3.48216	-274.509
110872	-1.19897	-3.48865	-275.567
111172	-1.199	-3.54419	-276.631
111472	-1.19899	-3.56008	-277.692
111772	-1.19904	-3.59561	-278.759
112072	-1.19908	-3.51814	-279.831
112372	-1.19897	-3.52805	-280.905
112672	-1.19897	-3.5571	-281.983
112972	-1.1991	-3.59453	-283.065
113272	-1.199	-3.53574	-284.144
113572	-1.199	-3.63628	-285.225
113872	-1.19914	-3.62173	-286.315
114172	-1.19902	-3.71344	-287.409
114472	-1.1991	-3.67849	-288.508
114772	-1.1991	-3.66196	-289.614
115072	-1.19918	-3.63222	-290.722
115372	-1.19904	-3.66438	-291.835
115672	-1.19908	-3.7414	-292.948
115972	-1.19921	-3.8457	-294.068
116272	-1.1992	-3.79784	-295.194
116572	-1.19918	-3.85428	-296.323
116872	-1.19904	-3.77261	-297.457
117172	-1.19912	-3.95152	-298.598
117472	-1.19908	-3.84373	-299.747
117772	-1.19904	-3.87983	-300.9
118072	-1.19902	-3.84799	-302.056
118372	-1.19902	-3.93658	-303.217
118672	-1.19902	-3.85129	-304.381
118972	-1.19906	-3.72533	-305.546
119272	-1.19895	-3.88434	-306.716
119572	-1.1991	-4.04126	-307.92
119872	-1.1991	-4.01647	-309.133
120172	-1.19891	-3.9887	-310.349
120472	-1.1992	-3.9662	-311.567
120772	-1.19908	-4.00389	-312.787
121072	-1.19914	-4.09865	-314.007
121110	-1.16959	15.9777	-314.164
121110	-0.998989	5.97178	-314.163
121410	-0.999275	-0.332205	-314.256
121710	-0.999084	-0.35443	-314.365
122010	-0.99895	-0.389674	-314.481
122310	-0.998779	-0.368192	-314.6
122610	-0.999198	-0.458803	-314.722
122910	-0.999084	-0.453097	-314.846
123210	-0.999065	-0.402426	-314.971
123510	-0.99916	-0.342123	-315.099
123810	-0.999027	-0.461078	-315.229
124110	-0.999351	-0.530982	-315.36
124410	-0.999027	-0.468601	-315.492
124710	-0.999065	-0.455372	-315.626
125010	-0.999275	-0.388384	-315.761
125310	-0.99895	-0.465316	-315.898
125610	-0.998969	-0.485063	-316.036
125910	-0.999084	-0.472781	-316.176
126210	-0.999027	-0.446782	-316.318
126510	-0.999179	-0.536751	-316.461
126810	-0.999294	-0.434481	-316.606
127110	-0.999027	-0.459438	-316.752
127410	-0.999065	-0.553544	-316.901
127710	-0.999103	-0.463098	-317.051
128010	-0.999237	-0.477661	-317.204
128310	-0.99916	-0.46841	-317.358
128610	-0.999065	-0.470132	-317.514
128910	-0.999351	-0.516374	-317.672
129210	-0.999198	-0.503387	-317.832
129510	-0.999198	-0.495509	-317.995
129810	-0.999198	-0.584969	-318.16
130110	-0.999237	-0.517505	-318.327
130410	-0.999122	-0.543613	-318.497
130710	-0.999084	-0.579626	-318.669
131010	-0.999256	-0.582142	-318.844
131310	-0.999027	-0.685689	-319.022
131610	-0.999141	-0.598802	-319.203
131910	-0.999065	-0.557648	-319.387
132210	-0.999179	-0.67607	-319.574
132510	-0.999275	-0.648679	-319.763
132810	-0.999198	-0.609381	-319.954
133110	-0.999313	-0.709649	-320.148
133410	-0.999332	-0.611859	-320.344
133710	-0.999275	-0.577332	-320.544
134010	-0.999141	-0.773047	-320.748
134310	-0.998989	-0.590072	-320.954
134610	-0.999122	-0.667638	-321.163
134910	-0.998912	-0.762944	-321.375
135210	-0.99895	-0.708162	-321.59
135510	-0.999313	-0.779057	-321.806
135810	-0.999046	-0.704369	-322.026
136110	-0.999065	-0.695474	-322.249
136410	-0.999237	-0.757709	-322.474
136710	-0.999179	-0.776643	-322.701
137010	-0.999141	-0.713449	-322.931
137310	-0.998989	-0.753846	-323.164
137610	-0.999217	-0.718684	-323.398
137910	-0.999351	-0.773002	-323.635
138210	-0.999046	-0.911273	-323.875
138510	-0.999217	-0.768402	-324.116
138810	-0.99916	-0.800825	-324.359
139110	-0.99916	-0.892231	-324.603
139410	-0.999141	-0.830726	-324.849
139710	-0.999256	-0.870787	-325.097
140010	-0.999008	-0.757823	-325.346
140310	-0.999141	-0.789236	-325.596
140610	-0.998931	-0.773269	-325.847
140910	-0.999275	-0.904404	-326.1
141210	-0.999179	-0.787082	-326.355
141510	-0.999008	-0.926268	-326.611
141810	-0.999141	-0.881874	-326.869
142110	-0.999179	-0.794599	-327.127
142410	-0.999256	-0.881086	-327.387
142710	-0.999294	-0.946428	-327.648
143010	-0.999275	-0.89394	-327.912
143310	-0.999103	-0.880946	-328.177
143610	-0.999179	-0.887427	-328.445
143910	-0.999065	-0.876918	-328.716
144210	-0.999103	-0.974984	-328.996
144510	-0.999294	-0.968692	-329.276
144810	-0.999046	-0.900752	-329.557
145110	-0.999217	-0.963862	-329.839
145410	-0.999065	-0.953629	-330.123
145710	-0.999103	-0.981848	-330.412
146010	-0.999084	-0.999008	-330.702
146310	-0.999237	-0.955727	-330.994
146610	-0.999294	-0.911556	-331.288
146910	-0.999141	-0.9127	-331.582
147210	-0.999141	-1.03625	-331.877
147510	-0.999141	-1.0965	-332.173
147810	-0.999237	-0.942889	-332.467
148110	-0.999122	-0.943715	-332.761
148410	-0.999141	-1.04674	-333.055
148710	-0.999122	-1.0011	-333.35
149010	-0.999179	-1.09548	-333.645
149310	-0.999198	-0.968628	-333.942
149610	-0.99916	-0.994813	-334.24
149910	-0.999179	-1.01242	-334.539
150210	-0.999179	-0.974666	-334.837
150510	-0.999084	-1.01985	-335.135
150810	-0.999141	-0.931258	-335.433
151110	-0.999237	-1.03905	-335.73
151410	-0.99916	-0.982674	-336.028
151710	-0.999084	-0.982229	-336.324
152010	-0.999179	-1.01807	-336.631
152310	-0.999217	-1.03301	-336.938
152610	-0.999294	-1.04972	-337.244
152910	-0.999141	-1.03485	-337.55
153210	-0.999217	-0.999897	-337.855
153510	-0.999275	-1.02754	-338.16
153810	-0.99916	-1.01973	-338.465
154110	-0.999237	-0.983691	-338.77
154410	-0.999275	-0.938058	-339.076
154710	-0.999141	-0.996338	-339.381
155010	-0.999103	-1.09548	-339.687
155310	-0.999237	-1.01572	-339.992
155610	-0.99916	-1.10534	-340.297
155910	-0.999217	-0.936914	-340.602
156210	-0.999217	-0.973077	-340.907
156510	-0.999103	-1.10324	-341.212
156810	-0.99916	-1.08061	-341.518
157110	-0.999103	-1.13305	-341.823
157410	-0.999103	-0.916767	-342.129
157710	-0.99916	-0.942189	-342.436
158010	-0.99916	-1.01413	-342.742
158310	-0.999179	-1.00416	-343.049
158610	-0.99916	-0.993542	-343.356
158910	-0.99916	-1.02882	-343.663
159210	-0.99916	-1.10743	-343.971
159510	-0.999179	-1.0761	-344.28
159810	-0.999122	-1.08246	-344.59
160110	-0.999256	-1.08811	-344.899
160410	-0.999237	-1.02418	-345.209
160710	-0.999179	-0.99405	-345.518
161010	-0.999084	-0.975174	-345.828
161310	-0.999179	-1.02634	-346.139
161610	-0.999217	-1.051	-346.449
161910	-0.999198	-1.10051	-346.76
162210	-0.999103	-1.01254	-347.071
162510	-0.999198	-1.14086	-347.383
162810	-0.999141	-1.02411	-347.695
163110	-0.999256	-1.03879	-348.008
163410	-0.999103	-1.02011	-348.322
163710	-0.999275	-1.01598	-348.639
164010	-0.999294	-1.04788	-348.956
164310	-0.999141	-1.03244	-349.273
164610	-0.999122	-1.04051	-349.59
164910	-0.999217	-1.10896	-349.906
165210	-0.999065	-1.17982	-350.224
165510	-0.999179	-0.990428	-350.542
165810	-0.999198	-1.04858	-350.859
166110	-0.999179	-1.1298	-351.175
166410	-0.999122	-1.06053	-351.494
166710	-0.999046	-1.12319	-351.815
167010	-0.999198	-1.1823	-352.136
167310	-0.999198	-1.13305	-352.457
167610	-0.999179	-1.00568	-352.778
167910	-0.999122	-1.03739	-353.099
168210	-0.999084	-1.11131	-353.419
168510	-0.999237	-1.07362	-353.74
168810	-0.999065	-1.07534	-354.06
169110	-0.99916	-1.02786	-354.379
169410	-0.999179	-1.0529	-354.698
169710	-0.99916	-1.05455	-355.017
170010	-0.999103	-1.06892	-355.336
170310	-0.99916	-1.03822	-355.655
170610	-0.999065	-1.12574	-355.974
170910	-0.999103	-0.996465	-356.292
171210	-0.999217	-1.07013	-356.61
171510	-0.999198	-1.05138	-356.928
171810	-0.999046	-1.10997	-357.25
172110	-0.999179	-1.16387	-357.573
172410	-0.999198	-1.07006	-357.896
172710	-0.998931	-1.10483	-358.218
173010	-0.999084	-1.16832	-358.538
173310	-0.999103	-1.15726	-358.859
173610	-0.999065	-1.08118	-359.179
173910	-0.99916	-1.03441	-359.5
174210	-0.99916	-0.987123	-359.822
174510	-0.99916	-1.10394	-360.146
174810	-0.998989	-1.09688	-360.469
175110	-0.999103	-1.04394	-360.793
175410	-0.999217	-1.06352	-361.117
175710	-0.999275	-1.1469	-361.441
176010	-0.999122	-1.13235	-361.767
176310	-0.999084	-1.20842	-362.095
176610	-0.999141	-1.16819	-362.423
176910	-0.999179	-1.02081	-362.751
177210	-0.999103	-1.14105	-363.079
177510	-0.999103	-1.06504	-363.408
177810	-0.999141	-1.14684	-363.736
178110	-0.999179	-1.18541	-364.065
178410	-0.999103	-1.08957	-364.394
178710	-0.999103	-1.09936	-364.723
179010	-0.999275	-1.08913	-365.053
179310	-0.999103	-1.11144	-365.383
179610	-0.999065	-1.08843	-365.715
179910	-0.999294	-1.12904	-366.049
180210	-0.999141	-1.16781	-366.384
180510	-0.999122	-1.12351	-366.718
180810	-0.99916	-1.05125	-367.052
181110	-0.99916	-1.18027	-367.386
181410	-0.999256	-1.10959	-367.72
181710	-0.99916	-1.1068	-368.054
182010	-0.999103	-1.05271	-368.388
182310	-0.99916	-1.02761	-368.721
182610	-0.999237	-1.10044	-369.054
182910	-0.999103	-1.10394	-369.387
183210	-0.999179	-1.13266	-369.72
183510	-0.999198	-1.04369	-370.051
183810	-0.999179	-1.17385	-370.383
184110	-0.999065	-1.05195	-370.714
184410	-0.999084	-1.08271	-371.045
184710	-0.999179	-1.10565	-371.375
185010	-0.999103	-1.03822	-371.706
185310	-0.99916	-1.07502	-372.036
185610	-0.999122	-1.06898	-372.366
185910	-0.999141	-1.08423	-372.696
186210	-0.999046	-1.13902	-373.027
186510	-0.999179	-1.1359	-373.358
186810	-0.999103	-1.18224	-373.689
187110	-0.999103	-1.13203	-374.02
187410	-0.999141	-1.08887	-374.35
187710	-0.999103	-1.0733	-374.681
188010	-0.999027	-1.07661	-375.012
188310	-0.999198	-1.07902	-375.342
188610	-0.999217	-1.05436	-375.672
188910	-0.999122	-1.0911	-376.002
189210	-0.999103	-1.03441	-376.332
189510	-0.999103	-1.14569	-376.661
189810	-0.999084	-1.10025	-376.99
190110	-0.999084	-1.04693	-377.322
190410	-0.999084	-1.06682	-377.656
190710	-0.99916	-1.03752	-377.99
191010	-0.999103	-1.0496	-378.323
191310	-0.999084	-1.16342	-378.657
191610	-0.999198	-1.09078	-378.989
191910	-0.999141	-0.96615	-379.319
192210	-0.999065	-1.13552	-379.65
192510	-0.999008	-1.07756	-379.978
192810	-0.999141	-1.12631	-380.303
193110	-0.999084	-1.05462	-380.621
193410	-0.99916	-1.14728	-380.94
193710	-0.999217	-1.00771	-381.257
194010	-0.999103	-1.15624	-381.577
194310	-0.999256	-1.09466	-381.897
194610	-0.998969	-1.03428	-382.218
194910	-0.999179	-0.986932	-382.538
195210	-0.999198	-0.965705	-382.858
195510	-0.999103	-0.974539	-383.178
195810	-0.999141	-1.18446	-383.5
196110	-0.999084	-1.12726	-383.823
196410	-0.99916	-1.10788	-384.148
196710	-0.99916	-1.08538	-384.472
197010	-0.999141	-1.0597	-384.788
197310	-0.99916	-0.983182	-385.1
197610	-0.999217	-0.961955	-385.411
197910	-0.999122	-1.15389	-385.728
198210	-0.999179	-1.01909	-386.049
198510	-0.99937	-1.11106	-386.369
198810	-0.999217	-1.00784	-386.688
199110	-0.99916	-1.03339	-387.009
199410	-0.999141	-1.08074	-387.331
199710	-0.99916	-0.969455	-387.652
200010	-0.999198	-1.04553	-387.973
200310	-0.999198	-1.08417	-388.293
200610	-0.999027	-1.07477	-388.612
200910	-0.999198	-1.12752	-388.932
201210	-0.999122	-0.953947	-389.251
201510	-0.999198	-0.984835	-389.569
201810	-0.999103	-1.15948	-389.887
202110	-0.999065	-1.05386	-390.203
202410	-0.999141	-0.989601	-390.52
202710	-0.999084	-1.12421	-390.835
203010	-0.999103	-0.988775	-391.15
203310	-0.999046	-1.06224	-391.464
203610	-0.999217	-1.04693	-391.779
203910	-0.999141	-1.0454	-392.094
204210	-0.999103	-0.995893	-392.411
204510	-0.999141	-1.10419	-392.729
204810	-0.999103	-1.03581	-393.046
205110	-0.999027	-1.04095	-393.362
205410	-0.999198	-1.11264	-393.678
205710	-0.999103	-1.09072	-393.993
206010	-0.999217	-1.13025	-394.306
206310	-0.999065	-1.12904	-394.62
206610	-0.99916	-1.04121	-394.932
206910	-0.99916	-1.08055	-395.243
207210	-0.999141	-1.1305	-395.555
207510	-0.999179	-1.13127	-395.867
207810	-0.99916	-1.0468	-396.178
208110	-0.999179	-1.07782	-396.49
208410	-0.999179	-0.939139	-396.801
208710	-0.99916	-0.995449	-397.112
209010	-0.999237	-1.16234	-397.423
209310	-0.999256	-1.00816	-397.734
209610	-0.999198	-1.07826	-398.045
209910	-0.999084	-0.986042	-398.356
210210	-1.00002	-1.39546	-398.671
210510	-0.998989	-0.928144	-398.978
210810	-0.99895	-0.992334	-399.279
211110	-0.999141	-0.985661	-399.583
211410	-0.999389	-0.984581	-399.887
211710	-0.998989	-1.01197	-400.19
212010	-0.999103	-1.02481	-400.491
212310	-0.999065	-1.00962	-400.792
212610	-0.999198	-0.970281	-401.094
212910	-0.999008	-0.987314	-401.396
213210	-0.999313	-1.0182	-401.698
213510	-0.999294	-0.932466	-402.002
213810	-0.999294	-1.09809	-402.306
214110	-0.999179	-1.01985	-402.612
214410	-0.999065	-0.968501	-402.917
214710	-0.999198	-1.03333	-403.223
215010	-0.99895	-0.963607	-403.529
215310	-0.999008	-0.98814	-403.836
215610	-0.999103	-0.953693	-404.147
215910	-0.999141	-1.06263	-404.458
216210	-0.999046	-1.02227	-404.771
216510	-0.99916	-1.04076	-405.084
216810	-0.999237	-1.0754	-405.399
217110	-0.999122	-1.04642	-405.714
217410	-0.999103	-1.01782	-406.033
217710	-0.999237	-1.06263	-406.352
218010	-0.999046	-1.17912	-406.673
218310	-0.999179	-1.03759	-406.995
218610	-0.999179	-1.04833	-407.316
218910	-0.999179	-1.01502	-407.638
219210	-0.999217	-1.09606	-407.962
219510	-0.999313	-1.0857	-408.287
219810	-0.99916	-1.15675	-408.614
220110	-0.999179	-1.1258	-408.942
220410	-0.999179	-1.11881	-409.27
220710	-0.999122	-1.08875	-409.6
221010	-0.999294	-1.08112	-409.932
221310	-0.999122	-1.12141	-410.27
221610	-0.999046	-1.01432	-410.608
221910	-0.999065	-1.10832	-410.948
222210	-0.99916	-1.06396	-411.288
222510	-0.999198	-1.21586	-411.627
222810	-0.99916	-1.2653	-411.971
223110	-0.999027	-1.13883	-412.313
223410	-0.999122	-1.14023	-412.655
223710	-0.999103	-1.12332	-412.997
224010	-0.999179	-1.15179	-413.34
224310	-0.999217	-1.18154	-413.686
224610	-0.999084	-1.0897	-414.033
224910	-0.999046	-1.18897	-414.384
225210	-0.999237	-1.1265	-414.736
225510	-0.999256	-1.21897	-415.094
225810	-0.999027	-1.19024	-415.453
226110	-0.999122	-1.18147	-415.812
226410	-0.998989	-1.1605	-416.17
226710	-0.999103	-1.1762	-416.527
227010	-0.999198	-1.27712	-416.883
227310	-0.999103	-1.24694	-417.24
227610	-0.999084	-1.16953	-417.594
227910	-0.999141	-1.11728	-417.948
228210	-0.999084	-1.14557	-418.305
228510	-0.999237	-1.27674	-418.661
228810	-0.999179	-1.11697	-419.016
229110	-0.99916	-1.16654	-419.372
229410	-0.999179	-1.22895	-419.727
229710	-0.999256	-1.22463	-420.081
230010	-0.999179	-1.11684	-420.436
230310	-0.999084	-1.17563	-420.79
230610	-0.999103	-1.23861	-421.145
230910	-0.999065	-1.23982	-421.501
231210	-0.999084	-1.17696	-421.856
231510	-0.999198	-1.15008	-422.21
231810	-0.999256	-1.14639	-422.562
232110	-0.999065	-1.19272	-422.912
232410	-0.999046	-1.21046	-423.26
232710	-0.999198	-1.1708	-423.611
233010	-0.999065	-1.22577	-423.96
233310	-0.999256	-1.18236	-424.31
233610	-0.999198	-1.2716	-424.66
233910	-0.999027	-1.23251	-425.017
234210	-0.999179	-1.15078	-425.368
234510	-0.999103	-1.11214	-425.717
234810	-0.999103	-1.11798	-426.069
235110	-0.99916	-1.25793	-426.419
235410	-0.999141	-1.22641	-426.769
235710	-0.999103	-1.1584	-427.117
236010	-0.999275	-1.15859	-427.466
236310	-0.999198	-1.13044	-427.809
236610	-0.999217	-1.24668	-428.155
236910	-0.999313	-1.15523	-428.501
237210	-0.99916	-1.16018	-428.847
237510	-0.999198	-1.15777	-429.192
237810	-0.999141	-1.1204	-429.536
238110	-0.999141	-1.05093	-429.879
238410	-0.999256	-1.15561	-430.221
238710	-0.999179	-1.10127	-430.562
239010	-0.99916	-1.09135	-430.901
239310	-0.999217	-1.24388	-431.24
239610	-0.999198	-1.11442	-431.577
239910	-0.999141	-1.04229	-431.914
240210	-0.999008	-1.09987	-432.249
240510	-0.999122	-1.1537	-432.584
240810	-0.999179	-1.1863	-432.919
241110	-0.999141	-0.978543	-433.251
241410	-0.999141	-1.03536	-433.583
241710	-0.999217	-1.15357	-433.909
242010	-0.999141	-1.07801	-434.232
242310	-0.999103	-1.05347	-434.553
242610	-0.999198	-1.1408	-434.874
242910	-0.999084	-1.05907	-435.194
243210	-0.999179	-1.10184	-435.514
243510	-0.999237	-0.974793	-435.833
243810	-0.99916	-1.03562	-436.151
244110	-0.99916	-0.990682	-436.467
244410	-0.999122	-1.01591	-436.782
244710	-0.999008	-1.12764	-437.096
245010	-0.99916	-1.01064	-437.41
245310	-0.999141	-1.03778	-437.722
245610	-0.999198	-1.04451	-438.036
245910	-0.99916	-1.03123	-438.351
246210	-0.999256	-1.09949	-438.665
246510	-0.99916	-1.10864	-438.978
246810	-0.999237	-1.0625	-439.289
247110	-0.999065	-1.00282	-439.6
247410	-0.999103	-0.928716	-439.91
247710	-0.999179	-1.13476	-440.221
248010	-0.999198	-1.04045	-440.531
248310	-0.999065	-0.96812	-440.841
248610	-0.999141	-1.00053	-441.151
248910	-0.99916	-1.03784	-441.463
249210	-0.999256	-0.968501	-441.775
249510	-0.998989	-0.922424	-442.087
249810	-0.999122	-0.921852	-442.398
250110	-0.999141	-1.09116	-442.707
250410	-0.999294	-1.01318	-443.016
250710	-0.999084	-1.05665	-443.324
251010	-0.999179	-1.03161	-443.631
251310	-0.999084	-0.982992	-443.939
251610	-0.999179	-0.987504	-444.247
251910	-0.998989	-0.979051	-444.554
252210	-0.999237	-0.994559	-444.862
252510	-0.999141	-0.982102	-445.169
252810	-0.999122	-0.989474	-445.475
253110	-0.998931	-1.00511	-445.781
253410	-0.999256	-0.941173	-446.086
253710	-0.999217	-0.968628	-446.391
254010	-0.999275	-1.0939	-446.697
254310	-0.999141	-1.05589	-447.004
254610	-0.999141	-0.944287	-447.311
254910	-0.999198	-1.02354	-447.619
255210	-0.999122	-1.04731	-447.927
255510	-0.999046	-1.09758	-448.235
255810	-0.999179	-0.939202	-448.543
256110	-0.999103	-1.08779	-448.852
256410	-0.999237	-0.903421	-449.162
256710	-0.999179	-0.987822	-449.472
257010	-0.999294	-1.08271	-449.782
257310	-0.99916	-1.07368	-450.095
257610	-0.999065	-1.02119	-450.408
257910	-0.99916	-0.963417	-450.722
258210	-0.999084	-0.993224	-451.038
258510	-0.999103	-1.04159	-451.357
258810	-0.999351	-1.06027	-451.678
259110	-0.999122	-0.987059	-452.002
259410	-0.999141	-1.08976	-452.327
259710	-0.999237	-1.07966	-452.653
260010	-0.999198	-1.10139	-452.978
260310	-0.999122	-1.04655	-453.304
260610	-0.999141	-1.08913	-453.631
260910	-0.99916	-1.0018	-453.959
261210	-0.99916	-1.04922	-454.287
261510	-0.99916	-1.1012	-454.616
261810	-0.999084	-1.10057	-454.947
262110	-0.999103	-1.20861	-455.278
262410	-0.999198	-1.17105	-455.611
262710	-0.999122	-1.09841	-455.944
263010	-0.999122	-1.15135	-456.282
263310	-0.999103	-1.22024	-456.619
263610	-0.999122	-1.0285	-456.957
263910	-0.999103	-1.03975	-457.296
264210	-0.999217	-1.11843	-457.638
264510	-0.999198	-1.23855	-457.982
264810	-0.999122	-1.11493	-458.327
265110	-0.999122	-1.14347	-458.673
265410	-0.999256	-1.11156	-459.02
265710	-0.999198	-1.05894	-459.366
266010	-0.999141	-1.16463	-459.713
266310	-0.999198	-1.2013	-460.06
266610	-0.999103	-1.14633	-460.408
266910	-0.999256	-1.11703	-460.757
267210	-0.999122	-1.16787	-461.106
267510	-0.999103	-1.10534	-461.456
267810	-0.999217	-1.13527	-461.806
268110	-0.999046	-1.20073	-462.16
268410	-0.999065	-1.19628	-462.518
268710	-0.999046	-1.14944	-462.876
269010	-0.999122	-1.19133	-463.235
269310	-0.999027	-1.20175	-463.594
269610	-0.999275	-1.31106	-463.954
269910	-0.999275	-1.24763	-464.315
270210	-0.999217	-1.28056	-464.676
270510	-0.999027	-1.17315	-465.042
270810	-0.999084	-1.28259	-465.41
271110	-0.999103	-1.17359	-465.779
271410	-0.999179	-1.19692	-466.149
271710	-0.999198	-1.25278	-466.521
272010	-0.99916	-1.25049	-466.892
272310	-0.999256	-1.13279	-467.265
272610	-0.999122	-1.29581	-467.638
272910	-0.999084	-1.30191	-468.013
273210	-0.999027	-1.20448	-468.388
273510	-0.999217	-1.18853	-468.763
273810	-0.999084	-1.28704	-469.14
274110	-0.999141	-1.35625	-469.516
274410	-0.999084	-1.37316	-469.893
274710	-0.999141	-1.26492	-470.272
275010	-0.999256	-1.30992	-470.655
275310	-0.999198	-1.15707	-471.039
275610	-0.999084	-1.36572	-471.424
275910	-0.999198	-1.30363	-471.81
276210	-0.999237	-1.31367	-472.197
276510	-0.999179	-1.19438	-472.585
276810	-0.999084	-1.31646	-472.974
277110	-0.999141	-1.3851	-473.363
277410	-0.999198	-1.30808	-473.753
277710	-0.999217	-1.38243	-474.145
278010	-0.999084	-1.41491	-474.539
278310	-0.99916	-1.35237	-474.935
278610	-0.999351	-1.26238	-475.333
278910	-0.998931	-1.36172	-475.733
279210	-0.999122	-1.40913	-476.135
279510	-0.999294	-1.3281	-476.538
279810	-0.999237	-1.29301	-476.941
280110	-0.999217	-1.33343	-477.345
280410	-0.999237	-1.37087	-477.751
280710	-0.999217	-1.32727	-478.156
281010	-0.999179	-1.4662	-478.566
281310	-0.999256	-1.30108	-478.977
281610	-0.999179	-1.39762	-479.389
281910	-0.999389	-1.39851	-479.801
282210	-0.998989	-1.39934	-480.214
282510	-0.999122	-1.35244	-480.63
282810	-0.999275	-1.47376	-481.05
283110	-0.999103	-1.44669	-481.472
283410	-0.999084	-1.4193	-481.9
283710	-0.999332	-1.41294	-482.328
284010	-0.999237	-1.44987	-482.758
284310	-0.999084	-1.43862	-483.187
284610	-0.999332	-1.4097	-483.616
284910	-0.999427	-1.56299	-484.047
285210	-0.999103	-1.50077	-484.48
285510	-0.999141	-1.39152	-484.915
285810	-0.999256	-1.41186	-485.351
286110	-0.999141	-1.3743	-485.788
286410	-0.999103	-1.51571	-486.227
286710	-0.999179	-1.45571	-486.667
287010	-0.999065	-1.40296	-487.109
287310	-0.999217	-1.49429	-487.553
287610	-0.999198	-1.46213	-487.999
287910	-0.999217	-1.55658	-488.443
288210	-0.999198	-1.46957	-488.889
288510	-0.999084	-1.43595	-489.337
288810	-0.999141	-1.61861	-489.785
289110	-0.999179	-1.46194	-490.234
289410	-0.999179	-1.42597	-490.684
289710	-0.999103	-1.53973	-491.134
290010	-0.999351	-1.4022	-491.586
290310	-0.999084	-1.541	-492.037
290610	-0.999294	-1.41269	-492.492
290910	-0.999256	-1.50198	-492.948
291210	-0.999103	-1.50077	-493.404
291510	-0.999122	-1.37462	-493.862
291810	-0.998969	-1.39489	-494.321
292110	-0.999179	-1.62979	-494.781
292410	-0.999103	-1.43385	-495.241
292710	-0.999217	-1.5281	-495.702
293010	-0.999198	-1.51469	-496.165
293310	-0.999427	-1.5255	-496.63
293610	-0.999256	-1.52098	-497.097
293910	-0.999122	-1.60704	-497.564
294210	-0.999217	-1.53643	-498.031
294510	-0.999103	-1.53312	-498.5
294810	-0.999294	-1.59464	-498.97
295110	-0.999103	-1.53446	-499.441
295410	-0.999103	-1.53789	-499.918
295710	-0.998912	-1.50738	-500.398
296010	-0.999103	-1.58162	-500.877
296310	-0.999084	-1.59642	-501.354
296610	-0.99916	-1.43652	-501.829
296910	-0.999103	-1.71406	-502.304
297210	-0.999237	-1.52251	-502.778
297510	-0.999179	-1.68197	-503.253
297810	-0.999237	-1.63017	-503.731
298110	-0.999046	-1.69589	-504.21
298410	-0.99916	-1.46887	-504.687
298710	-0.999103	-1.52956	-505.163
299010	-0.999065	-1.58225	-505.639
299310	-0.99916	-1.56077	-506.115
299610	-0.999122	-1.54024	-506.591
299910	-0.999084	-1.59039	-507.067
300210	-0.99895	-1.59382	-507.543
300510	-0.998931	-1.57717	-508.021
300810	-0.999198	-1.52779	-508.5
301110	-0.999313	-1.59407	-508.978
301410	-0.999065	-1.65801	-509.454
301710	-0.999179	-1.49016	-509.931
302010	-0.999103	-1.59236	-510.409
302310	-0.999122	-1.71362	-510.886
302610	-0.999141	-1.61142	-511.364
302910	-0.999332	-1.55486	-511.843
303210	-0.999122	-1.60996	-512.32
303510	-0.999179	-1.53325	-512.797
303810	-0.999141	-1.45692	-513.272
304110	-0.999294	-1.6561	-513.748
304410	-0.999217	-1.44694	-514.226
304710	-0.999103	-1.77215	-514.707
305010	-0.999198	-1.4418	-515.187
305310	-0.99916	-1.66055	-515.667
305610	-0.999179	-1.63545	-516.145
305910	-0.999122	-1.62077	-516.623
306210	-0.999217	-1.63856	-517.098
306510	-0.999065	-1.59153	-517.574
306810	-0.999237	-1.5921	-518.049
307110	-0.999122	-1.74845	-518.525
307410	-0.999217	-1.45495	-519.001
307710	-0.999237	-1.50891	-519.479
308010	-0.999217	-1.63024	-519.957
308310	-0.999084	-1.52683	-520.435
308610	-0.999198	-1.64517	-520.912
308910	-0.999008	-1.56223	-521.388
309210	-0.999141	-1.54412	-521.864
309510	-0.999179	-1.62077	-522.341
309810	-0.999084	-1.65807	-522.82
310110	-0.999275	-1.63862	-523.299
310410	-0.99916	-1.66487	-523.779
310710	-0.999217	-1.60971	-524.258
311010	-0.999122	-1.62604	-524.737
311310	-0.999122	-1.72195	-525.215
311610	-0.99916	-1.6997	-525.694
311910	-0.999332	-1.62985	-526.175
312210	-0.999103	-1.55982	-526.657
312510	-0.999122	-1.7311	-527.138
312810	-0.999256	-1.69233	-527.618
313110	-0.999122	-1.55003	-528.097
313410	-0.999065	-1.73625	-528.573
313710	-0.999141	-1.51437	-529.047
314010	-0.999198	-1.55422	-529.52
314310	-0.999237	-1.54895	-529.994
314610	-0.999103	-1.54583	-530.471
314910	-0.999084	-1.56922	-530.948
315210	-0.999103	-1.6582	-531.425
315510	-0.999141	-1.42508	-531.9
315810	-0.99916	-1.62642	-532.375
316110	-0.999122	-1.53185	-532.848
316410	-0.999122	-1.63913	-533.32
316710	-0.999103	-1.50599	-533.791
317010	-0.999141	-1.59782	-534.262
317310	-0.999103	-1.63843	-534.732
317610	-0.999179	-1.50567	-535.201
317910	-0.999103	-1.60113	-535.674
318210	-0.999046	-1.57393	-536.146
318510	-0.999275	-1.55715	-536.616
318810	-0.999237	-1.5621	-537.085
319110	-0.999141	-1.56446	-537.553
319410	-0.999141	-1.56331	-538.02
319710	-0.999313	-1.43366	-538.485
320010	-0.999198	-1.39527	-538.95
320310	-0.999198	-1.443	-539.414
320610	-0.999217	-1.66182	-539.881
320910	-0.999103	-1.57857	-540.348
321210	-0.999122	-1.50014	-540.813
321510	-0.99916	-1.51355	-541.276
321810	-0.999256	-1.55467	-541.738
322110	-0.999179	-1.47141	-542.198
322410	-0.999313	-1.46226	-542.657
322710	-0.99916	-1.4601	-543.115
323010	-0.999122	-1.5424	-543.573
323310	-0.999237	-1.42254	-544.035
323610	-0.999294	-1.45247	-544.495
323910	-0.999256	-1.50872	-544.954
324210	-0.99916	-1.72048	-545.412
324510	-0.999084	-1.64244	-545.868
324810	-0.999198	-1.58778	-546.322
325110	-0.999122	-1.37525	-546.775
325410	-0.999256	-1.41942	-547.229
325710	-0.998989	-1.64301	-547.683
326010	-0.999122	-1.61683	-548.136
326310	-0.999198	-1.65598	-548.589
326610	-0.99916	-1.42559	-549.042
326910	-0.998989	-1.42349	-549.499
327210	-0.99916	-1.48673	-549.955
327510	-0.999179	-1.4744	-550.41
327810	-0.999141	-1.50935	-550.864
328110	-0.999294	-1.42495	-551.312
328410	-0.99916	-1.37144	-551.758
328710	-0.999103	-1.34551	-552.204
329010	-0.998989	-1.54679	-552.649
329310	-0.999179	-1.61003	-553.094
329610	-0.999084	-1.40093	-553.537
329910	-0.999217	-1.63132	-553.979
330210	-0.99916	-1.55645	-554.422
330510	-0.99916	-1.45908	-554.865
330810	-0.999256	-1.45311	-555.31
331110	-0.999179	-1.50605	-555.754
331410	-0.999084	-1.50293	-556.197
331710	-0.99916	-1.49391	-556.639
332010	-0.999179	-1.56636	-557.08
332310	-0.999294	-1.38409	-557.521
332610	-0.99916	-1.49817	-557.964
332910	-0.999198	-1.45584	-558.406
333210	-0.999046	-1.56344	-558.846
333510	-0.999084	-1.28456	-559.285
333810	-0.999103	-1.53516	-559.724
334110	-0.999122	-1.46989	-560.162
334410	-0.999084	-1.503	-560.599
334710	-0.999103	-1.41828	-561.036
335010	-0.999217	-1.49378	-561.472
335310	-0.999179	-1.4519	-561.91
335610	-0.999198	-1.51762	-562.348
335910	-0.999103	-1.48647	-562.785
336210	-0.999179	-1.44796	-563.222
336510	-0.999065	-1.59045	-563.657
336810	-0.999103	-1.35517	-564.092
337110	-0.999198	-1.39718	-564.527
337410	-0.998989	-1.55626	-564.963
337710	-0.999256	-1.49347	-565.398
338010	-0.999141	-1.48158	-565.831
338310	-0.999141	-1.4137	-566.263
338610	-0.999275	-1.41872	-566.695
338910	-0.999046	-1.3518	-567.128
339210	-0.99916	-1.375	-567.56
339510	-0.999332	-1.48266	-567.993
339810	-0.999141	-1.4001	-568.425
340110	-0.999027	-1.44281	-568.858
340410	-0.999046	-1.44682	-569.292
340710	-0.99916	-1.5173	-569.725
341010	-0.999256	-1.61416	-570.159
341310	-0.999122	-1.46792	-570.594
341610	-0.999122	-1.39019	-571.03
341910	-0.999179	-1.46143	-571.467
342210	-0.999122	-1.45222	-571.904
342510	-0.999217	-1.42146	-572.343
342810	-0.999313	-1.48469	-572.783
343110	-0.999141	-1.35256	-573.224
343410	-0.999198	-1.57564	-573.665
343710	-0.999122	-1.46493	-574.104
344010	-0.999122	-1.43175	-574.544
344310	-0.998989	-1.33388	-574.988
344610	-0.999198	-1.48819	-575.434
344910	-0.999198	-1.38504	-575.881
345210	-0.999027	-1.63449	-576.328
345510	-0.99916	-1.58054	-576.776
345810	-0.999122	-1.51393	-577.224
346110	-0.999237	-1.59496	-577.675
346410	-0.999141	-1.62668	-578.126
346710	-0.999275	-1.53884	-578.58
347010	-0.999256	-1.51685	-579.035
347310	-0.999103	-1.50033	-579.491
347610	-0.999084	-1.60087	-579.949
347910	-0.999179	-1.48094	-580.408
348210	-0.999065	-1.48018	-580.871
348510	-0.999332	-1.4981	-581.336
348810	-0.999122	-1.6132	-581.8
349110	-0.999198	-1.66354	-582.266
349410	-0.999237	-1.59433	-582.732
349710	-0.999103	-1.69868	-583.199
350010	-0.999122	-1.40843	-583.667
350310	-0.999122	-1.47319	-584.136
350610	-0.999027	-1.66932	-584.607
350910	-0.999313	-1.52575	-585.077
351210	-0.99916	-1.67587	-585.549
351510	-0.999179	-1.3994	-586.021
351810	-0.999103	-1.73612	-586.497
352110	-0.999141	-1.52747	-586.975
352410	-0.999179	-1.47605	-587.452
352710	-0.999046	-1.56147	-587.929
353010	-0.999122	-1.69938	-588.406
353310	-0.999256	-1.60608	-588.885
353610	-0.999122	-1.44446	-589.366
353910	-0.999046	-1.50541	-589.846
354210	-0.999084	-1.58123	-590.327
354510	-0.999217	-1.61791	-590.812
354810	-0.999141	-1.74864	-591.297
355110	-0.999084	-1.63983	-591.783
355410	-0.999294	-1.57049	-592.27
355710	-0.999217	-1.52804	-592.756
356010	-0.999179	-1.62356	-593.243
356310	-0.999027	-1.55874	-593.729
356610	-0.999217	-1.60659	-594.212
356910	-0.99916	-1.5827	-594.696
357210	-0.999217	-1.55117	-595.183
357510	-0.999103	-1.58816	-595.67
357810	-0.999103	-1.733	-596.157
358110	-0.999179	-1.62541	-596.644
358410	-0.999179	-1.6622	-597.132
358710	-0.99937	-1.61498	-597.62
359010	-0.999198	-1.6821	-598.108
359310	-0.999198	-1.67733	-598.599
359610	-0.998989	-1.5977	-599.09
359910	-0.999198	-1.60138	-599.581
360210	-0.99916	-1.68095	-600.071
360510	-0.999217	-1.67441	-600.564
360810	-0.999198	-1.72608	-601.057
361110	-0.999179	-1.65998	-601.55
361410	-0.999179	-1.64288	-602.043
361710	-0.999141	-1.51272	-602.538
362010	-0.999198	-1.52861	-603.033
362310	-0.999141	-1.69049	-603.532
362610	-0.999237	-1.71216	-604.031
362910	-0.999198	-1.64663	-604.529
363210	-0.999065	-1.72875	-605.028
363510	-0.999046	-1.71324	-605.527
363810	-0.998989	-1.59217	-606.026
364110	-0.999389	-1.76408	-606.525
364410	-0.999217	-1.57475	-607.026
364710	-0.999389	-1.73815	-607.527
365010	-0.999237	-1.669	-608.032
365310	-0.999217	-1.57977	-608.535
365610	-0.999198	-1.57787	-609.038
365910	-0.999141	-1.78664	-609.542
366210	-0.999141	-1.66811	-610.045
366510	-0.999198	-1.5295	-610.548
366810	-0.999103	-1.733	-611.053
367110	-0.999217	-1.63182	-611.559
367410	-0.999294	-1.63538	-612.065
367710	-0.999198	-1.52378	-612.57
368010	-0.999122	-1.74127	-613.076
368310	-0.998912	-1.6643	-613.587
368610	-0.999217	-1.59223	-614.097
368910	-0.999237	-1.66742	-614.607
369210	-0.999179	-1.72322	-615.117
369510	-0.999065	-1.68877	-615.628
369810	-0.999256	-1.62318	-616.145
370110	-0.999008	-1.66208	-616.663
370410	-0.999103	-1.66436	-617.18
370710	-0.999198	-1.7325	-617.698
371010	-0.999141	-1.79236	-618.216
371310	-0.999141	-1.77489	-618.735
371610	-0.999217	-1.76669	-619.256
371910	-0.999065	-1.76586	-619.776
372210	-0.999141	-1.72989	-620.296
372510	-0.999122	-1.6589	-620.815
372810	-0.998989	-1.7051	-621.334
373110	-0.999179	-1.80298	-621.854
373410	-0.999256	-1.73841	-622.374
373710	-0.99916	-1.69233	-622.896
374010	-0.999084	-1.60793	-623.419
374310	-0.999103	-1.733	-623.942
374610	-0.999179	-1.91452	-624.465
374910	-0.999103	-1.6657	-624.988
375210	-0.999446	-1.83317	-625.511
375510	-0.999217	-1.79103	-626.033
375810	-0.999122	-1.77006	-626.554
376110	-0.999141	-1.73275	-627.075
376410	-0.999198	-1.78493	-627.596
376710	-0.999084	-1.75455	-628.117
377010	-0.999179	-1.67314	-628.64
377310	-0.99916	-1.71216	-629.164
377610	-0.999141	-1.71648	-629.69
377910	-0.999313	-1.76879	-630.216
378210	-0.999046	-1.78639	-630.742
378510	-0.99916	-1.76745	-631.269
378810	-0.999122	-1.88223	-631.796
379110	-0.999256	-1.78143	-632.323
379410	-0.999198	-1.75982	-632.85
379710	-0.999141	-1.70548	-633.378
380010	-0.999256	-1.70237	-633.908
380310	-0.999065	-1.71858	-634.438
380610	-0.999198	-1.79573	-634.968
380910	-0.999103	-1.91312	-635.5
381210	-0.999237	-1.65432	-636.033
381510	-0.999179	-1.79357	-636.569
381810	-0.99916	-1.94102	-637.103
382110	-0.99916	-1.65273	-637.636
382410	-0.999217	-1.79344	-638.169
382710	-0.999027	-1.87403	-638.703
383010	-0.998931	-1.76351	-639.238
383310	-0.999122	-1.83209	-639.773
383610	-0.999179	-1.75207	-640.308
383910	-0.999198	-1.68483	-640.844
384210	-0.999237	-1.92405	-641.381
384510	-0.998989	-1.84359	-641.918
384810	-0.999122	-1.77368	-642.456
385110	-0.99916	-1.62433	-642.994
385410	-0.99916	-1.73059	-643.534
385710	-0.999179	-1.7984	-644.076
386010	-0.999027	-1.79065	-644.617
386310	-0.999256	-1.64759	-645.158
386610	-0.99916	-1.77056	-645.699
386910	-0.999141	-1.83437	-646.24
387210	-0.999103	-1.93352	-646.782
387510	-0.999065	-1.82796	-647.324
387810	-0.999275	-1.83857	-647.866
388110	-0.999103	-1.80597	-648.409
388410	-0.999141	-1.71781	-648.951
388710	-0.99895	-1.84817	-649.494
389010	-0.999332	-1.85789	-650.038
389310	-0.999217	-1.80597	-650.582
389610	-0.999084	-1.73161	-651.126
389910	-0.999122	-1.91935	-651.67
390210	-0.99937	-1.90842	-652.214
390510	-0.999179	-1.79503	-652.758
390810	-0.999256	-1.83348	-653.301
391110	-0.999027	-1.8666	-653.845
391410	-0.999217	-1.84842	-654.39
391710	-0.999294	-1.72582	-654.939
392010	-0.999179	-1.94471	-655.484
392310	-0.999122	-1.97547	-656.029
392610	-0.999198	-1.8113	-656.572
392910	-0.999122	-1.76879	-657.114
393210	-0.999103	-1.90842	-657.657
393510	-0.999237	-1.718	-658.2
393810	-0.999065	-1.90041	-658.744
394110	-0.999046	-1.78162	-659.286
394410	-0.999294	-1.82649	-659.827
394710	-0.99916	-1.69773	-660.367
395010	-0.999122	-1.75582	-660.905
395310	-0.99916	-1.64021	-661.442
395610	-0.999122	-1.84105	-661.979
395910	-0.999103	-1.91255	-662.515
396210	-0.999103	-1.80781	-663.051
396510	-0.999065	-1.87365	-663.587
396810	-0.999275	-1.62509	-664.122
397110	-0.99916	-1.63901	-664.658
397410	-0.999256	-1.95011	-665.193
397710	-0.99916	-1.68381	-665.728
398010	-0.999198	-1.79561	-666.262
398310	-0.999103	-1.79503	-666.796
398610	-0.999198	-1.7126	-667.33
398910	-0.999065	-1.64771	-667.864
399210	-0.999084	-1.84226	-668.398
399510	-0.999122	-1.59693	-668.932
399810	-0.99916	-1.75086	-669.467
400110	-0.999084	-1.72061	-669.999
400410	-0.99916	-1.89761	-670.53
400710	-0.999313	-1.79078	-671.062
401010	-0.999122	-1.67987	-671.595
401310	-0.999122	-1.80037	-672.13
401610	-0.999275	-1.71616	-672.666
401910	-0.999179	-1.65089	-673.2
402210	-0.999141	-1.93396	-673.734
402510	-0.999103	-1.79783	-674.267
402810	-0.99916	-1.73478	-674.8
403110	-0.999179	-1.7011	-675.331
403410	-0.99916	-1.68216	-675.864
403710	-0.999046	-1.6099	-676.396
404010	-0.999103	-1.71514	-676.927
404310	-0.999046	-1.86914	-677.458
404610	-0.999141	-1.73993	-677.988
404910	-0.999179	-1.8087	-678.515
405210	-0.999141	-1.74419	-679.042
405510	-0.999198	-1.71546	-679.569
405810	-0.999198	-1.77463	-680.096
406110	-0.999237	-1.58797	-680.622
406410	-0.999027	-1.79993	-681.147
406710	-0.99916	-1.69125	-681.673
407010	-0.999103	-1.76993	-682.198
407310	-0.999217	-1.61651	-682.72
407610	-0.999179	-1.71464	-683.24
407910	-0.999198	-1.69169	-683.757
408210	-0.999065	-1.72589	-684.274
408510	-0.999122	-1.78016	-684.789
408810	-0.999141	-1.684	-685.302
409110	-0.999198	-1.81677	-685.814
409410	-0.999198	-1.72951	-686.324
409710	-0.999103	-1.72252	-686.834
410010	-0.999103	-1.64854	-687.342
410310	-0.999217	-1.6317	-687.85
410610	-0.999103	-1.7862	-688.359
410910	-0.999046	-1.68693	-688.867
411210	-0.999198	-1.84257	-689.377
411510	-0.999217	-1.75728	-689.888
411810	-0.999237	-1.6242	-690.399
412110	-0.999198	-1.80679	-690.909
412410	-0.99916	-1.69265	-691.419
412710	-0.999065	-1.72099	-691.93
413010	-0.999122	-1.81327	-692.44
413310	-0.999294	-1.72665	-692.95
413610	-0.999217	-1.68496	-693.459
413910	-0.999237	-1.61949	-693.967
414210	-0.999103	-1.63716	-694.475
414510	-0.999237	-1.65826	-694.983
414810	-0.999179	-1.65089	-695.491
415110	-0.999313	-1.67148	-695.999
415410	-0.999122	-1.68648	-696.508
415710	-0.999179	-1.68686	-697.017
416010	-0.99895	-1.76071	-697.527
416310	-0.999294	-1.69678	-698.037
416610	-0.999179	-1.72417	-698.548
416910	-0.999046	-1.64187	-699.058
417210	-0.99916	-1.76885	-699.565
417510	-0.99916	-1.70224	-700.071
417810	-0.999122	-1.78137	-700.578
418110	-0.999179	-1.74908	-701.082
418410	-0.999179	-1.53509	-701.587
418710	-0.998931	-1.66691	-702.091
419010	-0.999027	-1.58937	-702.595
419310	-0.999122	-1.61034	-703.098
419610	-0.999122	-1.71546	-703.603
419910	-0.999141	-1.58575	-704.107
420210	-0.999294	-1.61606	-704.609
420510	-0.999198	-1.52779	-705.11
420810	-0.999122	-1.64085	-705.612
421110	-0.999217	-1.62693	-706.114
421410	-0.999027	-1.63735	-706.616
421710	-0.999065	-1.65617	-707.118
422010	-0.999237	-1.61352	-707.619
422310	-0.999198	-1.64009	-708.12
422610	-0.999332	-1.72557	-708.621
422910	-0.999141	-1.6268	-709.121
423210	-0.999198	-1.6732	-709.62
423510	-0.999046	-1.61848	-710.118
423810	-0.999122	-1.71038	-710.615
424110	-0.999237	-1.65858	-711.112
424410	-0.999141	-1.59738	-711.609
424710	-0.999256	-1.61861	-712.106
425010	-0.999256	-1.62108	-712.602
425310	-0.999141	-1.57323	-713.098
425610	-0.999179	-1.66341	-713.593
425910	-0.999141	-1.77381	-714.088
426210	-0.999046	-1.66703	-714.583
426510	-0.999065	-1.76453	-715.077
426810	-0.999217	-1.6329	-715.571
427110	-0.999084	-1.71031	-716.064
427410	-0.999179	-1.6289	-716.555
427710	-0.999141	-1.59522	-717.047
428010	-0.999103	-1.72067	-717.539
428310	-0.999294	-1.53433	-718.029
428610	-0.999122	-1.53986	-718.519
428910	-0.999122	-1.57075	-719.006
429210	-0.99916	-1.58397	-719.492
429510	-0.999065	-1.62642	-719.978
429810	-0.999103	-1.53681	-720.462
430110	-0.999008	-1.66335	-720.946
430410	-0.999141	-1.56624	-721.43
430710	-0.999008	-1.55454	-721.913
431010	-0.999198	-1.56897	-722.397
431310	-0.999217	-1.56344	-722.879
431610	-0.999084	-1.52759	-723.361
431910	-0.999046	-1.69169	-723.843
432210	-0.999198	-1.70752	-724.324
432510	-0.999122	-1.5914	-724.804
432810	-0.999084	-1.58651	-725.284
433110	-0.999198	-1.59617	-725.766
433410	-0.999122	-1.59509	-726.247
433710	-0.999065	-1.70453	-726.728
434010	-0.99916	-1.65381	-727.208
434310	-0.999141	-1.54018	-727.69
434610	-0.999141	-1.61778	-728.171
434910	-0.999217	-1.61091	-728.652
435210	-0.999141	-1.5703	-729.132
435510	-0.99895	-1.59553	-729.612
435810	-0.999256	-1.58327	-730.09
436110	-0.999275	-1.58492	-730.569
436410	-0.999256	-1.56566	-731.046
436710	-0.99916	-1.59096	-731.524
437010	-0.999065	-1.71877	-732.003
437310	-0.999275	-1.62216	-732.48
437610	-0.999103	-1.6242	-732.957
437910	-0.999103	-1.62077	-733.434
438210	-0.999179	-1.67199	-733.91
438510	-0.999217	-1.55982	-734.386
438810	-0.999122	-1.53128	-734.861
439110	-0.99916	-1.58244	-735.337
439410	-0.99895	-1.61536	-735.813
439710	-0.999179	-1.60564	-736.289
440010	-0.999084	-1.44853	-736.764
440310	-0.998969	-1.61416	-737.239
440610	-0.999217	-1.61797	-737.714
440910	-0.999065	-1.61822	-738.187
441210	-0.999237	-1.43055	-738.659
441510	-0.999122	-1.57177	-739.127
441810	-0.999141	-1.53331	-739.593
442110	-0.99916	-1.50815	-740.058
442410	-0.999084	-1.60056	-740.523
442710	-0.99916	-1.43525	-740.987
443010	-0.999141	-1.7018	-741.448
443310	-0.999313	-1.55899	-741.91
443610	-0.999198	-1.47974	-742.37
443910	-0.999122	-1.3872	-742.83
444210	-0.999103	-1.51069	-743.289
444510	-0.999198	-1.56058	-743.749
444810	-0.99916	-1.49181	-744.207
445110	-0.999084	-1.6439	-744.665
445410	-0.99916	-1.50802	-745.122
445710	-0.999122	-1.5384	-745.578
446010	-0.999198	-1.49486	-746.036
446310	-0.999313	-1.57354	-746.492
446610	-0.999122	-1.61613	-746.948
446910	-0.999141	-1.60939	-747.404
447210	-0.999122	-1.5567	-747.859
447510	-0.999256	-1.36578	-748.314
447810	-0.999198	-1.46925	-748.769
448110	-0.999008	-1.5417	-749.223
448410	-0.999256	-1.43773	-749.677
448710	-0.999256	-1.54768	-750.13
449010	-0.999122	-1.47052	-750.582
449310	-0.999122	-1.40919	-751.034
449610	-0.999084	-1.57227	-751.486
449910	-0.999141	-1.50732	-751.938
450210	-0.999179	-1.50166	-752.388
450510	-0.999103	-1.48628	-752.837
450810	-0.999198	-1.41072	-753.285
451110	-0.999179	-1.42533	-753.731
451410	-0.999141	-1.44567	-754.178
451710	-0.999141	-1.3621	-754.623
452010	-0.999198	-1.39851	-755.069
452310	-0.999141	-1.49442	-755.514
452610	-0.999198	-1.40925	-755.959
452910	-0.999198	-1.49467	-756.402
453210	-0.999256	-1.59808	-756.846
453510	-0.999122	-1.44288	-757.289
453810	-0.999217	-1.35975	-757.732
454110	-0.999027	-1.50961	-758.175
454410	-0.999084	-1.44656	-758.618
454710	-0.999198	-1.5281	-759.061
455010	-0.999008	-1.49633	-759.504
455310	-0.999275	-1.31971	-759.946
455610	-0.999256	-1.50986	-760.387
455910	-0.999179	-1.49817	-760.829
456210	-0.999217	-1.49092	-761.275
456510	-0.998989	-1.58282	-761.717
456810	-0.999027	-1.46595	-762.162
457110	-0.999084	-1.44084	-762.607
457410	-0.999122	-1.46493	-763.051
457710	-0.999084	-1.45571	-763.495
458010	-0.99916	-1.45959	-763.938
458310	-0.999198	-1.30655	-764.381
458610	-0.999122	-1.44427	-764.823
458910	-0.999179	-1.51768	-765.265
459210	-0.999008	-1.6406	-765.706
459510	-0.999065	-1.36419	-766.147
459810	-0.999332	-1.53503	-766.587
460110	-0.999217	-1.41332	-767.027
460410	-0.999065	-1.53992	-767.466
460710	-0.99895	-1.4158	-767.905
461010	-0.999256	-1.48787	-768.343
461310	-0.999065	-1.4287	-768.782
461610	-0.999217	-1.43201	-769.22
461910	-0.999008	-1.29568	-769.657
462210	-0.999141	-1.58168	-770.09
462510	-0.999122	-1.38326	-770.527
462810	-0.999027	-1.54062	-770.964
463110	-0.999103	-1.4336	-771.401
463410	-0.999141	-1.43493	-771.834
463710	-0.999256	-1.49779	-772.27
464010	-0.99916	-1.34996	-772.705
464310	-0.999084	-1.4486	-773.139
464610	-0.999179	-1.44008	-773.572
464910	-0.999198	-1.46823	-774.004
465210	-0.999065	-1.43588	-774.436
465510	-0.999237	-1.45088	-774.867
465810	-0.999179	-1.38167	-775.299
466110	-0.999084	-1.39616	-775.729
466410	-0.99916	-1.40709	-776.16
466710	-0.999179	-1.38898	-776.59
467010	-0.99916	-1.37525	-777.021
467310	-0.999275	-1.4969	-777.453
467610	-0.999217	-1.44052	-777.886
467910	-0.999141	-1.46016	-778.318
468210	-0.999179	-1.37951	-778.75
468510	-0.999217	-1.43982	-779.182
468810	-0.999122	-1.37608	-779.614
469110	-0.999122	-1.49436	-780.046
469410	-0.999217	-1.45622	-780.478
469710	-0.999103	-1.35708	-780.909
470010	-0.999275	-1.45635	-781.341
470310	-0.999198	-1.40722	-781.772
470610	-0.999084	-1.40068	-782.202
470910	-0.999141	-1.47256	-782.632
471210	-0.999256	-1.36006	-783.062
471510	-0.999179	-1.40182	-783.492
471810	-0.999141	-1.41599	-783.92
472110	-0.999256	-1.50859	-784.347
472410	-0.999179	-1.42603	-784.773
472710	-0.999122	-1.39762	-785.199
473010	-0.999237	-1.33509	-785.624
473310	-0.999122	-1.42489	-786.048
473610	-0.999141	-1.45304	-786.471
473910	-0.999179	-1.26359	-786.894
474210	-0.999065	-1.37214	-787.317
474510	-0.999103	-1.45412	-787.74
474810	-0.999084	-1.37322	-788.162
475110	-0.999141	-1.3886	-788.583
475410	-0.999237	-1.34265	-789.004
475710	-0.999084	-1.4615	-789.425
476010	-0.999198	-1.53115	-789.846
476310	-0.999141	-1.48813	-790.266
476610	-0.999084	-1.26225	-790.686
476910	-0.999141	-1.39032	-791.105
477210	-0.999198	-1.46556	-791.524
477510	-0.99916	-1.36362	-791.945
477810	-0.999103	-1.38904	-792.365
478110	-0.99916	-1.3403	-792.785
478410	-0.999084	-1.56338	-793.206
478710	-0.999103	-1.54285	-793.627
479010	-0.999008	-1.34532	-794.048
479310	-0.999198	-1.32511	-794.464
479610	-0.999198	-1.35384	-794.879
479910	-0.998969	-1.43423	-795.295
480210	-0.999084	-1.39801	-795.711
480510	-0.999313	-1.45934	-796.127
480810	-0.999141	-1.51692	-796.544
481110	-0.99916	-1.4655	-796.96
481410	-0.999237	-1.5309	-797.376
481710	-0.999065	-1.28488	-797.792
482010	-0.999103	-1.37074	-798.209
482310	-0.999179	-1.38606	-798.626
482610	-0.999122	-1.29047	-799.042
482910	-0.999141	-1.48781	-799.457
483210	-0.99916	-1.39298	-799.873
483510	-0.999389	-1.43582	-800.289
483810	-0.999198	-1.43906	-800.705
484110	-0.999065	-1.46665	-801.122
484410	-0.999008	-1.36229	-801.539
484710	-0.999103	-1.45508	-801.956
485010	-0.999198	-1.45209	-802.373
485310	-0.999103	-1.3818	-802.79
485610	-0.999122	-1.38777	-803.206
485910	-0.999065	-1.38962	-803.622
486210	-0.999065	-1.39623	-804.038
486510	-0.999198	-1.3164	-804.454
486810	-0.999141	-1.32949	-804.869
487110	-0.999275	-1.26568	-805.284
487410	-0.999084	-1.42247	-805.699
487710	-0.999179	-1.43131	-806.113
488010	-0.999198	-1.42902	-806.526
488310	-0.999084	-1.48133	-806.938
488610	-0.999084	-1.28068	-807.351
488910	-0.999008	-1.41377	-807.762
489210	-0.999141	-1.38301	-808.173
489510	-0.999046	-1.34767	-808.584
489810	-0.999103	-1.5138	-808.995
490110	-0.999027	-1.32021	-809.406
490410	-0.999103	-1.26937	-809.817
490710	-0.999198	-1.48825	-810.227
491010	-0.999351	-1.33617	-810.637
491310	-0.99916	-1.25151	-811.047
491610	-0.999046	-1.19997	-811.456
491910	-0.999122	-1.40423	-811.864
492210	-0.999179	-1.34901	-812.271
492510	-0.99916	-1.19463	-812.678
492810	-0.999103	-1.35117	-813.084
493110	-0.999065	-1.29772	-813.49
493410	-0.999065	-1.37106	-813.896
493710	-0.999084	-1.40462	-814.301
494010	-0.999122	-1.29187	-814.705
494310	-0.999217	-1.40156	-815.109
494610	-0.999141	-1.21942	-815.511
494910	-0.99916	-1.37773	-815.913
495210	-0.99916	-1.33509	-816.314
495510	-0.99916	-1.31952	-816.714
495810	-0.999103	-1.31564	-817.113
496110	-0.999046	-1.2993	-817.514
496410	-0.999179	-1.31507	-817.916
496710	-0.999122	-1.3314	-818.318
497010	-0.999084	-1.24166	-818.718
497310	-0.999294	-1.30102	-819.118
497610	-0.999217	-1.29651	-819.516
497910	-0.999237	-1.28704	-819.914
498210	-0.999122	-1.44383	-820.311
498510	-0.999256	-1.3764	-820.708
498810	-0.999008	-1.32689	-821.104
499110	-0.999046	-1.34672	-821.5
499410	-0.999084	-1.32142	-821.897
499710	-0.999141	-1.32193	-822.294
500010	-0.999027	-1.34754	-822.689
500310	-0.999008	-1.20416	-823.084
500610	-0.999084	-1.40976	-823.479
500910	-0.999103	-1.47694	-823.872
501210	-0.999275	-1.31735	-824.265
501510	-0.999198	-1.39635	-824.657
501810	-0.999198	-1.24948	-825.049
502110	-0.999122	-1.22266	-825.44
502410	-0.999198	-1.30382	-825.831
502710	-0.999179	-1.34036	-826.221
503010	-0.99916	-1.23422	-826.611
503310	-0.999179	-1.37354	-826.999
503610	-0.999198	-1.18675	-827.388
503910	-0.999141	-1.34182	-827.776
504210	-0.999237	-1.34036	-828.163
504510	-0.999217	-1.30782	-828.549
504810	-0.999008	-1.19419	-828.935
505110	-0.999198	-1.26607	-829.32
505410	-0.99916	-1.43302	-829.704
505710	-0.999122	-1.30312	-830.086
506010	-0.999351	-1.23232	-830.466
506310	-0.999217	-1.26187	-830.846
506610	-0.999008	-1.30801	-831.225
506910	-0.999122	-1.2313	-831.604
507210	-0.999027	-1.21986	-831.983
507510	-0.999217	-1.25838	-832.361
507810	-0.999084	-1.21103	-832.74
508110	-0.999084	-1.29587	-833.118
508410	-0.999141	-1.29657	-833.496
508710	-0.99916	-1.34068	-833.874
509010	-0.999122	-1.27363	-834.252
509310	-0.999065	-1.30661	-834.629
509610	-0.999198	-1.25081	-835.007
509910	-0.99916	-1.16362	-835.386
510210	-0.999179	-1.21115	-835.764
510510	-0.999237	-1.16857	-836.141
510810	-0.999141	-1.32396	-836.517
511110	-0.999084	-1.217	-836.892
511410	-0.99895	-1.2831	-837.267
511710	-0.999217	-1.2646	-837.641
512010	-0.999103	-1.26867	-838.014
512310	-0.999198	-1.20696	-838.388
512610	-0.999179	-1.19355	-838.762
512910	-0.99916	-1.31024	-839.135
513210	-0.999008	-1.30623	-839.508
513510	-0.999103	-1.1694	-839.881
513810	-0.999141	-1.20277	-840.254
514110	-0.999141	-1.35352	-840.625
514410	-0.999084	-1.29181	-840.996
514710	-0.998931	-1.23944	-841.366
515010	-0.99916	-1.22819	-841.734
515310	-0.999027	-1.22234	-842.102
515610	-0.999179	-1.19202	-842.47
515910	-0.999103	-1.16749	-842.838
516210	-0.999141	-1.17283	-843.205
516510	-0.999122	-1.27007	-843.572
516810	-0.999256	-1.26893	-843.939
517110	-0.999198	-1.262	-844.304
517410	-0.999179	-1.26486	-844.67
517710	-0.99916	-1.11315	-845.035
518010	-0.999198	-1.31024	-845.401
518310	-0.999122	-1.1061	-845.766
518610	-0.999103	-1.1476	-846.131
518910	-0.999179	-1.21923	-846.496
519210	-0.999179	-1.23276	-846.861
519510	-0.999103	-1.05977	-847.227
519810	-0.999084	-1.31507	-847.592
520110	-0.999275	-1.34265	-847.958
520410	-0.999122	-1.21535	-848.324
520710	-0.999198	-1.19692	-848.69
521010	-0.999103	-1.13959	-849.057
521310	-0.999237	-1.25005	-849.424
521610	-0.99916	-1.24967	-849.79
521910	-0.99916	-1.25749	-850.156
522210	-0.999141	-1.24611	-850.522
522510	-0.999217	-1.18052	-850.888
522810	-0.999217	-1.17893	-851.253
523110	-0.999198	-1.22819	-851.619
523410	-0.999198	-1.18891	-851.984
523710	-0.999313	-1.32721	-852.35
524010	-0.999084	-1.21592	-852.715
524310	-0.999141	-1.34392	-853.08
524610	-0.999141	-1.31685	-853.445
524910	-0.999141	-1.14232	-853.809
525210	-0.999141	-1.19762	-854.174
525510	-0.999237	-1.14626	-854.539
525810	-0.999198	-1.22927	-854.904
526110	-0.999122	-1.21046	-855.269
526410	-0.999103	-1.27547	-855.634
526710	-0.999179	-1.35587	-856
527010	-0.999256	-1.37646	-856.366
527310	-0.999122	-1.18592	-856.732
527610	-0.999103	-1.25539	-857.097
527910	-0.999198	-1.21427	-857.463
528210	-0.99916	-1.25158	-857.829
528510	-0.999332	-1.29657	-858.195
528810	-0.999256	-1.22806	-858.561
529110	-0.999179	-1.19806	-858.927
529410	-0.999141	-1.23327	-859.294
529710	-0.998969	-1.23175	-859.66
530010	-0.999179	-1.17347	-860.026
530310	-0.999065	-1.17448	-860.392
530610	-0.999122	-1.17321	-860.758
530910	-0.999198	-1.17061	-861.123
531210	-0.999103	-1.22177	-861.488
531510	-0.999198	-1.18306	-861.853
531810	-0.999141	-1.22412	-862.219
532110	-0.999141	-1.17753	-862.583
532410	-0.998989	-1.27363	-862.948
532710	-0.999198	-1.30401	-863.313
533010	-0.999198	-1.15535	-863.678
533310	-0.999103	-1.20988	-864.042
533610	-0.998931	-1.18656	-864.407
533910	-0.999256	-1.18891	-864.771
534210	-0.999198	-1.11442	-865.135
534510	-0.999008	-1.29473	-865.5
534810	-0.999141	-1.12701	-865.864
535110	-0.999065	-1.27649	-866.228
535410	-0.999065	-1.16444	-866.592
535710	-0.999198	-1.16921	-866.956
536010	-0.999141	-1.16641	-867.32
536310	-0.999065	-1.28342	-867.684
536610	-0.999275	-1.15198	-868.048
536910	-0.999103	-1.07146	-868.411
537210	-0.999275	-1.23619	-868.775
537510	-0.999313	-1.28081	-869.138
537810	-0.999103	-1.31272	-869.501
538110	-0.999217	-1.26257	-869.864
538410	-0.999179	-1.15504	-870.227
538710	-0.999332	-1.22622	-870.59
539010	-0.99895	-1.07546	-870.952
539310	-0.999313	-1.24388	-871.315
539610	-0.999198	-1.31443	-871.676
539910	-0.999141	-1.21103	-872.038
540210	-0.999008	-1.12256	-872.399
540510	-0.999275	-1.20728	-872.76
540810	-0.99916	-1.32079	-873.12
541110	-0.999237	-1.18039	-873.481
541410	-0.999179	-1.21223	-873.841
541710	-0.999198	-1.37589	-874.201
542010	-0.999179	-1.29803	-874.561
542310	-0.999008	-1.30248	-874.922
542610	-0.999237	-1.22959	-875.285
542910	-0.999084	-1.33394	-875.648
543210	-0.999046	-1.20156	-876.01
543510	-0.999027	-1.13762	-876.372
543810	-0.99916	-1.26111	-876.733
544110	-0.99916	-1.15472	-877.095
544410	-0.999046	-1.34074	-877.457
544710	-0.999103	-1.15783	-877.819
545010	-0.999351	-1.16978	-878.181
545310	-0.999217	-1.14944	-878.542
545610	-0.999237	-1.23295	-878.904
545910	-0.999237	-1.11862	-879.265
546210	-0.999275	-1.31863	-879.626
546510	-0.999198	-1.23575	-879.986
546810	-0.999237	-1.04229	-880.346
547110	-0.999122	-1.25259	-880.706
547410	-0.999122	-1.31024	-881.065
547710	-0.999198	-1.10095	-881.424
548010	-0.999179	-1.22685	-881.784
548310	-0.999313	-1.26174	-882.143
548610	-0.999275	-1.10826	-882.504
548910	-0.999179	-1.18745	-882.864
549210	-0.999275	-1.19291	-883.224
549510	-0.999008	-1.19825	-883.584
549810	-0.999198	-1.08347	-883.944
550110	-0.999103	-1.18294	-884.305
550410	-0.999256	-1.17626	-884.665
550710	-0.999179	-1.22291	-885.026
551010	-0.999217	-1.20766	-885.388
551310	-0.999046	-1.15376	-885.749
551610	-0.999332	-1.21077	-886.11
551910	-0.999294	-1.27058	-886.471
552210	-0.999122	-1.17467	-886.832
552510	-0.999122	-1.35161	-887.193
552810	-0.999103	-1.19018	-887.554
553110	-0.999237	-1.24655	-887.913
553410	-0.99916	-1.14919	-888.272
553710	-0.999103	-1.23124	-888.631
554010	-0.99916	-1.09974	-888.99
554310	-0.999198	-1.21573	-889.349
554610	-0.999237	-1.25583	-889.708
554910	-0.999256	-1.10286	-890.067
555210	-0.999256	-1.17772	-890.426
555510	-0.999103	-1.33439	-890.785
555810	-0.999198	-1.2027	-891.143
556110	-0.999256	-1.13699	-891.501
556410	-0.999122	-1.06288	-891.858
556710	-0.999122	-1.09949	-892.216
557010	-0.999256	-1.1741	-892.575
557310	-0.999103	-1.0789	-892.933
557610	-0.999179	-1.22488	-893.292
557910	-0.999179	-1.25221	-893.65
558210	-0.999351	-1.09885	-894.008
558510	-0.999084	-1.20188	-894.365
558810	-0.999084	-1.33401	-894.723
559110	-0.999198	-1.22259	-895.08
559410	-0.999179	-1.12402	-895.433
559710	-0.999179	-1.16501	-895.785
560010	-0.999256	-1.20359	-896.139
560310	-0.999065	-1.31265	-896.493
560610	-0.999122	-1.21007	-896.847
560910	-0.999046	-1.22673	-897.202
561210	-0.999179	-1.21751	-897.556
561510	-0.999103	-1.12675	-897.908
561810	-0.999122	-1.14862	-898.26
562110	-0.999008	-1.32663	-898.611
562410	-0.99916	-1.29435	-898.962
562710	-0.99916	-1.19152	-899.314
563010	-0.999008	-1.25266	-899.665
563310	-0.999237	-1.21039	-900.015
563610	-0.999065	-1.22069	-900.365
563910	-0.99916	-1.07375	-900.716
564210	-0.999256	-1.2259	-901.066
564510	-0.999237	-1.0379	-901.416
564810	-0.999065	-1.21401	-901.766
565110	-0.999008	-1.16533	-902.116
565410	-0.999046	-1.12631	-902.467
565710	-0.999237	-1.2327	-902.821
566010	-0.99916	-1.19768	-903.176
566310	-0.99916	-1.1858	-903.53
566610	-0.999275	-1.22272	-903.884
566911	-0.999217	-1.17054	-904.238
567211	-0.999141	-1.08926	-904.592
567511	-0.99916	-1.20582	-904.947
567811	-0.999198	-1.13381	-905.301
568111	-0.999141	-1.05004	-905.656
568411	-0.999122	-1.20524	-906.01
568711	-0.999198	-1.31869	-906.366
569011	-0.99916	-1.25164	-906.721
569311	-0.999275	-1.2552	-907.078
569611	-0.999141	-1.25787	-907.434
569911	-0.999179	-1.18465	-907.79
570211	-0.999046	-1.1361	-908.147
570511	-0.999122	-1.16463	-908.503
570811	-0.999198	-1.22965	-908.86
571111	-0.999103	-1.11855	-909.217
571411	-0.999141	-1.01343	-909.575
571711	-0.999027	-1.2137	-909.932
572011	-0.999217	-1.28259	-910.289
572311	-0.999198	-1.05322	-910.647
572611	-0.999141	-1.29149	-911.006
572911	-0.999256	-1.11913	-911.366
573211	-0.999179	-1.12631	-911.726
573511	-0.999179	-1.18243	-912.088
573811	-0.99916	-1.12605	-912.45
574111	-0.999217	-1.18827	-912.812
574411	-0.999217	-1.0278	-913.173
574711	-0.999237	-1.24312	-913.534
575011	-0.999256	-1.09726	-913.895
575311	-0.999065	-1.19209	-914.255
575611	-0.999122	-1.34805	-914.614
575911	-0.999237	-1.23721	-914.971
576211	-0.999141	-1.10133	-915.329
576511	-0.999198	-1.17467	-915.685
576811	-0.999179	-1.12129	-916.042
577111	-0.999122	-1.14525	-916.398
577411	-0.999122	-1.24325	-916.755
577711	-0.999198	-1.15809	-917.112
578011	-0.999256	-1.1272	-917.468
578311	-0.999103	-1.02665	-917.815
578611	-0.999198	-1.06707	-918.153
578911	-0.999217	-1.25882	-918.491
579211	-0.99916	-1.09224	-918.829
579511	-0.999256	-1.05125	-919.167
579811	-0.999198	-1.119	-919.504
580111	-0.999141	-1.12853	-919.841
580411	-0.999179	-1.12644	-920.177
580711	-0.999179	-1.05049	-920.51
581011	-0.99916	-1.0646	-920.842
581311	-0.999103	-1.14366	-921.174
581611	-0.999179	-0.968501	-921.504
581911	-0.998989	-1.09072	-921.833
582211	-0.99916	-1.12434	-922.161
582511	-0.999122	-1.13222	-922.489
582811	-0.999198	-1.04134	-922.816
583111	-0.999179	-1.18548	-923.141
583411	-0.999122	-1.1033	-923.465
583711	-0.999065	-0.96615	-923.787
584011	-0.999008	-1.06943	-924.108
584311	-0.999198	-1.03155	-924.428
584611	-0.999179	-1.10184	-924.747
584911	-0.999217	-1.07279	-925.066
585211	-0.999237	-1.04083	-925.384
585511	-0.999198	-0.995893	-925.7
585811	-0.999198	-1.01375	-926.015
586111	-0.999122	-1.04095	-926.33
586411	-0.999351	-1.05271	-926.644
586711	-0.99916	-1.03066	-926.957
587011	-0.999217	-0.988076	-927.269
587311	-0.999103	-0.948863	-927.576
587611	-0.999294	-1.10063	-927.879
587911	-0.999122	-0.943333	-928.179
588211	-0.999141	-0.996847	-928.477
588511	-0.999179	-0.993097	-928.775
588811	-0.999179	-1.00009	-929.072
589111	-0.999065	-0.980132	-929.368
589411	-0.99916	-0.952549	-929.664
589711	-0.999103	-1.07464	-929.956
590011	-0.999217	-0.987631	-930.246
590311	-0.999046	-1.0018	-930.537
590611	-0.99916	-0.859632	-930.827
590911	-0.999256	-0.918992	-931.116
591211	-0.999256	-0.835798	-931.405
591511	-0.999122	-1.06612	-931.694
591811	-0.999122	-1.08303	-931.982
592111	-0.999065	-0.998309	-932.269
592411	-0.999179	-0.931957	-932.555
592711	-0.999179	-0.926682	-932.84
593011	-0.999198	-0.929923	-933.125
593311	-0.999141	-1.02824	-933.411
593611	-0.999141	-1.01928	-933.696
593911	-0.999294	-0.937042	-933.98
594211	-0.999065	-0.845649	-934.264
594511	-0.999179	-0.960938	-934.546
594811	-0.999103	-0.916895	-934.828
595111	-0.999122	-0.962781	-935.109
595411	-0.99916	-0.879334	-935.39
595711	-0.999103	-0.928398	-935.672
596011	-0.999084	-0.816414	-935.953
596311	-0.999141	-0.927445	-936.233
596611	-0.999179	-0.941427	-936.513
596911	-0.999198	-0.925538	-936.794
597211	-0.999122	-0.974666	-937.074
597511	-0.999217	-0.803131	-937.353
597811	-0.999198	-0.858805	-937.63
598111	-0.999027	-0.966722	-937.907
598411	-0.999103	-0.943461	-938.184
598711	-0.99916	-0.810059	-938.461
599011	-0.999065	-0.913336	-938.739
599311	-0.999046	-0.856645	-939.017
599611	-0.999141	-0.935516	-939.295
599911	-0.999179	-0.834019	-939.573
600211	-0.999103	-0.847429	-939.851
600511	-0.999046	-0.789785	-940.129
600811	-0.999084	-0.928716	-940.407
601111	-0.999122	-0.886833	-940.683
601411	-0.999141	-0.870944	-940.958
601711	-0.999141	-0.793661	-941.233
602011	-0.99916	-0.922487	-941.507
602311	-0.99916	-0.950388	-941.78
602611	-0.999217	-0.921661	-942.052
602911	-0.999103	-0.887151	-942.325
603211	-0.999103	-0.912128	-942.598
603511	-0.999084	-0.870372	-942.87
603811	-0.999046	-0.934817	-943.142
604111	-0.999141	-0.789912	-943.413
604411	-0.999103	-0.961828	-943.685
604711	-0.999027	-0.991254	-943.957
605011	-0.999122	-0.88677	-944.227
605311	-0.999065	-0.915623	-944.497
605611	-0.999046	-0.956108	-944.767
605911	-0.999122	-0.876982	-945.037
606211	-0.999084	-0.972569	-945.307
606511	-0.999103	-1.02634	-945.576
606811	-0.999103	-0.942761	-945.845
607111	-0.999217	-0.821499	-946.113
607411	-0.999027	-0.871771	-946.381
607711	-0.999294	-0.979941	-946.649
608011	-0.999103	-0.781078	-946.916
608311	-0.999237	-0.940537	-947.183
608611	-0.999122	-0.961383	-947.448
608911	-0.999122	-0.854865	-947.714
609211	-0.999141	-0.816287	-947.978
609511	-0.999179	-0.905455	-948.242
609811	-0.999237	-0.92503	-948.506
610111	-0.999237	-0.790865	-948.769
610411	-0.999046	-0.931258	-949.032
610711	-0.999122	-0.871008	-949.294
611011	-0.99916	-0.90501	-949.556
611311	-0.999198	-0.855564	-949.818
611611	-0.999256	-0.95185	-950.08
611911	-0.999141	-0.870055	-950.341
612211	-0.999237	-0.887786	-950.603
612511	-0.999179	-0.899608	-950.864
612811	-0.999198	-0.760359	-951.125
613111	-0.999103	-0.889502	-951.386
613411	-0.999084	-0.870245	-951.646
613711	-0.998874	-0.804339	-951.906
614011	-0.99916	-0.897129	-952.166
614311	-0.999237	-0.970789	-952.427
614611	-0.999141	-0.976827	-952.687
614911	-0.999256	-0.746059	-952.947
615211	-0.999198	-0.918801	-953.207
615511	-0.999179	-0.981276	-953.467
615811	-0.99916	-0.794805	-953.727
616111	-0.999122	-0.955409	-953.987
616411	-0.999313	-0.822452	-954.246
616711	-0.999217	-0.984199	-954.505
617011	-0.999217	-0.826901	-954.764
617311	-0.999122	-0.966722	-955.023
617611	-0.999198	-0.874186	-955.281
617911	-0.999065	-0.971933	-955.54
618211	-0.999179	-0.742818	-955.798
618511	-0.999179	-0.799381	-956.056
618811	-0.999179	-0.920009	-956.313
619111	-0.999237	-0.841645	-956.569
619411	-0.999313	-0.81241	-956.825
619711	-0.998989	-0.853657	-957.081
620011	-0.99916	-0.851497	-957.336
620311	-0.999275	-0.935008	-957.591
620611	-0.999122	-0.958523	-957.845
620911	-0.99916	-0.912573	-958.098
621211	-0.999237	-0.901641	-958.352
621511	-0.999141	-0.863953	-958.605
621811	-0.999198	-0.799699	-958.858
622111	-0.998989	-0.950896	-959.11
622411	-0.999237	-0.748919	-959.363
622711	-0.999084	-0.855691	-959.615
623011	-0.999294	-0.902531	-959.867
623311	-0.999237	-0.901641	-960.119
623611	-0.999122	-0.892108	-960.371
623911	-0.999103	-0.815334	-960.623
624211	-0.999084	-0.901451	-960.874
624511	-0.999141	-0.805864	-961.125
624811	-0.999103	-0.852259	-961.376
625111	-0.99916	-0.848192	-961.626
625411	-0.999313	-0.851052	-961.875
625711	-0.999198	-0.822706	-962.125
626011	-0.999256	-0.870182	-962.374
626311	-0.999141	-0.887914	-962.623
626611	-0.999103	-0.83243	-962.872
626911	-0.999065	-0.831985	-963.121
627211	-0.999103	-0.777455	-963.372
627511	-0.999065	-0.914734	-963.623
627811	-0.999217	-0.893951	-963.875
628111	-0.99916	-0.780569	-964.126
628411	-0.999084	-0.902404	-964.378
628711	-0.999084	-0.808343	-964.632
629011	-0.999313	-0.980449	-964.892
629311	-0.999294	-0.776692	-965.154
629611	-0.999256	-0.858297	-965.417
629911	-0.999065	-0.878889	-965.681
630211	-0.999122	-0.84673	-965.945
630511	-0.998989	-0.888613	-966.209
630811	-0.999103	-0.761185	-966.475
631111	-0.999122	-0.88391	-966.74
631411	-0.999103	-0.992144	-967.007
631711	-0.999065	-0.91753	-967.274
632011	-0.999065	-0.899226	-967.541
632311	-0.999122	-0.990936	-967.809
632611	-0.99916	-1.04172	-968.078
[truncated: 3,882 more rows]
