# Supplementary material for: Propionate Production by Bioelectrochemically-Assisted Lactate Fermentation and Simultaneous CO2 Recycling
Source: Front Microbiol. 2020 Dec 15;11:599438. doi: 10.3389/fmicb.2020.599438 (PMC7769879; doi:10.3389/fmicb.2020.599438)
Supplement: Supplementary file 12 [file Data_Sheet_7.XLS]

## Sheet: Foglio1
time (s)	E (V)	I (mA)	Q (C)
31320.9	-1.19952	-7.49169	-26.532
31620.9	-1.19914	-7.19257	-28.7277
31920.9	-1.199	-6.94881	-30.8272
32220.9	-1.19916	-6.47404	-32.8408
32520.9	-1.19898	-6.3353	-34.7477
32820.9	-1.19914	-6.07627	-36.5938
33120.9	-1.19732	-5.3501	-38.4545
33420.9	-1.20013	-6.2341	-40.2687
33720.9	-1.19902	-5.8707	-42.0264
34020.9	-1.19908	-5.76887	-43.767
34320.9	-1.19902	-5.65177	-45.4869
34620.9	-1.19904	-5.64795	-47.1481
34920.9	-1.19908	-5.64795	-48.8581
35220.9	-1.19908	-5.49202	-50.5315
35520.9	-1.19906	-5.6454	-52.2062
35820.9	-1.19906	-5.49457	-53.8654
36120.9	-1.1991	-5.56012	-55.5147
36420.9	-1.19908	-5.65813	-57.2011
36720.9	-1.199	-5.58303	-58.8723
37020.9	-1.1991	-5.60595	-60.5563
37320.9	-1.19908	-5.65432	-62.2635
37620.9	-1.19908	-5.78287	-63.9714
37920.9	-1.19908	-5.90507	-65.7244
38220.9	-1.19906	-6.04763	-67.5108
38520.9	-1.19979	-6.10109	-69.2947
38820.9	-1.19906	-6.13673	-71.1104
39120.9	-1.19912	-6.15264	-72.9586
39420.9	-1.199	-6.3913	-74.8369
39720.9	-1.19837	-6.02281	-76.7382
40020.9	-1.19944	-6.48868	-78.6381
40320.9	-1.19902	-6.46704	-80.5689
40620.9	-1.19914	-6.44603	-82.5107
40920.9	-1.19902	-6.51795	-84.4507
41220.9	-1.19906	-6.54341	-86.4098
41520.9	-1.19908	-6.5084	-88.3584
41820.9	-1.19902	-6.62169	-90.3337
42120.9	-1.19919	-6.73943	-92.34
42420.9	-1.19917	-6.85462	-94.3887
42720.9	-1.1991	-6.8438	-96.4486
43020.9	-1.19908	-6.91636	-98.51
43320.9	-1.19902	-7.01819	-100.61
43620.9	-1.19898	-7.11111	-102.726
43920.9	-1.1991	-7.05637	-104.843
44220.9	-1.19912	-6.99718	-106.962
44520.9	-1.19914	-7.10029	-109.086
44820.9	-1.19904	-7.34022	-111.268
45120.9	-1.19904	-7.25176	-113.443
45420.9	-1.1979	-6.76616	-115.626
45720.9	-1.19906	-7.50633	-117.81
46020.9	-1.19908	-7.41023	-120.034
46320.9	-1.1991	-7.42932	-122.273
46620.9	-1.19912	-7.49169	-124.513
46920.9	-1.19906	-7.60561	-126.763
47220.9	-1.20032	-8.17967	-129.033
47520.9	-1.19906	-7.62216	-131.32
47820.9	-1.19912	-7.75072	-133.624
48120.9	-1.19891	-7.60752	-135.921
48420.9	-1.1991	-7.47132	-138.184
48720.9	-1.19912	-7.39495	-140.409
49020.9	-1.1991	-7.34977	-142.607
49320.9	-1.19916	-7.39623	-144.805
49620.9	-1.1991	-7.52924	-147.039
49920.9	-1.19923	-7.36822	-149.26
50220.9	-1.19906	-7.50505	-151.502
50520.9	-1.1991	-7.41595	-153.741
50820.9	-1.19908	-7.5286	-155.975
51120.9	-1.19912	-7.47196	-158.237
51420.9	-1.19916	-7.66607	-160.509
51720.9	-1.1991	-7.67307	-162.801
52020.9	-1.19908	-7.50124	-165.08
52320.9	-1.19908	-7.67625	-167.348
52620.9	-1.1991	-7.64825	-169.644
52920.9	-1.19902	-7.64189	-171.938
53220.9	-1.1991	-7.84618	-174.255
53520.9	-1.19906	-7.88182	-176.612
53820.9	-1.1991	-8.02438	-178.974
54120.9	-1.19891	-7.88309	-181.371
54420.9	-1.199	-8.03647	-183.759
54720.9	-1.19906	-8.07784	-186.169
55020.9	-1.19917	-8.10394	-188.591
55320.9	-1.19914	-8.04602	-191.028
55620.9	-1.2017	-8.56598	-193.426
55920.9	-1.19904	-8.0963	-195.845
56220.9	-1.19914	-8.07912	-198.264
56520.9	-1.19803	-7.3504	-200.664
56610	-1.22272	-17.6434	-201.375
56610	-1.19843	-7.61198	-201.375
56910	-1.19902	-8.07148	-203.765
57210	-1.19788	-7.55088	-206.18
57510	-1.19906	-7.95437	-208.574
57810	-1.19904	-8.02502	-210.95
58110	-1.19906	-8.00911	-213.348
58410	-1.19908	-8.06766	-215.763
58710	-1.19914	-8.03838	-218.181
59010	-1.19914	-8.0683	-220.592
59310	-1.19914	-7.86527	-222.98
59610	-1.19906	-7.90855	-225.35
59910	-1.19906	-7.99065	-227.719
60210	-1.19908	-7.86018	-230.086
60510	-1.1991	-7.9181	-232.445
60810	-1.19912	-7.80418	-234.806
61110	-1.19902	-7.81881	-237.134
61410	-1.1991	-7.85446	-239.477
61710	-1.19914	-7.9111	-241.83
62010	-1.19904	-7.81691	-244.195
62310	-1.19917	-7.79781	-246.537
62610	-1.19904	-7.75199	-248.874
62910	-1.19916	-7.64889	-251.177
63210	-1.19904	-7.82136	-253.502
63510	-1.19902	-7.71189	-255.814
63810	-1.1991	-7.65589	-258.115
64110	-1.1991	-7.6107	-260.403
64410	-1.19914	-7.85	-262.726
64710	-1.19906	-7.78317	-265.055
65010	-1.19912	-7.69471	-267.383
65310	-1.19898	-7.61834	-269.661
65610	-1.19908	-7.57188	-271.93
65910	-1.19906	-7.66098	-274.203
66210	-1.1991	-7.5356	-276.497
66510	-1.19904	-7.52351	-278.756
66810	-1.19912	-7.50951	-281.011
67110	-1.19916	-7.51842	-283.274
67410	-1.19914	-7.66098	-285.553
67710	-1.19896	-7.48787	-287.827
68010	-1.19919	-7.4656	-290.078
68179	-1.22604	-17.5963	-291.347
68179	-1.20042	-7.51906	-291.347
68479	-1.19916	-7.43568	-293.587
68779	-1.19912	-7.47642	-295.812
69043.2	-1.2255	-18.1233	-297.801
69043.2	-1.20026	-7.51587	-297.801
69343.2	-1.1991	-7.48533	-300.049
69643.2	-1.19904	-7.5426	-302.295
69943.2	-1.19904	-7.48914	-304.553
70243.2	-1.19912	-7.48469	-306.801
70543.2	-1.1991	-7.43632	-309.021
70843.2	-1.19908	-7.31794	-311.223
71143.2	-1.19921	-7.32367	-313.406
71443.2	-1.19906	-7.34658	-315.609
71743.2	-1.19908	-7.2944	-317.799
72043.2	-1.19904	-7.24348	-319.961
72343.2	-1.1991	-7.24603	-322.123
72498	-1.22384	-17.5562	-323.254
72498	-1.20061	-7.49678	-323.254
72498.1	-1.22631	-17.9196	-323.254
72498.1	-1.20019	-7.30076	-323.254
72798.1	-1.19912	-7.28167	-325.44
73098.1	-1.19916	-7.17029	-327.606
73398.1	-1.199	-7.13338	-329.748
73698.1	-1.1991	-7.08183	-331.881
73998.1	-1.19912	-7.08756	-333.998
74298.1	-1.19906	-7.14483	-336.128
74515.1	-1.2239	-17.3958	-337.683
74515.1	-1.1999	-7.17093	-337.683
74584	-1.22423	-17.5142	-338.178
74584	-1.20068	-7.41277	-338.178
74884	-1.19914	-7.09201	-340.319
75184	-1.19906	-7.08501	-342.445
75484	-1.19914	-7.01946	-344.574
75784	-1.1991	-7.04682	-346.689
76084	-1.19916	-7.00227	-348.789
76384	-1.19904	-7.11429	-350.918
76684	-1.199	-6.94563	-353.046
76984	-1.199	-7.01946	-355.156
77119.5	-1.22358	-17.0961	-356.106
77119.6	-1.19969	-6.91508	-356.106
77419.6	-1.19916	-7.06337	-358.208
77719.6	-1.19912	-7.06083	-360.324
78019.6	-1.19902	-7.05955	-362.445
78319.6	-1.19917	-6.96982	-364.556
78619.6	-1.19912	-6.97745	-366.652
78919.6	-1.19908	-6.9329	-368.743
79162.8	-1.22579	-17.9743	-370.435
79162.8	-1.20225	-7.5687	-370.435
79217.5	-1.22761	-18.5038	-370.813
79217.5	-1.20217	-7.45732	-370.813
79431.7	-1.22843	-18.9169	-372.288
79431.7	-1.20128	-7.17857	-372.288
79440.7	-1.22617	-17.6192	-372.35
79440.7	-1.20183	-7.39177	-372.35
79480.7	-1.22585	-17.693	-372.627
79480.7	-1.20212	-7.49105	-372.627
79681.9	-1.22552	-17.6969	-374.021
79681.9	-1.20049	-7.05383	-374.021
79981.9	-1.19904	-6.90999	-376.095
80281.9	-1.19908	-6.92208	-378.169
80581.9	-1.1991	-6.89472	-380.243
80633.8	-1.22636	-18.0424	-380.6
80633.8	-1.20269	-7.62343	-380.6
80933.8	-1.19914	-6.8699	-382.659
81099.6	-1.22518	-17.6625	-383.802
81099.6	-1.20068	-7.14102	-383.802
81399.6	-1.19908	-6.98827	-385.897
81699.6	-1.19908	-6.96854	-387.98
81945.7	-1.22518	-17.532	-389.707
81945.7	-1.20026	-7.00355	-389.707
82245.7	-1.19906	-6.9189	-391.791
82545.7	-1.19908	-6.93736	-393.868
82555.5	-1.22549	-17.4639	-393.936
82555.5	-1.20148	-7.42041	-393.936
82557.3	-1.22676	-17.947	-393.948
82557.3	-1.20187	-7.47642	-393.948
82857.3	-1.199	-6.99782	-396.04
83086.4	-1.22432	-17.0152	-397.638
83086.4	-1.19975	-6.71015	-397.638
83386.4	-1.19904	-6.87053	-399.704
83479.4	-1.22501	-17.0184	-400.342
83479.4	-1.2003	-6.81007	-400.342
83703.6	-1.22613	-18.0119	-401.895
83703.6	-1.20177	-7.48596	-401.895
83716.4	-1.22678	-18.0049	-401.984
83716.4	-1.19715	-5.71605	-401.984
83720.1	-1.2177	-16.0969	-402.01
83720.1	-1.19692	-6.01899	-402.01
83720.5	-1.22188	-16.1739	-402.012
83720.8	-1.19656	-5.6995	-402.015
83812.1	-1.22306	-16.4004	-402.65
83812.1	-1.19772	-6.17746	-402.65
83820.2	-1.22455	-17.0369	-402.707
83820.2	-1.20003	-6.98764	-402.707
84004.8	-1.22512	-17.4436	-403.996
84004.8	-1.20066	-7.04873	-403.996
84122.8	-1.22971	-19.4146	-404.819
84122.8	-1.20215	-7.62343	-404.819
84422.8	-1.19904	-7.00164	-406.915
84430.9	-1.22497	-17.6962	-406.972
84430.9	-1.20126	-7.50696	-406.972
84435.4	-1.22711	-18.5961	-407.003
84435.4	-1.20238	-7.69217	-407.003
84735.4	-1.19912	-6.90808	-409.102
85035.4	-1.19902	-7.0341	-411.199
85335.4	-1.19908	-7.00609	-413.309
85344.2	-1.2256	-17.2978	-413.371
85344.2	-1.20032	-7.04237	-413.371
85531	-1.22331	-17.0592	-414.68
85531	-1.19497	-4.97588	-414.68
85563.3	-1.22654	-17.793	-414.905
85563.3	-1.20129	-7.27149	-414.905
85612.3	-1.22621	-17.7433	-415.248
85612.3	-1.20045	-7.03537	-415.248
85747.2	-1.22195	-17.1769	-416.191
85747.2	-1.1957	-5.19354	-416.191
85990.5	-1.22188	-17.6994	-417.883
85990.5	-1.20045	-6.96791	-417.883
86008.4	-1.22514	-17.0681	-418.007
86008.4	-1.20017	-6.86544	-418.007
86082.5	-1.22602	-17.6733	-418.522
86082.5	-1.19942	-6.44349	-418.522
86382.5	-1.19902	-7.02519	-420.617
86417.1	-1.22602	-17.1527	-420.86
86417.1	-1.19992	-6.91572	-420.86
86593.6	-1.22537	-17.7007	-422.098
86593.6	-1.20112	-7.37777	-422.098
86893.6	-1.19914	-6.99909	-424.196
87126.1	-1.2272	-18.3276	-425.811
87126.1	-1.20242	-7.6107	-425.811
87426.1	-1.19908	-6.89917	-427.887
87726.1	-1.1991	-6.88517	-429.953
88026.1	-1.1991	-6.9329	-432.021
88326.1	-1.1991	-6.94818	-434.092
88481.4	-1.22573	-17.4098	-435.163
88481.4	-1.2	-6.63505	-435.163
88585.3	-1.22426	-17.4079	-435.88
88585.3	-1.20074	-7.17284	-435.88
88885.3	-1.19906	-6.91381	-437.954
89185.3	-1.19902	-6.85399	-440.002
89406.3	-1.22566	-17.8591	-441.52
89406.3	-1.20185	-7.49105	-441.52
89706.3	-1.19908	-6.90363	-443.587
90006.3	-1.1991	-6.95772	-445.67
90306.3	-1.199	-6.95709	-447.753
90606.3	-1.19906	-6.90745	-449.839
90906.3	-1.19902	-6.87944	-451.899
91206.3	-1.19912	-6.95772	-453.968
91506.3	-1.19914	-6.95581	-456.052
91762.6	-1.22718	-17.9005	-457.84
91762.6	-1.19368	-4.20834	-457.84
91762.6	-1.22117	-15.1842	-457.84
91762.6	-1.19415	-4.37763	-457.84
91762.6	-1.22508	-16.9166	-457.84
91762.6	-1.19623	-5.55821	-457.84
91762.9	-1.22726	-18.2766	-457.842
91762.9	-1.20248	-7.58524	-457.842
91763	-1.2251	-17.8623	-457.843
91763	-1.20223	-7.70426	-457.843
92063	-1.19912	-6.87626	-459.919
92363	-1.1991	-6.86226	-461.984
92663	-1.19917	-6.92972	-464.049
92963	-1.1991	-6.91254	-466.127
93263	-1.19906	-7.01373	-468.219
93563	-1.1991	-6.95454	-470.318
93863	-1.19906	-6.92527	-472.395
94163	-1.19917	-6.96154	-474.488
94307	-1.22333	-17.0101	-475.487
94307	-1.20019	-6.57968	-475.487
94607	-1.19908	-7.001	-477.575
94907	-1.1991	-6.96791	-479.673
94932.4	-1.22381	-17.5225	-479.849
94932.4	-1.2007	-6.98382	-479.849
94933.2	-1.22453	-17.5371	-479.855
94933.2	-1.20082	-7.01946	-479.855
95233.2	-1.19914	-6.96536	-481.95
95533.2	-1.19914	-6.94436	-484.036
95833.2	-1.19912	-6.945	-486.122
96133.2	-1.19912	-6.96473	-488.217
96141.7	-1.22669	-18.1856	-488.276
96141.7	-1.20311	-8.13703	-488.276
96209.3	-1.23129	-18.8953	-488.748
96209.3	-1.20282	-7.77108	-488.748
96227	-1.2289	-18.9774	-488.872
96227	-1.20183	-7.42741	-488.872
96232.2	-1.22757	-17.56	-488.908
96232.2	-1.2016	-7.42805	-488.908
96278.7	-1.22675	-18.0914	-489.233
96278.7	-1.20103	-7.19002	-489.233
96298.5	-1.22444	-17.3793	-489.372
96298.5	-1.20103	-7.18493	-489.372
96300.2	-1.22772	-17.6555	-489.384
96300.2	-1.20154	-7.40323	-489.384
96600.2	-1.19916	-6.96091	-491.469
96900.2	-1.19904	-6.82471	-493.545
97200.2	-1.19912	-6.94181	-495.623
97500.2	-1.19906	-6.93227	-497.711
97700.5	-1.22432	-18.7005	-499.101
97700.5	-1.20208	-7.42295	-499.101
97760.8	-1.22283	-18.1035	-499.52
97760.8	-1.20273	-7.72144	-499.52
97761.2	-1.22845	-18.7266	-499.523
97761.2	-1.20546	-8.51252	-499.523
97832.2	-1.22982	-19.3108	-500.015
97832.2	-1.20212	-7.55215	-500.015
97833.1	-1.22214	-17.9883	-500.021
97833.1	-1.20326	-7.93465	-500.021
97859.8	-1.23161	-19.3675	-500.206
97859.8	-1.20271	-7.74244	-500.206
98159.8	-1.19898	-6.98064	-502.298
98455	-1.22657	-17.821	-504.35
98455	-1.20196	-7.54706	-504.35
98457.5	-1.22415	-18.7431	-504.368
98457.5	-1.20089	-7.01309	-504.368
98479.4	-1.22598	-17.0922	-504.521
98479.4	-1.19998	-6.79034	-504.521
98494.4	-1.22619	-17.007	-504.625
98494.4	-1.19958	-6.74961	-504.625
98505.7	-1.2295	-19.1778	-504.703
98505.7	-1.20307	-7.80227	-504.703
98609.5	-1.23616	-21.0101	-505.427
98609.5	-1.21103	-10.768	-505.427
98909.5	-1.19912	-6.95263	-507.53
99209.5	-1.1991	-7.02582	-509.623
99509.5	-1.1991	-6.98573	-511.727
99809.5	-1.19906	-7.03855	-513.828
100110	-1.19908	-7.07483	-515.946
100192	-1.22633	-17.5874	-516.525
100192	-1.20021	-6.82662	-516.525
100216	-1.23039	-18.8743	-516.699
100216	-1.20486	-8.71236	-516.699
100217	-1.22864	-19.0365	-516.706
100217	-1.205	-8.53862	-516.706
100240	-1.22959	-19.4101	-516.864
100240	-1.20286	-7.7609	-516.864
100260	-1.22724	-17.9807	-517.002
100260	-1.20234	-7.58524	-517.002
100260	-1.22682	-18.5789	-517.004
100260	-1.1982	-5.96426	-517.004
100260	-1.22426	-17.1298	-517.004
100260	-1.1995	-6.82216	-517.004
100261	-1.22581	-17.6001	-517.012
100261	-1.20175	-7.4325	-517.012
100266	-1.22659	-17.5613	-517.05
100266	-1.20026	-6.90745	-517.05
100266	-1.22182	-17.0012	-517.05
100266	-1.19969	-6.91827	-517.05
100267	-1.2286	-18.6451	-517.054
100267	-1.20181	-7.46814	-517.054
100270	-1.22745	-18.4892	-517.071
100270	-1.20385	-8.37633	-517.071
100288	-1.23627	-22.4936	-517.202
100288	-1.21139	-10.9787	-517.202
100588	-1.19908	-7.13083	-519.317
100592	-1.2277	-19.0238	-519.345
100592	-1.20114	-7.27276	-519.345
100601	-1.22951	-19.2281	-519.411
100601	-1.20273	-7.95437	-519.411
100603	-1.22587	-18.1468	-519.422
100603	-1.20261	-7.84873	-519.422
100746	-1.23392	-20.2999	-520.445
100746	-1.20431	-8.27641	-520.445
100747	-1.22848	-18.3129	-520.457
100747	-1.20313	-8.10139	-520.457
100748	-1.22871	-18.8685	-520.459
100748	-1.20057	-7.11365	-520.459
100748	-1.22715	-18.5198	-520.459
100748	-1.20307	-8.0422	-520.459
100869	-1.22703	-18.789	-521.324
100869	-1.20506	-8.62135	-521.324
100889	-1.22965	-19.2548	-521.465
100889	-1.20273	-7.8971	-521.465
100960	-1.22812	-18.8125	-521.97
100960	-1.20233	-7.62852	-521.97
100977	-1.23106	-20.2241	-522.086
100977	-1.20901	-10.0762	-522.086
100979	-1.2341	-20.2738	-522.098
100979	-1.20922	-10.1055	-522.098
100980	-1.23475	-21.3162	-522.11
100980	-1.21078	-10.5682	-522.11
101280	-1.19895	-6.98891	-524.218
101303	-1.22461	-17.448	-524.377
101303	-1.20034	-6.6726	-524.377
101314	-1.2314	-20.4641	-524.452
101314	-1.20389	-8.16058	-524.452
101315	-1.22787	-19.2408	-524.462
101315	-1.20372	-8.0072	-524.462
101329	-1.234	-19.8563	-524.558
101329	-1.20309	-7.81563	-524.558
101357	-1.22402	-18.5618	-524.752
101357	-1.20059	-7.02582	-524.752
101371	-1.23077	-19.8843	-524.85
101371	-1.20796	-9.70138	-524.85
101430	-1.23194	-20.0968	-525.267
101430	-1.20439	-8.40115	-525.267
101452	-1.2243	-18.9907	-525.421
101452	-1.20376	-8.14339	-525.421
101464	-1.22297	-18.353	-525.501
101464	-1.20026	-6.75789	-525.501
101464	-1.22984	-19.2567	-525.503
101464	-1.20649	-9.07831	-525.503
101505	-1.23032	-19.6602	-525.789
101505	-1.20173	-7.35231	-525.789
101528	-1.2278	-17.7185	-525.955
101528	-1.20145	-7.38795	-525.955
101532	-1.22606	-17.4945	-525.981
101532	-1.19963	-6.73816	-525.981
101826	-1.22793	-18.9175	-528.062
101826	-1.2011	-7.1162	-528.062
101828	-1.23452	-19.9466	-528.071
101828	-1.20763	-9.56773	-528.071
101831	-1.23505	-21.6822	-528.096
101831	-1.20887	-9.9184	-528.096
101831	-1.23137	-20.1637	-528.097
101831	-1.20714	-9.46144	-528.097
101833	-1.23056	-19.7201	-528.106
101833	-1.20712	-9.3367	-528.106
101845	-1.22592	-19.8894	-528.19
101845	-1.20183	-7.43377	-528.19
102145	-1.19908	-7.05764	-530.314
102245	-1.21899	-17.2914	-531.022
102245	-1.20001	-6.56314	-531.022
102245	-1.21779	-16.6124	-531.023
102245	-1.19738	-5.65877	-531.023
102245	-1.22755	-18.1379	-531.024
102245	-1.20233	-7.70553	-531.024
102545	-1.19902	-6.97491	-533.13
102598	-1.22967	-18.0946	-533.497
102598	-1.20315	-7.91428	-533.497
102608	-1.22806	-19.2994	-533.566
102608	-1.20227	-7.43759	-533.566
102609	-1.22972	-18.9748	-533.573
102609	-1.20317	-7.80863	-533.573
102629	-1.22915	-18.675	-533.712
102629	-1.20042	-7.05192	-533.712
102687	-1.22442	-17.1215	-534.12
102687	-1.20047	-6.99336	-534.12
102716	-1.22864	-18.416	-534.321
102716	-1.20129	-7.08119	-534.321
102764	-1.22804	-18.8062	-534.656
102764	-1.20255	-7.54706	-534.656
102915	-1.23173	-20.3298	-535.707
102915	-1.20826	-9.79111	-535.707
102917	-1.23179	-20.1598	-535.719
102917	-1.20695	-9.28642	-535.719
102920	-1.23221	-20.4991	-535.741
102920	-1.20838	-9.74593	-535.741
102924	-1.23444	-20.3062	-535.77
102924	-1.20859	-9.80512	-535.77
103100	-1.23284	-20.6168	-536.994
103100	-1.20605	-8.66654	-536.994
103100	-1.22982	-19.8925	-536.994
103100	-1.20124	-6.9189	-536.994
103100	-1.22667	-18.346	-536.996
103100	-1.20431	-8.17967	-536.996
103100	-1.22852	-18.6961	-536.997
103100	-1.20448	-8.1243	-536.997
103101	-1.23547	-20.7638	-537.003
103101	-1.21052	-10.5688	-537.003
103126	-1.23499	-20.9185	-537.173
103126	-1.20891	-9.92731	-537.173
103127	-1.23213	-20.5029	-537.178
103127	-1.20788	-9.5359	-537.178
103230	-1.23349	-20.0058	-537.898
103230	-1.2029	-7.77872	-537.898
103247	-1.22673	-17.8534	-538.019
103247	-1.20221	-7.61898	-538.019
103250	-1.23755	-21.4753	-538.042
103250	-1.21204	-11.0799	-538.042
103550	-1.19902	-6.994	-540.141
103850	-1.19898	-6.93481	-542.225
104150	-1.19914	-6.98254	-544.303
104154	-1.23305	-20.6022	-544.326
104154	-1.20769	-9.41562	-544.326
104454	-1.19908	-6.97554	-546.422
104471	-1.22361	-17.5632	-546.541
104471	-1.20116	-7.12129	-546.541
104480	-1.22791	-18.9608	-546.61
104480	-1.20063	-6.85208	-546.61
104508	-1.23282	-20.4558	-546.801
104508	-1.20857	-9.86621	-546.801
104733	-1.22789	-20.7715	-548.376
104733	-1.20336	-7.88309	-548.376
104741	-1.23532	-20.9204	-548.435
104741	-1.20954	-10.2239	-548.435
104969	-1.23532	-21.8986	-550.033
104969	-1.21178	-11.0417	-550.033
104981	-1.23461	-21.7255	-550.118
104981	-1.21134	-11.0315	-550.118
104983	-1.23436	-21.2265	-550.126
104983	-1.21086	-10.7114	-550.126
104983	-1.23677	-22.6457	-550.128
104983	-1.21218	-11.2517	-550.128
104984	-1.23612	-22.3027	-550.133
104984	-1.21183	-11.1582	-550.133
104985	-1.2358	-21.8878	-550.141
104985	-1.21136	-10.924	-550.141
104985	-1.23415	-21.0095	-550.146
104985	-1.21073	-10.6777	-550.146
104993	-1.23238	-20.6836	-550.202
104993	-1.20259	-7.75454	-550.202
104994	-1.22718	-18.2792	-550.205
104994	-1.20189	-7.59734	-550.205
104994	-1.22852	-18.593	-550.205
104994	-1.20225	-7.62852	-550.205
104994	-1.23087	-19.4311	-550.208
104994	-1.20213	-7.46178	-550.208
104995	-1.22396	-17.5339	-550.211
104995	-1.20053	-7.11429	-550.211
104995	-1.22323	-17.2354	-550.211
104995	-1.20007	-7.12574	-550.211
104995	-1.22825	-18.1303	-550.212
104995	-1.2024	-7.77617	-550.212
104995	-1.22717	-18.2658	-550.214
104995	-1.20191	-7.56806	-550.214
104995	-1.22127	-17.6211	-550.216
104995	-1.20139	-7.14229	-550.216
104996	-1.22568	-17.245	-550.218
104996	-1.2	-6.94818	-550.218
104996	-1.22617	-17.2482	-550.219
104996	-1.19429	-4.42091	-550.219
104996	-1.22644	-17.6848	-550.219
104996	-1.19975	-6.79034	-550.219
104996	-1.22283	-18.1735	-550.219
104996	-1.20273	-7.84554	-550.219
104996	-1.23375	-19.8486	-550.224
104996	-1.20299	-7.87737	-550.224
104997	-1.23242	-20.9624	-550.224
104997	-1.21075	-10.8845	-550.224
105297	-1.19925	-7.00609	-552.339
105366	-1.23851	-22.8144	-552.827
105366	-1.21185	-10.9768	-552.827
105366	-1.23578	-22.2594	-552.83
105366	-1.21193	-11.1722	-552.83
105367	-1.23522	-21.8209	-552.836
105367	-1.21136	-11.0061	-552.836
105369	-1.23465	-21.6268	-552.847
105369	-1.21138	-11.0665	-552.847
105369	-1.23566	-22.0825	-552.849
105369	-1.21218	-11.2619	-552.849
105496	-1.22992	-21.3341	-553.737
105496	-1.20336	-7.80481	-553.737
105496	-1.22915	-19.2561	-553.741
105496	-1.202	-7.56042	-553.741
105496	-1.23251	-19.5196	-553.742
105496	-1.20255	-7.66734	-553.742
105497	-1.23219	-20.1267	-553.745
105497	-1.20273	-7.75899	-553.745
105498	-1.23123	-19.9167	-553.751
105498	-1.20275	-7.66225	-553.751
105499	-1.22451	-17.7229	-553.76
105499	-1.20017	-7.09328	-553.76
105499	-1.22106	-17.4588	-553.761
105499	-1.20053	-7.14547	-553.761
105499	-1.22421	-17.4213	-553.761
105499	-1.20063	-7.1162	-553.761
105499	-1.23018	-19.4235	-553.761
105499	-1.20221	-7.52606	-553.761
105499	-1.22577	-17.8407	-553.762
105499	-1.20204	-7.62916	-553.762
105499	-1.22707	-18.2206	-553.762
105499	-1.19814	-6.19528	-553.762
105499	-1.22669	-17.9438	-553.763
105499	-1.20234	-7.7679	-553.763
105499	-1.22749	-18.6388	-553.763
105499	-1.20217	-7.63489	-553.763
105502	-1.22199	-17.842	-553.779
105502	-1.20091	-7.21675	-553.779
105502	-1.22533	-17.7312	-553.78
105502	-1.20068	-7.21548	-553.78
105509	-1.22776	-18.1895	-553.83
105509	-1.20234	-7.61643	-553.83
105513	-1.22631	-17.742	-553.857
105513	-1.20047	-7.11683	-553.857
105513	-1.22503	-17.3812	-553.86
105513	-1.19902	-6.45176	-553.86
105532	-1.22604	-17.5473	-553.992
105532	-1.20137	-7.25621	-553.992
105591	-1.22652	-17.6192	-554.401
105591	-1.20108	-6.88644	-554.401
105591	-1.22974	-19.3573	-554.407
105591	-1.20614	-8.84538	-554.407
105605	-1.22896	-19.3108	-554.501
105605	-1.20439	-8.31841	-554.501
105636	-1.23299	-19.384	-554.718
105636	-1.19669	-5.37556	-554.718
105636	-1.22086	-15.7296	-554.719
105637	-1.19644	-5.53021	-554.725
105683	-1.23471	-21.203	-555.051
105683	-1.20954	-10.2417	-555.051
105729	-1.23744	-22.5127	-555.377
105729	-1.2108	-10.6458	-555.377
105917	-1.23337	-21.0012	-556.703
105917	-1.20865	-9.81021	-556.703
106007	-1.22585	-20.0695	-557.339
106007	-1.20456	-8.47243	-557.339
106131	-1.22715	-18.5853	-558.209
106131	-1.20212	-7.6228	-558.209
106217	-1.23093	-19.4846	-558.808
106217	-1.19872	-6.14309	-558.808
106485	-1.23287	-20.8275	-560.691
106485	-1.20989	-10.2169	-560.691
106512	-1.23534	-20.4583	-560.877
106512	-1.20465	-8.13003	-560.877
106512	-1.22972	-19.5069	-560.879
106512	-1.20618	-8.96885	-560.879
106812	-1.199	-6.98445	-562.974
106975	-1.21903	-17.1336	-564.111
106975	-1.20055	-6.87053	-564.111
107044	-1.22909	-20.9369	-564.588
107044	-1.19908	-6.08072	-564.588
107144	-1.2244	-16.7231	-565.282
107144	-1.19906	-6.72161	-565.282
107208	-1.23093	-19.4254	-565.725
107208	-1.20217	-7.4255	-565.725
107508	-1.19906	-7.05128	-567.843
107808	-1.19904	-6.99718	-569.944
108108	-1.19912	-6.95772	-572.049
108408	-1.199	-6.92527	-574.127
108708	-1.19902	-6.97045	-576.22
108902	-1.2281	-20.6817	-577.576
108902	-1.20796	-9.38252	-577.576
109202	-1.19912	-7.00164	-579.675
109502	-1.1991	-6.93481	-581.762
109802	-1.19916	-6.89217	-583.831
110102	-1.1991	-6.97236	-585.92
110402	-1.19902	-6.92527	-588.007
110702	-1.19904	-7.09519	-590.111
110871	-1.23425	-21.6192	-591.299
110871	-1.20429	-8.06384	-591.299
111171	-1.1991	-7.00418	-593.409
111471	-1.199	-7.00037	-595.51
111771	-1.199	-7.11811	-597.639
112071	-1.19904	-7.15565	-599.781
112371	-1.19902	-7.16393	-601.924
112671	-1.19902	-7.0971	-604.058
112883	-1.22424	-17.3774	-605.566
112883	-1.20072	-7.25239	-605.566
113161	-1.22426	-19.2956	-607.54
113161	-1.20078	-6.97745	-607.54
113162	-1.22648	-18.2817	-607.55
113162	-1.20099	-7.20211	-607.55
113162	-1.22961	-19.4101	-607.553
113162	-1.2008	-7.11874	-607.553
113166	-1.23213	-19.5139	-607.575
113166	-1.20454	-8.46161	-607.575
113166	-1.22747	-18.5414	-607.58
113166	-1.199	-6.54532	-607.58
113167	-1.22764	-17.9992	-607.585
113167	-1.20267	-7.71508	-607.585
113172	-1.23469	-21.5695	-607.623
113172	-1.20975	-10.3633	-607.623
113173	-1.23329	-20.704	-607.626
113173	-1.20301	-7.94737	-607.626
113173	-1.2285	-18.5147	-607.628
113173	-1.20192	-7.51906	-607.628
113173	-1.22497	-19.139	-607.628
113173	-1.20318	-8.04984	-607.628
113175	-1.23114	-19.6698	-607.645
113175	-1.20794	-9.60146	-607.645
113188	-1.23803	-22.3307	-607.735
113188	-1.21191	-11.1728	-607.735
113204	-1.23828	-23.1873	-607.847
113204	-1.20929	-10.0291	-607.847
113225	-1.23448	-20.326	-607.997
113225	-1.20542	-8.64363	-607.997
113525	-1.19908	-7.11238	-610.128
113825	-1.199	-7.08628	-612.253
114125	-1.19917	-7.11047	-614.382
114201	-1.23574	-22.5293	-614.925
114201	-1.20416	-8.15167	-614.925
114202	-1.23209	-20.5843	-614.929
114202	-1.20947	-10.4307	-614.929
114203	-1.23055	-22.0647	-614.937
114203	-1.20362	-8.08739	-614.937
114204	-1.22709	-18.8793	-614.947
114204	-1.20242	-7.92955	-614.947
114204	-1.23578	-20.8466	-614.947
114204	-1.20471	-8.39988	-614.947
114204	-1.23116	-20.6785	-614.948
114204	-1.20576	-9.13941	-614.948
114204	-1.22919	-19.6571	-614.95
114204	-1.20227	-7.81245	-614.95
114205	-1.22707	-20.4927	-614.951
114205	-1.2036	-8.15549	-614.951
114205	-1.2299	-19.7404	-614.951
114205	-1.20225	-7.79336	-614.951
114205	-1.23251	-20.5532	-614.951
114205	-1.20977	-10.5001	-614.951
114216	-1.23215	-20.5818	-615.033
114216	-1.20273	-7.89137	-615.033
114216	-1.22877	-19.0531	-615.034
114216	-1.20244	-7.86273	-615.034
114217	-1.22879	-21.1654	-615.036
114217	-1.20406	-8.17522	-615.036
114217	-1.22478	-18.2397	-615.037
114217	-1.20129	-7.33258	-615.037
114217	-1.22214	-17.6428	-615.037
114217	-1.20095	-7.41468	-615.037
114217	-1.22688	-18.0507	-615.037
114217	-1.20299	-8.04348	-615.037
114217	-1.22768	-18.353	-615.042
114217	-1.20133	-7.56679	-615.042
114218	-1.22753	-18.6241	-615.044
114218	-1.20307	-8.0352	-615.044
114222	-1.22121	-18.4466	-615.076
114222	-1.20135	-7.31922	-615.076
114240	-1.23098	-19.4209	-615.204
114240	-1.20479	-8.58062	-615.204
114251	-1.23484	-21.8941	-615.282
114251	-1.21151	-11.2778	-615.282
114272	-1.2358	-21.3856	-615.435
114272	-1.21145	-11.1003	-615.435
114278	-1.23356	-21.1329	-615.476
114278	-1.20737	-9.57409	-615.476
114279	-1.2252	-19.603	-615.484
114279	-1.19723	-5.75996	-615.484
114280	-1.22262	-18.4007	-615.486
114280	-1.20168	-7.53624	-615.486
114280	-1.23129	-20.2763	-615.49
114280	-1.20219	-7.7469	-615.49
114281	-1.22984	-18.8322	-615.493
114281	-1.20286	-7.45478	-615.493
114281	-1.22715	-18.5452	-615.494
114281	-1.20189	-7.70044	-615.494
114281	-1.22864	-19.1734	-615.499
114281	-1.2021	-7.74626	-615.499
114282	-1.23085	-20.501	-615.5
114282	-1.20876	-10.045	-615.5
114283	-1.23062	-20.6384	-615.513
114283	-1.20643	-9.36852	-615.513
114284	-1.22938	-19.5132	-615.514
114284	-1.20129	-6.85653	-615.514
114284	-1.23933	-23.363	-615.515
114284	-1.21195	-11.1327	-615.515
114289	-1.23564	-22.2308	-615.557
114289	-1.21117	-11.0411	-615.557
114293	-1.23518	-22.0029	-615.584
114293	-1.20286	-7.78508	-615.584
114293	-1.22948	-19.4343	-615.584
114293	-1.20198	-7.68771	-615.584
114294	-1.22976	-20.0122	-615.586
114294	-1.20225	-7.82391	-615.586
114294	-1.2268	-18.5522	-615.589
114294	-1.20181	-7.70489	-615.589
114294	-1.23093	-20.7345	-615.59
114294	-1.20227	-7.32813	-615.59
114294	-1.22915	-20.0154	-615.591
114294	-1.20001	-6.79225	-615.591
114294	-1.2324	-21.3557	-615.591
114294	-1.20532	-8.67036	-615.591
114295	-1.23224	-20.5252	-615.596
114295	-1.20366	-8.33305	-615.596
114295	-1.22759	-18.3785	-615.597
114295	-1.20185	-7.65653	-615.597
114296	-1.23081	-19.8983	-615.6
114296	-1.20208	-7.6718	-615.6
114296	-1.23301	-21.1368	-615.601
114296	-1.21023	-10.7884	-615.601
114296	-1.23996	-23.6736	-615.602
114296	-1.21222	-11.2186	-615.602
114302	-1.23471	-21.4804	-615.649
114302	-1.21063	-10.7496	-615.649
114303	-1.23461	-21.6472	-615.654
114303	-1.21057	-10.84	-615.654
114307	-1.23415	-20.8816	-615.682
114307	-1.21	-10.4218	-615.682
114308	-1.23339	-22.0303	-615.692
114308	-1.20427	-8.29423	-615.692
114309	-1.22629	-18.8838	-615.693
114309	-1.20339	-8.19558	-615.693
114309	-1.22738	-18.6248	-615.695
114309	-1.20177	-7.67435	-615.695
114309	-1.2214	-18.3409	-615.697
114309	-1.2011	-7.25939	-615.697
114310	-1.22631	-18.0272	-615.703
114310	-1.2017	-7.59543	-615.703
114310	-1.23119	-20.3654	-615.704
114310	-1.20406	-8.23631	-615.704
114311	-1.23329	-20.6932	-615.709
114311	-1.21027	-10.5854	-615.709
114315	-1.23715	-22.9003	-615.741
114315	-1.21178	-11.2632	-615.741
114316	-1.23373	-21.6631	-615.743
114316	-1.21086	-10.9882	-615.743
114316	-1.2328	-21.1189	-615.745
114316	-1.20423	-8.24459	-615.745
114316	-1.23404	-21.6045	-615.748
114316	-1.21063	-10.9125	-615.748
114317	-1.22894	-21.1928	-615.751
114317	-1.20338	-8.06257	-615.751
114317	-1.22898	-18.4504	-615.752
114317	-1.20171	-7.4115	-615.752
114317	-1.22741	-18.3734	-615.753
114317	-1.20068	-7.2193	-615.753
114318	-1.23293	-19.8645	-615.758
114318	-1.20473	-8.46925	-615.758
114318	-1.22782	-19.209	-615.762
114318	-1.20353	-8.18922	-615.762
114319	-1.23211	-20.8065	-615.765
114319	-1.20418	-8.22486	-615.765
114319	-1.22724	-20.5061	-615.768
114319	-1.2032	-8.07402	-615.768
114319	-1.22831	-18.1748	-615.771
114319	-1.20221	-7.79654	-615.771
114320	-1.22953	-19.2453	-615.774
114320	-1.20189	-7.63807	-615.774
114320	-1.2306	-19.5794	-615.775
114320	-1.20191	-7.62789	-615.775
114320	-1.23366	-21.2367	-615.776
114320	-1.21025	-10.7451	-615.776
114321	-1.24063	-22.6909	-615.783
114321	-1.21363	-11.8582	-615.783
114323	-1.2382	-23.139	-615.795
114323	-1.21195	-11.2199	-615.795
114325	-1.22961	-21.5823	-615.809
114325	-1.20368	-8.04029	-615.809
114325	-1.22594	-19.4655	-615.811
114325	-1.20284	-7.9932	-615.811
114325	-1.23316	-21.3449	-615.812
114325	-1.20444	-8.29232	-615.812
114326	-1.24089	-22.7711	-615.814
114326	-1.21382	-11.8646	-615.814
114331	-1.23708	-22.4612	-615.856
114331	-1.21139	-10.9889	-615.856
114333	-1.23549	-22.0278	-615.867
114333	-1.21099	-10.966	-615.867
114335	-1.23259	-21.4944	-615.879
114335	-1.20458	-8.35533	-615.879
114335	-1.23448	-21.9298	-615.883
114335	-1.21113	-11.05	-615.883
114336	-1.23576	-21.595	-615.888
114336	-1.21082	-10.6694	-615.888
114336	-1.23599	-21.7961	-615.89
114336	-1.21076	-10.7477	-615.89
114338	-1.23868	-23.7207	-615.906
114338	-1.21323	-11.745	-615.906
114338	-1.23732	-22.0259	-615.906
114338	-1.20378	-8.18222	-615.906
114515	-1.22879	-18.5573	-617.162
114515	-1.2007	-7.0761	-617.162
114515	-1.23446	-21.2812	-617.164
114515	-1.2075	-9.50154	-617.164
114815	-1.19904	-7.06783	-619.301
114864	-1.22739	-17.6065	-619.651
114864	-1.20089	-7.37331	-619.651
114869	-1.22463	-19.461	-619.684
114869	-1.20435	-8.40115	-619.684
114932	-1.22971	-20.2744	-620.135
114932	-1.20469	-8.59653	-620.135
114982	-1.22218	-19.0544	-620.488
114982	-1.20231	-7.47132	-620.488
115219	-1.22319	-17.5848	-622.187
115219	-1.20101	-7.47451	-622.187
115238	-1.23152	-20.2451	-622.32
115238	-1.20853	-10.0247	-622.32
115538	-1.19912	-7.18557	-624.467
115556	-1.22697	-20.0765	-624.602
115556	-1.20045	-6.88644	-624.602
115575	-1.22759	-18.2906	-624.731
115575	-1.19967	-6.81198	-624.731
115701	-1.23543	-21.5644	-625.639
115701	-1.20746	-9.46399	-625.639
116001	-1.19906	-7.22439	-627.818
116021	-1.22428	-17.9724	-627.966
116021	-1.20152	-7.63743	-627.966
116031	-1.22633	-18.4739	-628.038
116031	-1.2011	-7.51587	-628.038
116047	-1.23811	-22.0341	-628.151
116047	-1.20422	-8.36105	-628.151
116244	-1.23908	-23.72	-629.576
116244	-1.21414	-12.137	-629.576
116470	-1.23902	-23.3617	-631.207
116470	-1.2112	-10.9641	-631.207
116770	-1.19906	-7.24475	-633.377
116825	-1.24047	-23.7137	-633.776
116825	-1.21141	-10.9055	-633.776
116826	-1.23331	-21.4677	-633.78
116826	-1.20943	-10.5001	-633.78
116826	-1.23769	-22.2849	-633.782
116826	-1.21143	-11.1435	-633.782
116827	-1.23631	-22.1411	-633.789
116827	-1.20903	-10.1781	-633.789
116827	-1.23293	-20.6295	-633.789
116827	-1.20994	-10.5574	-633.789
116916	-1.23171	-20.5646	-634.433
116916	-1.20903	-10.2493	-634.433
117004	-1.23454	-20.5519	-635.068
117004	-1.20254	-7.97474	-635.068
117004	-1.22934	-19.4521	-635.071
117004	-1.20194	-7.78445	-635.071
117004	-1.23024	-19.6335	-635.071
117004	-1.20208	-7.80672	-635.071
117005	-1.22127	-18.0272	-635.076
117005	-1.20019	-7.29631	-635.076
117005	-1.22352	-17.3576	-635.076
117005	-1.1999	-7.32622	-635.076
117005	-1.2268	-18.5229	-635.077
117005	-1.20175	-7.77936	-635.077
117005	-1.22169	-18.7024	-635.078
117005	-1.20093	-7.35677	-635.078
117008	-1.23683	-22.3307	-635.1
117008	-1.21311	-11.892	-635.1
117009	-1.23616	-22.1391	-635.111
117009	-1.21065	-10.8858	-635.111
117032	-1.23326	-21.21	-635.275
117032	-1.21025	-10.8151	-635.275
117037	-1.23713	-21.4531	-635.313
117037	-1.20273	-8.00402	-635.313
117041	-1.23106	-20.2279	-635.341
117041	-1.20206	-7.83282	-635.341
117041	-1.22713	-18.3148	-635.343
117041	-1.2017	-7.69408	-635.343
117042	-1.22528	-18.2862	-635.344
117042	-1.20177	-7.83091	-635.344
117042	-1.23028	-19.3446	-635.346
117042	-1.20191	-7.65016	-635.346
117043	-1.23119	-19.2657	-635.354
117043	-1.20225	-7.97538	-635.354
117044	-1.22642	-20.4316	-635.36
117044	-1.2033	-8.16694	-635.36
117044	-1.22736	-18.5134	-635.364
117044	-1.20177	-7.7399	-635.364
117045	-1.22974	-19.0989	-635.366
117045	-1.20187	-7.62598	-635.366
117046	-1.23979	-23.0276	-635.374
117046	-1.2137	-12.0129	-635.374
117346	-1.19906	-7.23521	-637.543
117646	-1.19904	-7.32876	-639.733
117729	-1.22457	-17.7395	-640.341
117729	-1.2	-7.21039	-640.341
117730	-1.22447	-17.9228	-640.346
117730	-1.20177	-7.83091	-640.346
117730	-1.22594	-18.2385	-640.348
117730	-1.20179	-7.76345	-640.348
117730	-1.22648	-18.2022	-640.349
117730	-1.20231	-7.8971	-640.349
117731	-1.22867	-18.2811	-640.351
117731	-1.20223	-7.88628	-640.351
117731	-1.22659	-18.5573	-640.352
117731	-1.202	-7.83282	-640.352
117731	-1.2261	-18.4288	-640.352
117731	-1.20189	-7.81563	-640.352
117731	-1.22491	-17.8738	-640.353
117731	-1.20179	-7.79781	-640.353
117731	-1.22818	-19.3408	-640.353
117731	-1.20185	-7.70362	-640.353
117731	-1.22839	-18.3358	-640.354
117731	-1.20221	-7.92128	-640.354
117731	-1.22864	-18.4288	-640.355
117731	-1.20238	-7.90537	-640.355
117732	-1.22163	-17.9266	-640.364
117732	-1.2003	-7.26385	-640.364
117733	-1.22669	-18.6572	-640.365
117733	-1.20191	-7.86337	-640.365
117733	-1.2278	-19.2956	-640.371
117733	-1.20236	-7.89901	-640.371
117733	-1.22888	-18.6343	-640.372
117733	-1.2024	-7.94928	-640.372
117734	-1.22192	-18.038	-640.374
117734	-1.20026	-7.27467	-640.374
117734	-1.22625	-18.2671	-640.375
117734	-1.20177	-7.79654	-640.375
117734	-1.22686	-18.6572	-640.377
117734	-1.20194	-7.83027	-640.377
117735	-1.22833	-19.2809	-640.381
117735	-1.20227	-7.80545	-640.381
117735	-1.22151	-17.9858	-640.383
117735	-1.2003	-7.26194	-640.383
117735	-1.22172	-18.0259	-640.383
117735	-1.20032	-7.29058	-640.383
117735	-1.23137	-20.6633	-640.384
117735	-1.20238	-7.94865	-640.384
117735	-1.23582	-22.29	-640.386
117735	-1.21117	-11.0939	-640.386
117738	-1.23413	-21.6994	-640.402
117738	-1.21063	-11.0175	-640.402
117743	-1.23549	-21.861	-640.44
117743	-1.21057	-10.8565	-640.44
117745	-1.22969	-21.7789	-640.454
117745	-1.2037	-8.20131	-640.454
117746	-1.2303	-19.8486	-640.463
117746	-1.20263	-8.05366	-640.463
117746	-1.22478	-19.4649	-640.466
117746	-1.20305	-8.13385	-640.466
117746	-1.23198	-19.4878	-640.466
117746	-1.20441	-8.49598	-640.466
117749	-1.23921	-22.3536	-640.483
117749	-1.21307	-11.808	-640.483
117765	-1.23608	-21.9559	-640.598
117765	-1.21076	-10.8438	-640.598
117767	-1.23515	-22.2798	-640.613
117767	-1.21151	-11.2982	-640.613
117771	-1.23375	-21.3379	-640.644
117771	-1.21046	-10.8094	-640.644
117774	-1.23851	-23.4566	-640.663
117774	-1.21218	-11.4503	-640.663
117775	-1.23001	-21.7662	-640.672
117775	-1.20366	-8.09757	-640.672
117777	-1.22934	-18.6159	-640.689
117777	-1.20229	-7.94165	-640.689
117777	-1.22503	-18.0367	-640.69
117777	-1.20189	-7.84936	-640.69
117777	-1.22489	-18.0704	-640.69
117777	-1.20187	-7.89582	-640.69
117778	-1.2294	-18.9016	-640.691
117778	-1.20234	-7.90664	-640.691
117778	-1.22589	-18.4587	-640.692
117778	-1.20338	-8.25859	-640.692
117778	-1.23014	-19.7691	-640.696
117778	-1.20206	-7.81118	-640.696
117778	-1.23198	-20.8236	-640.697
117778	-1.20422	-8.31459	-640.697
117779	-1.23139	-19.6138	-640.702
117779	-1.20456	-8.6169	-640.702
117781	-1.22841	-18.7374	-640.714
117781	-1.20183	-7.67816	-640.714
117781	-1.23811	-23.7003	-640.716
117781	-1.21233	-11.5661	-640.716
117782	-1.24078	-24.5919	-640.726
117782	-1.21317	-11.7507	-640.726
117785	-1.23515	-22.1589	-640.744
117785	-1.21117	-11.1187	-640.744
117786	-1.23923	-24.2788	-640.755
117786	-1.21277	-11.7138	-640.755
117788	-1.24055	-24.3304	-640.767
117788	-1.21294	-11.6489	-640.767
117789	-1.22934	-21.7159	-640.773
117789	-1.20359	-8.21913	-640.773
117789	-1.22802	-19.2268	-640.776
117789	-1.20213	-7.90028	-640.776
117789	-1.2337	-21.4302	-640.776
117789	-1.21038	-10.8985	-640.776
117790	-1.23954	-24.219	-640.778
117790	-1.21273	-11.6947	-640.778
117797	-1.2366	-21.9317	-640.83
117797	-1.21273	-11.7761	-640.83
117816	-1.24168	-23.3382	-640.97
117816	-1.21418	-12.0931	-640.97
117817	-1.23391	-22.6947	-640.976
117817	-1.21485	-12.4285	-640.976
117819	-1.23499	-22.4803	-640.993
117819	-1.21128	-11.2613	-640.993
117819	-1.23841	-23.2319	-640.994
117819	-1.21181	-11.2575	-640.994
117821	-1.24179	-23.2885	-641.006
117821	-1.21397	-12.0352	-641.006
117824	-1.23723	-22.6241	-641.03
117824	-1.21113	-11.0328	-641.03
117826	-1.23572	-22.7336	-641.039
117826	-1.21153	-11.3325	-641.039
117826	-1.23513	-22.0227	-641.041
117826	-1.21088	-11.0092	-641.041
117827	-1.23179	-22.8405	-641.049
117827	-1.20401	-8.26559	-641.049
117828	-1.22869	-19.7417	-641.057
117828	-1.2021	-7.89391	-641.057
117828	-1.22459	-17.9527	-641.057
117828	-1.20038	-7.31031	-641.057
117828	-1.2257	-18.3759	-641.058
117828	-1.20183	-7.87482	-641.058
117828	-1.23394	-21.7178	-641.059
117828	-1.20475	-8.51125	-641.059
117830	-1.23198	-20.445	-641.069
117830	-1.20233	-7.76281	-641.069
117830	-1.23236	-19.7182	-641.074
117830	-1.20242	-7.94674	-641.074
117831	-1.22617	-18.4587	-641.076
117831	-1.20227	-7.66989	-641.076
117831	-1.22703	-17.7338	-641.076
117831	-1.20013	-7.24348	-641.076
117831	-1.23108	-20.7473	-641.078
117831	-1.2041	-8.42661	-641.078
117832	-1.23725	-22.5522	-641.086
117832	-1.21212	-11.4999	-641.086
117833	-1.23572	-22.3002	-641.09
117833	-1.21126	-11.1193	-641.09
117834	-1.23725	-22.6642	-641.097
117834	-1.21128	-11.0506	-641.097
117843	-1.23238	-21.5581	-641.165
117843	-1.20431	-8.45652	-641.165
117844	-1.2298	-20.0727	-641.172
117844	-1.20381	-8.30377	-641.172
117846	-1.22774	-18.486	-641.187
117846	-1.20171	-7.66034	-641.187
117846	-1.23856	-23.3445	-641.189
117846	-1.21212	-11.3268	-641.189
117848	-1.24082	-24.5939	-641.198
117848	-1.21313	-11.7316	-641.198
117853	-1.2391	-23.461	-641.239
117853	-1.21206	-11.2975	-641.239
117856	-1.24002	-23.1791	-641.259
117856	-1.21395	-12.1345	-641.259
117856	-1.23761	-22.6457	-641.261
117856	-1.21128	-10.9978	-641.261
117858	-1.23215	-21.259	-641.275
117858	-1.20441	-8.4527	-641.275
117858	-1.22694	-18.7979	-641.277
117858	-1.2036	-8.31969	-641.277
117858	-1.22684	-18.6598	-641.277
117858	-1.20185	-7.76026	-641.277
117858	-1.23083	-19.8225	-641.277
117858	-1.20206	-7.73162	-641.277
117859	-1.22957	-19.1136	-641.278
117859	-1.20181	-7.63871	-641.278
117859	-1.22562	-18.3696	-641.279
117859	-1.20332	-8.24013	-641.279
117859	-1.23072	-20.508	-641.279
117859	-1.20408	-8.34769	-641.279
117859	-1.22797	-18.7801	-641.281
117859	-1.20179	-7.7259	-641.281
117859	-1.22906	-19.785	-641.281
117859	-1.20378	-8.27259	-641.281
117859	-1.2294	-18.6413	-641.282
117859	-1.20177	-7.49869	-641.282
117859	-1.23282	-20.732	-641.284
117859	-1.20511	-8.71173	-641.284
117860	-1.22405	-19.3153	-641.288
117860	-1.20288	-8.10266	-641.288
117860	-1.24089	-24.7065	-641.289
117860	-1.21327	-11.787	-641.289
117862	-1.24053	-24.3927	-641.304
117862	-1.21296	-11.6667	-641.304
117863	-1.23948	-23.5749	-641.307
117863	-1.2129	-11.738	-641.307
117866	-1.23681	-21.8973	-641.331
117866	-1.21265	-11.7373	-641.331
117869	-1.23436	-21.9597	-641.354
117869	-1.21115	-11.1295	-641.354
117869	-1.23568	-21.9692	-641.357
117869	-1.21063	-10.8858	-641.357
117870	-1.2413	-23.1651	-641.362
117870	-1.21353	-11.9098	-641.362
117871	-1.23513	-21.9126	-641.368
117871	-1.21073	-10.9577	-641.368
117872	-1.24093	-24.4144	-641.373
117872	-1.21288	-11.6005	-641.373
117876	-1.23673	-22.1487	-641.401
117876	-1.21096	-10.789	-641.401
117877	-1.23112	-22.3689	-641.409
117877	-1.2038	-8.19876	-641.409
117878	-1.23421	-21.2838	-641.415
117878	-1.20311	-8.02884	-641.415
117878	-1.22768	-18.3263	-641.417
117878	-1.2016	-7.63998	-641.417
117878	-1.22253	-19.0174	-641.419
117878	-1.20538	-8.73018	-641.419
117879	-1.22556	-19.7952	-641.425
117879	-1.20303	-8.11348	-641.425
117879	-1.22703	-18.3282	-641.428
117879	-1.20158	-7.68135	-641.428
117879	-1.2323	-20.2642	-641.429
117879	-1.20265	-8.01102	-641.429
117880	-1.23118	-22.339	-641.43
117880	-1.2038	-8.15803	-641.43
117880	-1.23396	-20.9178	-641.434
117880	-1.20981	-10.4702	-641.434
117881	-1.23148	-20.8879	-641.439
117881	-1.21002	-10.847	-641.439
117883	-1.23931	-23.4973	-641.453
117883	-1.2121	-11.2823	-641.453
117884	-1.23436	-22.022	-641.462
117884	-1.21103	-11.1919	-641.462
117884	-1.23014	-21.8394	-641.464
117884	-1.20364	-8.17585	-641.464
117885	-1.23347	-21.0413	-641.472
117885	-1.20294	-8.0632	-641.472
117885	-1.22875	-18.3702	-641.472
117885	-1.2017	-7.48533	-641.472
117886	-1.22833	-18.5605	-641.476
117886	-1.20168	-7.63871	-641.476
117886	-1.22625	-17.9928	-641.477
117886	-1.20212	-7.90537	-641.477
117886	-1.22894	-19.9836	-641.479
117886	-1.20391	-8.40115	-641.479
117887	-1.22854	-19.3013	-641.483
117887	-1.20191	-7.81309	-641.483
117887	-1.22573	-18.4377	-641.483
117887	-1.2017	-7.81881	-641.483
117887	-1.23081	-19.2224	-641.486
117887	-1.20448	-8.53225	-641.486
117887	-1.229	-19.0474	-641.487
117887	-1.20177	-7.68707	-641.487
117888	-1.23969	-22.7368	-641.488
117888	-1.21351	-11.9798	-641.488
117890	-1.23908	-23.7283	-641.507
117890	-1.21222	-11.4821	-641.507
117894	-1.23603	-22.6489	-641.537
117894	-1.21153	-11.2702	-641.537
117895	-1.23419	-21.7764	-641.545
117895	-1.21088	-11.0003	-641.545
117896	-1.23501	-21.6497	-641.547
117896	-1.20311	-8.08166	-641.547
117896	-1.23465	-21.8508	-641.549
117896	-1.21084	-10.9959	-641.549
117896	-1.2396	-23.7468	-641.551
117896	-1.21252	-11.4274	-641.551
117897	-1.24175	-24.9706	-641.558
117897	-1.21357	-11.8722	-641.558
117904	-1.23769	-23.1059	-641.605
117904	-1.21176	-11.2969	-641.605
117910	-1.2394	-23.6411	-641.653
117910	-1.21233	-11.3873	-641.653
117912	-1.23599	-22.0532	-641.663
117912	-1.21094	-10.8896	-641.663
117913	-1.24215	-23.4114	-641.675
117913	-1.21418	-12.1122	-641.675
117916	-1.24128	-23.5826	-641.692
117916	-1.21439	-12.2306	-641.692
117920	-1.23127	-22.5293	-641.719
117920	-1.20401	-8.2955	-641.719
117920	-1.22976	-19.7863	-641.722
117920	-1.20213	-7.84364	-641.722
117920	-1.22701	-18.4065	-641.724
117920	-1.20078	-7.3154	-641.724
117920	-1.23446	-20.9267	-641.725
117920	-1.20998	-10.4384	-641.725
117921	-1.24034	-24.1445	-641.73
117921	-1.21292	-11.6298	-641.73
117922	-1.22997	-21.8222	-641.737
117922	-1.20364	-8.14339	-641.737
117923	-1.22783	-18.2862	-641.743
117923	-1.20223	-7.871	-641.743
117923	-1.22827	-18.5968	-641.746
117923	-1.20217	-7.93465	-641.746
117923	-1.22806	-19.2918	-641.747
117923	-1.2037	-8.23695	-641.747
117924	-1.22718	-18.4377	-641.749
117924	-1.20181	-7.70171	-641.749
117924	-1.22848	-19.4248	-641.751
117924	-1.20359	-8.23122	-641.751
117924	-1.23729	-23.2771	-641.753
117924	-1.21201	-11.414	-641.753
117925	-1.2365	-21.8629	-641.759
117925	-1.21178	-11.3472	-641.759
117926	-1.23549	-21.7713	-641.763
117926	-1.21075	-10.7979	-641.763
117929	-1.23679	-21.504	-641.789
117929	-1.20299	-8.04093	-641.789
117930	-1.2278	-18.9697	-641.795
117930	-1.20183	-7.78063	-641.795
117930	-1.2404	-23.258	-641.797
117930	-1.21437	-12.2312	-641.797
117931	-1.23755	-22.7444	-641.802
117931	-1.21168	-11.1397	-641.802
117933	-1.23398	-21.1851	-641.82
117933	-1.21021	-10.7203	-641.82
117934	-1.24179	-23.2847	-641.822
117934	-1.21426	-12.1478	-641.822
117938	-1.23803	-23.1657	-641.853
117938	-1.21225	-11.442	-641.853
117940	-1.23742	-21.8585	-641.864
117940	-1.20322	-8.07021	-641.864
117940	-1.24108	-23.2497	-641.865
117940	-1.21453	-12.2993	-641.865
117940	-1.24152	-23.2631	-641.869
117940	-1.21451	-12.1682	-641.869
117942	-1.2408	-24.5232	-641.883
117942	-1.21351	-11.8659	-641.883
117943	-1.23639	-22.3021	-641.887
117943	-1.21143	-11.12	-641.887
117943	-1.24107	-22.8933	-641.89
117943	-1.21412	-12.0625	-641.89
117943	-1.2391	-23.4005	-641.892
117943	-1.21262	-11.4293	-641.892
117944	-1.23282	-21.6351	-641.895
117944	-1.20507	-8.54498	-641.895
117944	-1.23824	-22.8761	-641.895
117944	-1.21187	-11.1028	-641.895
117944	-1.24009	-23.3019	-641.896
117944	-1.21474	-12.3928	-641.896
117947	-1.23918	-22.8227	-641.915
117947	-1.21456	-12.3693	-641.915
117947	-1.23923	-23.5227	-641.918
117947	-1.21281	-11.5203	-641.918
117949	-1.23734	-22.542	-641.933
117949	-1.21162	-11.0544	-641.933
117949	-1.22953	-21.7401	-641.935
117949	-1.20378	-8.19685	-641.935
117950	-1.22929	-18.698	-641.938
117950	-1.20231	-7.93401	-641.938
117950	-1.23062	-19.2179	-641.94
117950	-1.20192	-7.54642	-641.94
117950	-1.23845	-22.9436	-641.941
117950	-1.21141	-11.0048	-641.941
117951	-1.23394	-21.63	-641.948
117951	-1.20437	-8.27068	-641.948
117952	-1.22806	-18.3129	-641.951
117952	-1.20219	-7.90983	-641.951
117953	-1.22554	-18.3206	-641.958
117953	-1.20311	-8.14212	-641.958
117953	-1.23545	-22.2671	-641.96
117953	-1.21105	-11.0875	-641.96
117953	-1.23895	-23.3191	-641.961
117953	-1.2143	-12.2045	-641.961
117955	-1.24057	-24.2693	-641.972
117955	-1.21319	-11.7863	-641.972
117955	-1.23771	-22.1099	-641.976
117955	-1.21235	-11.575	-641.976
117957	-1.2358	-21.9317	-641.989
117957	-1.21075	-10.8024	-641.989
117958	-1.23125	-21.6949	-641.997
117958	-1.20391	-8.20513	-641.997
117958	-1.22814	-18.7438	-641.998
117958	-1.20185	-7.65334	-641.998
117958	-1.22325	-18.7616	-642
117958	-1.20276	-7.97665	-642
117958	-1.2332	-21.5288	-642
117958	-1.20448	-8.36742	-642
117959	-1.24116	-24.5951	-642.001
117959	-1.21311	-11.7106	-642.001
117961	-1.23123	-22.6508	-642.021
117961	-1.20395	-8.25604	-642.021
117962	-1.23391	-22.1461	-642.023
117962	-1.20475	-8.50871	-642.023
117962	-1.23158	-20.7867	-642.025
117962	-1.21002	-10.7846	-642.025
117962	-1.23599	-21.8572	-642.028
117962	-1.21281	-11.7418	-642.028
117963	-1.24061	-24.1961	-642.034
117963	-1.21317	-11.7965	-642.034
117965	-1.2323	-22.1544	-642.047
117965	-1.20355	-8.06384	-642.047
117965	-1.22965	-19.4318	-642.048
117965	-1.20204	-7.71444	-642.048
117965	-1.2369	-22.7698	-642.049
117965	-1.21151	-11.2142	-642.049
117968	-1.23444	-22.0278	-642.067
117968	-1.21105	-11.0856	-642.067
117969	-1.23181	-21.3703	-642.078
117969	-1.20443	-8.51571	-642.078
117970	-1.2336	-21.8426	-642.081
117970	-1.21096	-11.1079	-642.081
117971	-1.23459	-22.2251	-642.094
117971	-1.21126	-11.2148	-642.094
117974	-1.23929	-23.804	-642.114
117974	-1.2125	-11.4897	-642.114
117975	-1.23515	-21.7159	-642.119
117975	-1.21065	-10.833	-642.119
117976	-1.23467	-21.2316	-642.124
117976	-1.21033	-10.6121	-642.124
117976	-1.23446	-21.8247	-642.126
117976	-1.21103	-11.0907	-642.126
117978	-1.23583	-22.3562	-642.138
117978	-1.21128	-11.1601	-642.138
117978	-1.2413	-23.0639	-642.139
117978	-1.21422	-12.1198	-642.139
117987	-1.23635	-22.2187	-642.206
117987	-1.21124	-10.9959	-642.206
117987	-1.23694	-22.8539	-642.207
117987	-1.21206	-11.3523	-642.207
117987	-1.23826	-22.0411	-642.209
117987	-1.21317	-11.8328	-642.209
117991	-1.23673	-22.4166	-642.237
117991	-1.21159	-11.1938	-642.237
117992	-1.23601	-21.539	-642.239
117992	-1.20977	-10.5186	-642.239
117993	-1.23272	-20.9668	-642.247
117993	-1.20212	-7.33704	-642.247
117993	-1.22929	-18.6865	-642.247
117993	-1.20003	-6.80753	-642.247
117993	-1.22707	-17.9056	-642.248
117993	-1.20212	-7.71189	-642.248
117996	-1.22739	-18.367	-642.267
117996	-1.20009	-6.90999	-642.267
117996	-1.22449	-17.623	-642.268
117996	-1.2007	-7.42614	-642.268
117996	-1.22088	-17.6275	-642.269
117996	-1.19597	-5.38892	-642.269
117996	-1.22132	-16.0377	-642.27
117996	-1.19671	-6.03745	-642.27
117996	-1.22487	-18.1093	-642.271
117996	-1.19788	-6.089	-642.271
117996	-1.22451	-17.2253	-642.271
117996	-1.19732	-5.92034	-642.271
117996	-1.22549	-16.8873	-642.272
117996	-1.1987	-6.64078	-642.272
117996	-1.22266	-16.6582	-642.272
117996	-1.19738	-6.17555	-642.272
117996	-1.22148	-17.9578	-642.273
117996	-1.19725	-5.77587	-642.273
117996	-1.22134	-16.0135	-642.274
117996	-1.19717	-5.96298	-642.274
117997	-1.22178	-16.151	-642.274
117997	-1.19623	-5.69505	-642.274
117997	-1.22302	-16.3807	-642.274
117997	-1.19763	-6.35884	-642.274
117997	-1.22447	-17.2348	-642.274
117997	-1.19883	-6.85653	-642.275
117997	-1.22415	-17.1896	-642.276
117997	-1.19998	-6.61342	-642.276
117997	-1.22816	-18.7489	-642.276
117997	-1.20126	-7.55024	-642.276
117997	-1.22717	-18.3772	-642.279
117997	-1.1994	-6.61723	-642.279
117998	-1.22447	-17.3475	-642.286
117998	-1.19746	-6.01708	-642.286
117998	-1.22965	-19.6857	-642.286
117998	-1.20433	-8.3636	-642.286
117999	-1.22249	-18.3848	-642.295
117999	-1.19988	-6.89917	-642.295
118001	-1.22802	-17.9215	-642.309
118001	-1.19782	-6.09409	-642.309
118001	-1.23032	-19.9543	-642.309
118001	-1.20653	-9.19605	-642.309
118301	-1.19908	-7.27212	-644.492
118465	-1.22531	-18.4122	-645.692
118465	-1.19727	-6.05017	-645.692
118465	-1.22484	-19.7322	-645.693
118465	-1.19961	-6.83108	-645.693
118465	-1.23005	-19.5438	-645.694
118465	-1.20322	-8.05811	-645.694
118465	-1.2311	-20.7326	-645.694
118465	-1.20521	-8.91157	-645.694
118465	-1.2247	-19.5279	-645.694
118465	-1.20515	-8.7601	-645.694
118465	-1.23293	-19.6437	-645.694
118465	-1.20059	-7.22948	-645.694
118466	-1.22547	-17.8241	-645.695
118466	-1.19908	-6.57841	-645.695
118466	-1.22766	-17.8725	-645.695
118466	-1.19545	-5.37238	-645.695
118466	-1.22344	-18.8921	-645.696
118466	-1.19816	-6.37094	-645.696
118466	-1.22207	-16.9618	-645.696
118466	-1.19646	-5.93562	-645.696
118466	-1.22638	-17.4951	-645.696
118466	-1.1962	-5.51239	-645.696
118466	-1.22125	-15.9244	-645.696
118469	-1.19623	-5.90634	-645.722
118469	-1.22463	-17.6701	-645.722
118469	-1.2004	-7.5006	-645.722
118469	-1.22816	-20.0485	-645.723
118469	-1.20435	-8.60417	-645.723
118769	-1.19916	-7.35358	-647.92
119069	-1.19916	-7.31349	-650.118
119369	-1.19904	-7.27467	-652.316
119472	-1.22562	-17.4092	-653.063
119472	-1.20013	-7.13274	-653.063
119502	-1.22696	-18.0233	-653.277
119502	-1.20053	-7.28994	-653.277
119507	-1.22545	-17.434	-653.31
119507	-1.19956	-7.14674	-653.31
119509	-1.23303	-20.0746	-653.326
119509	-1.20425	-7.87864	-653.326
119809	-1.19908	-7.55979	-655.583
120109	-1.1991	-7.57952	-657.853
120409	-1.19908	-7.52988	-660.117
120580	-1.22858	-19.0773	-661.388
120580	-1.20185	-7.91683	-661.388
120880	-1.19923	-7.41595	-663.602
121140	-1.11344	29.1254	-665.518
121140	-1.0361	59.3418	-665.518
121140	-0.984564	78.0853	-665.518
121140	-0.996822	66.578	-665.518
121140	-0.998655	56.5421	-665.518
121140	-0.998998	46.4592	-665.517
121140	-0.998922	36.4176	-665.517
121140	-0.999132	22.5475	-665.515
121140	-0.99917	12.5302	-665.514
121141	-0.999208	2.52663	-665.51
121150	-0.999132	0.149159	-665.504
121150	-0.999132	0.149121	-665.504
121166	-0.976553	0	-665.504
121166	-0.976438	0.0250395	-665.504
121466	-0.999503	-0.71681	-665.689
121766	-0.999446	-0.776686	-665.92
122066	-0.999446	-0.805064	-666.165
122366	-0.999579	-0.842033	-666.416
122666	-0.999446	-0.866085	-666.671
122966	-0.999465	-0.868185	-666.928
123266	-0.999407	-0.883837	-667.189
123566	-0.999522	-0.893	-667.452
123866	-0.999465	-0.855395	-667.717
124166	-0.999407	-0.892046	-667.984
124466	-1.00315	-2.04953	-668.253
124766	-0.999388	-0.91457	-668.524
125066	-0.999255	-0.895418	-668.796
125366	-0.999465	-0.889055	-669.07
125666	-0.999217	-0.905789	-669.345
125966	-0.999446	-0.872766	-669.621
126266	-0.999388	-0.931178	-669.899
126566	-0.999274	-0.957902	-670.178
126866	-0.999293	-0.918897	-670.458
127166	-0.999388	-0.912916	-670.741
127466	-0.999465	-0.976545	-671.025
127766	-0.999312	-0.954148	-671.311
128066	-0.999446	-0.978836	-671.598
128366	-0.999369	-0.982654	-671.887
128666	-0.999446	-0.950712	-672.177
128966	-0.999388	-0.988826	-672.469
129266	-0.999407	-0.967701	-672.763
129566	-0.99935	-0.987871	-673.058
129866	-0.999484	-0.992071	-673.356
130166	-0.999465	-1.00931	-673.655
130466	-0.999407	-1.00448	-673.957
130766	-0.999369	-1.01377	-674.26
131066	-0.999388	-0.997861	-674.565
131366	-0.999484	-1.02815	-674.873
131666	-0.999388	-1.01727	-675.183
131966	-0.999407	-1.05602	-675.496
132266	-0.999446	-1.05723	-675.811
132566	-0.999446	-1.06601	-676.129
132866	-0.999484	-1.06505	-676.45
133166	-0.999484	-1.10139	-676.773
133466	-0.99935	-1.07676	-677.098
133766	-0.999427	-1.08446	-677.426
134066	-0.999217	-1.04068	-677.756
134366	-0.999522	-1.1213	-678.089
134666	-0.99956	-1.12187	-678.424
134966	-0.999255	-1.02987	-678.762
135266	-0.999427	-1.17011	-679.102
135566	-0.999274	-1.1066	-679.445
135866	-0.999331	-1.14548	-679.791
136166	-0.999446	-1.16457	-680.139
136466	-0.999427	-1.1591	-680.489
136766	-0.99935	-1.17367	-680.841
137066	-0.99935	-1.16985	-681.197
137366	-0.999446	-1.17666	-681.555
137666	-0.999656	-1.23424	-681.916
137966	-0.999427	-1.17838	-682.279
138266	-0.999484	-1.1822	-682.645
138566	-0.999331	-1.23316	-683.013
138866	-0.999388	-1.24983	-683.383
139166	-0.999446	-1.26345	-683.755
139466	-0.999465	-1.2401	-684.129
139766	-0.999369	-1.27789	-684.505
140066	-1.00113	-1.95561	-684.884
140366	-1.00025	-1.81607	-685.264
140666	-1.00006	-1.43983	-685.647
140966	-0.99914	-1.14879	-686.033
141266	-0.998854	-1.07581	-686.422
141566	-1.00002	-1.38861	-686.812
141866	-0.999121	-1.22712	-687.203
142166	-0.999121	-1.21961	-687.596
142466	-0.999274	-1.22082	-687.99
142766	-1.00422	-2.96426	-688.387
143066	-0.999121	-1.22425	-688.785
143366	-0.999178	-1.23183	-689.185
143666	-0.99956	-1.40235	-689.588
143966	-0.999465	-1.40356	-689.993
144266	-0.99935	-1.43614	-690.413
144566	-0.999446	-1.42189	-690.836
144866	-0.999407	-1.38918	-691.261
145166	-0.999522	-1.40668	-691.688
145466	-0.999484	-1.44053	-692.116
145766	-0.999407	-1.41947	-692.546
146066	-0.999293	-1.45186	-692.976
146366	-0.999446	-1.46509	-693.408
146666	-0.999407	-1.47807	-693.844
146966	-0.999331	-1.4404	-694.283
147266	-0.999465	-1.46102	-694.721
147566	-0.996868	-0.189285	-695.162
147866	-0.999465	-1.48106	-695.605
148166	-0.999541	-1.45612	-696.049
148466	-0.999503	-1.51733	-696.495
148766	-0.999427	-1.49366	-696.943
149066	-0.999465	-1.48895	-697.393
149366	-0.999541	-1.51078	-697.846
149666	-0.999407	-1.53419	-698.302
149966	-0.999522	-1.51625	-698.759
150266	-0.999446	-1.54685	-699.216
150566	-0.999598	-1.52306	-699.675
150866	-0.999465	-1.57472	-700.14
151166	-0.999427	-1.53661	-700.608
151466	-0.999427	-1.56989	-701.075
151766	-0.999255	-1.45345	-701.541
152066	-0.999503	-1.58739	-702.012
152366	-0.999484	-1.55525	-702.484
152666	-0.999541	-1.57364	-702.957
152966	-0.999465	-1.56416	-703.429
153266	-0.999407	-1.60698	-703.902
153566	-0.999388	-1.59967	-704.376
153866	-0.99956	-1.5954	-704.85
154166	-0.999579	-1.61952	-705.325
154466	-0.999541	-1.60374	-705.803
154766	-0.999465	-1.60947	-706.28
155066	-0.999484	-1.58853	-706.757
155366	-0.999388	-1.5872	-707.235
155666	-0.999484	-1.60762	-707.715
155966	-0.999503	-1.58433	-708.194
156266	-0.999465	-1.60508	-708.674
156566	-0.999407	-1.57873	-709.154
156866	-0.99935	-1.57689	-709.634
157166	-0.999541	-1.61112	-710.115
157466	-0.999465	-1.60558	-710.598
157766	-0.999446	-1.61042	-711.08
158066	-0.999407	-1.60603	-711.564
158366	-0.99935	-1.63918	-712.048
158666	-0.999465	-1.62785	-712.534
158966	-0.999407	-1.64344	-713.022
159266	-0.999388	-1.62143	-713.51
159566	-0.999637	-1.64077	-714
159866	-0.999503	-1.61481	-714.493
160166	-0.999427	-1.65592	-714.985
160466	-0.999541	-1.67424	-715.482
160766	-0.998854	-1.57415	-715.98
161066	-0.999312	-1.64478	-716.481
161366	-0.99935	-1.65331	-716.978
161666	-0.99935	-1.66718	-717.478
161966	-0.99956	-1.65496	-717.977
162266	-0.999503	-1.66953	-718.476
162566	-0.999446	-1.67761	-718.975
162866	-0.999465	-1.68366	-719.474
163166	-0.999369	-1.65789	-719.973
163466	-0.999484	-1.66043	-720.473
163766	-0.999484	-1.68665	-720.973
164066	-0.99935	-1.65108	-721.476
164366	-0.999369	-1.65903	-721.975
164666	-0.999293	-1.6696	-722.477
164966	-0.999293	-1.63511	-722.978
165266	-0.999541	-1.68035	-723.482
165566	-0.999465	-1.66311	-723.986
165866	-0.999274	-1.67831	-724.487
166166	-0.999369	-1.64955	-724.988
166466	-0.999503	-1.63479	-725.488
166766	-0.999388	-1.65146	-725.989
167066	-0.999446	-1.66521	-726.493
167366	-0.999598	-1.67068	-726.997
167666	-0.999369	-1.66228	-727.501
167966	-0.999331	-1.67869	-728.005
168266	-0.999446	-1.70046	-728.507
168566	-0.999427	-1.66902	-729.01
168866	-0.999427	-1.6862	-729.514
169166	-0.999446	-1.64783	-730.019
169466	-0.999427	-1.68748	-730.524
169766	-0.999312	-1.68436	-731.031
170066	-0.999388	-1.68461	-731.54
170366	-0.999388	-1.69893	-732.048
170666	-0.999465	-1.71592	-732.558
170966	-0.999331	-1.73106	-733.069
171266	-0.999331	-1.69944	-733.58
171566	-0.99935	-1.68468	-734.091
171866	-0.999312	-1.68423	-734.6
172166	-0.99956	-1.71764	-735.108
172466	-0.999484	-1.69568	-735.615
172766	-0.999369	-1.71337	-736.124
173066	-0.999579	-1.69104	-736.636
173366	-0.999522	-1.71	-737.149
173666	-0.999446	-1.70268	-737.664
173966	-0.999446	-1.75053	-738.18
174266	-0.999293	-1.71554	-738.697
174566	-0.999407	-1.72476	-739.214
174866	-0.999388	-1.71503	-739.73
175166	-0.999503	-1.73609	-740.248
175466	-0.999465	-1.7525	-740.766
175766	-0.999369	-1.75174	-741.285
176066	-0.999369	-1.73253	-741.804
176366	-0.999427	-1.74137	-742.325
176666	-0.999522	-1.71999	-742.847
176966	-0.999484	-1.72521	-743.373
177266	-0.999446	-1.74875	-743.901
177566	-0.999465	-1.75607	-744.431
177866	-0.999312	-1.74137	-744.962
178166	-0.999427	-1.75429	-745.493
178466	-0.999388	-1.7833	-746.023
178766	-0.999331	-1.7518	-746.552
179066	-0.999598	-1.7952	-747.083
179366	-0.999503	-1.77643	-747.612
179666	-0.999427	-1.74296	-748.138
179966	-0.999331	-1.71706	-748.664
180266	-0.999369	-1.74035	-749.187
180566	-0.999522	-1.72833	-749.71
180866	-0.999369	-1.75066	-750.234
181166	-0.999484	-1.79584	-750.762
181466	-0.999331	-1.7672	-751.295
181766	-0.999503	-1.79437	-751.828
182066	-0.999312	-1.77013	-752.362
182366	-0.999465	-1.77897	-752.897
182666	-0.999446	-1.75569	-753.425
182966	-0.99956	-1.73793	-753.951
183266	-0.999541	-1.73431	-754.478
183566	-0.999369	-1.7527	-755.003
183866	-0.999446	-1.75887	-755.529
184166	-0.999465	-1.76968	-756.057
184466	-0.999446	-1.74086	-756.584
184766	-0.99935	-1.7429	-757.112
185066	-0.999465	-1.73342	-757.641
185366	-0.999407	-1.73246	-758.171
185666	-0.99935	-1.7875	-758.702
185966	-0.999465	-1.7651	-759.234
186266	-0.999484	-1.76059	-759.767
186566	-0.999407	-1.7569	-760.299
186866	-0.999541	-1.7478	-760.829
187166	-0.999503	-1.78756	-761.358
187466	-0.999407	-1.73068	-761.885
187766	-0.999446	-1.75365	-762.41
188066	-0.999331	-1.74022	-762.935
188366	-0.999427	-1.75855	-763.462
188666	-0.999388	-1.73711	-763.99
188966	-0.999197	-1.7513	-764.518
189266	-0.999465	-1.73838	-765.047
189566	-0.999541	-1.80105	-765.576
189866	-0.99956	-1.75467	-766.106
190166	-0.999446	-1.76294	-766.636
190466	-0.999446	-1.78426	-767.166
190766	-0.999427	-1.74551	-767.694
191066	-0.999427	-1.77388	-768.224
191366	-0.999446	-1.8022	-768.761
191666	-0.99935	-1.82002	-769.304
191966	-0.99956	-1.82765	-769.847
192266	-0.999446	-1.79889	-770.388
192566	-0.999427	-1.76733	-770.924
192866	-0.999427	-1.74226	-771.458
193166	-0.999446	-1.78756	-771.99
193466	-0.999427	-1.75804	-772.526
193766	-0.999503	-1.75969	-773.058
194066	-0.99956	-1.8008	-773.594
194366	-0.999618	-1.76472	-774.128
194666	-0.999388	-1.79539	-774.66
194966	-0.999465	-1.79316	-775.192
195266	-0.999503	-1.7609	-775.723
195566	-0.999484	-1.84286	-776.261
195866	-0.999484	-1.78356	-776.8
196166	-0.999446	-1.81123	-777.34
196466	-0.999407	-1.77465	-777.88
196766	-0.999312	-1.79921	-778.418
197066	-0.999427	-1.77007	-778.954
197366	-0.999407	-1.7784	-779.49
197666	-0.999388	-1.77267	-780.026
197966	-0.999407	-1.82116	-780.567
198266	-0.999484	-1.78171	-781.108
198566	-0.999407	-1.78012	-781.654
198866	-0.999312	-1.83675	-782.202
199166	-0.999388	-1.812	-782.751
199466	-0.999427	-1.83242	-783.304
199766	-0.999427	-1.83147	-783.858
200066	-0.999427	-1.87639	-784.413
200366	-0.999312	-1.84279	-784.969
200666	-0.999427	-1.84992	-785.525
200966	-0.999331	-1.8629	-786.078
201266	-0.999503	-1.84451	-786.634
201566	-0.999427	-1.87365	-787.191
201866	-0.999541	-1.89173	-787.749
202166	-0.999255	-1.82453	-788.31
202466	-0.999427	-1.88014	-788.87
202766	-0.999407	-1.8755	-789.433
203066	-0.999407	-1.90222	-789.998
203366	-0.999427	-1.87588	-790.565
203666	-0.999407	-1.88364	-791.131
203966	-0.999465	-1.88835	-791.695
204266	-0.999427	-1.87098	-792.258
204566	-0.999427	-1.88104	-792.82
204866	-0.999465	-1.86481	-793.381
205166	-0.999465	-1.87754	-793.944
205466	-0.999274	-1.90865	-794.507
205766	-0.999446	-1.87875	-795.074
206066	-0.999312	-1.89293	-795.643
206366	-0.99935	-1.86939	-796.214
206666	-0.999427	-1.89357	-796.782
206966	-0.999407	-1.84559	-797.35
207266	-0.999369	-1.87957	-797.917
207566	-0.999465	-1.9077	-798.484
207866	-0.999369	-1.88371	-799.051
208166	-0.999465	-1.88625	-799.619
208466	-0.999369	-1.90172	-800.187
208766	-0.999427	-1.91909	-800.756
209066	-0.999503	-1.91056	-801.326
209366	-0.999312	-1.91088	-801.897
209666	-0.999446	-1.92933	-802.469
209966	-0.999293	-1.95001	-803.042
210266	-0.999407	-2.01841	-803.638
210566	-0.999503	-2.01568	-804.24
210866	-0.999579	-2.02458	-804.841
211166	-0.999465	-1.97572	-805.441
211466	-0.999083	-1.8874	-806.037
211766	-0.999446	-1.99671	-806.631
212066	-0.999427	-1.95803	-807.22
212366	-0.999427	-1.94689	-807.809
212666	-0.999465	-1.97953	-808.398
212966	-0.999427	-1.97438	-808.987
213266	-0.999446	-1.97686	-809.576
213566	-0.999484	-1.94225	-810.163
213866	-0.999541	-1.99786	-810.752
214166	-0.999484	-1.98666	-811.342
214466	-0.999541	-1.92984	-811.931
214766	-0.999388	-1.96554	-812.522
215066	-0.999427	-1.96738	-813.11
215366	-0.999465	-1.93404	-813.698
215666	-0.999541	-1.96006	-814.288
215966	-0.999407	-1.92602	-814.878
216266	-0.999388	-1.96547	-815.468
216566	-0.999465	-1.97813	-816.063
216866	-0.999369	-2.00511	-816.658
217166	-0.999503	-1.99029	-817.254
217466	-0.99956	-1.95726	-817.847
217766	-0.999465	-1.98157	-818.44
218066	-0.999407	-1.96496	-819.033
218366	-0.999522	-1.97623	-819.627
218666	-0.999446	-2.02547	-820.225
218966	-0.999446	-1.95109	-820.822
219266	-0.999541	-2.02357	-821.422
219566	-0.999484	-2.00327	-822.024
219866	-0.999503	-1.97425	-822.624
220166	-0.999484	-2.01701	-823.223
220466	-0.999503	-2.01389	-823.821
220766	-0.999465	-1.99512	-824.417
221066	-0.999484	-2.00448	-825.012
221366	-0.99935	-1.97788	-825.606
221666	-0.999522	-1.94727	-826.198
221966	-0.999465	-1.97349	-826.789
222266	-0.999522	-1.97553	-827.379
222566	-0.999388	-1.97782	-827.966
222866	-0.999446	-1.95637	-828.554
223166	-0.999465	-1.94944	-829.142
223466	-0.999331	-1.95096	-829.73
223766	-0.999465	-1.9621	-830.319
224066	-0.999522	-1.95001	-830.91
224366	-0.999465	-1.94435	-831.502
224666	-0.999388	-1.97553	-832.094
224966	-0.999446	-1.97292	-832.687
225266	-0.99935	-1.97126	-833.281
225566	-0.999579	-1.98704	-833.877
225866	-0.999427	-2.01746	-834.474
226166	-0.999465	-1.98615	-835.07
226466	-0.99956	-1.9859	-835.664
226766	-0.999503	-1.97107	-836.257
227066	-0.999446	-1.93499	-836.848
227366	-0.99935	-1.97629	-837.437
227666	-0.999503	-1.95714	-838.024
227966	-0.999446	-1.96643	-838.611
228266	-0.999388	-1.91578	-839.195
228566	-0.999484	-1.89764	-839.776
228866	-0.999427	-1.93703	-840.358
229166	-0.999522	-1.95695	-840.938
229466	-0.999484	-1.90763	-841.517
229766	-0.999407	-1.94727	-842.095
230066	-0.999388	-1.94282	-842.673
230366	-0.999331	-1.95236	-843.251
230666	-0.999484	-1.94327	-843.833
230966	-0.999484	-1.93016	-844.416
231266	-0.999407	-1.94816	-844.996
231566	-0.999388	-1.91463	-845.576
231866	-0.999407	-1.94524	-846.154
232166	-0.999522	-1.92844	-846.733
232466	-0.99956	-1.95898	-847.315
232766	-0.999427	-1.96	-847.897
233066	-0.999637	-1.95141	-848.482
233366	-0.999541	-1.9712	-849.069
233666	-0.999465	-1.96305	-849.66
233966	-0.999293	-1.98354	-850.253
234266	-0.999427	-1.99888	-850.848
234566	-0.999503	-1.9976	-851.445
234866	-0.999465	-1.97769	-852.039
235166	-0.999579	-1.93856	-852.633
235466	-0.999541	-1.98711	-853.224
235766	-0.999484	-1.98316	-853.816
236066	-0.998987	-1.78127	-854.409
236366	-0.999388	-1.97692	-855.001
236666	-0.999503	-2.01911	-855.591
236966	-0.999446	-2.00982	-856.191
237266	-0.99935	-2.00931	-856.794
237566	-0.999465	-1.98132	-857.397
237866	-0.999484	-2.07243	-857.999
238166	-0.99956	-2.00454	-858.601
238466	-0.999427	-2.01746	-859.202
238766	-0.999503	-1.98157	-859.803
239066	-0.999427	-2.02255	-860.403
239366	-0.999388	-2.02299	-861.002
239666	-0.999465	-2.04183	-861.602
239966	-0.999369	-2.0053	-862.202
240266	-0.999427	-1.96942	-862.803
240566	-0.998892	-1.81193	-863.404
240866	-0.999465	-1.98259	-864.005
241166	-0.999369	-2.00308	-864.608
241466	-0.999484	-1.98666	-865.208
241766	-0.999446	-1.93016	-865.795
242066	-0.999541	-1.97508	-866.376
242366	-0.999579	-1.92411	-866.958
242666	-0.999407	-1.95644	-867.539
242966	-0.999007	-1.81289	-868.119
243266	-0.999484	-1.94409	-868.697
243566	-0.999293	-1.93811	-869.275
243866	-0.999446	-1.91527	-869.852
244166	-0.999522	-1.91769	-870.43
244466	-0.999484	-1.95236	-871.01
244766	-0.999388	-1.95809	-871.592
245066	-0.999503	-1.92112	-872.173
245366	-0.999598	-1.94855	-872.752
245666	-0.999446	-1.96013	-873.331
245966	-0.999484	-1.90719	-873.908
246266	-0.999484	-1.93964	-874.484
246566	-0.999369	-1.92348	-875.058
246866	-0.998873	-1.76364	-875.634
247166	-0.999427	-1.90197	-876.209
247466	-0.99956	-1.9196	-876.785
247766	-0.999522	-1.92023	-877.362
248066	-0.999465	-1.90541	-877.941
248366	-0.999427	-1.92399	-878.52
248666	-0.999407	-1.92628	-879.099
248966	-0.999369	-1.93277	-879.677
249266	-0.999446	-1.92717	-880.255
249566	-0.999503	-1.92685	-880.834
249866	-0.999503	-1.93843	-881.412
250166	-0.999446	-1.91164	-881.988
250466	-0.999503	-1.92685	-882.563
250766	-0.999484	-1.90019	-883.139
251066	-0.999465	-1.91081	-883.716
251366	-0.999427	-1.92609	-884.294
251666	-0.999522	-1.90394	-884.872
251966	-0.999427	-1.9446	-885.452
252266	-0.999427	-1.95046	-886.033
252566	-0.999407	-1.91972	-886.613
252866	-0.999407	-1.94473	-887.193
253166	-0.999274	-1.97113	-887.774
253466	-0.999427	-1.95459	-888.355
253766	-0.999484	-1.93512	-888.938
254066	-0.999446	-1.96744	-889.518
254366	-0.999522	-1.94263	-890.097
254666	-0.999446	-1.96414	-890.679
254966	-0.99956	-1.91953	-891.262
255266	-0.999446	-1.9341	-891.843
255566	-0.999369	-1.95281	-892.425
255866	-0.999388	-1.91877	-893.005
256166	-0.999427	-1.9341	-893.587
256466	-0.999465	-1.92481	-894.166
256766	-0.999541	-1.94995	-894.744
257066	-0.999293	-1.92984	-895.323
257366	-0.999446	-1.91018	-895.901
257666	-0.999503	-1.9091	-896.48
257966	-0.999503	-1.90871	-897.059
258266	-0.999427	-1.91915	-897.637
258566	-0.999388	-1.93448	-898.215
258866	-0.999465	-1.92036	-898.793
259166	-1.00011	-2.14115	-899.374
259466	-0.999446	-1.94906	-899.955
259766	-0.999293	-1.91056	-900.536
260066	-0.999503	-1.89643	-901.114
260366	-0.999465	-1.93932	-901.691
260666	-0.999217	-1.86691	-902.268
260966	-0.999427	-1.89662	-902.845
261266	-0.999427	-1.94454	-903.42
261566	-0.998892	-1.75422	-903.995
261866	-0.999503	-1.92165	-904.571
262166	-0.998911	-1.75009	-905.148
262466	-0.999522	-1.90611	-905.726
262766	-0.999484	-1.93067	-906.303
263066	-1.00082	-2.33166	-906.88
263366	-1.00105	-2.44174	-907.459
263666	-0.999446	-1.90146	-908.039
263966	-0.999465	-1.95217	-908.619
264266	-0.99935	-1.94638	-909.198
264566	-0.999961	-2.06671	-909.777
264866	-0.999369	-1.91368	-910.356
265166	-0.999847	-2.11405	-910.938
265466	-0.999465	-1.93538	-911.518
265766	-0.999465	-1.94664	-912.097
266066	-0.999427	-1.92723	-912.674
266366	-0.999484	-1.91641	-913.252
266666	-0.999579	-1.92653	-913.83
266966	-0.999446	-1.91629	-914.409
267266	-0.999331	-1.92984	-914.989
267566	-0.999446	-1.94982	-915.566
267866	-0.999197	-1.85342	-916.143
268166	-0.99914	-1.8307	-916.722
268466	-0.999427	-1.92564	-917.303
268766	-0.999579	-1.92997	-917.883
269066	-0.999369	-1.96242	-918.464
269366	-0.999427	-1.9362	-919.046
269666	-0.999388	-1.91934	-919.627
269966	-0.999484	-1.95796	-920.21
270266	-0.999541	-1.94409	-920.794
270566	-0.999407	-1.96178	-921.38
270866	-0.999522	-1.94753	-921.967
271166	-0.999503	-1.95313	-922.554
271466	-0.999503	-1.96547	-923.14
271766	-0.999388	-1.9474	-923.725
272066	-0.99956	-1.94403	-924.31
272366	-0.999388	-1.97177	-924.897
272666	-0.999484	-1.95485	-925.485
272966	-0.999484	-1.9334	-926.071
273266	-0.998835	-1.76192	-926.655
273566	-1.00153	-2.69492	-927.239
[truncated: 9,567 more rows]
