# Supplementary material for: Propionate Production by Bioelectrochemically-Assisted Lactate Fermentation and Simultaneous CO2 Recycling
Source: Front Microbiol. 2020 Dec 15;11:599438. doi: 10.3389/fmicb.2020.599438 (PMC7769879; doi:10.3389/fmicb.2020.599438)
Supplement: Supplementary file 13 [file Data_Sheet_8.XLS]

## Sheet: Foglio1
time (s)	E (V)	I (mA)	Q ©
0	-1.2	-3.59	-17.748
31500.3	-1.2	-3.27	-18.8316
31800.3	-1.2	-3.68	-19.9547
32100.3	-1.2	-3.71	-21.1175
32400.3	-1.2	-4.28	-22.2935
32700.3	-1.2	-3.78	-23.4789
33000.3	-1.2	-3.85	-24.6916
33300.3	-1.2	-4	-25.9131
33600.3	-1.2	-4.63	-27.1324
33900.3	-1.2	-3	-28.363
34200.3	-1.2	-3.18	-29.6117
34500.3	-1.2	-3.48	-30.8524
34800.3	-1.2	-4.34	-32.1183
35100.3	-1.2	-4.39	-33.4323
35400.3	-1.2	-4.24	-34.7345
35700.3	-1.2	-4.24	-36.0121
36000.3	-1.2	-4.17	-37.2834
36300.3	-1.2	-4.29	-38.5492
36600.3	-1.2	-4.15	-39.816
36900.3	-1.2	-4.14	-41.0628
37200.3	-1.2	-4.19	-42.3109
37500.3	-1.2	-4.1	-43.5508
37800.3	-1.2	-4.06	-44.7879
38100.3	-1.2	-3.98	-46.0193
38400.3	-1.2	-4.14	-47.2279
38700.3	-1.2	-4.12	-48.4528
39000.3	-1.2	-4.16	-49.6774
39300.3	-1.2	-4.16	-50.9067
39600.3	-1.2	-4.1	-52.1302
39900.3	-1.2	-4.01	-53.3461
40200.3	-1.2	-4.01	-54.5632
40500.3	-1.2	-3.93	-55.7589
40800.3	-1.2	-4.07	-56.9645
41100.3	-1.2	-4.1	-58.1695
41400.3	-1.2	-3.94	-59.3739
41700.3	-1.2	-3.97	-60.5584
42000.3	-1.2	-3.39	-61.752
42300.3	-1.2	-4.06	-62.9492
42600.3	-1.2	-3.61	-64.1521
42900.3	-1.2	-3.91	-65.3495
43200.3	-1.2	-3.93	-66.5404
43500.3	-1.2	-3.97	-67.7225
43800.3	-1.2	-3.94	-68.9114
44100.3	-1.2	-3.98	-70.0984
44400.3	-1.2	-3.79	-71.2864
44700.3	-1.2	-4.81	-72.5295
45000.3	-1.2	-4.84	-73.9885
45300.3	-1.2	-4.85	-75.4383
45600.3	-1.2	-4.77	-76.8996
45900.3	-1.2	-4.87	-78.336
46200.3	-1.2	-4.71	-79.7714
46500.3	-1.2	-5.22	-81.2015
46800.3	-1.2	-4.6	-82.613
47100.3	-1.2	-4.69	-84.0206
47400.3	-1.2	-4.48	-85.4348
47700.3	-1.2	-4.61	-86.8428
48000.3	-1.2	-4.67	-88.2432
48300.3	-1.2	-4.68	-89.6355
48600.3	-1.2	-4.53	-90.9796
48900.3	-1.2	-4.5	-92.3261
49200.3	-1.2	-4.47	-93.6758
49500.3	-1.2	-4.48	-95.0241
49800.3	-1.2	-4.44	-96.3646
50100.3	-1.2	-4.67	-97.7174
50400.3	-1.2	-3.89	-99.0717
50700.3	-1.2	-4.47	-100.432
51000.3	-1.2	-4.1	-101.778
51300.3	-1.2	-5.67	-103.128
51600.3	-1.2	-4.43	-104.471
51900.3	-1.2	-4.04	-105.796
52200.3	-1.2	-4.37	-107.117
52500.3	-1.2	-4.37	-108.444
52800.3	-1.2	-4.18	-109.77
53100.3	-1.2	-4.39	-111.091
53400.4	-1.2	-4.29	-112.428
53700.4	-1.2	-5.36	-113.783
54000.4	-1.2	-5.59	-115.145
54300.4	-1.2	-4.5	-116.519
54600.4	-1.2	-4.63	-117.901
54900.4	-1.2	-4.54	-119.291
55200.4	-1.2	-4.33	-120.683
55500.4	-1.2	-4.35	-122.075
55800.4	-1.2	-4.58	-123.451
56100.4	-1.2	-4.62	-124.846
56400.4	-1.2	-4.57	-126.249
56700.4	-1.2	-4.38	-127.661
57000.4	-1.2	-4.77	-129.08
57300.4	-1.2	-4.23	-130.502
57600.4	-1.2	-4.65	-131.91
57900.4	-1.2	-4.59	-133.291
58200.4	-1.2	-4.77	-134.702
58500.4	-1.2	-4.81	-136.138
58800.4	-1.2	-4.41	-137.584
59100.4	-1.2	-5.1	-139.009
59400.4	-1.2	-3.99	-140.44
59700.4	-1.2	-4.71	-141.881
60000.4	-1.2	-4.82	-143.336
60300.4	-1.2	-4.88	-144.777
60600.4	-1.2	-4.8	-146.228
60900.4	-1.2	-4.91	-147.69
61200.4	-1.2	-4.83	-149.15
61500.4	-1.2	-4.97	-150.597
61800.4	-1.2	-4.96	-152.062
62100.4	-1.2	-4.99	-153.543
62400.4	-1.2	-4.93	-155.042
62700.4	-1.2	-5.04	-156.546
63000.4	-1.2	-5.03	-158.041
63300.4	-1.2	-4.92	-159.538
63600.4	-1.2	-4.98	-161.025
63900.4	-1.2	-4.71	-162.524
64200.4	-1.2	-5.3	-164.038
64500.4	-1.2	-7.86	-165.605
64800.4	-1.2	-7.14	-167.176
65100.4	-1.2	-5.21	-168.732
65400.4	-1.2	-5.3	-170.291
65700.4	-1.2	-5.31	-171.862
66000.4	-1.2	-5.34	-173.44
66300.4	-1.2	-5.33	-175.03
66600.4	-1.2	-5.41	-176.629
66900.4	-1.2	-5.55	-178.241
66952.5	-1.21	-15.8	-178.521
66952.5	-1.2	-5.62	-178.521
67062.1	-1.21	-15.7	-179.11
67062.1	-1.2	-4.43	-179.11
67079.7	-1.21	-14.7	-179.205
67079.7	-1.2	-4.39	-179.205
67081.8	-1.21	-14.4	-179.217
67082.4	-1.2	-4.32	-179.22
67127	-1.21	-15.5	-179.463
67127	-1.2	-5.52	-179.463
67318.5	-1.21	-16.2	-180.497
67318.5	-1.2	-5.98	-180.497
67618.5	-1.2	-5.4	-182.123
67918.5	-1.2	-5.38	-183.731
67919.9	-1.21	-15.6	-183.738
67919.9	-1.2	-4.01	-183.738
67924.6	-1.21	-15.8	-183.764
67924.6	-1.2	-4.5	-183.764
67954	-1.21	-15	-183.922
67954	-1.2	-4.5	-183.922
67961.2	-1.21	-15.9	-183.961
67961.2	-1.2	-5.9	-183.961
68261.2	-1.2	-5.41	-185.581
68524.7	-1.21	-15.8	-187.014
68524.7	-1.2	-4.6	-187.014
68528.6	-1.21	-14.9	-187.035
68528.6	-1.2	-4.83	-187.035
68626.7	-1.21	-15.3	-187.571
68626.7	-1.2	-5.28	-187.571
68680.6	-1.21	-15.7	-187.867
68680.6	-1.2	-5.7	-187.867
68796.7	-1.21	-15.9	-188.509
68796.7	-1.2	-5.6	-188.509
69096.7	-1.2	-5.56	-190.173
69239.9	-1.21	-16.1	-190.971
69239.9	-1.2	-5.75	-190.971
69275.4	-1.21	-15.8	-191.169
69275.4	-1.2	-5.8	-191.169
69411.8	-1.21	-15.8	-191.93
69411.8	-1.2	-5.8	-191.93
69611.7	-1.21	-16.1	-193.043
69611.7	-1.2	-5.95	-193.043
69682.4	-1.21	-16.3	-193.438
69682.4	-1.2	-5.89	-193.438
69982.4	-1.2	-6.94	-195.127
70282.4	-1.2	-4.83	-196.824
70381.4	-1.21	-15.1	-197.382
70381.4	-1.2	-4.59	-197.382
70387.2	-1.21	-16.1	-197.415
70387.2	-1.2	-5.93	-197.415
70687.2	-1.2	-5.54	-199.096
70931.4	-1.21	-16.3	-200.44
70931.4	-1.2	-5.58	-200.44
70933.5	-1.21	-15.6	-200.452
70933.5	-1.2	-5.52	-200.452
70945.2	-1.21	-15.9	-200.516
70945.2	-1.2	-5.66	-200.516
70952.3	-1.21	-16.3	-200.555
70952.3	-1.2	-5.51	-200.555
70973.6	-1.21	-15.9	-200.673
70973.6	-1.2	-5.71	-200.673
70991.3	-1.21	-15.7	-200.771
70991.3	-1.2	-5.59	-200.771
71008.3	-1.21	-16.2	-200.865
71008.3	-1.2	-6.14	-200.865
71045.2	-1.21	-16.5	-201.068
71045.2	-1.2	-6.24	-201.068
71345.2	-1.2	-5.55	-202.726
71352.8	-1.21	-16.4	-202.768
71352.8	-1.2	-6.18	-202.768
71618	-1.21	-17	-204.243
71618	-1.2	-5.51	-204.243
71640	-1.21	-15.6	-204.365
71640	-1.2	-5.27	-204.365
71709.3	-1.21	-15.8	-204.751
71709.3	-1.2	-5.49	-204.751
71760.8	-1.21	-15.7	-205.035
71760.8	-1.2	-5.44	-205.035
72060.8	-1.2	-5.63	-206.705
72132.1	-1.21	-15.7	-207.105
72132.1	-1.2	-5	-207.105
72158.4	-1.21	-15.9	-207.253
72158.4	-1.2	-5.75	-207.253
72275	-1.21	-15.8	-207.91
72275	-1.2	-4.77	-207.91
72275.1	-1.21	-15.5	-207.911
72275.1	-1.2	-5.26	-207.911
72289.2	-1.21	-16.2	-207.991
72289.2	-1.2	-5.75	-207.991
72327.3	-1.21	-16.3	-208.208
72327.3	-1.2	-6.11	-208.208
72439.7	-1.21	-16.7	-208.851
72439.7	-1.2	-6.47	-208.851
72521.2	-1.21	-17.5	-209.32
72521.2	-1.2	-5.55	-209.32
72527	-1.21	-16	-209.353
72527	-1.2	-5.92	-209.353
72548.8	-1.21	-16.7	-209.478
72548.8	-1.2	-4.99	-209.478
72551.6	-1.21	-16.1	-209.494
72551.6	-1.2	-5.25	-209.494
72582.8	-1.21	-16	-209.673
72582.8	-1.2	-5.94	-209.674
72632.7	-1.21	-17.4	-209.961
72632.7	-1.2	-6.48	-209.961
72932.7	-1.2	-5.83	-211.688
72953.7	-1.21	-16	-211.809
72953.7	-1.2	-5.75	-211.809
72973.2	-1.21	-17.7	-211.921
72973.2	-1.2	-7.53	-211.921
73273.2	-1.2	-5.73	-213.643
73573.2	-1.2	-5.72	-215.366
73803.1	-1.21	-16.5	-216.685
73803.1	-1.2	-6.34	-216.685
73823.7	-1.21	-17.7	-216.803
73823.7	-1.2	-4.35	-216.803
73835.6	-1.21	-14.8	-216.872
73836.8	-1.2	-4.83	-216.879
73850.4	-1.21	-15.4	-216.957
73850.5	-1.2	-5.31	-216.958
73852.2	-1.21	-15.7	-216.968
73852.2	-1.2	-4.82	-216.968
73858.9	-1.21	-15.2	-217.006
73858.9	-1.2	-5.1	-217.006
73861.2	-1.21	-16.7	-217.019
73861.2	-1.2	-6.21	-217.019
74069.6	-1.21	-16.7	-218.226
74069.6	-1.2	-5.54	-218.226
74138	-1.21	-16.1	-218.619
74138	-1.2	-5.29	-218.619
74142	-1.21	-15.4	-218.642
74142	-1.2	-4.95	-218.642
74194.4	-1.21	-15.3	-218.943
74194.4	-1.2	-4.54	-218.943
74194.5	-1.21	-14.7	-218.944
74194.5	-1.2	-4.48	-218.944
74194.7	-1.21	-15.2	-218.945
74194.7	-1.2	-4.44	-218.945
74226.9	-1.21	-15.5	-219.13
74226.9	-1.2	-5.08	-219.13
74277.6	-1.21	-16.2	-219.422
74277.6	-1.2	-6.03	-219.422
74391.3	-1.21	-16.6	-220.08
74391.3	-1.2	-6.45	-220.08
74455	-1.21	-16.6	-220.449
74455	-1.2	-6.04	-220.449
74467.9	-1.21	-16.8	-220.524
74467.9	-1.2	-6.36	-220.524
74484.8	-1.21	-17.5	-220.622
74484.8	-1.2	-6.54	-220.622
74784.8	-1.2	-5.86	-222.37
75084.8	-1.2	-5.92	-224.125
75384.8	-1.2	-5.83	-225.888
75403	-1.21	-16.4	-225.995
75403	-1.2	-6.17	-225.995
75406.1	-1.21	-17	-226.013
75406.1	-1.2	-6.54	-226.013
75561.7	-1.21	-18.1	-226.928
75561.7	-1.2	-7.52	-226.928
75745.5	-1.21	-18.3	-228.017
75745.5	-1.2	-7.54	-228.017
76029.3	-1.21	-18.5	-229.717
76029.3	-1.2	-7.78	-229.717
76171.2	-1.21	-17.8	-230.572
76171.2	-1.2	-7.64	-230.572
76276.3	-1.21	-17.9	-231.208
76276.3	-1.2	-7.54	-231.208
76434.5	-1.21	-18.3	-232.171
76434.5	-1.2	-7.73	-232.171
76505.5	-1.21	-17.9	-232.601
76505.5	-1.2	-6.96	-232.601
76805.5	-1.2	-5.98	-234.409
76844.5	-1.21	-16.7	-234.643
76844.5	-1.2	-6.47	-234.643
76881.5	-1.21	-17.2	-234.866
76881.5	-1.2	-6.56	-234.866
76955.2	-1.21	-17.6	-235.31
76955.2	-1.2	-6.69	-235.31
77255.2	-1.2	-4.68	-237.12
77268.3	-1.21	-15.9	-237.199
77268.3	-1.2	-5.86	-237.199
77342	-1.21	-18.6	-237.649
77342	-1.2	-7.71	-237.649
77642	-1.2	-6.38	-239.478
77942	-1.2	-6.1	-241.296
78242	-1.2	-6.22	-243.142
78264.2	-1.21	-17.1	-243.28
78264.2	-1.2	-6.78	-243.28
78300.2	-1.21	-18.4	-243.504
78300.2	-1.2	-7.7	-243.504
78513.8	-1.21	-18.7	-244.832
78513.8	-1.2	-7.97	-244.832
78726.7	-1.21	-18	-246.153
78726.7	-1.2	-7.12	-246.153
78778.1	-1.21	-19.2	-246.473
78778.1	-1.2	-8.53	-246.473
79078.1	-1.2	-6.22	-248.336
79094.6	-1.21	-16.4	-248.439
79094.6	-1.2	-5.64	-248.439
79394.6	-1.2	-6.23	-250.31
79432	-1.21	-17.6	-250.544
79432	-1.2	-6.93	-250.544
79480	-1.21	-17	-250.844
79480	-1.2	-6.42	-250.844
79488.5	-1.21	-16.6	-250.898
79488.5	-1.2	-5.94	-250.898
79536.1	-1.21	-16	-251.196
79536.1	-1.2	-5.87	-251.196
79537.6	-1.21	-16	-251.205
79537.6	-1.2	-5.75	-251.205
79575.5	-1.21	-17.8	-251.443
79575.5	-1.2	-7.16	-251.443
79598.8	-1.21	-17.7	-251.589
79598.8	-1.2	-6.04	-251.589
79701.9	-1.21	-16.2	-252.236
79701.9	-1.2	-6.06	-252.236
79706.5	-1.21	-17.2	-252.265
79706.5	-1.2	-5.93	-252.265
79728.7	-1.21	-16.3	-252.405
79728.7	-1.2	-6.26	-252.405
79741.5	-1.21	-17.5	-252.486
79741.5	-1.2	-6.91	-252.486
79752.1	-1.22	-20.2	-252.553
79752.1	-1.2	-6.38	-252.553
79761.9	-1.22	-19.9	-252.614
79761.9	-1.2	-8.06	-252.614
79996.3	-1.22	-20	-254.093
79996.3	-1.2	-7.67	-254.093
80011.4	-1.21	-17.7	-254.189
80011.4	-1.2	-6.98	-254.189
80014.5	-1.21	-17.8	-254.208
80014.5	-1.2	-7.76	-254.208
80314.5	-1.2	-6.44	-256.11
80347.3	-1.21	-18	-256.32
80347.3	-1.2	-7.14	-256.32
80460.5	-1.21	-17.7	-257.041
80460.5	-1.2	-7.02	-257.041
80547.5	-1.21	-17.9	-257.598
80547.5	-1.2	-7.14	-257.598
80563.1	-1.21	-17.9	-257.7
80563.1	-1.2	-5.45	-257.7
80566.3	-1.21	-17	-257.721
80566.3	-1.2	-6.08	-257.721
80571.2	-1.21	-18.5	-257.752
80571.2	-1.2	-7.82	-257.752
80630.3	-1.21	-18.1	-258.135
80630.3	-1.2	-7.82	-258.135
80651	-1.21	-18.2	-258.269
80651	-1.2	-7.84	-258.269
80686.7	-1.21	-17.9	-258.5
80686.7	-1.2	-7.05	-258.5
80696.4	-1.21	-17.8	-258.563
80696.4	-1.2	-7.69	-258.563
80701.8	-1.21	-18	-258.598
80701.8	-1.2	-7.74	-258.598
80810.8	-1.21	-18.9	-259.302
80810.8	-1.2	-8.07	-259.302
81110.8	-1.2	-6.63	-261.264
81186.3	-1.21	-16.8	-261.763
81186.3	-1.2	-5.45	-261.763
81186.9	-1.21	-16.6	-261.767
81186.9	-1.2	-6.54	-261.767
81190.5	-1.21	-17	-261.792
81190.5	-1.2	-6.6	-261.792
81191.3	-1.21	-16.6	-261.797
81191.3	-1.2	-5.72	-261.797
81194	-1.21	-17.5	-261.815
81194	-1.2	-7.47	-261.815
81215.2	-1.21	-17.8	-261.956
81215.2	-1.2	-7.26	-261.956
81219.5	-1.21	-18.1	-261.985
81219.5	-1.2	-8.04	-261.985
81237.5	-1.21	-18.3	-262.104
81237.5	-1.2	-8.2	-262.105
81303.4	-1.21	-19	-262.543
81303.4	-1.2	-5.35	-262.543
81310.2	-1.21	-17.6	-262.589
81310.2	-1.2	-5.45	-262.589
81310.2	-1.21	-16	-262.589
81310.2	-1.2	-5.06	-262.589
81310.4	-1.21	-16.3	-262.591
81310.4	-1.2	-5.11	-262.591
81311.1	-1.21	-19	-262.595
81311.1	-1.2	-8.61	-262.595
81495.7	-1.21	-19.5	-263.823
81495.7	-1.2	-8.15	-263.823
81497.1	-1.21	-19.1	-263.832
81497.1	-1.2	-7.06	-263.832
81497.3	-1.21	-17.4	-263.834
81497.3	-1.2	-5.81	-263.834
81499.9	-1.21	-17	-263.851
81499.9	-1.2	-5.97	-263.851
81527.6	-1.21	-17.8	-264.035
81527.6	-1.2	-7.33	-264.035
81542.7	-1.21	-18.8	-264.135
81542.7	-1.2	-8.52	-264.135
81685.3	-1.21	-19.7	-265.088
81685.3	-1.2	-8.41	-265.088
81753.5	-1.21	-19.2	-265.546
81753.5	-1.2	-8.23	-265.546
81770.7	-1.21	-18.7	-265.662
81770.7	-1.2	-8.34	-265.662
81929.8	-1.21	-18.7	-266.733
81929.8	-1.2	-7.82	-266.733
82229.8	-1.2	-6.75	-268.75
82249.8	-1.21	-18.9	-268.885
82249.8	-1.2	-8.24	-268.885
82280.5	-1.21	-18.8	-269.092
82280.5	-1.2	-7.91	-269.092
82300.3	-1.21	-19.4	-269.225
82300.3	-1.2	-8.7	-269.225
82491.6	-1.21	-19.5	-270.512
82491.6	-1.2	-9.17	-270.512
82553	-1.22	-20.8	-270.927
82553	-1.21	-10.6	-270.927
82853	-1.2	-6.9	-272.968
83153	-1.2	-6.87	-275.018
83212.5	-1.21	-17.2	-275.424
83212.5	-1.2	-5.62	-275.424
83236	-1.21	-15.9	-275.583
83236.1	-1.2	-5.88	-275.584
83249.4	-1.21	-16.5	-275.674
83249.4	-1.2	-6.37	-275.674
83306.1	-1.21	-17	-276.061
83306.1	-1.2	-6.87	-276.061
83326.7	-1.21	-18	-276.202
83326.7	-1.2	-7.38	-276.202
83626.7	-1.2	-6.83	-278.234
83686.9	-1.21	-17.1	-278.644
83686.9	-1.2	-6.83	-278.644
83687.1	-1.21	-18.2	-278.645
83687.1	-1.2	-6.81	-278.645
83687.6	-1.21	-17.2	-278.648
83687.6	-1.2	-6.33	-278.648
83688	-1.21	-17.3	-278.651
83688	-1.2	-7.31	-278.651
83688.3	-1.21	-18.3	-278.653
83688.3	-1.2	-7.47	-278.653
83701	-1.21	-18.4	-278.74
83701	-1.2	-8.03	-278.74
83705.2	-1.21	-18	-278.768
83705.2	-1.2	-5.91	-278.768
83707.3	-1.21	-18.3	-278.783
83707.3	-1.2	-7.55	-278.783
83727.3	-1.21	-17.8	-278.92
83727.3	-1.2	-7.68	-278.92
83730.1	-1.21	-17.9	-278.939
83730.1	-1.2	-6.42	-278.939
83730.2	-1.21	-19.5	-278.939
83730.2	-1.2	-6.52	-278.939
83730.4	-1.21	-18.2	-278.94
83730.4	-1.2	-8.1	-278.94
84030.4	-1.2	-6.86	-280.997
84198.6	-1.21	-18.4	-282.158
84198.6	-1.2	-6.25	-282.158
84198.6	-1.21	-17.3	-282.158
84198.6	-1.2	-6.7	-282.158
84199	-1.21	-16.9	-282.161
84199	-1.2	-6.35	-282.161
84202.8	-1.21	-18.3	-282.188
84202.8	-1.2	-7.29	-282.188
84208	-1.21	-17.6	-282.224
84208	-1.2	-7.46	-282.224
84242.8	-1.21	-18.6	-282.466
84242.8	-1.2	-8.09	-282.466
84275.4	-1.21	-18.7	-282.694
84275.4	-1.2	-8.01	-282.694
84296	-1.21	-18.4	-282.838
84296	-1.2	-7.62	-282.838
84296.3	-1.21	-18.9	-282.84
84296.3	-1.2	-8.34	-282.84
84315	-1.21	-19.7	-282.971
84315	-1.2	-8.39	-282.971
84353.1	-1.21	-18.4	-283.237
84353.1	-1.2	-7.8	-283.237
84474.4	-1.22	-19.8	-284.085
84474.4	-1.2	-8.26	-284.085
84475.9	-1.21	-18.8	-284.095
84475.9	-1.2	-7.06	-284.095
84475.9	-1.21	-20	-284.095
84475.9	-1.2	-8.16	-284.095
84476	-1.21	-18.4	-284.096
84476	-1.2	-8.08	-284.096
84476.2	-1.21	-19.5	-284.097
84476.2	-1.2	-8.43	-284.097
84518.2	-1.21	-19.2	-284.391
84518.2	-1.2	-7.4	-284.391
84818.2	-1.2	-7.04	-286.493
84950.8	-1.21	-18.6	-287.423
84950.8	-1.2	-7.7	-287.423
84960.2	-1.21	-18.4	-287.489
84960.2	-1.2	-6.55	-287.489
84960.2	-1.21	-18.8	-287.489
84960.2	-1.2	-8.72	-287.489
84963.2	-1.21	-20	-287.51
84963.2	-1.2	-8.88	-287.51
85109.8	-1.22	-21.7	-288.542
85109.8	-1.21	-10.9	-288.542
85409.8	-1.2	-7.17	-290.656
85709.9	-1.2	-8.62	-292.782
85930.5	-1.21	-20	-294.353
85930.5	-1.21	-9.9	-294.353
85956.4	-1.22	-20.2	-294.539
85956.4	-1.2	-5.96	-294.539
85956.5	-1.21	-16.3	-294.539
85956.5	-1.2	-5.85	-294.539
85956.7	-1.21	-16.3	-294.541
85956.7	-1.2	-6.19	-294.541
85957.2	-1.21	-16.2	-294.544
85957.2	-1.2	-5.99	-294.544
85957.9	-1.21	-16.1	-294.549
85957.9	-1.2	-5.18	-294.549
85957.9	-1.21	-16.5	-294.549
85957.9	-1.2	-5.5	-294.549
85958.1	-1.21	-16.6	-294.55
85958.1	-1.2	-6.12	-294.55
85958.1	-1.21	-17.5	-294.551
85958.1	-1.2	-7.42	-294.551
85959.2	-1.21	-18	-294.558
85959.2	-1.2	-7.52	-294.558
85961.6	-1.21	-17.7	-294.576
85961.6	-1.2	-6.76	-294.576
85962.3	-1.21	-17.7	-294.58
85962.3	-1.2	-6.06	-294.58
85962.8	-1.21	-17.8	-294.584
85962.8	-1.2	-7.27	-294.584
85963	-1.21	-18.6	-294.586
85963	-1.2	-7.18	-294.586
85964.9	-1.21	-17.3	-294.599
85964.9	-1.2	-6.8	-294.599
85964.9	-1.21	-17	-294.599
85964.9	-1.2	-6.25	-294.599
85965.7	-1.21	-18.2	-294.605
85965.7	-1.2	-7.97	-294.605
85967.9	-1.21	-18.2	-294.621
85967.9	-1.2	-7.94	-294.621
85981.4	-1.21	-18	-294.718
85981.4	-1.2	-7.86	-294.718
85985	-1.21	-18.1	-294.743
85985	-1.2	-6.42	-294.743
85985.1	-1.21	-16.8	-294.744
85985.1	-1.2	-6.7	-294.744
85985.1	-1.21	-17.5	-294.744
85985.1	-1.2	-6.21	-294.744
85987	-1.21	-16.9	-294.758
85987	-1.2	-6.68	-294.758
85989.6	-1.21	-17.7	-294.776
85989.6	-1.2	-7.37	-294.776
85990.2	-1.21	-17.5	-294.78
85990.2	-1.2	-7.38	-294.78
86006.3	-1.21	-17.5	-294.896
86006.3	-1.2	-6.78	-294.896
86015.2	-1.21	-18.4	-294.959
86015.2	-1.2	-8.27	-294.959
86034.4	-1.21	-19.5	-295.096
86034.4	-1.2	-8.46	-295.096
86046.1	-1.21	-18.5	-295.18
86046.1	-1.2	-7.73	-295.18
86046.2	-1.21	-17.8	-295.181
86046.2	-1.2	-6.87	-295.181
86046.9	-1.21	-18.2	-295.185
86046.9	-1.2	-7.65	-295.185
86054	-1.21	-18.3	-295.236
86054	-1.2	-7.75	-295.236
86066	-1.21	-18	-295.322
86066	-1.2	-7.61	-295.322
86071.1	-1.21	-17.7	-295.358
86071.1	-1.2	-7.03	-295.358
86072.9	-1.21	-18.1	-295.371
86072.9	-1.2	-7.65	-295.371
86073.6	-1.21	-19.7	-295.376
86073.6	-1.2	-8.61	-295.376
86088.4	-1.21	-19	-295.481
86088.4	-1.2	-8.06	-295.481
86092.4	-1.21	-18.9	-295.51
86092.4	-1.2	-8.59	-295.51
86095.9	-1.21	-18.6	-295.535
86095.9	-1.2	-8.39	-295.535
86106.2	-1.21	-18.8	-295.608
86106.2	-1.2	-8.24	-295.608
86106.6	-1.21	-18.7	-295.611
86106.6	-1.2	-8.55	-295.611
86109.9	-1.22	-20.4	-295.635
86109.9	-1.2	-8.62	-295.635
86144.7	-1.22	-20.7	-295.883
86144.7	-1.2	-8.69	-295.883
86160.9	-1.21	-19.1	-295.999
86160.9	-1.2	-8.4	-295.999
86460.9	-1.2	-7.14	-298.141
86760.9	-1.2	-7.14	-300.283
87060.9	-1.2	-7.22	-302.433
87360.9	-1.2	-7.18	-304.586
87660.9	-1.2	-7.09	-306.724
87960.9	-1.2	-7.25	-308.866
88260.9	-1.2	-7.25	-311.038
88560.9	-1.2	-7.32	-313.231
88860.9	-1.2	-7.43	-315.441
89030.6	-1.21	-17.6	-316.695
89030.6	-1.2	-6.93	-316.695
89030.8	-1.21	-17.1	-316.697
89030.8	-1.2	-7.12	-316.697
89036.2	-1.21	-17.9	-316.736
89036.2	-1.2	-7.67	-316.736
89060.3	-1.21	-18.3	-316.911
89060.3	-1.2	-7.85	-316.911
89360.3	-1.2	-7.31	-319.08
89660.3	-1.2	-7.27	-321.251
89960.3	-1.2	-7.28	-323.444
90260.3	-1.2	-7.39	-325.638
90560.3	-1.2	-7.32	-327.846
90860.3	-1.2	-7.43	-330.065
91160.3	-1.2	-7.42	-332.295
91460.3	-1.2	-7.48	-334.535
91760.3	-1.2	-7.37	-336.772
92060.3	-1.2	-7.52	-339.019
92360.3	-1.2	-7.47	-341.266
92586.9	-1.21	-17.7	-342.959
92586.9	-1.2	-7.5	-342.959
92593.8	-1.21	-19	-343.011
92593.8	-1.2	-8.78	-343.011
92873.5	-1.21	-20.2	-345.095
92873.5	-1.2	-8.85	-345.095
92904.2	-1.21	-20.1	-345.326
92904.2	-1.2	-8.89	-345.326
92917.8	-1.22	-20	-345.428
92917.8	-1.2	-8.76	-345.428
92924.1	-1.22	-21.3	-345.476
92924.1	-1.21	-11	-345.476
92926.2	-1.22	-21.5	-345.491
92926.2	-1.21	-11	-345.491
93226.2	-1.2	-7.53	-347.752
93230.5	-1.21	-18.8	-347.785
93230.5	-1.2	-6.6	-347.785
93230.6	-1.21	-18	-347.786
93230.6	-1.2	-7.81	-347.786
93231.3	-1.21	-18.1	-347.792
93231.3	-1.2	-7.22	-347.792
93231.8	-1.21	-17.7	-347.795
93231.8	-1.2	-6.32	-347.795
93232.5	-1.21	-17.6	-347.801
93232.5	-1.2	-5.83	-347.801
93232.6	-1.21	-17	-347.801
93232.6	-1.2	-6.16	-347.801
93232.8	-1.21	-16.7	-347.803
93232.8	-1.2	-6.66	-347.803
93233.3	-1.21	-16.9	-347.806
93233.3	-1.2	-6.48	-347.806
93233.3	-1.21	-18.5	-347.806
93233.3	-1.2	-6.16	-347.806
93233.4	-1.21	-17.1	-347.807
93233.4	-1.2	-6.2	-347.807
93233.7	-1.21	-16.5	-347.81
93233.7	-1.2	-6.23	-347.81
93233.8	-1.21	-16.3	-347.81
93233.8	-1.2	-6.08	-347.81
93234.8	-1.21	-16.5	-347.817
93234.8	-1.2	-6.3	-347.818
93235	-1.21	-16.3	-347.819
93235	-1.2	-6.12	-347.819
93235	-1.21	-16.7	-347.819
93235	-1.2	-6.51	-347.82
93235.3	-1.21	-16.6	-347.821
93235.3	-1.2	-5.97	-347.821
93235.4	-1.21	-17.5	-347.822
93235.4	-1.2	-7.3	-347.822
93237.4	-1.21	-17.4	-347.838
93237.4	-1.2	-6.58	-347.838
93237.7	-1.21	-17.4	-347.84
93237.7	-1.2	-7.34	-347.84
93240.5	-1.21	-18	-347.861
93240.5	-1.2	-7.39	-347.861
93240.8	-1.21	-18.7	-347.863
93240.8	-1.2	-8.16	-347.863
93248.2	-1.21	-19	-347.919
93248.2	-1.2	-8	-347.919
93261.2	-1.22	-22.4	-348.017
93261.2	-1.2	-8.03	-348.017
93262.8	-1.21	-20.1	-348.029
93262.8	-1.2	-7.62	-348.029
93262.9	-1.21	-17.8	-348.029
93262.9	-1.2	-7.77	-348.029
93262.9	-1.21	-19.1	-348.03
93262.9	-1.2	-8.63	-348.03
93264.3	-1.21	-20	-348.04
93264.3	-1.2	-9.04	-348.04
93284.6	-1.22	-20.5	-348.194
93284.6	-1.21	-10.3	-348.194
93370.5	-1.22	-20.6	-348.842
93370.5	-1.2	-8.73	-348.842
93374.1	-1.21	-19.6	-348.87
93374.1	-1.2	-8.31	-348.87
93379.2	-1.21	-18.6	-348.908
93379.2	-1.2	-8.17	-348.908
93380.2	-1.21	-18.6	-348.916
93380.2	-1.2	-7.62	-348.916
93380.5	-1.21	-17.8	-348.918
93380.5	-1.2	-7.17	-348.918
93380.6	-1.21	-17.9	-348.919
93380.6	-1.2	-7.27	-348.919
93380.6	-1.21	-19.1	-348.919
93380.6	-1.2	-9.09	-348.919
93386.6	-1.21	-19.4	-348.964
93386.6	-1.2	-7.93	-348.964
93387.8	-1.21	-18.6	-348.973
93387.8	-1.2	-6.2	-348.973
93387.9	-1.21	-19	-348.973
93387.9	-1.2	-8.59	-348.973
93390.2	-1.21	-18.6	-348.991
93390.2	-1.2	-8.17	-348.991
93390.5	-1.21	-18.4	-348.994
93390.5	-1.2	-7.11	-348.994
93391.4	-1.21	-17.4	-349
93391.4	-1.2	-7.4	-349.001
93392.4	-1.21	-19.1	-349.008
93392.4	-1.2	-8.94	-349.008
93395.9	-1.21	-20	-349.034
93395.9	-1.2	-9.87	-349.034
93400.1	-1.22	-20.8	-349.066
93400.1	-1.2	-8.9	-349.066
93400.3	-1.21	-19.4	-349.067
93400.3	-1.2	-8.85	-349.067
93404.9	-1.21	-19.3	-349.102
93404.9	-1.2	-9.02	-349.102
93406.4	-1.21	-19.8	-349.113
93406.4	-1.2	-9.47	-349.113
93411.1	-1.21	-19.6	-349.149
93411.1	-1.2	-6.52	-349.149
93412	-1.22	-21.7	-349.156
93412	-1.21	-10.8	-349.156
93425.8	-1.22	-20.9	-349.26
93425.8	-1.2	-8.96	-349.26
93440.7	-1.22	-21.7	-349.372
93440.7	-1.21	-11.2	-349.372
93518.2	-1.22	-21.4	-349.958
93518.2	-1.21	-11.1	-349.958
93684.7	-1.22	-22.7	-351.219
93684.7	-1.21	-10	-351.219
93712.3	-1.21	-20.4	-351.427
93712.3	-1.2	-9.62	-351.427
93712.4	-1.21	-19.8	-351.428
93712.4	-1.2	-7.57	-351.428
93712.4	-1.21	-17.7	-351.428
93712.4	-1.2	-7.16	-351.428
93712.8	-1.21	-17.5	-351.431
93712.8	-1.2	-7.34	-351.431
93713	-1.21	-17.5	-351.433
93713	-1.2	-6.39	-351.433
93713.1	-1.21	-17.8	-351.434
93713.1	-1.2	-7.66	-351.434
93713.9	-1.21	-19.1	-351.44
93713.9	-1.2	-5.81	-351.44
93714.1	-1.21	-19.1	-351.441
93714.1	-1.2	-7.41	-351.441
93714.1	-1.21	-18.2	-351.441
93714.1	-1.2	-8.1	-351.441
93714.6	-1.21	-19	-351.445
93714.6	-1.2	-7.99	-351.445
93722.4	-1.21	-18.1	-351.504
93722.4	-1.2	-6.99	-351.504
93722.6	-1.21	-18	-351.506
93722.6	-1.2	-7.97	-351.506
93722.9	-1.21	-18.1	-351.508
93722.9	-1.2	-7.17	-351.508
93723.1	-1.21	-20.1	-351.51
93723.1	-1.2	-6.23	-351.51
93723.2	-1.21	-16.3	-351.51
93723.2	-1.2	-6.23	-351.51
93724.1	-1.21	-18.8	-351.517
93724.1	-1.2	-6.14	-351.517
93724.3	-1.21	-16.6	-351.518
93724.3	-1.2	-6.31	-351.518
93724.6	-1.21	-17.4	-351.521
93724.6	-1.2	-7.38	-351.521
93724.6	-1.21	-18.1	-351.521
93724.6	-1.2	-6.62	-351.521
93724.6	-1.21	-17.2	-351.521
93724.6	-1.2	-6.54	-351.521
93724.8	-1.21	-20.3	-351.522
93724.8	-1.2	-9.06	-351.522
93725.4	-1.21	-20.1	-351.527
93725.4	-1.2	-8.75	-351.527
93730.5	-1.21	-18.9	-351.566
93730.5	-1.2	-8.61	-351.566
93731.8	-1.21	-19.6	-351.576
93731.8	-1.2	-9.28	-351.576
93731.9	-1.21	-19.4	-351.576
93731.9	-1.2	-7.8	-351.576
93736.6	-1.21	-17.9	-351.612
93736.6	-1.2	-7.71	-351.612
93751.6	-1.22	-20.8	-351.727
93751.6	-1.2	-10	-351.727
93756.5	-1.22	-20.7	-351.763
93756.5	-1.2	-9.1	-351.763
93781.2	-1.22	-20.7	-351.952
93781.2	-1.2	-9.18	-351.952
93804.7	-1.22	-20.4	-352.131
93804.7	-1.21	-10.3	-352.131
93890.1	-1.21	-20.5	-352.783
93890.1	-1.2	-9.3	-352.783
93921.9	-1.22	-20.5	-353.026
93921.9	-1.2	-8.45	-353.026
93922	-1.21	-19.5	-353.027
93922	-1.2	-8.6	-353.027
93922.1	-1.21	-19.3	-353.027
93922.1	-1.2	-7.91	-353.027
93922.3	-1.21	-18.1	-353.029
93922.3	-1.2	-6.09	-353.029
93922.3	-1.21	-17.9	-353.029
93922.3	-1.2	-7.25	-353.029
93922.5	-1.21	-19.7	-353.03
93922.5	-1.2	-8.67	-353.03
93923.2	-1.21	-18.9	-353.036
93923.2	-1.2	-7.94	-353.036
93923.5	-1.21	-18.4	-353.038
93923.5	-1.2	-8.14	-353.038
93925.5	-1.21	-18.4	-353.054
93925.5	-1.2	-7.89	-353.054
93925.7	-1.21	-18.1	-353.055
93925.7	-1.2	-6.44	-353.055
93925.9	-1.21	-17.6	-353.056
93925.9	-1.2	-7.47	-353.056
93926	-1.21	-18.2	-353.057
93926	-1.2	-5.95	-353.057
93926	-1.21	-16.8	-353.057
93926	-1.2	-6.55	-353.057
93926	-1.21	-18	-353.058
93926	-1.2	-6.26	-353.058
93926.1	-1.21	-16.6	-353.058
93926.1	-1.2	-5.94	-353.058
93926.2	-1.21	-16	-353.059
93926.2	-1.2	-5.96	-353.059
93926.3	-1.21	-18	-353.059
93926.3	-1.2	-7.96	-353.059
93928.6	-1.21	-18.4	-353.078
93928.6	-1.2	-6.33	-353.078
93928.7	-1.21	-17.7	-353.078
93928.7	-1.2	-6.43	-353.078
93928.8	-1.21	-16.7	-353.079
93928.8	-1.2	-6.43	-353.079
93928.9	-1.21	-16.5	-353.08
93928.9	-1.2	-6.12	-353.08
93929.2	-1.21	-16.2	-353.082
93929.2	-1.2	-6.05	-353.082
93929.3	-1.21	-16.8	-353.082
93929.3	-1.2	-6.68	-353.082
93929.5	-1.21	-17.4	-353.084
93929.5	-1.2	-7.38	-353.084
93939.2	-1.21	-19.7	-353.158
93939.2	-1.2	-9.2	-353.158
93939.6	-1.21	-20.2	-353.161
93939.6	-1.2	-8.59	-353.161
93941.4	-1.21	-18.8	-353.175
93941.4	-1.2	-5.72	-353.175
93941.5	-1.21	-18.1	-353.176
93941.5	-1.2	-6.59	-353.176
93941.5	-1.21	-17	-353.176
93941.5	-1.2	-6.5	-353.176
93941.6	-1.21	-17.9	-353.177
93941.6	-1.2	-5.99	-353.177
93942	-1.21	-19.8	-353.18
93942	-1.2	-9.71	-353.18
93943.6	-1.21	-20	-353.192
93943.6	-1.2	-9.44	-353.192
93970.9	-1.22	-20.8	-353.401
93970.9	-1.2	-6.95	-353.401
93972	-1.21	-18.8	-353.409
93972	-1.2	-8.32	-353.409
93976.7	-1.22	-22.1	-353.446
93976.7	-1.21	-11.3	-353.446
94049.3	-1.22	-22.8	-354
94049.3	-1.21	-11.1	-354
94075.4	-1.22	-21.2	-354.201
94075.4	-1.2	-9.58	-354.201
94082.5	-1.21	-19.8	-354.255
94082.5	-1.2	-7.38	-354.255
94082.5	-1.21	-18.4	-354.255
94082.5	-1.2	-6.63	-354.255
94082.6	-1.21	-18.3	-354.255
94082.6	-1.2	-5.73	-354.255
94082.6	-1.21	-19.9	-354.255
94082.6	-1.2	-6.73	-354.255
94082.7	-1.21	-17.1	-354.256
94082.7	-1.2	-6.85	-354.256
94082.7	-1.21	-17	-354.256
94082.7	-1.2	-6.98	-354.256
94083	-1.21	-19.6	-354.258
94083	-1.2	-8.27	-354.258
94083.1	-1.21	-19.4	-354.259
94083.1	-1.2	-8.94	-354.259
94083.2	-1.21	-19.1	-354.26
94083.2	-1.2	-8.6	-354.26
94083.4	-1.21	-18.9	-354.261
94083.4	-1.2	-6.61	-354.261
94083.5	-1.21	-16.7	-354.263
94083.5	-1.2	-6.4	-354.263
94083.6	-1.21	-16.7	-354.263
94083.6	-1.2	-6.06	-354.263
94083.7	-1.21	-18.5	-354.264
94083.7	-1.2	-6.69	-354.264
94083.9	-1.21	-17.8	-354.265
94083.9	-1.2	-7.72	-354.265
94084.3	-1.21	-19	-354.268
94084.3	-1.2	-6.95	-354.268
94084.3	-1.21	-18	-354.268
94084.3	-1.2	-7.17	-354.268
94084.3	-1.21	-17.4	-354.268
94084.3	-1.2	-5.74	-354.268
94084.5	-1.21	-17.3	-354.27
94084.5	-1.2	-6.43	-354.27
94084.8	-1.21	-17.6	-354.272
94084.8	-1.2	-7.62	-354.272
94085.1	-1.21	-19.4	-354.275
94085.1	-1.2	-9.14	-354.275
94087.5	-1.22	-20.5	-354.293
94087.5	-1.21	-10.4	-354.293
94291.7	-1.22	-22.2	-355.85
94291.7	-1.21	-11.1	-355.85
94591.7	-1.2	-7.64	-358.146
94780.6	-1.21	-19	-359.606
94780.6	-1.2	-8.35	-359.606
94797.3	-1.22	-20.3	-359.735
94797.3	-1.2	-8.98	-359.735
94802.3	-1.21	-19.5	-359.773
94802.3	-1.2	-7.87	-359.773
94802.5	-1.21	-19.6	-359.775
94802.5	-1.2	-9	-359.775
94802.9	-1.21	-20.3	-359.778
94802.9	-1.2	-8.86	-359.778
94803.9	-1.22	-21.9	-359.786
94803.9	-1.21	-11.1	-359.786
94810.6	-1.22	-21.9	-359.838
94810.6	-1.21	-10.9	-359.838
95110.6	-1.2	-7.73	-362.163
95112	-1.21	-18.7	-362.174
95112	-1.2	-6.95	-362.174
95112.1	-1.21	-17.3	-362.174
95112.1	-1.2	-7.3	-362.174
95113.4	-1.21	-18.4	-362.184
95113.4	-1.2	-7.99	-362.184
95413.4	-1.2	-7.77	-364.508
95424	-1.21	-18.8	-364.591
95424	-1.2	-8.14	-364.591
95445.8	-1.21	-18.7	-364.76
95445.8	-1.2	-8.38	-364.76
95446.7	-1.21	-18.4	-364.767
95446.7	-1.2	-8.2	-364.767
95450.4	-1.21	-18.4	-364.796
95450.4	-1.2	-7.3	-364.796
95451.4	-1.21	-17.3	-364.804
95451.4	-1.2	-6.9	-364.804
95451.5	-1.21	-17.3	-364.805
95451.5	-1.2	-7.16	-364.805
95451.7	-1.21	-18.1	-364.806
95451.7	-1.2	-8.1	-364.807
95453.8	-1.21	-18.4	-364.823
95453.8	-1.2	-7.49	-364.823
95454	-1.21	-18.4	-364.824
95454	-1.2	-8.35	-364.824
95459.4	-1.21	-19.7	-364.866
95459.4	-1.2	-8.6	-364.866
95460.9	-1.22	-20.3	-364.878
95460.9	-1.2	-9.23	-364.878
95465.6	-1.22	-21.8	-364.915
95465.6	-1.21	-10.7	-364.915
95475	-1.22	-23.3	-364.987
95475	-1.21	-11.7	-364.987
95775	-1.2	-7.78	-367.327
96075	-1.2	-7.81	-369.659
96375	-1.2	-7.88	-372.003
96675	-1.2	-7.87	-374.354
96975	-1.2	-7.81	-376.711
97275	-1.2	-7.91	-379.072
97575	-1.2	-7.9	-381.44
97875	-1.2	-8.02	-383.826
98175	-1.2	-8.02	-386.226
98475	-1.2	-7.95	-388.628
98775	-1.2	-8.09	-391.028
99075	-1.2	-8.08	-393.459
99375	-1.2	-8.11	-395.895
99675	-1.2	-8.15	-398.329
99975	-1.2	-8.12	-400.774
100275	-1.2	-8.24	-403.241
100575	-1.2	-8.19	-405.704
100875	-1.2	-8.18	-408.171
101175	-1.2	-8.29	-410.657
101475	-1.2	-8.39	-413.153
101775	-1.2	-8.27	-415.648
102075	-1.2	-8.32	-418.144
102375	-1.2	-8.37	-420.638
102675	-1.2	-8.49	-423.158
102975	-1.2	-8.35	-425.675
103275	-1.2	-8.36	-428.195
103575	-1.2	-8.48	-430.728
103875	-1.2	-8.51	-433.277
104175	-1.2	-8.52	-435.824
104475	-1.2	-8.5	-438.368
104775	-1.2	-8.47	-440.914
105075	-1.2	-8.47	-443.466
105375	-1.2	-8.62	-446.037
105675	-1.2	-8.63	-448.625
105975	-1.2	-8.72	-451.228
106275	-1.2	-8.82	-453.83
106575	-1.2	-8.75	-456.445
106875	-1.2	-8.79	-459.066
107175	-1.2	-8.81	-461.692
107475	-1.2	-8.8	-464.322
107775	-1.2	-8.86	-466.964
108075	-1.2	-8.84	-469.614
108375	-1.2	-8.76	-472.259
108675	-1.2	-8.81	-474.906
108975	-1.2	-8.8	-477.567
109275	-1.2	-8.79	-480.214
109575	-1.2	-8.74	-482.845
109875	-1.2	-8.73	-485.474
110175	-1.2	-8.91	-488.108
110475	-1.2	-8.9	-490.78
110775	-1.2	-8.94	-493.463
111075	-1.2	-8.99	-496.152
111375	-1.2	-8.84	-498.857
111675	-1.2	-9.03	-501.565
111975	-1.2	-9.13	-504.285
112275	-1.2	-8.94	-506.988
112575	-1.2	-9.09	-509.699
112875	-1.2	-9.11	-512.434
113175	-1.2	-9.08	-515.157
113475	-1.2	-9.02	-517.865
113775	-1.2	-9.18	-520.586
114075	-1.2	-9.15	-523.332
114375	-1.2	-9.27	-526.086
114675	-1.2	-9.14	-528.844
114975	-1.2	-9.22	-531.618
115275	-1.2	-9.27	-534.399
115575	-1.2	-9.28	-537.192
115875	-1.2	-9.38	-539.982
116175	-1.2	-9.52	-542.811
116475	-1.2	-9.5	-545.629
116775	-1.2	-9.51	-548.464
117075	-1.2	-9.61	-551.328
117375	-1.2	-9.57	-554.217
117675	-1.2	-9.61	-557.118
117975	-1.2	-9.67	-560.019
118275	-1.2	-9.67	-562.915
118575	-1.2	-9.72	-565.835
118875	-1.2	-9.77	-568.754
119175	-1.2	-9.78	-571.681
119475	-1.2	-9.88	-574.624
119545	-1.21	-21.8	-575.313
119545	-1.2	-10.7	-575.313
119545	-1.21	-20.8	-575.314
119545	-1.2	-7.82	-575.314
119545	-1.21	-18.4	-575.315
119545	-1.2	-7.57	-575.315
119545	-1.21	-19.1	-575.315
119545	-1.2	-9.03	-575.315
119545	-1.21	-19.4	-575.315
119545	-1.2	-9.09	-575.315
119546	-1.21	-20.8	-575.318
119546	-1.2	-7.7	-575.318
119546	-1.21	-21.3	-575.319
119546	-1.2	-8.29	-575.319
119546	-1.21	-20.1	-575.319
119546	-1.2	-10	-575.319
119546	-1.21	-20.2	-575.319
119546	-1.2	-10.2	-575.319
119546	-1.21	-22.1	-575.322
119546	-1.2	-9.72	-575.322
119546	-1.22	-22.6	-575.322
119546	-1.2	-12	-575.322
119546	-1.22	-24.3	-575.327
119546	-1.21	-12.4	-575.327
119550	-1.22	-25.2	-575.359
119550	-1.21	-14.4	-575.359
119850	-1.2	-9.92	-578.296
119881	-1.21	-20	-578.605
119881	-1.2	-9.99	-578.605
120012	-1.21	-21.2	-579.914
120012	-1.2	-10.8	-579.914
120226	-1.21	-20.8	-582.065
120226	-1.2	-10.1	-582.065
120226	-1.21	-20.4	-582.066
120226	-1.2	-10.2	-582.066
120227	-1.21	-21.4	-582.07
120227	-1.2	-10.6	-582.07
120227	-1.21	-20.8	-582.072
120227	-1.2	-10.6	-582.072
120227	-1.21	-20.7	-582.074
120227	-1.2	-10.1	-582.074
120227	-1.22	-21.4	-582.074
120227	-1.2	-10.5	-582.074
120246	-1.21	-20.8	-582.256
120246	-1.2	-10.3	-582.256
120247	-1.21	-20.7	-582.265
120247	-1.2	-10	-582.265
120247	-1.21	-20.8	-582.273
120247	-1.2	-10.2	-582.273
120248	-1.21	-20.8	-582.277
120248	-1.2	-10.6	-582.277
120249	-1.22	-21.9	-582.293
120249	-1.2	-10.6	-582.293
120249	-1.22	-22.7	-582.294
120249	-1.2	-11	-582.294
120254	-1.21	-21	-582.336
120254	-1.2	-11	-582.336
120254	-1.22	-24.4	-582.34
120254	-1.21	-12.5	-582.34
120256	-1.22	-24.8	-582.359
120256	-1.21	-12.9	-582.359
120556	-1.2	-9.88	-585.35
120741	-1.22	-22.8	-587.173
120741	-1.2	-12	-587.173
120749	-1.22	-25.4	-587.252
120749	-1.21	-12.4	-587.252
120805	-1.22	-24	-587.81
120805	-1.21	-13.1	-587.81
120854	-1.22	-23.5	-588.295
120854	-1.21	-12.4	-588.295
121068	-1.22	-24.7	-590.395
121068	-1.2	-10	-590.395
121069	-1.21	-20.2	-590.397
121069	-1.2	-8.75	-590.397
121069	-1.21	-19	-590.4
121069	-1.2	-8.79	-590.401
121075	-1.21	-20.4	-590.465
121075	-1.2	-10.1	-590.465
121076	-1.22	-21.2	-590.469
121076	-1.2	-10.3	-590.469
121077	-1.21	-21.4	-590.475
121077	-1.2	-11.2	-590.475
121080	-1.22	-21.6	-590.505
121080	-1.2	-7.58	-590.505
121080	-1.21	-18.5	-590.505
121080	-1.2	-8.14	-590.505
121080	-1.21	-19.1	-590.505
121080	-1.2	-7.73	-590.505
121080	-1.21	-17.9	-590.505
121080	-1.2	-7.52	-590.506
121080	-1.21	-20.9	-590.506
121080	-1.2	-10.6	-590.506
121080	-1.22	-21.3	-590.513
121080	-1.2	-8.71	-590.513
121081	-1.22	-25.2	-590.514
121081	-1.21	-12.5	-590.514
121201	-1.21	-22.9	-591.704
121201	-1.2	-11	-591.704
121202	-1.22	-23.1	-591.708
121202	-1.21	-13	-591.708
121236	-1.14	43.4	-592.048
121236	-1.07	115	-592.048
121236	-1	51.6	-592.045
121236	-1	41.6	-592.045
121236	-1	31.5	-592.044
121236	-1	21.3	-592.044
121236	-1	11.3	-592.044
121236	-1	1.25	-592.044
121536	-1	-0.925	-592.278
121836	-1	-1.03	-592.567
122136	-1	-1.11	-592.873
122436	-1	-1.08	-593.19
122736	-1	-1.15	-593.519
123036	-1	-1.14	-593.858
123336	-1	-1.15	-594.208
123636	-1	-1.15	-594.569
123936	-1	-1.17	-594.942
124236	-1	-2.73	-595.324
124536	-1	-1.32	-595.715
124836	-1	-1.26	-596.115
125136	-1	-1.44	-596.524
125436	-1	-1.35	-596.943
125736	-1	-1.38	-597.372
126036	-1	-1.52	-597.808
126336	-1	-1.44	-598.251
126636	-1	-1.26	-598.705
126936	-1	-1.47	-599.168
127236	-1	-1.6	-599.64
127536	-1	-1.63	-600.12
127836	-1	-1.71	-600.608
128136	-1	-1.78	-601.103
128436	-1	-1.71	-601.605
128736	-1	-1.7	-602.119
129036	-1	-1.72	-602.64
129336	-1	-1.7	-603.17
129636	-1	-1.78	-603.708
129936	-1	-1.66	-604.256
130236	-1	-1.87	-604.815
130536	-1	-1.86	-605.384
130836	-1	-2.26	-605.962
131136	-1	-2.06	-606.55
131436	-1	-1.72	-607.143
131736	-1	-2.69	-607.745
132036	-1	-2.02	-608.355
132336	-1	-2.87	-608.972
132636	-1	-2.12	-609.599
132936	-1	-2.41	-610.235
133236	-1	-1.92	-610.879
133536	-1	-2.03	-611.525
133836	-1	-2.61	-612.173
134136	-1	-1.95	-612.826
134436	-1	-2.18	-613.486
134736	-1	-2.01	-614.153
135036	-1	-2.04	-614.827
135336	-1	-2.35	-615.511
135636	-1	-2.29	-616.201
135936	-1	-2.3	-616.895
136236	-1	-2.42	-617.599
136536	-1	-2.31	-618.31
136836	-1	-2.46	-619.021
137136	-1	-2.35	-619.734
137436	-1	-2.05	-620.454
137736	-1	-2.39	-621.177
138036	-1	-2.33	-621.899
138336	-1	-2.45	-622.637
138636	-1	-2.47	-623.378
138936	-1	-2.44	-624.118
139236	-1	-2.41	-624.857
139536	-1	-2.48	-625.604
139836	-1	-2.42	-626.349
140136	-1	-2.5	-627.094
140436	-1	-2.51	-627.845
140736	-1	-2.52	-628.605
141036	-1	-2.46	-629.367
141336	-1	-2.62	-630.127
141636	-1	-2.53	-630.887
141936	-1	-2.57	-631.655
142236	-1	-2.49	-632.428
142536	-1	-2.65	-633.203
142836	-1	-2.66	-633.977
143136	-1	-2.56	-634.754
143436	-1	-2.59	-635.535
143736	-1	-2.63	-636.319
144036	-1	-2.64	-637.104
144336	-1	-2.64	-637.88
144636	-1	-2.29	-638.662
144936	-1	-2.58	-639.443
145236	-1	-3.38	-640.233
145536	-1	-2.68	-641.028
145836	-1	-2.66	-641.824
146136	-1	-2.7	-642.623
146436	-1	-2.66	-643.422
146736	-1	-2.63	-644.229
147036	-1	-2.67	-645.039
147336	-1	-2.69	-645.853
147636	-1	-2.66	-646.665
147936	-1	-2.72	-647.471
148236	-1	-2.62	-648.272
148536	-1	-2.65	-649.071
148836	-1	-2.66	-649.866
149136	-1	-2.66	-650.662
149436	-1	-2.64	-651.467
149736	-1	-2.78	-652.279
150036	-1	-2.77	-653.098
150336	-1	-2.74	-653.923
150636	-1	-2.74	-654.741
150936	-1	-2.75	-655.554
151236	-1	-2.51	-656.36
151536	-1	-2.67	-657.157
151836	-1	-2.76	-657.953
152136	-1	-2.91	-658.762
152436	-1	-2.88	-659.586
152736	-1	-2.9	-660.418
153036	-1	-2.44	-661.246
153336	-1	-2.79	-662.072
153636	-1	-2.67	-662.894
153936	-1	-2.67	-663.714
154236	-1	-2.45	-664.538
154536	-1	-2.29	-665.359
154836	-1	-2.2	-666.171
155136	-1	-2.12	-666.968
155436	-1	-2.56	-667.768
155736	-1	-2.64	-668.572
156036	-1	-2.71	-669.38
156336	-1	-2.66	-670.185
156636	-1	-2.71	-670.987
156936	-1	-2.27	-671.793
157236	-1	-2.34	-672.593
157536	-1	-2.74	-673.388
157836	-1	-2.69	-674.185
158136	-1	-2.69	-674.984
158436	-1	-2.74	-675.787
158736	-1	-2.73	-676.595
159036	-1	-2.72	-677.405
159336	-1	-2.68	-678.214
159636	-1	-2.7	-679.027
159936	-1	-2.72	-679.847
160236	-1	-2.65	-680.658
160536	-1	-2.79	-681.469
160836	-1	-2.74	-682.276
161136	-1	-2.6	-683.087
161436	-1	-2.7	-683.889
161736	-1	-2.62	-684.691
162036	-1	-2.72	-685.493
162336	-1	-2.69	-686.299
162636	-1	-2.83	-687.114
162936	-1	-2.67	-687.934
163236	-1	-2.75	-688.748
163536	-1	-2.75	-689.555
163836	-1	-2.72	-690.364
164136	-1	-3.06	-691.181
164436	-1	-2.31	-691.987
164736	-1	-2.65	-692.787
165036	-1	-2.71	-693.579
165336	-1	-4.11	-694.373
165636	-1	-2.36	-695.172
165936	-1	-2.7	-695.964
166236	-1	-2.37	-696.755
166536	-1	-2.63	-697.545
166836	-1	-2.64	-698.331
167136	-1	-2.98	-699.121
167436	-1	-2.63	-699.919
167736	-1	-2.61	-700.717
168036	-1	-2.64	-701.509
168336	-1	-2.69	-702.295
168636	-1	-2.6	-703.079
168936	-1	-2.62	-703.861
169236	-1	-2.59	-704.645
169536	-1	-2.62	-705.429
169836	-1	-2.39	-706.213
170136	-1	-2.32	-707.001
170436	-1	-2.5	-707.787
170736	-1	-2.64	-708.585
171036	-1	-2.63	-709.386
171336	-1	-2.71	-710.187
171636	-1	-2.71	-710.987
171936	-1	-2.7	-711.78
172236	-1	-2.59	-712.565
172536	-1	-2.64	-713.344
172836	-1	-2.55	-714.121
173136	-1	-2.56	-714.896
173436	-1	-2.53	-715.673
173736	-1	-2.63	-716.455
174036	-1	-2.64	-717.249
174336	-1	-2.47	-718.046
174636	-1	-2.47	-718.841
174936	-1	-2.66	-719.632
175236	-1	-2.69	-720.427
175536	-1	-2.57	-721.217
175836	-1	-2.66	-722.011
176136	-1	-2.57	-722.8
176436	-1	-2.59	-723.588
176736	-1	-2.69	-724.383
177036	-1	-2.77	-725.188
177336	-1	-2.74	-725.993
177636	-1	-2.73	-726.795
177936	-1	-2.65	-727.6
178236	-1	-2.68	-728.411
178536	-1	-2.68	-729.224
178836	-1	-2.65	-730.034
179136	-1	-2.78	-730.848
179436	-1	-2.75	-731.659
179736	-1	-2.79	-732.468
180036	-1	-2.64	-733.277
180336	-1	-2.71	-734.076
180636	-1	-2.57	-734.869
180936	-1	-2.62	-735.665
181236	-1	-2.67	-736.458
181536	-1	-2.62	-737.253
181836	-1	-2.66	-738.049
182136	-1	-2.78	-738.858
182436	-1	-2.62	-739.672
182736	-1	-2.64	-740.464
183036	-1	-2.64	-741.25
183336	-1	-2.55	-742.033
183636	-1	-2.61	-742.808
183936	-1	-2.6	-743.58
184236	-1	-2.52	-744.355
184536	-1	-2.57	-745.126
184836	-1	-2.66	-745.898
185136	-1	-2.54	-746.672
185436	-1	-2.61	-747.455
185736	-1	-2.66	-748.242
186036	-1	-2.53	-749.026
186336	-1	-2.64	-749.808
186636	-1	-2.62	-750.592
186936	-1	-2.62	-751.373
187236	-1	-2.59	-752.151
187536	-1	-2.55	-752.922
187836	-1	-2.5	-753.691
188136	-1	-2.64	-754.462
188436	-1	-2.61	-755.24
188736	-1	-2.53	-756.019
189036	-1	-2.55	-756.794
189336	-1	-2.51	-757.564
189636	-1	-2.55	-758.335
189936	-1	-2.63	-759.117
190236	-1	-2.64	-759.903
190536	-1	-2.62	-760.683
190836	-1	-2.58	-761.461
191136	-1	-2.61	-762.243
191436	-1	-2.63	-763.037
191736	-1	-2.65	-763.836
192036	-1	-2.62	-764.628
192336	-1	-2.55	-765.415
192636	-1	-2.62	-766.194
192936	-1	-2.57	-766.964
193236	-1	-2.66	-767.74
193536	-1	-2.63	-768.519
193836	-1	-2.69	-769.295
194136	-1	-2.62	-770.083
194436	-1	-2.44	-770.861
194736	-1	-2.55	-771.629
195036	-1	-2.56	-772.399
195336	-1	-2.58	-773.166
195636	-1	-2.58	-773.943
195936	-1	-2.56	-774.723
196236	-1	-2.59	-775.507
196536	-1	-2.61	-776.294
196836	-1	-2.56	-777.079
197136	-1	-2.6	-777.858
197436	-1	-2.64	-778.637
197736	-1	-2.62	-779.419
198036	-1	-2.59	-780.211
198336	-1	-2.65	-780.998
198636	-1	-3.68	-781.792
198936	-1	-2.63	-782.586
199236	-1	-2.61	-783.385
199536	-1	-2.57	-784.187
199836	-1	-2.73	-784.989
200136	-1	-2.67	-785.796
200436	-1	-2.7	-786.601
200736	-1	-2.53	-787.397
201036	-1	-2.55	-788.182
201336	-1	-2.67	-788.972
201636	-1	-2.71	-789.76
201936	-1	-2.65	-790.545
202236	-1	-2.64	-791.325
202536	-1	-2.63	-792.102
202836	-1	-2.62	-792.885
203136	-1	-2.59	-793.672
203436	-1	-2.65	-794.462
203736	-1	-2.55	-795.247
204036	-1	-2.66	-796.029
204336	-1	-2.55	-796.81
204636	-1	-2.57	-797.587
204936	-1	-2.66	-798.364
205236	-1	-2.6	-799.146
205536	-1	-2.63	-799.928
205836	-1	-2.61	-800.712
206136	-1	-2.63	-801.495
206436	-1	-2.55	-802.272
206736	-1	-2.65	-803.048
207036	-1	-2.63	-803.824
207336	-1	-2.5	-804.6
207636	-1	-2.62	-805.379
207936	-1	-2.54	-806.164
208236	-1	-2.51	-806.943
208536	-1	-2.61	-807.717
208836	-1	-2.65	-808.493
209136	-1	-2.64	-809.274
209436	-1	-2.65	-810.053
209736	-1	-2.56	-810.822
210036	-1	-2.47	-811.591
210336	-1	-2.62	-812.36
210636	-1	-2.64	-813.149
210936	-1	-2.71	-813.945
211236	-1	-2.58	-814.744
211536	-1	-2.43	-815.536
211836	-1	-2.56	-816.326
212136	-1	-2.57	-817.109
212436	-1	-2.64	-817.886
212736	-1	-2.55	-818.664
213036	-1	-2.51	-819.436
213336	-1	-2.6	-820.202
213636	-1	-2.52	-820.971
213936	-1	-2.48	-821.744
214236	-1	-2.68	-822.52
214536	-1	-2.16	-823.298
214836	-1	-2.65	-824.076
215136	-1	-2.55	-824.855
215436	-1	-2.5	-825.642
215736	-1	-2.66	-826.426
216036	-1	-2.54	-827.203
216336	-1	-2.57	-827.975
216636	-1	-2.49	-828.746
216936	-1	-2.63	-829.516
217236	-1	-2.51	-830.279
217536	-1	-2.49	-831.04
217836	-1	-2.57	-831.808
218136	-1	-2.55	-832.573
218436	-1	-3.37	-833.335
218736	-1	-2.57	-834.096
219036	-1	-2.48	-834.861
219336	-1	-2.51	-835.626
219636	-1	-2.44	-836.387
219936	-1	-2.42	-837.144
220236	-1	-2.49	-837.9
220536	-1	-2.45	-838.66
220836	-1	-2.5	-839.424
221136	-1	-2.57	-840.185
221436	-1	-2.48	-840.952
221736	-1	-2.53	-841.728
222036	-1	-2.63	-842.505
222336	-1	-2.51	-843.282
222636	-1	-2.52	-844.059
222936	-1	-2.66	-844.843
223236	-1	-2.63	-845.624
223536	-1	-2.55	-846.403
223836	-1	-2.58	-847.188
224136	-1	-2.66	-847.971
224436	-1	-2.55	-848.751
224736	-1	-2.61	-849.535
225036	-1	-2.69	-850.318
225336	-1	-2.59	-851.1
225636	-1	-2.6	-851.88
225936	-1	-2.56	-852.656
226236	-1	-2.66	-853.434
226536	-1	-2.58	-854.216
226836	-1	-2.62	-855.003
227136	-1	-2.57	-855.786
227436	-1	-2.68	-856.562
227736	-1	-2.63	-857.332
228036	-1	-2.55	-858.106
228336	-1	-2.29	-858.874
228636	-1	-2.57	-859.643
228936	-1	-2.56	-860.412
229236	-1	-2.54	-861.185
229536	-1	-2.51	-861.952
229836	-1	-2.47	-862.709
230136	-1	-2.57	-863.469
230436	-1	-2.47	-864.223
230736	-1	-2.48	-864.976
231036	-1	-2.55	-865.73
231336	-1	-2.52	-866.485
231636	-1	-2.44	-867.236
231936	-1	-2.43	-867.981
232236	-1	-2.49	-868.726
232536	-1	-2.41	-869.467
232836	-1	-2.44	-870.204
233136	-1	-2.4	-870.937
233436	-1	-2.54	-871.678
233736	-1	-2.59	-872.424
234036	-1	-2.56	-873.175
234336	-1	-2.62	-873.93
234636	-1	-2.51	-874.687
234936	-1	-2.51	-875.437
235236	-1	-2.43	-876.185
235536	-1	-2.41	-876.928
235836	-1	-2.5	-877.669
236136	-1	-2.48	-878.406
236436	-1	-2.51	-879.135
236736	-1	-2.48	-879.863
237036	-1	-2.4	-880.604
237336	-1	-2.5	-881.35
237636	-1	-2.47	-882.094
237936	-1	-2.49	-882.837
238236	-1	-2.46	-883.576
238536	-1	-2.38	-884.311
238836	-1	-2.57	-885.053
239136	-1	-2.54	-885.794
239436	-1	-2.48	-886.533
239736	-1	-2.52	-887.272
240036	-1	-2.58	-888.014
240336	-1	-2.4	-888.757
240636	-1	-2.48	-889.506
240936	-1	-2.52	-890.248
241236	-1	-2.47	-890.984
241536	-1	-2.37	-891.713
241836	-1	-2.39	-892.423
242136	-1	-2.37	-893.13
242436	-1	-2.33	-893.839
242736	-1	-2.27	-894.551
243036	-1	-2.35	-895.259
243336	-1	-2.34	-895.96
243636	-1	-2.34	-896.663
243936	-1	-2.37	-897.369
244236	-1	-2.43	-898.071
244536	-1	-2.38	-898.775
244836	-1	-2.44	-899.481
245136	-1	-2.41	-900.188
245436	-1	-2.39	-900.891
245736	-1	-2.35	-901.6
246036	-1	-2.37	-902.309
246336	-1	-2.45	-903.018
246636	-1	-2.32	-903.73
246936	-1	-2.34	-904.446
247236	-1	-2.4	-905.157
247536	-1	-2.33	-905.866
247836	-1	-2.37	-906.578
248136	-1	-2.44	-907.29
248436	-1	-2.3	-908.003
248736	-1	-2.42	-908.712
249036	-1	-2.33	-909.422
249336	-1	-2.42	-910.133
249636	-1	-2.43	-910.848
249936	-1	-2.37	-911.563
250236	-1	-2.39	-912.281
250536	-1	-2.43	-912.994
250836	-1	-2.3	-913.705
251136	-1	-2.38	-914.417
251436	-1	-2.48	-915.132
251736	-1	-2.44	-915.847
252036	-1	-2.36	-916.567
252336	-1	-2.39	-917.294
252636	-1	-2.36	-918.021
252936	-1	-2.38	-918.747
253236	-1	-2.4	-919.469
253536	-1	-2.46	-920.191
253836	-1	-2.42	-920.915
254136	-1	-2.38	-921.633
254436	-1	-2.39	-922.348
254736	-1	-2.39	-923.064
255036	-1	-2.41	-923.781
255336	-1	-2.35	-924.493
255636	-1	-2.37	-925.202
255936	-1	-2.37	-925.921
256236	-1	-2.46	-926.643
256536	-1	-2.4	-927.359
256836	-1	-2.36	-928.073
257136	-1	-2.36	-928.789
257436	-1	-2.43	-929.505
257736	-1	-2.4	-930.224
258036	-1	-2.44	-930.945
258336	-1	-2.34	-931.664
258636	-1	-2.42	-932.38
258936	-1	-2.39	-933.093
259236	-1	-2.47	-933.812
259536	-1	-2.48	-934.534
259836	-1	-2.41	-935.256
260136	-1	-2.44	-935.974
260436	-1	-2.41	-936.689
260736	-1	-2.48	-937.404
261036	-1	-2.46	-938.118
261336	-1	-2.41	-938.828
261636	-1	-2.4	-939.536
261936	-1	-2.38	-940.247
262236	-1	-2.47	-940.958
262536	-1	-2.37	-941.67
262836	-1	-2.34	-942.382
263136	-1	-2.42	-943.095
263436	-1	-2.34	-943.807
263736	-1	-2.43	-944.524
264036	-1	-2.48	-945.242
264336	-1	-2.45	-945.964
264636	-1	-2.37	-946.683
264936	-1	-2.47	-947.402
265236	-1	-2.33	-948.121
265536	-1	-2.3	-948.838
265836	-1	-2.42	-949.551
266136	-1	-2.36	-950.259
266436	-1	-2.29	-950.966
266736	-1	-2.31	-951.673
267036	-1	-2.43	-952.382
267336	-1	-2.29	-953.086
267636	-1	-2.38	-953.795
267936	-1	-2.33	-954.507
268236	-1	-2.39	-955.221
268536	-1	-2.38	-955.935
268836	-1	-2.37	-956.652
269136	-1	-2.48	-957.369
269436	-1	-2.35	-958.084
269736	-1	-2.41	-958.793
270036	-1	-2.39	-959.498
270336	-1	-2.37	-960.205
270636	-1	-2.37	-960.915
270936	-1	-2.31	-961.628
271236	-1	-2.47	-962.344
271536	-1	-2.41	-963.06
271836	-1	-2.27	-963.772
272136	-1	-2.37	-964.483
272436	-1	-2.28	-965.191
272736	-1	-2.32	-965.899
273036	-1	-2.3	-966.604
273336	-1	-2.39	-967.31
273636	-1	-2.33	-968.015
273936	-1	-2.38	-968.723
274236	-1	-2.34	-969.432
274536	-1	-2.43	-970.139
274836	-1	-2.41	-970.846
275136	-1	-2.41	-971.556
275436	-1	-2.37	-972.265
275736	-1	-2.43	-972.975
276036	-1	-2.3	-973.683
276336	-1	-2.29	-974.391
276636	-1	-2.41	-975.093
276936	-1	-2.29	-975.796
277236	-1	-2.39	-976.499
277536	-1	-2.32	-977.206
277836	-1	-2.35	-977.91
278136	-1	-2.32	-978.614
278436	-1	-2.38	-979.32
278736	-1	-2.36	-980.023
279036	-1	-2.42	-980.724
279336	-1	-2.4	-981.424
279636	-1	-2.36	-982.13
279936	-1	-2.44	-982.839
280236	-1	-2.45	-983.552
280536	-1	-2.42	-984.259
280836	-1	-2.36	-984.967
281136	-1	-2.35	-985.672
281436	-1	-2.31	-986.379
281736	-1	-2.34	-987.084
282036	-1	-2.34	-987.788
282336	-1	-2.3	-988.492
282636	-1	-2.43	-989.193
282936	-1	-2.37	-989.894
283236	-1	-2.35	-990.604
283536	-1	-2.49	-991.326
283836	-1	-2.33	-992.056
284136	-1	-2.43	-992.784
284436	-1	-2.46	-993.506
284736	-1	-2.48	-994.229
285036	-1	-2.44	-994.951
285336	-1	-2.44	-995.674
285636	-1	-2.33	-996.397
285936	-1	-2.51	-997.123
286236	-1	-2.42	-997.845
286536	-1	-2.37	-998.565
286836	-1	-2.32	-999.279
287136	-1	-2.39	-999.993
287436	-1	-2.32	-1000.72
287736	-1	-2.3	-1001.44
288036	-1	-2.49	-1002.17
288336	-1	-2.41	-1002.89
288636	-1	-2.39	-1003.62
288936	-1	-2.51	-1004.34
289236	-1	-2.31	-1005.07
289536	-1	-2.46	-1005.8
289836	-1	-2.48	-1006.52
290136	-1	-2.3	-1007.24
290436	-1	-2.47	-1007.97
290736	-1	-2.51	-1008.69
291036	-1	-2.33	-1009.41
291336	-1	-2.32	-1010.12
291636	-1	-2.48	-1010.84
291936	-1	-2.47	-1011.56
292236	-1	-2.43	-1012.29
292536	-1	-2.49	-1013.01
292836	-1	-2.38	-1013.72
293136	-1	-2.3	-1014.44
293436	-1	-2.45	-1015.15
293736	-1	-2.46	-1015.87
294036	-1	-2.3	-1016.58
294336	-1	-2.35	-1017.29
294636	-1	-2.42	-1018.01
294936	-1	-2.31	-1018.73
295236	-1	-2.34	-1019.45
295536	-1	-2.41	-1020.17
295836	-1	-2.35	-1020.89
296136	-1	-2.42	-1021.6
296436	-1	-2.44	-1022.31
296736	-1	-2.45	-1023.02
297036	-1	-2.03	-1023.73
297336	-1	-2.01	-1024.43
297636	-1	-2.3	-1025.13
297936	-1	-2.38	-1025.83
298236	-1	-2.39	-1026.53
298536	-1	-2.35	-1027.24
298836	-1	-2.02	-1027.94
299136	-1	-2.1	-1028.64
299436	-1	-2.05	-1029.34
299736	-1	-2.27	-1030.03
300036	-1	-2.39	-1030.73
300336	-1	-2.32	-1031.43
300636	-1	-2.34	-1032.13
300936	-1	-2.33	-1032.83
301236	-1	-2.31	-1033.52
301536	-1	-2.3	-1034.22
301836	-1	-2.31	-1034.91
302136	-1	-2.36	-1035.61
302436	-1	-2.26	-1036.31
302736	-1	-2.2	-1037
303036	-1	-2.32	-1037.69
303336	-1	-2.36	-1038.38
303636	-1	-2.27	-1039.07
303936	-1	-2.24	-1039.76
304236	-1	-2.31	-1040.46
304536	-1	-2.24	-1041.16
304836	-1	-2.4	-1041.85
305136	-1	-2.24	-1042.55
305436	-1	-2.4	-1043.25
305736	-1	-2.4	-1043.95
306036	-1	-2.3	-1044.64
306336	-1	-2.25	-1045.33
306636	-1	-2.26	-1046.02
306936	-1	-2.34	-1046.71
307236	-1	-2.36	-1047.41
307536	-1	-2.34	-1048.11
307836	-1	-2.34	-1048.8
308136	-1	-2.22	-1049.49
308436	-1	-2.23	-1050.19
308736	-1	-2.38	-1050.88
309036	-1	-2.24	-1051.58
309336	-1	-2.35	-1052.27
309636	-1	-2.27	-1052.97
309936	-1	-2.22	-1053.66
310236	-1	-2.34	-1054.35
310536	-1	-2.3	-1055.04
310836	-1	-2.26	-1055.74
311136	-1	-2.39	-1056.43
311436	-1	-2.26	-1057.13
311736	-1	-2.27	-1057.82
312036	-1	-2.31	-1058.52
312336	-1	-2.26	-1059.21
312636	-1	-2.2	-1059.91
312936	-1	-2.33	-1060.6
313236	-1	-2.38	-1061.29
313536	-1	-2.31	-1061.97
313836	-1	-2.32	-1062.66
314136	-1	-2.32	-1063.34
314436	-1	-2.23	-1064.03
314736	-1	-2.28	-1064.72
315036	-1	-2.27	-1065.41
315336	-1	-2.31	-1066.1
315636	-1	-2.3	-1066.78
315936	-1	-2.22	-1067.47
316236	-1	-2.35	-1068.16
316536	-1	-2.18	-1068.84
316836	-1	-2.31	-1069.53
317136	-1	-2.29	-1070.22
317436	-1	-2.21	-1070.9
317736	-1	-2.31	-1071.58
318036	-1	-2.26	-1072.27
318336	-1	-2.28	-1072.95
318636	-1	-2.28	-1073.63
318936	-1	-2.26	-1074.32
319236	-1	-2.26	-1075
319536	-1	-2.37	-1075.68
319836	-1	-2.25	-1076.37
320136	-1	-2.22	-1077.05
320436	-1	-2.24	-1077.73
320736	-1	-2.33	-1078.41
321036	-1	-2.18	-1079.09
321336	-1	-2.17	-1079.76
321636	-1	-2.2	-1080.43
321936	-1	-2.19	-1081.1
322236	-1	-2.19	-1081.77
322536	-1	-2.21	-1082.44
322836	-1	-2.13	-1083.11
323136	-1	-2.26	-1083.78
323436	-1	-2.24	-1084.44
323736	-1	-2.18	-1085.1
324036	-1	-2.29	-1085.76
324336	-1	-2.25	-1086.42
324636	-1	-2.19	-1087.08
324936	-1	-2.25	-1087.73
325236	-1	-2.23	-1088.38
325536	-1	-2.11	-1089.04
325836	-1	-2.17	-1089.69
326136	-1	-2.18	-1090.34
326436	-1	-2.21	-1091
326736	-1	-2.24	-1091.66
327036	-1	-2.2	-1092.32
327336	-1	-2.08	-1092.98
327636	-1	-2.3	-1093.64
327936	-1	-2.27	-1094.3
328236	-1	-2.16	-1094.96
328536	-1	-2.14	-1095.6
328836	-1	-2.12	-1096.25
329136	-1	-2.21	-1096.9
329436	-1	-2.15	-1097.55
329736	-1	-2.23	-1098.2
330036	-1	-2.21	-1098.86
330336	-1	-2.21	-1099.52
330636	-1	-2.16	-1100.17
330936	-1	-2.14	-1100.83
331236	-1	-2.26	-1101.49
331536	-1	-2.11	-1102.15
331836	-1	-2.19	-1102.82
332136	-1	-2.14	-1103.48
332436	-1	-2.14	-1104.14
332736	-1	-2.28	-1104.8
333036	-1	-2.23	-1105.47
333336	-1	-2.2	-1106.14
333636	-1	-2.22	-1106.81
333936	-1	-2.23	-1107.49
334236	-1	-2.21	-1108.16
334537	-1	-2.19	-1108.83
334837	-1	-2.28	-1109.5
335137	-1	-2.16	-1110.16
335437	-1	-2.17	-1110.83
335737	-1	-2.3	-1111.49
336037	-1	-2.19	-1112.16
336337	-1	-2.26	-1112.83
336637	-1	-2.25	-1113.5
336937	-1	-2.23	-1114.18
337237	-1	-2.21	-1114.85
337537	-1	-2.21	-1115.53
337837	-1	-2.28	-1116.2
338137	-1	-2.18	-1116.88
338437	-1	-2.14	-1117.55
338737	-1	-2.31	-1118.22
339037	-1	-2.22	-1118.89
339337	-1	-2.23	-1119.57
339637	-1	-2.31	-1120.25
339937	-1	-2.18	-1120.93
340237	-1	-2.26	-1121.61
340537	-1	-2.31	-1122.28
340837	-1	-2.31	-1122.96
341137	-1	-2.25	-1123.65
341437	-1	-2.29	-1124.33
341737	-1	-2.19	-1125.02
342037	-1	-2.24	-1125.7
342337	-1	-2.29	-1126.39
342637	-1	-2.26	-1127.07
342937	-1	-2.27	-1127.75
343237	-1	-2.32	-1128.43
343537	-1	-2.28	-1129.11
343837	-1	-2.26	-1129.79
344137	-1	-2.35	-1130.47
344437	-1	-2.3	-1131.15
344737	-1	-2.27	-1131.83
345037	-1	-2.23	-1132.51
345337	-1	-2.23	-1133.2
345637	-1	-2.2	-1133.88
345937	-1	-2.3	-1134.56
346237	-1	-2.23	-1135.25
346537	-1	-2.22	-1135.93
346837	-1	-2.36	-1136.62
347137	-1	-2.31	-1137.3
347437	-1	-2.33	-1137.99
347737	-1	-2.22	-1138.68
348037	-1	-2.22	-1139.37
348337	-1	-2.4	-1140.06
348637	-1	-2.31	-1140.76
348937	-1	-2.36	-1141.45
349237	-1	-2.31	-1142.15
349537	-1	-2.35	-1142.84
349837	-1	-2.28	-1143.54
350137	-1	-2.33	-1144.23
350437	-1	-2.28	-1144.93
350737	-1	-2.32	-1145.62
351037	-1	-2.28	-1146.32
351337	-1	-2.24	-1147.02
351637	-1	-2.33	-1147.72
351937	-1	-2.37	-1148.42
352237	-1	-2.43	-1149.12
352537	-1	-2.28	-1149.83
352837	-1	-2.27	-1150.53
353137	-1	-2.4	-1151.23
353437	-1	-2.38	-1151.93
353737	-1	-2.4	-1152.63
354037	-1	-2.39	-1153.32
354337	-1	-2.36	-1154.02
354637	-1	-2.38	-1154.72
354937	-1	-2.42	-1155.42
355237	-1	-2.29	-1156.12
355537	-1	-2.26	-1156.82
355837	-1	-2.28	-1157.52
356137	-1	-2.37	-1158.22
356437	-1	-2.27	-1158.92
356737	-1	-2.22	-1159.61
357037	-1	-2.37	-1160.29
357337	-1	-2.29	-1160.98
357637	-1	-2.36	-1161.68
357937	-1	-2.3	-1162.37
358237	-1	-2.23	-1163.06
358537	-1	-2.28	-1163.75
358837	-1	-2.31	-1164.44
359137	-1	-2.32	-1165.14
359437	-1	-2.38	-1165.83
359737	-1	-2.36	-1166.52
360037	-1	-2.36	-1167.22
360337	-1	-2.26	-1167.91
360637	-1	-2.28	-1168.61
360937	-1	-2.24	-1169.3
361237	-1	-2.26	-1170
361537	-1	-2.27	-1170.69
361837	-1	-2.34	-1171.38
362137	-1	-2.33	-1172.08
362437	-1	-2.33	-1172.77
362737	-1	-2.3	-1173.47
363037	-1	-2.36	-1174.16
363337	-1	-2.36	-1174.85
363637	-1	-2.32	-1175.55
363937	-1	-2.21	-1176.24
364237	-1	-2.35	-1176.93
364537	-1	-2.4	-1177.63
364837	-1	-2.34	-1178.32
365137	-1	-2.26	-1179.02
365437	-1	-2.22	-1179.71
365737	-1	-2.34	-1180.41
366037	-1	-2.35	-1181.1
366337	-1	-2.34	-1181.8
366637	-1	-2.3	-1182.5
366937	-1	-2.3	-1183.2
367237	-1	-2.32	-1183.9
367537	-1	-2.3	-1184.6
367837	-1	-2.36	-1185.3
368137	-1	-2.33	-1186
368437	-1	-2.37	-1186.71
368737	-1	-2.3	-1187.41
[truncated: 3,730 more rows]
