# Supplementary material for: Propionate Production by Bioelectrochemically-Assisted Lactate Fermentation and Simultaneous CO2 Recycling
Source: Front Microbiol. 2020 Dec 15;11:599438. doi: 10.3389/fmicb.2020.599438 (PMC7769879; doi:10.3389/fmicb.2020.599438)
Supplement: Supplementary file 14 [file Data_Sheet_9.XLS]

## Sheet: Foglio1
time (s)	E (V)	I (mA)	Q (C)
0	0.0638801	-0.0250266	0
0.122	-0.583473	-58.7082	-0.00085794
0.1348	-0.601555	-48.5944	-0.00156817
0.1474	-0.601631	-38.5672	-0.00211201
0.1668	-0.601307	-28.5636	-0.00275474
0.1994	-0.601249	-18.5269	-0.00350523
0.2684	-0.601249	-8.51879	-0.00438159
69.4034	-0.801294	-34.3608	-0.0243569
69.4312	-0.801294	-24.3273	-0.0251632
69.4748	-0.801065	-14.3014	-0.0259842
69.581	-0.801065	-4.30094	-0.0268588
80.3962	-0.980679	-57.0365	-0.0341575
80.4416	-1.00122	-46.973	-0.036623
80.473	-1.00126	-36.9573	-0.037932
80.5184	-1.00126	-26.9428	-0.0393653
80.5994	-1.00119	-16.9424	-0.0410928
80.824	-1.00119	-6.94195	-0.0435306
153.694	-1.02912	-19.3308	-0.100971
153.724	-1.10032	-57.9956	-0.10157
153.942	-1.20104	-47.9811	-0.113911
153.998	-1.20098	-37.9743	-0.116326
154.111	-1.20106	-27.9592	-0.11996
154.475	-1.20104	-17.9556	-0.127882
158.974	-1.20117	-7.95454	-0.175153
241.762	-1.20102	-6.20958	-0.689695
241.762	-1.20114	-6.21213	-0.689696
287.765	-0.588485	0	-0.689696
287.813	-0.588313	-0.0250266	-0.689696
287.935	-0.838593	-57.4644	-0.690554
288.504	-1.20145	-47.4602	-0.722604
288.607	-1.20135	-37.44	-0.726896
288.803	-1.20132	-27.4338	-0.733152
289.486	-1.20145	-17.4334	-0.74813
315.048	-1.20063	-7.19287	-0.998715
615.049	-1.20147	-8.073	-3.20729
915.049	-1.20141	-11.2197	-5.92243
1215.05	-1.20137	-13.3003	-9.79341
1515.05	-1.20134	-13.9174	-13.9064
1815.05	-1.20128	-14.1078	-18.1223
2115.05	-1.20134	-14.2326	-22.4649
2415.05	-1.20143	-13.5709	-26.7168
2715.05	-1.2013	-13.9823	-30.905
3015.05	-1.20137	-14.1791	-35.1223
3315.05	-1.20137	-13.9339	-39.35
3615.05	-1.20135	-13.4053	-43.4234
3915.05	-1.2013	-12.899	-47.3405
4215.05	-1.20135	-12.7812	-51.2421
4515.05	-1.20145	-12.9538	-55.062
4815.05	-1.20134	-12.3762	-58.8884
5115.05	-1.20122	-11.6285	-62.5326
5415.05	-1.20128	-12.1813	-66.0934
5715.05	-1.20135	-11.2986	-69.6624
6015.05	-1.20135	-11.5546	-73.0774
6315.05	-1.20149	-11.7432	-76.5633
6615.05	-1.20134	-11.7342	-80.0229
6915.05	-1.20139	-11.5496	-83.4562
7215.05	-1.20137	-11.135	-86.8744
7515.05	-1.20139	-11.377	-90.2118
7815.05	-1.2013	-11.5852	-93.6481
8115.05	-1.20139	-11.1974	-97.0713
8415.05	-1.20145	-11.0076	-100.394
8715.05	-1.20145	-10.721	-103.656
9015.05	-1.20143	-10.6962	-106.852
9315.05	-1.20134	-10.7503	-110.049
9615.05	-1.20141	-10.8293	-113.258
9915.05	-1.20139	-11.1738	-116.533
10215.1	-1.20137	-10.8751	-119.769
10515.1	-1.20126	-10.5847	-122.992
10815.1	-1.20134	-10.5739	-126.225
11115.1	-1.20141	-10.5223	-129.414
11415.1	-1.20134	-10.6484	-132.622
11715.1	-1.20134	-11.0235	-135.886
12015.1	-1.20139	-10.5752	-139.153
12315.1	-1.20134	-10.7681	-142.345
12615.1	-1.20139	-10.7459	-145.531
12915.1	-1.20132	-10.3886	-148.74
13215.1	-1.20153	-10.5905	-151.941
13515.1	-1.20143	-10.6904	-155.143
13815.1	-1.20153	-10.693	-158.369
14115.1	-1.20147	-11.2502	-161.645
14415.1	-1.20155	-11.2305	-164.97
14715.1	-1.2013	-11.5553	-168.344
15015.1	-1.20137	-10.8904	-171.726
15315.1	-1.2016	-11.3636	-175.078
15615.1	-1.20139	-11.0101	-178.499
15915.1	-1.20143	-10.7662	-181.718
16215.1	-1.20139	-10.4637	-184.864
16515.1	-1.20145	-10.1784	-187.945
16815.1	-1.20137	-10.3988	-191.042
17115.1	-1.20143	-10.3631	-194.167
17415.1	-1.20162	-10.2039	-197.263
17715.1	-1.20135	-10.458	-200.347
18015.1	-1.20139	-10.4363	-203.463
18315.1	-1.20149	-10.5987	-206.595
18615.1	-1.20134	-10.4376	-209.753
18915.1	-1.20139	-10.6007	-212.9
19215.1	-1.20139	-10.658	-216.09
19515.1	-1.20137	-10.6229	-219.297
19815.1	-1.20137	-10.5994	-222.455
20115.1	-1.20137	-10.5554	-225.63
20415.1	-1.20151	-10.3179	-228.784
20715.1	-1.20147	-10.5172	-231.906
21015.1	-1.20147	-10.5191	-235.037
21315.1	-1.20134	-10.1937	-238.119
21615.1	-1.20147	-10.5905	-241.198
21915.1	-1.20137	-10.3561	-244.321
22215.1	-1.20143	-10.4733	-247.441
22515.1	-1.20137	-10.4746	-250.584
22815.1	-1.20143	-10.5573	-253.758
23115.1	-1.20135	-10.088	-256.896
23415.1	-1.20139	-10.0791	-259.91
23715.1	-1.20147	-10.0339	-262.913
24015.1	-1.20141	-9.91922	-265.91
24315.1	-1.20134	-10.0746	-268.918
24615.1	-1.20147	-10.0351	-271.918
24915.1	-1.20135	-10.1784	-274.935
25215.1	-1.20139	-10.0784	-277.956
25515.1	-1.20141	-10.1816	-280.981
25815.1	-1.20151	-9.96762	-283.986
26115.1	-1.20143	-10.2173	-287.014
26415.1	-1.20139	-10.4376	-290.085
26715.1	-1.20147	-10.0313	-293.126
27015.1	-1.20143	-10.1523	-296.159
27315.1	-1.20147	-10.1243	-299.204
27615.1	-1.20139	-9.97463	-302.206
27915.1	-1.20141	-9.95297	-305.209
28215.1	-1.20135	-9.90712	-308.2
28515.1	-1.20156	-9.988	-311.203
28815.1	-1.20139	-10.0052	-314.211
29115.1	-1.20143	-9.9931	-317.218
29415.1	-1.20143	-9.79631	-320.194
29715.1	-1.20155	-9.86382	-323.136
30015.1	-1.20128	-10.03	-326.104
30315.1	-1.20135	-10.0071	-329.092
30615.1	-1.20141	-9.80204	-332.064
30915.1	-1.20134	-9.95106	-335.039
31215.1	-1.20145	-9.88547	-338.023
31515.1	-1.20155	-10.0912	-341.001
31815.1	-1.20147	-9.90457	-343.995
32115.1	-1.20145	-10.0339	-346.997
32415.1	-1.20135	-9.77911	-349.952
32715.1	-1.20155	-9.8065	-352.894
33015.1	-1.20137	-9.77975	-355.829
33315.1	-1.20143	-9.83771	-358.764
33615.1	-1.20137	-9.84917	-361.713
33915.1	-1.20145	-9.90521	-364.659
34215.1	-1.20132	-9.97208	-367.623
34515.1	-1.2013	-9.91476	-370.598
34815.1	-1.20139	-9.97972	-373.586
35115.1	-1.20149	-10.0345	-376.568
35415.1	-1.20149	-9.93451	-379.587
35715.1	-1.20141	-9.89502	-382.575
36015.1	-1.20145	-9.88483	-385.545
36315.1	-1.20141	-9.90139	-388.508
36615.1	-1.20139	-9.87974	-391.475
36915.1	-1.20141	-9.93578	-394.44
37215.1	-1.20135	-9.84789	-397.393
37515.1	-1.20147	-9.80905	-400.342
37815.1	-1.20143	-9.95489	-403.31
38115.1	-1.20135	-9.94088	-406.29
38415.1	-1.20139	-9.96571	-409.278
38715.1	-1.20134	-10.0307	-412.281
39015.1	-1.20149	-9.80459	-415.245
39315.1	-1.2013	-9.93451	-418.209
39615.1	-1.20155	-9.90394	-421.156
39915.1	-1.20132	-9.7772	-424.106
40215.1	-1.20137	-9.95489	-427.075
40515.1	-1.20134	-9.80777	-430.039
40815.1	-1.2016	-9.8428	-433.007
41115.1	-1.20139	-9.98482	-435.987
41415.1	-1.20139	-9.92877	-438.962
41715.1	-1.20134	-9.96699	-441.962
42015.1	-1.20141	-10.0122	-444.974
42315.1	-1.20137	-9.89375	-447.942
42615.1	-1.20147	-9.88993	-450.904
42915.1	-1.20135	-9.79121	-453.849
43215.1	-1.20147	-9.73517	-456.786
43515.1	-1.20145	-9.8549	-459.726
43815.1	-1.20139	-9.97208	-462.696
44115.1	-1.2013	-9.9084	-465.669
44415.1	-1.20143	-9.9689	-468.649
44715.1	-1.20139	-9.86573	-471.62
45015.1	-1.20143	-9.92686	-474.596
45315.1	-1.20143	-10.0918	-477.592
45615.1	-1.20145	-9.87146	-480.576
45915.1	-1.20135	-9.92113	-483.549
46215.1	-1.20128	-9.94279	-486.537
46515.1	-1.20145	-9.93578	-489.502
46815.1	-1.20137	-9.86191	-492.471
47115.1	-1.20139	-9.80332	-495.427
47415.1	-1.20126	-9.91222	-498.393
47715.1	-1.20141	-9.82497	-501.358
48015.1	-1.20139	-9.88101	-504.319
48315.1	-1.20135	-9.9447	-507.297
48615.1	-1.2013	-9.97781	-510.295
48915.1	-1.20149	-9.73008	-513.235
49215.1	-1.20145	-9.73454	-516.167
49515.1	-1.20141	-9.74664	-519.102
49815.1	-1.20141	-9.85299	-522.03
50115.1	-1.20147	-9.72562	-524.974
50415.1	-1.20135	-9.8186	-527.919
50715.1	-1.20147	-9.88802	-530.878
51015.1	-1.20132	-9.87846	-533.849
51315.1	-1.20137	-10.0198	-536.841
51615.1	-1.20132	-9.99246	-539.836
51915.1	-1.20147	-9.89311	-542.827
52215.1	-1.20122	-9.89184	-545.8
52515.1	-1.20155	-10.0097	-548.803
52815.1	-1.20137	-10.0377	-551.824
53115.1	-1.20149	-10.0288	-554.832
53415.1	-1.20143	-10.0689	-557.842
53715.1	-1.20132	-9.96953	-560.857
54015.1	-1.20135	-9.92495	-563.865
54315.1	-1.20135	-10.1077	-566.88
54615.1	-1.20132	-10.0969	-569.909
54915.1	-1.20134	-10.1873	-572.944
55215.1	-1.20132	-10.1319	-575.991
55515.1	-1.20141	-9.98609	-579.007
55815.1	-1.20135	-9.95743	-582.001
56115.1	-1.20135	-10.1211	-585.026
56415.1	-1.20145	-9.94788	-588.049
56715.1	-1.20143	-10.0116	-591.062
57015.1	-1.20139	-10.0472	-594.073
57315.1	-1.20143	-10.1402	-597.095
57615.1	-1.20134	-10.1491	-600.132
57915.1	-1.20143	-10.2154	-603.184
58215.1	-1.20137	-9.98609	-606.232
58515.1	-1.20137	-9.99947	-609.243
58815.1	-1.20135	-9.90585	-612.239
59115.1	-1.20139	-9.92941	-615.226
59415.1	-1.20147	-9.99564	-618.212
59715.1	-1.20153	-9.9084	-621.19
60015.1	-1.20141	-9.9568	-624.155
60315.1	-1.20147	-9.83707	-627.126
60615.1	-1.20141	-9.95934	-630.092
60915.1	-1.20145	-10.0651	-633.087
61215.1	-1.20135	-10.1829	-636.13
61515.1	-1.20149	-10.023	-639.139
61815.1	-1.20156	-10.0033	-642.137
62115.1	-1.20132	-10.0307	-645.142
62415.1	-1.20139	-10.0746	-648.157
62715.1	-1.2013	-9.97081	-651.157
63015.1	-1.20128	-9.86636	-654.145
63315.1	-1.20141	-10.0421	-657.125
63615.1	-1.20145	-10.0587	-660.128
63915.1	-1.20134	-10.1676	-663.141
64215.1	-1.20139	-9.96635	-666.179
64515.1	-1.20143	-9.89056	-669.151
64815.1	-1.20143	-10.0772	-672.137
65115.1	-1.20134	-9.97526	-675.128
65415.1	-1.20134	-9.92559	-678.117
65715.1	-1.20139	-10.0103	-681.127
66015.1	-1.20132	-10.0339	-684.137
66315.1	-1.20151	-9.90649	-687.135
66615.1	-1.20145	-9.85999	-690.096
66915.1	-1.20137	-9.87528	-693.046
67215.1	-1.20135	-9.80714	-696.017
67515.1	-1.20139	-9.86636	-698.98
67815.1	-1.20143	-9.61608	-701.891
68115.1	-1.20141	-9.81096	-704.807
68415.1	-1.20137	-9.69505	-707.712
68715.1	-1.20145	-9.75109	-710.629
69015.1	-1.20137	-9.73072	-713.549
69315.1	-1.20134	-9.73836	-716.48
69615.1	-1.20137	-9.8065	-719.4
69915.1	-1.2013	-9.89884	-722.336
70215.1	-1.20122	-9.83452	-725.298
70515.1	-1.20139	-9.71097	-728.239
70815.1	-1.20147	-9.56959	-731.165
71115.1	-1.20143	-9.65875	-734.042
71415.1	-1.20151	-9.6441	-736.94
71715.1	-1.20135	-9.74664	-739.848
72015.1	-1.20137	-9.72371	-742.781
72315.1	-1.20143	-9.84917	-745.723
72615.1	-1.20143	-9.97081	-748.704
72915.1	-1.20137	-9.90139	-751.677
73215.1	-1.20137	-9.97526	-754.662
73515.1	-1.20124	-10.0924	-757.689
73815.1	-1.20122	-9.96953	-760.727
74115.1	-1.20137	-9.91858	-763.72
74415.1	-1.20137	-10.002	-766.722
74715.1	-1.20128	-10.016	-769.721
75015.1	-1.20135	-10.1587	-772.749
75315.1	-1.20149	-10.1638	-775.787
75615.1	-1.20137	-10.3102	-778.869
75915.1	-1.2013	-10.2523	-781.951
76215.1	-1.2013	-10.3529	-785.054
76515.1	-1.20147	-10.4663	-788.165
76815.1	-1.20137	-10.2892	-791.268
77115.1	-1.20134	-10.2415	-794.373
77415.1	-1.20143	-10.4491	-797.492
77715.1	-1.20143	-10.5733	-800.634
78015.1	-1.20132	-10.5389	-803.794
78315.1	-1.20134	-10.3905	-806.949
78615.1	-1.20135	-10.3969	-810.084
78915.1	-1.20143	-10.2663	-813.202
79215.1	-1.2013	-10.265	-816.287
79515.1	-1.20141	-10.2077	-819.376
79815.1	-1.20139	-10.1001	-822.398
80115.1	-1.20143	-10.0682	-825.431
80415.1	-1.20139	-10.0759	-828.438
80715.1	-1.20139	-10.0695	-831.466
81015.1	-1.20141	-10.1994	-834.499
81315.1	-1.20141	-10.0339	-837.538
81615.1	-1.20145	-10.1498	-840.572
81915.1	-1.20139	-10.2147	-843.626
82215.1	-1.20143	-10.4179	-846.713
82515.1	-1.20135	-10.0765	-849.759
82815.1	-1.20132	-10.1402	-852.801
83115.1	-1.20137	-10.1771	-855.844
83415.1	-1.20132	-10.1326	-858.885
83715.1	-1.20147	-10.1791	-861.937
84015.1	-1.20139	-10.2943	-865.007
84315.1	-1.20137	-10.2555	-868.096
84615.1	-1.20134	-10.3102	-871.175
84915.1	-1.20141	-10.3778	-874.284
85215.1	-1.20141	-10.1867	-877.411
85515.1	-1.20128	-10.2988	-880.499
85815.1	-1.20143	-10.3052	-883.577
86115.1	-1.20143	-10.3485	-886.671
86415.1	-1.20139	-10.4262	-889.823
86715.1	-1.20149	-10.5083	-892.959
87015.1	-1.20135	-10.3026	-896.073
87315.1	-1.20135	-10.258	-899.153
87615.1	-1.20139	-10.5694	-902.272
87915.1	-1.20141	-10.4351	-905.391
88215.1	-1.20145	-10.2459	-908.51
88515.1	-1.20141	-10.237	-911.562
88815.1	-1.20137	-10.3217	-914.641
89115.1	-1.20147	-10.1192	-917.724
89415.1	-1.20145	-10.1549	-920.787
89715.1	-1.20145	-10.0784	-923.832
90015.1	-1.20147	-10.0982	-926.857
90315.1	-1.20145	-10.0912	-929.873
90615.1	-1.20141	-9.92368	-932.877
90915.1	-1.20134	-10.0644	-935.882
91215.1	-1.20151	-9.76574	-938.837
91515.1	-1.20143	-9.82879	-941.819
91815.1	-1.20149	-9.90012	-944.766
92115.1	-1.20141	-9.50018	-947.681
92415.1	-1.20147	-9.19003	-950.481
92715.1	-1.20145	-9.32632	-953.254
93015.1	-1.20139	-9.32568	-956.049
93315.1	-1.20139	-9.42885	-958.87
93486.4	-1.14205	38.0571	-960.489
93486.4	-1.07392	103.172	-960.489
93486.4	-1.04683	135.794	-960.489
93486.4	-1.00078	112.387	-960.485
93486.4	-1.00089	102.307	-960.485
93486.4	-1.00129	92.1368	-960.484
93486.5	-1.0011	81.9352	-960.483
93486.5	-1.00114	71.7654	-960.483
93486.5	-1.00127	61.6975	-960.482
93486.5	-1.00125	51.6424	-960.481
93486.5	-1.00131	41.581	-960.48
93486.5	-1.00129	31.5705	-960.479
93486.6	-1.00141	21.4708	-960.477
93486.7	-1.00133	11.4521	-960.476
93487.8	-1.00137	1.44942	-960.472
93787.8	-1.00148	-1.30015	-960.771
94087.8	-1.00141	-1.4526	-961.185
94387.8	-1.00129	-1.51829	-961.633
94687.8	-1.00137	-1.55797	-962.096
94987.8	-1.00142	-1.58964	-962.569
95287.8	-1.00137	-1.59174	-963.047
95587.8	-1.00133	-1.61729	-963.527
95887.8	-1.00152	-1.60767	-964.008
96187.8	-1.00142	-1.60945	-964.489
96487.8	-1.00139	-1.59824	-964.969
96787.8	-1.00133	-1.59562	-965.451
97087.8	-1.00137	-1.61512	-965.933
97387.8	-1.00142	-1.60448	-966.414
97687.8	-1.00144	-1.60034	-966.894
97987.8	-1.00146	-1.57715	-967.374
98287.8	-1.00142	-1.58002	-967.853
98587.8	-1.00131	-1.58116	-968.332
98887.8	-1.00137	-1.59945	-968.81
99187.8	-1.00133	-1.58887	-969.286
99487.8	-1.00139	-1.5739	-969.762
99787.8	-1.00131	-1.57944	-970.238
100088	-1.00148	-1.58403	-970.714
100388	-1.00137	-1.58569	-971.19
100688	-1.00131	-1.57855	-971.664
100988	-1.00146	-1.5939	-972.138
101288	-1.00156	-1.60289	-972.612
101588	-1.00144	-1.59059	-973.086
101888	-1.00133	-1.57811	-973.56
102188	-1.00152	-1.55804	-974.034
102488	-1.00142	-1.57613	-974.508
102788	-1.00133	-1.59276	-974.982
103088	-1.00148	-1.57454	-975.456
103388	-1.00141	-1.56415	-975.931
103688	-1.00133	-1.58333	-976.406
103988	-1.00137	-1.56326	-976.88
104288	-1.00142	-1.58085	-977.349
104588	-1.00142	-1.55218	-977.818
104888	-1.00141	-1.57562	-978.288
105188	-1.00141	-1.58715	-978.758
105488	-1.00131	-1.58046	-979.229
105788	-1.00137	-1.56951	-979.701
106088	-1.00146	-1.58543	-980.173
106388	-1.00144	-1.58913	-980.646
106688	-1.00142	-1.59996	-981.12
106988	-1.00123	-1.58365	-981.595
107288	-1.00139	-1.59072	-982.071
107588	-1.00141	-1.59167	-982.546
107888	-1.00139	-1.58314	-983.022
108188	-1.00148	-1.59983	-983.499
108488	-1.00137	-1.60384	-983.978
108788	-1.00135	-1.58556	-984.457
109088	-1.00135	-1.58804	-984.938
109388	-1.0015	-1.60187	-985.418
109688	-1.00142	-1.61435	-985.9
109988	-1.00131	-1.59034	-986.383
110288	-1.00142	-1.61174	-986.866
110588	-1.00141	-1.59397	-987.349
110888	-1.00137	-1.60104	-987.833
111188	-1.00144	-1.62053	-988.318
111488	-1.00139	-1.62098	-988.805
111788	-1.00139	-1.63589	-989.292
112088	-1.00137	-1.63098	-989.78
112388	-1.00135	-1.61512	-990.268
112688	-1.00144	-1.63066	-990.758
112988	-1.00137	-1.64665	-991.251
113288	-1.00152	-1.64283	-991.745
113588	-1.00146	-1.65576	-992.239
113888	-1.00141	-1.63646	-992.736
114188	-1.00148	-1.66443	-993.233
114488	-1.00142	-1.65379	-993.73
114788	-1.00131	-1.65487	-994.229
115088	-1.0015	-1.66984	-994.73
115388	-1.00141	-1.66806	-995.232
115688	-1.00144	-1.69889	-995.735
115988	-1.00139	-1.67462	-996.239
116288	-1.00141	-1.68876	-996.745
116588	-1.00152	-1.67424	-997.252
116888	-1.00141	-1.69456	-997.76
117188	-1.00154	-1.71603	-998.268
117488	-1.00137	-1.72132	-998.779
117788	-1.00133	-1.72457	-999.291
118088	-1.00129	-1.71507	-999.805
118388	-1.00137	-1.7417	-1000.32
118688	-1.00137	-1.7331	-1000.84
118988	-1.00131	-1.75394	-1001.36
119288	-1.00133	-1.75209	-1001.88
119588	-1.00133	-1.73775	-1002.4
119888	-1.00142	-1.75062	-1002.93
120188	-1.00135	-1.74056	-1003.45
120488	-1.00146	-1.74056	-1003.98
120788	-1.00137	-1.76731	-1004.51
121088	-1.00139	-1.78432	-1005.04
121388	-1.00121	-1.77037	-1005.57
121688	-1.00137	-1.7756	-1006.11
121988	-1.00146	-1.7763	-1006.64
122288	-1.0015	-1.79668	-1007.18
122588	-1.00137	-1.77305	-1007.72
122888	-1.00127	-1.77763	-1008.25
123188	-1.00144	-1.81949	-1008.79
123488	-1.00137	-1.79018	-1009.33
123788	-1.00139	-1.80618	-1009.87
124088	-1.00125	-1.78056	-1010.42
124388	-1.00131	-1.81681	-1010.96
124688	-1.00137	-1.80923	-1011.51
124988	-1.00142	-1.81745	-1012.05
125288	-1.00146	-1.83548	-1012.6
125588	-1.00148	-1.84822	-1013.16
125888	-1.00137	-1.84523	-1013.71
126188	-1.00139	-1.83771	-1014.26
126488	-1.00141	-1.81618	-1014.81
126788	-1.0015	-1.81904	-1015.36
127088	-1.0015	-1.83013	-1015.91
127388	-1.00148	-1.80235	-1016.45
127688	-1.0015	-1.84969	-1017
127988	-1.00135	-1.8609	-1017.55
128288	-1.00139	-1.85243	-1018.11
128588	-1.00144	-1.8709	-1018.67
128888	-1.00133	-1.85485	-1019.24
129188	-1.00137	-1.89014	-1019.8
129488	-1.00137	-1.90345	-1020.36
129788	-1.0015	-1.87931	-1020.93
130088	-1.00135	-1.89645	-1021.5
130388	-1.00148	-1.90881	-1022.07
130688	-1.00141	-1.89912	-1022.64
130988	-1.0015	-1.92161	-1023.22
131288	-1.00139	-1.89861	-1023.79
131588	-1.00139	-1.90575	-1024.36
131888	-1.00146	-1.91581	-1024.94
132188	-1.00152	-1.91894	-1025.51
132488	-1.00133	-1.9232	-1026.08
132788	-1.00123	-1.89817	-1026.66
133088	-1.00141	-1.9562	-1027.24
133388	-1.00129	-1.94098	-1027.82
133688	-1.0015	-1.95996	-1028.4
133988	-1.00137	-1.97563	-1028.99
134288	-1.00146	-1.96372	-1029.58
134588	-1.00141	-1.96767	-1030.17
134888	-1.00135	-1.98685	-1030.77
135188	-1.00125	-2.01641	-1031.37
135488	-1.00146	-2.00838	-1031.97
135788	-1.00129	-2.02717	-1032.58
136088	-1.00137	-2.03985	-1033.19
136388	-1.00141	-2.06508	-1033.8
136688	-1.00129	-2.06291	-1034.42
136988	-1.00135	-2.07381	-1035.04
137288	-1.00139	-2.09063	-1035.66
137588	-1.00133	-2.11018	-1036.29
137888	-1.00137	-2.12057	-1036.92
138188	-1.00139	-2.11719	-1037.55
138488	-1.00127	-2.09394	-1038.19
138788	-1.00139	-2.11471	-1038.82
139088	-1.00139	-2.15306	-1039.46
139388	-1.00141	-2.11604	-1040.1
139688	-1.00146	-2.13114	-1040.74
139988	-1.00133	-2.14235	-1041.38
140288	-1.00146	-2.16083	-1042.02
140588	-1.00142	-2.17637	-1042.67
140888	-1.00154	-2.18408	-1043.32
141188	-1.00141	-2.16937	-1043.97
141488	-1.00127	-2.19389	-1044.62
141788	-1.00144	-2.18599	-1045.28
142088	-1.00144	-2.22307	-1045.94
142388	-1.00144	-2.20383	-1046.6
142688	-1.00133	-2.23001	-1047.27
142988	-1.00148	-2.25633	-1047.94
143288	-1.00139	-2.24919	-1048.61
143588	-1.00141	-2.25314	-1049.29
143888	-1.00142	-2.29219	-1049.98
144188	-1.00142	-2.315	-1050.66
144488	-1.00144	-2.3178	-1051.36
144788	-1.00137	-2.32271	-1052.05
145088	-1.00135	-2.30557	-1052.74
145388	-1.00148	-2.3408	-1053.44
145688	-1.00139	-2.34004	-1054.14
145988	-1.00152	-2.38227	-1054.85
146288	-1.00152	-2.36934	-1055.55
146588	-1.00139	-2.37316	-1056.26
146888	-1.00139	-2.36463	-1056.97
147188	-1.00144	-2.34583	-1057.67
147488	-1.00144	-2.3364	-1058.37
147788	-1.00146	-2.34246	-1059.07
148088	-1.00142	-2.34953	-1059.78
148388	-1.00144	-2.34265	-1060.48
148688	-1.00133	-2.34042	-1061.18
148988	-1.00144	-2.38074	-1061.89
149288	-1.00142	-2.37062	-1062.6
149588	-1.00141	-2.40495	-1063.31
149888	-1.00131	-2.3724	-1064.03
150188	-1.00139	-2.42113	-1064.75
150488	-1.00148	-2.39234	-1065.48
150788	-1.00121	-2.42884	-1066.2
151088	-1.00131	-2.44706	-1066.94
151388	-1.00148	-2.43509	-1067.67
151688	-1.00133	-2.42126	-1068.4
151988	-1.00142	-2.43617	-1069.14
152288	-1.00129	-2.44006	-1069.87
152588	-1.00148	-2.43114	-1070.61
152888	-1.00137	-2.48376	-1071.34
153188	-1.00127	-2.51421	-1072.09
153488	-1.00146	-2.51625	-1072.84
153788	-1.00139	-2.53249	-1073.6
154088	-1.00137	-2.55078	-1074.35
154388	-1.00129	-2.49121	-1075.11
154688	-1.00135	-2.51638	-1075.86
154988	-1.00135	-2.51077	-1076.62
155288	-1.00139	-2.54753	-1077.38
155588	-1.00142	-2.54339	-1078.13
155888	-1.0015	-2.54778	-1078.89
156188	-1.00129	-2.56479	-1079.65
156488	-1.00146	-2.55613	-1080.42
156788	-1.00144	-2.54485	-1081.18
157088	-1.00154	-2.53982	-1081.95
157388	-1.0015	-2.54836	-1082.71
157688	-1.00129	-2.56072	-1083.47
157988	-1.00135	-2.54823	-1084.24
158288	-1.00142	-2.5869	-1085.01
158588	-1.00144	-2.58505	-1085.79
158888	-1.00129	-2.6148	-1086.56
159188	-1.00148	-2.5918	-1087.34
159488	-1.00152	-2.59435	-1088.11
159788	-1.00148	-2.59881	-1088.89
160088	-1.00144	-2.60168	-1089.68
160388	-1.00146	-2.64181	-1090.46
160688	-1.00137	-2.65347	-1091.25
160988	-1.00141	-2.64901	-1092.04
161288	-1.00127	-2.64984	-1092.83
161588	-1.00137	-2.6522	-1093.63
161888	-1.00141	-2.64646	-1094.42
162188	-1.00146	-2.67781	-1095.22
162488	-1.00141	-2.68533	-1096.03
162788	-1.00146	-2.67845	-1096.84
163088	-1.00135	-2.6915	-1097.65
163388	-1.00137	-2.70813	-1098.46
163688	-1.00131	-2.7254	-1099.27
163988	-1.00152	-2.76623	-1100.1
164288	-1.00129	-2.72928	-1100.92
164588	-1.00131	-2.72011	-1101.75
164888	-1.00133	-2.71973	-1102.56
165188	-1.00144	-2.73374	-1103.38
165488	-1.00146	-2.75451	-1104.2
165788	-1.00144	-2.76808	-1105.03
166088	-1.00139	-2.78592	-1105.86
166388	-1.00141	-2.84402	-1106.71
166688	-1.00135	-2.82159	-1107.55
166988	-1.00133	-2.78949	-1108.39
167288	-1.00135	-2.8221	-1109.22
167588	-1.00139	-2.81739	-1110.07
167888	-1.00133	-2.80229	-1110.91
168188	-1.00137	-2.83491	-1111.76
168488	-1.00144	-2.80286	-1112.61
168788	-1.00152	-2.84153	-1113.45
169088	-1.00135	-2.83249	-1114.3
169388	-1.00139	-2.84096	-1115.15
169688	-1.00137	-2.83943	-1116.01
169988	-1.00133	-2.87759	-1116.87
170288	-1.00127	-2.86243	-1117.73
170588	-1.00139	-2.83465	-1118.58
170888	-1.00133	-2.85988	-1119.44
171188	-1.00148	-2.84701	-1120.3
171488	-1.00141	-2.85708	-1121.16
171788	-1.00135	-2.8637	-1122.02
172088	-1.00131	-2.80529	-1122.87
172388	-1.00144	-2.8072	-1123.71
172688	-1.00142	-2.82726	-1124.55
172988	-1.00131	-2.78038	-1125.4
173288	-1.00139	-2.7942	-1126.23
173588	-1.00125	-2.79917	-1127.06
173888	-1.00129	-2.76107	-1127.9
174188	-1.00133	-2.77171	-1128.73
174488	-1.00141	-2.77827	-1129.56
174788	-1.00156	-2.74043	-1130.39
175088	-1.00125	-2.74202	-1131.22
175388	-1.00139	-2.78318	-1132.04
175688	-1.00139	-2.73202	-1132.87
175988	-1.00135	-2.74884	-1133.7
176288	-1.00141	-2.78624	-1134.53
176588	-1.0016	-2.75502	-1135.36
176888	-1.00129	-2.75349	-1136.18
177188	-1.00131	-2.73349	-1137
177488	-1.00139	-2.70597	-1137.82
177788	-1.00135	-2.72814	-1138.63
178088	-1.00142	-2.7224	-1139.44
178388	-1.00142	-2.70992	-1140.26
178688	-1.00146	-2.67692	-1141.07
178988	-1.00133	-2.7066	-1141.88
179288	-1.00144	-2.71297	-1142.69
179588	-1.00142	-2.69794	-1143.51
179888	-1.00133	-2.73202	-1144.32
180188	-1.00146	-2.71584	-1145.14
180488	-1.00127	-2.68488	-1145.95
180788	-1.00141	-2.71017	-1146.77
181088	-1.00133	-2.70781	-1147.58
181388	-1.00142	-2.71839	-1148.39
181688	-1.00141	-2.72463	-1149.21
181988	-1.00133	-2.68998	-1150.02
182288	-1.00144	-2.6901	-1150.83
182588	-1.00137	-2.69909	-1151.63
182888	-1.00144	-2.68928	-1152.44
183188	-1.00142	-2.68169	-1153.24
183488	-1.00146	-2.7017	-1154.05
183788	-1.00152	-2.70476	-1154.86
184088	-1.0015	-2.66621	-1155.66
184388	-1.00152	-2.66532	-1156.46
184688	-1.0015	-2.71692	-1157.27
184988	-1.00137	-2.69259	-1158.07
185288	-1.00142	-2.62805	-1158.87
185588	-1.00141	-2.66602	-1159.67
185888	-1.00135	-2.69819	-1160.47
186188	-1.00158	-2.6915	-1161.27
186488	-1.00154	-2.70444	-1162.08
186788	-1.0016	-2.71444	-1162.89
187088	-1.00141	-2.72667	-1163.71
187388	-1.00148	-2.72591	-1164.52
187688	-1.00158	-2.73476	-1165.34
187988	-1.00125	-2.75343	-1166.16
188288	-1.0015	-2.74425	-1166.99
188588	-1.00141	-2.73011	-1167.81
188888	-1.00141	-2.7038	-1168.62
189188	-1.00146	-2.68227	-1169.43
189488	-1.00146	-2.64532	-1170.23
189788	-1.00156	-2.62646	-1171.02
190088	-1.0016	-2.62009	-1171.81
190388	-1.00152	-2.66029	-1172.6
190688	-1.00146	-2.64799	-1173.4
190988	-1.00146	-2.63417	-1174.19
191288	-1.00144	-2.63041	-1174.98
191588	-1.00139	-2.61257	-1175.77
191888	-1.00148	-2.64226	-1176.55
192188	-1.00139	-2.64761	-1177.35
192488	-1.00144	-2.6722	-1178.14
192788	-1.00154	-2.71087	-1178.94
193088	-1.00137	-2.68794	-1179.75
193388	-1.00139	-2.6571	-1180.55
193688	-1.00146	-2.6766	-1181.35
193988	-1.00142	-2.6924	-1182.15
194288	-1.00144	-2.68717	-1182.95
194588	-1.00135	-2.68501	-1183.75
194888	-1.00146	-2.66806	-1184.55
195188	-1.00144	-2.67392	-1185.36
195488	-1.00142	-2.68074	-1186.16
195788	-1.00141	-2.69768	-1186.97
196088	-1.00133	-2.73928	-1187.79
196388	-1.00139	-2.74037	-1188.6
196688	-1.00144	-2.75082	-1189.42
196988	-1.00148	-2.7405	-1190.24
197288	-1.00141	-2.72126	-1191.06
197588	-1.00158	-2.72846	-1191.88
197888	-1.0015	-2.71552	-1192.69
198188	-1.00141	-2.7261	-1193.51
198488	-1.00141	-2.68864	-1194.32
198788	-1.00154	-2.74795	-1195.14
199088	-1.00158	-2.70641	-1195.95
199388	-1.00137	-2.68469	-1196.75
199688	-1.00135	-2.69991	-1197.55
199988	-1.00135	-2.69533	-1198.36
200288	-1.0015	-2.69813	-1199.17
200588	-1.00129	-2.67424	-1199.97
200888	-1.00144	-2.63589	-1200.77
201188	-1.00133	-2.65717	-1201.57
201488	-1.00135	-2.65653	-1202.37
201788	-1.00148	-2.62576	-1203.16
202088	-1.00158	-2.68908	-1203.96
202388	-1.00142	-2.66972	-1204.76
202688	-1.00137	-2.68367	-1205.56
202988	-1.0015	-2.65952	-1206.36
203288	-1.00141	-2.69768	-1207.16
203588	-1.00142	-2.66207	-1207.96
203888	-1.00156	-2.66392	-1208.76
204188	-1.00156	-2.69405	-1209.57
204488	-1.0015	-2.68271	-1210.37
204788	-1.00148	-2.69049	-1211.17
205088	-1.00146	-2.67035	-1211.97
205388	-1.0015	-2.678	-1212.77
205688	-1.00141	-2.64882	-1213.57
205988	-1.00144	-2.69036	-1214.37
206288	-1.00133	-2.68469	-1215.17
206588	-1.00148	-2.67399	-1215.98
206888	-1.00144	-2.63672	-1216.77
207188	-1.00154	-2.60474	-1217.55
207488	-1.00146	-2.56046	-1218.34
207788	-1.00139	-2.5158	-1219.1
208088	-1.00142	-2.49924	-1219.86
208388	-1.00148	-2.53084	-1220.62
208688	-1.00148	-2.556	-1221.38
208988	-1.00139	-2.55556	-1222.14
209288	-1.00144	-2.52899	-1222.9
209588	-1.00141	-2.54422	-1223.66
209888	-1.00146	-2.49529	-1224.42
210188	-1.0015	-2.53026	-1225.17
210488	-1.00146	-2.53676	-1225.93
210788	-1.00142	-2.50179	-1226.69
211088	-1.00139	-2.52561	-1227.44
211388	-1.00141	-2.5316	-1228.2
211688	-1.00135	-2.51657	-1228.95
211988	-1.00144	-2.48414	-1229.71
212288	-1.00139	-2.51682	-1230.46
212588	-1.00135	-2.52912	-1231.22
212888	-1.00148	-2.51001	-1231.97
213188	-1.00144	-2.56524	-1232.74
213488	-1.0015	-2.51975	-1233.5
213788	-1.00154	-2.52944	-1234.26
214088	-1.00152	-2.50618	-1235.02
214388	-1.00135	-2.52287	-1235.78
214688	-1.00156	-2.51682	-1236.53
214988	-1.00131	-2.52752	-1237.29
215288	-1.00156	-2.49147	-1238.04
215588	-1.00131	-2.49593	-1238.79
215888	-1.0015	-2.55358	-1239.55
216188	-1.00144	-2.56339	-1240.31
216488	-1.00141	-2.52268	-1241.07
216788	-1.00148	-2.51364	-1241.83
217088	-1.00131	-2.4944	-1242.58
217388	-1.0015	-2.50332	-1243.33
217688	-1.00146	-2.56205	-1244.08
217988	-1.00142	-2.51962	-1244.84
218288	-1.00137	-2.52402	-1245.6
218588	-1.00139	-2.53542	-1246.36
218888	-1.00133	-2.49128	-1247.12
219188	-1.00154	-2.48459	-1247.86
219488	-1.00141	-2.47968	-1248.61
219788	-1.00148	-2.50357	-1249.35
220088	-1.00137	-2.51217	-1250.1
220388	-1.00148	-2.55422	-1250.86
220688	-1.00146	-2.5274	-1251.62
220988	-1.00144	-2.52211	-1252.37
221288	-1.00141	-2.4886	-1253.12
221588	-1.00125	-2.50109	-1253.87
221888	-1.00148	-2.51071	-1254.61
222188	-1.0015	-2.46751	-1255.36
222488	-1.00144	-2.48809	-1256.1
222788	-1.00139	-2.4491	-1256.84
223088	-1.00137	-2.46426	-1257.59
223388	-1.00133	-2.45311	-1258.32
223688	-1.00146	-2.48561	-1259.06
223988	-1.00144	-2.42101	-1259.8
224288	-1.00146	-2.4033	-1260.53
224588	-1.00142	-2.38909	-1261.26
224888	-1.00144	-2.41483	-1261.98
225188	-1.00146	-2.41317	-1262.7
225488	-1.00142	-2.39196	-1263.42
225788	-1.0015	-2.40126	-1264.14
226088	-1.00142	-2.41718	-1264.86
226388	-1.00148	-2.40514	-1265.58
226688	-1.00144	-2.38731	-1266.3
226988	-1.00144	-2.39795	-1267.02
227288	-1.00148	-2.40018	-1267.74
227588	-1.00139	-2.42413	-1268.46
227888	-1.00129	-2.41011	-1269.18
228188	-1.00141	-2.38418	-1269.9
228488	-1.00141	-2.36227	-1270.61
228788	-1.00148	-2.36061	-1271.32
229088	-1.00144	-2.36826	-1272.04
229388	-1.00146	-2.39552	-1272.75
229688	-1.00142	-2.38348	-1273.46
229988	-1.00131	-2.39616	-1274.18
230288	-1.00137	-2.34144	-1274.89
230588	-1.00141	-2.30379	-1275.59
230888	-1.00137	-2.30175	-1276.28
231188	-1.00129	-2.34825	-1276.98
231488	-1.00144	-2.33188	-1277.68
231788	-1.00146	-2.32073	-1278.38
232088	-1.00141	-2.33825	-1279.07
232388	-1.00135	-2.33207	-1279.77
232688	-1.00144	-2.32405	-1280.48
232988	-1.00152	-2.30946	-1281.17
233288	-1.00154	-2.3264	-1281.87
233588	-1.00142	-2.31296	-1282.56
233888	-1.00144	-2.29557	-1283.26
234188	-1.00144	-2.26129	-1283.94
234488	-1.00146	-2.30557	-1284.63
234788	-1.00139	-2.30595	-1285.33
235088	-1.00144	-2.32354	-1286.03
235388	-1.00146	-2.30901	-1286.72
235688	-1.0015	-2.32882	-1287.4
235988	-1.00142	-2.30589	-1288.1
236288	-1.00146	-2.29302	-1288.79
236588	-1.00142	-2.31137	-1289.48
236888	-1.00144	-2.338	-1290.17
237188	-1.00146	-2.30716	-1290.87
237488	-1.00137	-2.28773	-1291.55
237788	-1.00146	-2.24218	-1292.24
238088	-1.00144	-2.24683	-1292.92
238388	-1.0015	-2.26996	-1293.59
238688	-1.00141	-2.26321	-1294.28
238988	-1.00131	-2.26289	-1294.96
239288	-1.00142	-2.27047	-1295.65
239588	-1.00141	-2.30111	-1296.33
239888	-1.00141	-2.32513	-1297.02
240188	-1.00146	-2.31615	-1297.71
240488	-1.00141	-2.30583	-1298.41
240788	-1.00148	-2.28996	-1299.1
241088	-1.00135	-2.31353	-1299.78
241388	-1.0015	-2.27537	-1300.47
241688	-1.00146	-2.22269	-1301.15
241988	-1.00146	-2.27964	-1301.83
242288	-1.00139	-2.27021	-1302.51
242588	-1.00148	-2.24346	-1303.2
242888	-1.00142	-2.28117	-1303.88
243188	-1.00146	-2.3006	-1304.56
243488	-1.00139	-2.27416	-1305.25
243788	-1.00137	-2.28518	-1305.93
244088	-1.00133	-2.26932	-1306.61
244388	-1.00148	-2.26206	-1307.29
244688	-1.00137	-2.26932	-1307.96
244988	-1.00144	-2.27232	-1308.64
245288	-1.00131	-2.25027	-1309.32
245588	-1.0015	-2.33405	-1310.01
245888	-1.00141	-2.37374	-1310.72
246188	-1.0015	-2.34456	-1311.42
246488	-1.00139	-2.35042	-1312.13
246788	-1.00133	-2.35246	-1312.83
247088	-1.00139	-2.31965	-1313.53
247388	-1.00152	-2.34851	-1314.24
247688	-1.00141	-2.34055	-1314.94
247988	-1.0015	-2.31436	-1315.64
248288	-1.00142	-2.34443	-1316.34
248588	-1.00144	-2.31557	-1317.04
248888	-1.00146	-2.32819	-1317.74
249188	-1.00148	-2.34946	-1318.44
249488	-1.00142	-2.34418	-1319.14
249788	-1.00144	-2.33054	-1319.84
250088	-1.00137	-2.32271	-1320.55
250388	-1.00135	-2.37864	-1321.25
250688	-1.00135	-2.3624	-1321.95
250988	-1.00148	-2.33195	-1322.65
251288	-1.00146	-2.32309	-1323.35
251588	-1.00142	-2.3194	-1324.06
251888	-1.00142	-2.34316	-1324.76
252188	-1.00142	-2.36826	-1325.47
252488	-1.00144	-2.32398	-1326.17
252788	-1.00144	-2.3724	-1326.88
253088	-1.00139	-2.32825	-1327.58
253388	-1.00142	-2.32385	-1328.29
253688	-1.00154	-2.35074	-1329
253988	-1.00135	-2.3278	-1329.7
254288	-1.00148	-2.31213	-1330.39
254588	-1.00139	-2.29576	-1331.09
254888	-1.00144	-2.30022	-1331.79
255188	-1.00123	-2.31627	-1332.48
255488	-1.0015	-2.31959	-1333.17
255788	-1.0015	-2.29844	-1333.86
256088	-1.00142	-2.32131	-1334.56
256388	-1.0015	-2.30035	-1335.25
256688	-1.00148	-2.27881	-1335.94
256988	-1.00137	-2.2862	-1336.63
257288	-1.00141	-2.31022	-1337.32
257588	-1.00148	-2.29907	-1338.01
257888	-1.00137	-2.3322	-1338.71
258188	-1.00139	-2.33539	-1339.41
258488	-1.00131	-2.33112	-1340.1
258788	-1.00142	-2.31965	-1340.8
259088	-1.00141	-2.28729	-1341.49
259388	-1.00139	-2.32118	-1342.19
259688	-1.00141	-2.33679	-1342.88
259988	-1.00139	-2.31525	-1343.58
260288	-1.00135	-2.34673	-1344.27
260588	-1.00154	-2.31385	-1344.97
260888	-1.00141	-2.30079	-1345.66
261188	-1.00141	-2.30684	-1346.36
261488	-1.00146	-2.30825	-1347.05
261788	-1.00139	-2.30442	-1347.74
262088	-1.00129	-2.28831	-1348.43
262388	-1.00146	-2.28346	-1349.12
262688	-1.00139	-2.2734	-1349.8
262988	-1.00141	-2.27149	-1350.49
263288	-1.00137	-2.24887	-1351.17
263588	-1.00144	-2.28092	-1351.85
263888	-1.00139	-2.29786	-1352.54
264188	-1.00129	-2.30735	-1353.23
264488	-1.00146	-2.29028	-1353.92
264788	-1.0015	-2.26257	-1354.6
265088	-1.00152	-2.29423	-1355.29
265388	-1.00135	-2.29538	-1355.98
265688	-1.00144	-2.30767	-1356.67
265988	-1.00142	-2.27181	-1357.36
266288	-1.00123	-2.30379	-1358.05
266588	-1.00146	-2.31188	-1358.74
266888	-1.00137	-2.295	-1359.43
267188	-1.00148	-2.29487	-1360.13
267488	-1.00152	-2.29735	-1360.82
267788	-1.00142	-2.31411	-1361.51
268088	-1.00144	-2.31213	-1362.21
268388	-1.00148	-2.29958	-1362.9
268688	-1.0015	-2.31481	-1363.6
268988	-1.00139	-2.31678	-1364.29
269288	-1.00148	-2.31462	-1364.99
269588	-1.00142	-2.29754	-1365.68
269888	-1.00144	-2.29627	-1366.38
270188	-1.00146	-2.32112	-1367.07
270488	-1.00144	-2.34163	-1367.77
270788	-1.00144	-2.28671	-1368.47
271088	-1.00142	-2.28869	-1369.16
271388	-1.00144	-2.27595	-1369.85
271688	-1.00148	-2.30411	-1370.53
271988	-1.00135	-2.30315	-1371.22
272288	-1.00148	-2.29888	-1371.92
272588	-1.0015	-2.32628	-1372.61
272888	-1.00146	-2.31226	-1373.3
273188	-1.00144	-2.31353	-1373.99
273488	-1.00139	-2.33959	-1374.68
273788	-1.00142	-2.3229	-1375.38
274088	-1.00133	-2.30016	-1376.07
274388	-1.00148	-2.29971	-1376.76
274688	-1.00139	-2.32029	-1377.46
274988	-1.00135	-2.33373	-1378.15
275288	-1.00154	-2.28047	-1378.84
275588	-1.00137	-2.2999	-1379.53
275888	-1.00139	-2.28569	-1380.21
276188	-1.00135	-2.3085	-1380.9
276488	-1.00142	-2.30455	-1381.59
276788	-1.00141	-2.3106	-1382.28
277088	-1.00146	-2.35322	-1382.97
277388	-1.00141	-2.33112	-1383.67
277688	-1.00142	-2.31347	-1384.37
277988	-1.00133	-2.30098	-1385.07
278288	-1.00131	-2.33876	-1385.77
278588	-1.00152	-2.35469	-1386.47
278888	-1.00148	-2.26263	-1387.17
279188	-1.00152	-2.29213	-1387.86
279488	-1.00141	-2.29334	-1388.55
279788	-1.00141	-2.31353	-1389.24
280088	-1.00139	-2.2755	-1389.93
280388	-1.00152	-2.30487	-1390.61
280688	-1.00148	-2.30729	-1391.3
280988	-1.00131	-2.29582	-1392
281288	-1.00146	-2.29652	-1392.69
281588	-1.00148	-2.32831	-1393.38
281888	-1.0015	-2.30251	-1394.08
282188	-1.00142	-2.31564	-1394.77
282488	-1.00148	-2.27238	-1395.46
282788	-1.00146	-2.30863	-1396.15
283088	-1.0015	-2.30009	-1396.85
283388	-1.00135	-2.32844	-1397.54
283688	-1.00152	-2.34246	-1398.24
283988	-1.00156	-2.32698	-1398.94
284288	-1.00139	-2.33934	-1399.63
284588	-1.00144	-2.31169	-1400.33
284888	-1.00139	-2.30946	-1401.02
285188	-1.00141	-2.29748	-1401.71
285488	-1.00148	-2.32538	-1402.4
285788	-1.00152	-2.28538	-1403.09
286088	-1.00142	-2.31723	-1403.78
286388	-1.00142	-2.2878	-1404.47
286688	-1.00142	-2.31583	-1405.16
286988	-1.0015	-2.30525	-1405.85
287288	-1.00139	-2.28837	-1406.53
287588	-1.00137	-2.31029	-1407.22
287888	-1.00131	-2.2913	-1407.91
288188	-1.00144	-2.31181	-1408.6
288488	-1.00135	-2.30799	-1409.29
288788	-1.00148	-2.28245	-1409.98
289088	-1.00152	-2.30117	-1410.67
289388	-1.00148	-2.27926	-1411.36
289688	-1.00148	-2.28372	-1412.05
289988	-1.00146	-2.26919	-1412.74
290288	-1.00144	-2.2769	-1413.42
290588	-1.00141	-2.30786	-1414.11
290888	-1.00131	-2.27754	-1414.8
291188	-1.00144	-2.28359	-1415.49
291488	-1.0016	-2.28436	-1416.17
291788	-1.00135	-2.3057	-1416.86
292088	-1.0015	-2.30927	-1417.55
292388	-1.00137	-2.3057	-1418.24
292688	-1.00146	-2.25639	-1418.92
292988	-1.00139	-2.27964	-1419.61
293288	-1.00144	-2.2655	-1420.3
293588	-1.00141	-2.29531	-1420.98
293888	-1.00141	-2.29933	-1421.67
294188	-1.00152	-2.29391	-1422.35
294488	-1.00141	-2.27423	-1423.04
294788	-1.00141	-2.28359	-1423.72
295088	-1.00148	-2.26524	-1424.4
295388	-1.00139	-2.27811	-1425.08
295688	-1.0015	-2.23938	-1425.76
295988	-1.00137	-2.2762	-1426.44
296288	-1.0016	-2.26257	-1427.13
296588	-1.00135	-2.28009	-1427.81
296888	-1.0015	-2.30168	-1428.49
297188	-1.00141	-2.3013	-1429.18
297488	-1.00133	-2.29213	-1429.86
297788	-1.00139	-2.27015	-1430.55
298088	-1.00152	-2.2864	-1431.23
298388	-1.00141	-2.28378	-1431.91
298688	-1.00141	-2.27079	-1432.6
298988	-1.00125	-2.2792	-1433.28
299288	-1.00142	-2.27002	-1433.97
299588	-1.00139	-2.26652	-1434.65
299888	-1.00148	-2.29844	-1435.34
300188	-1.00139	-2.26327	-1436.03
300488	-1.00137	-2.23766	-1436.71
300788	-1.00141	-2.23199	-1437.39
301088	-1.00141	-2.21492	-1438.06
301388	-1.00142	-2.24199	-1438.74
301688	-1.00142	-2.23072	-1439.41
301988	-1.00142	-2.24804	-1440.08
302288	-1.00129	-2.23123	-1440.75
302588	-1.00135	-2.22186	-1441.43
302888	-1.00139	-2.2288	-1442.1
303188	-1.00135	-2.25289	-1442.77
303488	-1.00142	-2.25518	-1443.44
303788	-1.00154	-2.26193	-1444.12
304088	-1.00135	-2.25945	-1444.79
304388	-1.00135	-2.21135	-1445.46
304688	-1.00141	-2.24492	-1446.14
304988	-1.00142	-2.24537	-1446.81
305288	-1.00144	-2.24562	-1447.48
305588	-1.00144	-2.24804	-1448.15
305888	-1.0015	-2.22192	-1448.82
306188	-1.00146	-2.25187	-1449.5
306488	-1.00139	-2.23505	-1450.17
306788	-1.00146	-2.24919	-1450.84
307088	-1.00131	-2.26722	-1451.51
307388	-1.00131	-2.21555	-1452.18
307688	-1.00148	-2.2232	-1452.84
307988	-1.00139	-2.21097	-1453.51
308288	-1.00141	-2.23498	-1454.18
308588	-1.00142	-2.1981	-1454.84
308888	-1.00139	-2.20899	-1455.5
309188	-1.00148	-2.22141	-1456.17
309488	-1.00137	-2.18829	-1456.83
309788	-1.00144	-2.20797	-1457.49
310088	-1.0015	-2.21262	-1458.15
310388	-1.00133	-2.21281	-1458.81
310688	-1.00144	-2.21173	-1459.48
310988	-1.00152	-2.19077	-1460.14
311288	-1.00139	-2.20918	-1460.81
311588	-1.00131	-2.23556	-1461.47
311888	-1.00146	-2.20753	-1462.14
312188	-1.00142	-2.20256	-1462.8
312488	-1.0015	-2.17293	-1463.46
312788	-1.0015	-2.19262	-1464.12
313088	-1.00154	-2.1902	-1464.78
313388	-1.00142	-2.17453	-1465.43
313688	-1.00139	-2.12522	-1466.08
313988	-1.00141	-2.20746	-1466.74
314288	-1.00137	-2.22626	-1467.4
314588	-1.00135	-2.18618	-1468.06
314888	-1.00141	-2.20619	-1468.72
315188	-1.00135	-2.18765	-1469.38
315488	-1.00141	-2.16586	-1470.03
315788	-1.00142	-2.1758	-1470.68
316088	-1.00133	-2.17727	-1471.34
316388	-1.00135	-2.1686	-1471.99
316688	-1.00142	-2.17994	-1472.64
316988	-1.00144	-2.21594	-1473.3
317288	-1.00148	-2.18109	-1473.96
317588	-1.00144	-2.20313	-1474.62
317888	-1.00152	-2.16847	-1475.28
318188	-1.00139	-2.18007	-1475.93
318488	-1.00144	-2.16911	-1476.59
318788	-1.00141	-2.19275	-1477.25
319088	-1.00142	-2.20472	-1477.91
319388	-1.00146	-2.21186	-1478.56
319688	-1.00146	-2.20351	-1479.22
319988	-1.00137	-2.19549	-1479.88
320288	-1.0015	-2.19772	-1480.54
320588	-1.00146	-2.1723	-1481.19
320888	-1.0015	-2.1816	-1481.85
321188	-1.00144	-2.2039	-1482.5
321488	-1.00137	-2.20574	-1483.16
321788	-1.00137	-2.17765	-1483.81
322088	-1.00137	-2.19529	-1484.46
322388	-1.00139	-2.17497	-1485.12
322688	-1.00139	-2.15599	-1485.77
322988	-1.00141	-2.19549	-1486.43
323288	-1.00146	-2.14331	-1487.08
323588	-1.00131	-2.18892	-1487.74
323888	-1.00142	-2.18026	-1488.39
324188	-1.00131	-2.22352	-1489.05
324488	-1.00141	-2.20345	-1489.72
324788	-1.00148	-2.18357	-1490.38
325088	-1.0015	-2.24333	-1491.04
325388	-1.00146	-2.21301	-1491.7
325688	-1.00148	-2.18211	-1492.37
325988	-1.00148	-2.22001	-1493.03
326288	-1.00142	-2.20842	-1493.69
326588	-1.0015	-2.19619	-1494.35
326888	-1.00141	-2.22829	-1495.02
327188	-1.00127	-2.22651	-1495.69
327488	-1.00158	-2.21422	-1496.36
327788	-1.00137	-2.25142	-1497.03
328088	-1.00129	-2.25652	-1497.7
328388	-1.00146	-2.28245	-1498.38
328688	-1.00135	-2.29034	-1499.07
328988	-1.00137	-2.29283	-1499.75
329288	-1.00125	-2.29538	-1500.44
329588	-1.00148	-2.30614	-1501.13
329888	-1.00146	-2.31392	-1501.83
330188	-1.00144	-2.32309	-1502.52
330488	-1.00146	-2.361	-1503.22
330788	-1.00142	-2.33895	-1503.92
331088	-1.00139	-2.34583	-1504.62
331388	-1.00146	-2.36565	-1505.33
331688	-1.00142	-2.36144	-1506.04
331988	-1.00148	-2.34118	-1506.74
332288	-1.0015	-2.3336	-1507.45
332588	-1.00146	-2.35348	-1508.15
332888	-1.00146	-2.39546	-1508.87
333188	-1.00139	-2.38017	-1509.58
333488	-1.00148	-2.42451	-1510.3
333788	-1.00137	-2.4026	-1511.03
334088	-1.00139	-2.44292	-1511.75
334388	-1.00154	-2.4384	-1512.48
334688	-1.00135	-2.42814	-1513.21
334988	-1.00152	-2.43528	-1513.94
335288	-1.00142	-2.4326	-1514.67
335588	-1.00123	-2.46458	-1515.4
335888	-1.0015	-2.47038	-1516.14
336188	-1.00139	-2.45547	-1516.88
336488	-1.00148	-2.46484	-1517.62
336788	-1.00158	-2.50274	-1518.36
337088	-1.00144	-2.46031	-1519.11
337388	-1.00141	-2.50937	-1519.86
337688	-1.00144	-2.51873	-1520.62
337988	-1.00141	-2.52408	-1521.37
338288	-1.00135	-2.51733	-1522.12
338588	-1.00148	-2.49121	-1522.88
338888	-1.00142	-2.53498	-1523.64
339188	-1.00137	-2.53976	-1524.4
339488	-1.00139	-2.556	-1525.16
339788	-1.00142	-2.52663	-1525.92
340088	-1.00141	-2.48306	-1526.67
340388	-1.0015	-2.50899	-1527.43
340688	-1.00146	-2.48764	-1528.18
340988	-1.0015	-2.48854	-1528.93
341288	-1.00146	-2.49745	-1529.68
341588	-1.00158	-2.49013	-1530.43
341888	-1.00135	-2.5339	-1531.19
342188	-1.00131	-2.54957	-1531.96
342488	-1.00141	-2.5818	-1532.73
342788	-1.00141	-2.57995	-1533.5
343088	-1.00142	-2.59136	-1534.27
343388	-1.00133	-2.58257	-1535.04
343688	-1.00097	-2.28735	-1535.82
343988	-1.00144	-2.61614	-1536.59
344288	-1.00099	-2.2834	-1537.37
344588	-1.00148	-2.60556	-1538.14
344888	-1.00179	-2.78089	-1538.93
345188	-1.00205	-3.01501	-1539.71
345488	-1.00114	-2.36029	-1540.5
345788	-1.00087	-2.30213	-1541.29
346088	-1.00087	-2.24938	-1542.08
346388	-1.00133	-2.63563	-1542.87
346688	-1.00148	-2.62691	-1543.65
346988	-1.00135	-2.60295	-1544.44
347288	-1.00135	-2.62136	-1545.22
347588	-1.00148	-2.60926	-1546
347888	-1.00137	-2.59722	-1546.78
348188	-1.00144	-2.5467	-1547.55
348488	-1.00152	-2.62359	-1548.33
348788	-1.00257	-3.19466	-1549.12
349088	-1.00127	-2.55288	-1549.91
349388	-1.0012	-2.53816	-1550.7
349688	-1.001	-2.41961	-1551.49
349988	-1.00127	-2.5495	-1552.28
350288	-1.00097	-2.31627	-1553.06
350588	-1.00148	-2.55868	-1553.84
350888	-1.00141	-2.60002	-1554.62
351188	-1.00141	-2.602	-1555.38
351488	-1.00286	-3.53727	-1556.16
351788	-1.00148	-2.56447	-1556.93
352088	-1.00133	-2.569	-1557.69
352388	-1.00146	-2.62105	-1558.46
352688	-1.00142	-2.57409	-1559.24
352988	-1.00137	-2.59225	-1560.01
353288	-1.00135	-2.55339	-1560.79
353588	-1.00158	-2.62996	-1561.55
353888	-1.00148	-2.58212	-1562.32
354188	-1.00125	-2.54772	-1563.09
354488	-1.0012	-2.41929	-1563.88
354788	-1.00148	-2.59652	-1564.66
355088	-1.00146	-2.61512	-1565.44
355388	-1.00141	-2.57581	-1566.22
355688	-1.00146	-2.58454	-1566.99
355988	-1.00142	-2.54504	-1567.76
356288	-1.00146	-2.54179	-1568.53
356588	-1.00148	-2.56065	-1569.3
356888	-1.0015	-2.52434	-1570.06
357188	-1.00152	-2.5588	-1570.82
357488	-1.00141	-2.57785	-1571.59
357788	-1.00142	-2.57244	-1572.37
358088	-1.00148	-2.5876	-1573.14
358388	-1.00144	-2.60098	-1573.92
358688	-1.00142	-2.57193	-1574.69
358988	-1.00144	-2.58454	-1575.46
359288	-1.00131	-2.60499	-1576.24
359588	-1.00152	-2.57747	-1577.02
359888	-1.00148	-2.56467	-1577.79
360188	-1.00162	-2.58977	-1578.57
360488	-1.00133	-2.6069	-1579.35
360788	-1.00135	-2.62793	-1580.12
361088	-1.00156	-2.57199	-1580.9
361388	-1.00146	-2.54345	-1581.67
361688	-1.00127	-2.52421	-1582.43
361988	-1.00141	-2.53855	-1583.2
362288	-1.00146	-2.5718	-1583.96
362588	-1.00146	-2.59556	-1584.73
362888	-1.00142	-2.60435	-1585.51
363188	-1.00154	-2.63022	-1586.3
363488	-1.00146	-2.60461	-1587.08
363788	-1.00141	-2.56301	-1587.85
364088	-1.00141	-2.55307	-1588.62
364388	-1.0015	-2.58537	-1589.39
364688	-1.0015	-2.55307	-1590.16
364988	-1.00148	-2.59174	-1590.92
365288	-1.00144	-2.57021	-1591.7
365588	-1.00135	-2.56435	-1592.46
365888	-1.00142	-2.56511	-1593.23
366188	-1.00152	-2.57142	-1593.99
366488	-1.00148	-2.57945	-1594.77
366788	-1.00148	-2.559	-1595.54
367088	-1.00144	-2.54192	-1596.31
367388	-1.00144	-2.54944	-1597.08
367688	-1.00146	-2.57167	-1597.85
367988	-1.00142	-2.58817	-1598.63
368288	-1.00129	-2.59359	-1599.4
368588	-1.00142	-2.64232	-1600.18
368888	-1.00141	-2.62818	-1600.97
369188	-1.00141	-2.50911	-1601.74
369488	-1.00148	-2.50886	-1602.49
369788	-1.00133	-2.53931	-1603.25
370088	-1.00142	-2.53167	-1604.02
370388	-1.00137	-2.52377	-1604.78
370688	-1.00133	-2.43171	-1605.52
370988	-1.00154	-2.45006	-1606.25
371288	-1.00142	-2.45656	-1606.99
371588	-1.00144	-2.45477	-1607.73
371888	-1.00137	-2.42948	-1608.46
372188	-1.00156	-2.43687	-1609.2
372488	-1.0015	-2.45452	-1609.93
372788	-1.00148	-2.42126	-1610.66
373088	-1.00133	-2.44375	-1611.38
373388	-1.00146	-2.46465	-1612.11
373688	-1.00139	-2.47446	-1612.85
373988	-1.00146	-2.46458	-1613.59
374288	-1.00141	-2.48618	-1614.33
374588	-1.00146	-2.45796	-1615.07
374888	-1.00137	-2.48777	-1615.82
375188	-1.00142	-2.50516	-1616.57
375488	-1.00135	-2.53217	-1617.32
375788	-1.00142	-2.49312	-1618.07
376088	-1.00144	-2.50134	-1618.82
376388	-1.00133	-2.47159	-1619.57
376688	-1.00139	-2.50217	-1620.32
376988	-1.00142	-2.49172	-1621.06
377288	-1.00144	-2.49484	-1621.81
377588	-1.00148	-2.48764	-1622.56
377888	-1.00142	-2.50363	-1623.31
378188	-1.00141	-2.50656	-1624.06
378488	-1.00141	-2.53217	-1624.81
378788	-1.00152	-2.50561	-1625.57
379088	-1.00137	-2.56594	-1626.33
379388	-1.00133	-2.54218	-1627.09
379688	-1.00154	-2.53211	-1627.85
379988	-1.00144	-2.54536	-1628.61
380288	-1.00146	-2.51141	-1629.37
380588	-1.00142	-2.53759	-1630.13
380888	-1.00144	-2.5123	-1630.89
381188	-1.00146	-2.5346	-1631.65
381488	-1.00139	-2.52408	-1632.41
381788	-1.00139	-2.56613	-1633.18
382088	-1.00142	-2.57581	-1633.95
382388	-1.00141	-2.56084	-1634.71
382688	-1.00156	-2.56059	-1635.48
382988	-1.00139	-2.54836	-1636.24
383288	-1.0015	-2.57397	-1637.01
383588	-1.00142	-2.54931	-1637.77
383888	-1.0015	-2.55237	-1638.53
384188	-1.00156	-2.44413	-1639.29
384488	-1.00148	-2.42846	-1640.02
384788	-1.00141	-2.41852	-1640.74
385088	-1.0015	-2.4354	-1641.47
385388	-1.00133	-2.37788	-1642.19
385688	-1.00137	-2.45171	-1642.92
385988	-1.00146	-2.4707	-1643.65
386288	-1.00158	-2.40323	-1644.38
386588	-1.00139	-2.4277	-1645.1
386888	-1.00139	-2.43381	-1645.84
387188	-1.00144	-2.45923	-1646.57
387488	-1.00158	-2.44649	-1647.31
387788	-1.00139	-2.49217	-1648.05
388088	-1.00141	-2.46012	-1648.79
388388	-1.00131	-2.42566	-1649.53
388688	-1.00137	-2.42814	-1650.26
388988	-1.00133	-2.44432	-1650.99
389288	-1.00139	-2.44069	-1651.73
389588	-1.00144	-2.46146	-1652.47
389888	-1.00141	-2.44197	-1653.21
390188	-1.00146	-2.46452	-1653.94
390488	-1.00139	-2.49949	-1654.68
390788	-1.00141	-2.45311	-1655.42
391088	-1.00142	-2.42209	-1656.15
391388	-1.00135	-2.43579	-1656.88
391688	-1.00141	-2.45305	-1657.62
391988	-1.00137	-2.45197	-1658.35
392288	-1.00142	-2.50663	-1659.09
392588	-1.0015	-2.48318	-1659.83
392888	-1.00135	-2.47592	-1660.57
393188	-1.00131	-2.48032	-1661.31
393488	-1.00146	-2.51115	-1662.05
393788	-1.00141	-2.48268	-1662.8
394088	-1.00137	-2.48274	-1663.54
394388	-1.00144	-2.46133	-1664.29
394688	-1.00154	-2.45764	-1665.03
394988	-1.00142	-2.43591	-1665.76
395288	-1.00142	-2.47879	-1666.5
395588	-1.00141	-2.42725	-1667.24
395888	-1.00141	-2.41336	-1667.97
396188	-1.00144	-2.37399	-1668.68
396488	-1.00141	-2.34966	-1669.39
396788	-1.00142	-2.39654	-1670.11
397088	-1.00146	-2.41935	-1670.82
397388	-1.00123	-2.38368	-1671.54
397688	-1.00139	-2.40584	-1672.27
397988	-1.00146	-2.43534	-1672.99
398288	-1.00162	-2.40304	-1673.71
398588	-1.00137	-2.43547	-1674.44
398888	-1.00137	-2.42419	-1675.16
399188	-1.00142	-2.42171	-1675.89
399488	-1.00148	-2.34418	-1676.6
399788	-1.00154	-2.36507	-1677.31
400088	-1.00135	-2.42368	-1678.02
400388	-1.00137	-2.4563	-1678.76
400688	-1.00148	-2.43114	-1679.49
400988	-1.00146	-2.4426	-1680.21
401288	-1.00144	-2.41744	-1680.94
401588	-1.00156	-2.38909	-1681.67
401888	-1.00156	-2.40291	-1682.39
402188	-1.00152	-2.34634	-1683.11
402488	-1.00141	-2.34609	-1683.82
402788	-1.00137	-2.34966	-1684.53
403088	-1.00144	-2.36966	-1685.23
403388	-1.00146	-2.39712	-1685.95
403688	-1.00142	-2.42489	-1686.67
403988	-1.00139	-2.43649	-1687.41
404288	-1.00148	-2.37743	-1688.14
404588	-1.00154	-2.35093	-1688.85
404888	-1.00133	-2.36775	-1689.55
405188	-1.00135	-2.34685	-1690.26
405488	-1.00137	-2.41381	-1690.97
405788	-1.00144	-2.38355	-1691.69
406088	-1.00133	-2.38578	-1692.41
406388	-1.00141	-2.36711	-1693.13
406688	-1.00142	-2.37985	-1693.84
406988	-1.00146	-2.42566	-1694.56
407288	-1.00135	-2.43693	-1695.29
407588	-1.0011	-2.2999	-1696.02
407888	-1.0015	-2.4356	-1696.75
408188	-1.00133	-2.44757	-1697.48
408488	-1.0015	-2.3573	-1698.2
408788	-1.00135	-2.3594	-1698.92
409088	-1.00146	-2.38017	-1699.63
409388	-1.00142	-2.41744	-1700.35
409688	-1.00152	-2.36348	-1701.07
409988	-1.00137	-2.41024	-1701.78
410288	-1.00144	-2.36915	-1702.5
410588	-1.00135	-2.37265	-1703.21
410888	-1.00144	-2.42419	-1703.94
411188	-1.0015	-2.43553	-1704.66
411488	-1.00148	-2.46184	-1705.4
411788	-1.00129	-2.42872	-1706.13
412088	-1.00152	-2.46681	-1706.86
412388	-1.00135	-2.43311	-1707.6
412688	-1.00142	-2.4205	-1708.33
412988	-1.00123	-2.45356	-1709.06
413288	-1.00154	-2.41954	-1709.8
413588	-1.00154	-2.43859	-1710.53
413888	-1.00144	-2.40514	-1711.26
414188	-1.00148	-2.42037	-1711.99
414488	-1.00146	-2.43343	-1712.71
414788	-1.00158	-2.42477	-1713.44
415088	-1.00146	-2.41075	-1714.16
415388	-1.00142	-2.42062	-1714.89
415688	-1.00148	-2.43783	-1715.62
415988	-1.00139	-2.44687	-1716.35
416288	-1.00139	-2.41508	-1717.07
416588	-1.00156	-2.46401	-1717.81
416888	-1.00139	-2.46598	-1718.55
417188	-1.00148	-2.47337	-1719.29
417488	-1.00146	-2.43534	-1720.02
417788	-1.00135	-2.4779	-1720.76
418088	-1.00142	-2.47325	-1721.5
418388	-1.00144	-2.48306	-1722.24
418688	-1.00141	-2.45292	-1722.98
418988	-1.00148	-2.44789	-1723.72
419288	-1.00154	-2.44713	-1724.45
419588	-1.00146	-2.48586	-1725.2
419888	-1.00148	-2.44885	-1725.94
420188	-1.0016	-2.48478	-1726.68
420488	-1.00144	-2.48134	-1727.42
420788	-1.00139	-2.50249	-1728.17
421088	-1.00144	-2.49573	-1728.92
421388	-1.0015	-2.50421	-1729.68
421688	-1.00142	-2.53867	-1730.43
421988	-1.00141	-2.51542	-1731.19
422288	-1.00139	-2.5611	-1731.95
422588	-1.00146	-2.57932	-1732.72
422888	-1.00144	-2.54186	-1733.49
423188	-1.00139	-2.55549	-1734.25
423488	-1.00135	-2.59843	-1735.02
423788	-1.00141	-2.57836	-1735.8
424088	-1.00139	-2.58875	-1736.57
424388	-1.00139	-2.56473	-1737.34
424688	-1.00144	-2.57511	-1738.11
424988	-1.0015	-2.6034	-1738.88
425288	-1.00144	-2.58671	-1739.65
425588	-1.00156	-2.61939	-1740.43
425888	-1.00133	-2.63149	-1741.21
426188	-1.00146	-2.61506	-1742
426488	-1.00152	-2.63309	-1742.78
426788	-1.00154	-2.60257	-1743.56
427088	-1.00141	-2.60066	-1744.35
427388	-1.00142	-2.60671	-1745.13
427688	-1.00158	-2.57511	-1745.91
427988	-1.00141	-2.66093	-1746.69
428288	-1.00142	-2.61117	-1747.48
428588	-1.00141	-2.64997	-1748.27
428888	-1.00135	-2.62621	-1749.06
429188	-1.00148	-2.62359	-1749.84
429488	-1.00137	-2.60971	-1750.62
429788	-1.00135	-2.6271	-1751.41
430088	-1.0015	-2.62557	-1752.2
430388	-1.00139	-2.64487	-1752.99
430688	-1.00127	-2.6543	-1753.79
430988	-1.00144	-2.65717	-1754.59
431288	-1.00142	-2.64423	-1755.39
431588	-1.00152	-2.65691	-1756.19
431888	-1.00148	-2.63672	-1756.98
432188	-1.0016	-2.66761	-1757.78
432488	-1.00146	-2.66226	-1758.58
432788	-1.0015	-2.67717	-1759.37
433088	-1.00141	-2.64685	-1760.16
433388	-1.00135	-2.63767	-1760.95
433688	-1.00142	-2.60709	-1761.74
433988	-1.00137	-2.61722	-1762.51
434288	-1.00141	-2.61041	-1763.3
434588	-1.00142	-2.58015	-1764.07
434888	-1.00148	-2.59047	-1764.85
435188	-1.00135	-2.58078	-1765.62
435488	-1.00152	-2.56549	-1766.39
435788	-1.00131	-2.50911	-1767.15
436088	-1.00144	-2.56944	-1767.92
436388	-1.00141	-2.58072	-1768.69
436688	-1.00144	-2.58059	-1769.46
436988	-1.00141	-2.56059	-1770.23
437288	-1.00137	-2.49924	-1770.99
437588	-1.0015	-2.53396	-1771.75
437888	-1.00142	-2.52326	-1772.51
438188	-1.00141	-2.50134	-1773.26
438488	-1.00148	-2.42362	-1774
438788	-1.00148	-2.4419	-1774.74
439088	-1.00144	-2.43802	-1775.47
439388	-1.00146	-2.32933	-1776.19
439688	-1.0015	-2.35475	-1776.89
439988	-1.00144	-2.38979	-1777.6
440288	-1.00148	-2.3796	-1778.32
440588	-1.00129	-2.39189	-1779.03
440888	-1.00139	-2.3961	-1779.75
441188	-1.00141	-2.38444	-1780.46
441488	-1.00146	-2.42406	-1781.18
441788	-1.00146	-2.38017	-1781.9
442088	-1.00142	-2.37552	-1782.61
442388	-1.00142	-2.36794	-1783.32
442688	-1.00148	-2.34462	-1784.03
442988	-1.00146	-2.39208	-1784.73
443288	-1.00142	-2.37265	-1785.44
443588	-1.0015	-2.36807	-1786.15
443888	-1.00137	-2.348	-1786.86
444188	-1.00139	-2.35112	-1787.57
444488	-1.00142	-2.39323	-1788.29
444788	-1.00137	-2.37839	-1789
445088	-1.00135	-2.40737	-1789.72
445388	-1.00141	-2.40584	-1790.44
445688	-1.00137	-2.40476	-1791.16
445988	-1.00139	-2.39501	-1791.87
446288	-1.00146	-2.4019	-1792.59
446588	-1.00139	-2.33277	-1793.3
446888	-1.00131	-2.31099	-1794
447188	-1.00144	-2.32666	-1794.7
447488	-1.00154	-2.2806	-1795.39
447788	-1.00144	-2.26735	-1796.07
448088	-1.00137	-2.2655	-1796.76
448388	-1.00144	-2.24773	-1797.43
448688	-1.00139	-2.23983	-1798.11
448988	-1.00131	-2.25932	-1798.79
449288	-1.00133	-2.28506	-1799.46
449588	-1.0015	-2.26015	-1800.14
449888	-1.0015	-2.26499	-1800.82
450188	-1.00144	-2.29812	-1801.51
450488	-1.00163	-2.26837	-1802.19
450788	-1.00142	-2.21785	-1802.87
451088	-1.00154	-2.21224	-1803.54
451388	-1.00152	-2.30665	-1804.22
451688	-1.00144	-2.358	-1804.93
451988	-1.00148	-2.37234	-1805.64
452288	-1.00135	-2.34755	-1806.34
452588	-1.00148	-2.36482	-1807.04
452888	-1.00156	-2.36482	-1807.75
453188	-1.00135	-2.3594	-1808.46
453488	-1.00142	-2.37042	-1809.16
453788	-1.00146	-2.36705	-1809.87
454088	-1.00133	-2.34768	-1810.58
454388	-1.00156	-2.36558	-1811.28
454688	-1.00133	-2.3494	-1811.98
454988	-1.00148	-2.30946	-1812.67
455288	-1.00152	-2.32991	-1813.36
455588	-1.00142	-2.32354	-1814.06
455888	-1.00141	-2.32048	-1814.75
456188	-1.0015	-2.24148	-1815.43
456488	-1.00152	-2.23224	-1816.1
456788	-1.00141	-2.2446	-1816.77
457088	-1.00139	-2.2195	-1817.43
457388	-1.00129	-2.24384	-1818.1
457688	-1.00133	-2.21313	-1818.77
457988	-1.00139	-2.23588	-1819.44
458288	-1.00146	-2.21848	-1820.11
458588	-1.00144	-2.21428	-1820.78
458888	-1.00154	-2.24575	-1821.44
459188	-1.0015	-2.20835	-1822.11
459488	-1.00146	-2.23492	-1822.77
459788	-1.00144	-2.21358	-1823.44
460088	-1.00139	-2.2211	-1824.11
460388	-1.0015	-2.21415	-1824.77
460688	-1.00156	-2.21154	-1825.44
460988	-1.00137	-2.20867	-1826.11
461288	-1.00133	-2.22103	-1826.77
461588	-1.00141	-2.21696	-1827.44
461888	-1.00139	-2.21638	-1828.1
462188	-1.00152	-2.2346	-1828.76
462488	-1.00142	-2.18631	-1829.42
462788	-1.00139	-2.21218	-1830.09
463088	-1.00141	-2.23377	-1830.75
463388	-1.00141	-2.22562	-1831.42
463688	-1.00139	-2.24925	-1832.1
463988	-1.00142	-2.18708	-1832.76
464288	-1.00146	-2.17262	-1833.42
464588	-1.00146	-2.18376	-1834.08
464888	-1.00141	-2.21307	-1834.73
465188	-1.00152	-2.18854	-1835.39
465488	-1.00141	-2.19262	-1836.05
465788	-1.00142	-2.18555	-1836.72
466088	-1.00135	-2.20855	-1837.38
466388	-1.00154	-2.20976	-1838.04
466688	-1.00129	-2.20364	-1838.71
466988	-1.00139	-2.22715	-1839.38
467288	-1.00152	-2.20695	-1840.05
467588	-1.00139	-2.17102	-1840.71
467888	-1.0016	-2.18892	-1841.37
468188	-1.00146	-2.22931	-1842.03
468488	-1.00154	-2.22836	-1842.7
468788	-1.00131	-2.23492	-1843.36
469088	-1.00148	-2.23072	-1844.03
469388	-1.00156	-2.27824	-1844.71
469688	-1.00142	-2.24008	-1845.38
469988	-1.0015	-2.25276	-1846.05
470288	-1.00135	-2.27614	-1846.73
470588	-1.00137	-2.25996	-1847.41
470888	-1.00133	-2.26518	-1848.09
471188	-1.0015	-2.26958	-1848.77
471488	-1.00131	-2.22664	-1849.45
471788	-1.00144	-2.22651	-1850.12
472088	-1.00146	-2.193	-1850.78
472388	-1.00162	-2.21759	-1851.44
472688	-1.00144	-2.21899	-1852.11
472988	-1.00142	-2.17325	-1852.77
473288	-1.00129	-2.17835	-1853.43
473588	-1.00137	-2.22498	-1854.09
473888	-1.00144	-2.24843	-1854.76
474188	-1.00144	-2.24244	-1855.43
474488	-1.0015	-2.26843	-1856.11
474788	-1.00139	-2.23237	-1856.78
475088	-1.00141	-2.22116	-1857.44
475388	-1.00141	-2.23142	-1858.11
475688	-1.00139	-2.23435	-1858.78
475988	-1.00148	-2.23244	-1859.44
476288	-1.0015	-2.19606	-1860.1
476588	-1.00146	-2.20198	-1860.77
476888	-1.00154	-2.20702	-1861.43
477188	-1.00142	-2.2211	-1862.1
477488	-1.0015	-2.23365	-1862.77
477788	-1.00142	-2.2304	-1863.44
478088	-1.00148	-2.22014	-1864.11
478388	-1.00141	-2.1851	-1864.77
478688	-1.00131	-2.18593	-1865.43
478988	-1.00133	-2.19408	-1866.09
479288	-1.00123	-2.18593	-1866.74
479588	-1.0015	-2.16363	-1867.4
479888	-1.00129	-2.17026	-1868.05
480188	-1.00146	-2.21549	-1868.71
480488	-1.0015	-2.20676	-1869.37
480788	-1.00142	-2.17516	-1870.03
481088	-1.00137	-2.1874	-1870.69
481388	-1.00141	-2.19561	-1871.34
481688	-1.00148	-2.1586	-1872
481988	-1.00127	-2.19733	-1872.66
482288	-1.00154	-2.21084	-1873.32
482588	-1.00152	-2.17357	-1873.98
482888	-1.00141	-2.20319	-1874.63
483188	-1.00139	-2.20969	-1875.28
483488	-1.00139	-2.20632	-1875.94
483788	-1.00144	-2.18631	-1876.6
484088	-1.00141	-2.1874	-1877.26
484388	-1.00135	-2.1888	-1877.92
484688	-1.00142	-2.21326	-1878.58
484988	-1.00148	-2.22154	-1879.25
485288	-1.00137	-2.22715	-1879.92
485588	-1.00144	-2.18415	-1880.58
485888	-1.00141	-2.16472	-1881.24
486188	-1.00142	-2.14732	-1881.89
486488	-1.00148	-2.17102	-1882.54
486788	-1.00148	-2.19402	-1883.19
487088	-1.00152	-2.17478	-1883.85
487388	-1.00141	-2.20428	-1884.51
487688	-1.00141	-2.22441	-1885.17
487988	-1.00152	-2.2218	-1885.84
488288	-1.00144	-2.15637	-1886.5
488588	-1.0015	-2.15051	-1887.14
488888	-1.00154	-2.19154	-1887.8
489188	-1.00141	-2.22817	-1888.46
489488	-1.00139	-2.19988	-1889.13
489788	-1.00141	-2.14605	-1889.79
490088	-1.00142	-2.14446	-1890.44
490388	-1.00137	-2.15452	-1891.08
490688	-1.00142	-2.17039	-1891.73
490988	-1.00146	-2.15682	-1892.38
491288	-1.00139	-2.13974	-1893.03
491588	-1.00142	-2.12407	-1893.68
491888	-1.00137	-2.13331	-1894.32
492188	-1.00146	-2.13987	-1894.96
492488	-1.00148	-2.1651	-1895.61
492788	-1.00135	-2.15338	-1896.26
493088	-1.00142	-2.17484	-1896.91
493388	-1.00137	-2.17102	-1897.56
493688	-1.00139	-2.20058	-1898.22
493988	-1.00133	-2.16586	-1898.88
494288	-1.0015	-2.20536	-1899.53
494588	-1.00133	-2.23696	-1900.2
494888	-1.00144	-2.24773	-1900.87
495188	-1.00135	-2.22173	-1901.54
495488	-1.00141	-2.25957	-1902.22
495788	-1.00139	-2.23333	-1902.89
496088	-1.00141	-2.24448	-1903.57
496388	-1.00127	-2.25766	-1904.24
496688	-1.00146	-2.26206	-1904.92
496988	-1.00148	-2.25187	-1905.6
497288	-1.00144	-2.24384	-1906.28
497588	-1.00139	-2.29984	-1906.96
497888	-1.00148	-2.32022	-1907.64
498188	-1.00156	-2.23543	-1908.33
498488	-1.00137	-2.25932	-1909
498788	-1.00139	-2.22435	-1909.67
499088	-1.0015	-2.229	-1910.34
499388	-1.00137	-2.20243	-1911
499688	-1.00148	-2.1809	-1911.66
499988	-1.00144	-2.14694	-1912.31
500288	-1.0015	-2.21402	-1912.97
500588	-1.00131	-2.17109	-1913.62
500888	-1.00137	-2.17262	-1914.27
501188	-1.00139	-2.18325	-1914.93
501488	-1.00148	-2.17956	-1915.58
501788	-1.00152	-2.16421	-1916.23
502088	-1.00152	-2.17389	-1916.89
502388	-1.00135	-2.22524	-1917.55
502688	-1.00142	-2.23568	-1918.22
502988	-1.00135	-2.25843	-1918.89
503288	-1.00148	-2.28117	-1919.57
503588	-1.00144	-2.22186	-1920.24
503888	-1.0015	-2.17147	-1920.91
504188	-1.00146	-2.11706	-1921.56
504488	-1.00139	-2.14675	-1922.21
504788	-1.00137	-2.16644	-1922.85
505088	-1.00127	-2.14713	-1923.5
505388	-1.00144	-2.13847	-1924.14
505688	-1.00133	-2.259	-1924.81
505988	-1.00148	-2.28971	-1925.5
506288	-1.00139	-2.23651	-1926.18
506588	-1.0015	-2.19013	-1926.84
506888	-1.00152	-2.1944	-1927.49
507188	-1.00142	-2.20351	-1928.16
507488	-1.00146	-2.23135	-1928.83
507788	-1.00135	-2.22613	-1929.5
508088	-1.00141	-2.27289	-1930.18
508388	-1.0015	-2.28143	-1930.86
508688	-1.00144	-2.28448	-1931.54
508988	-1.00137	-2.27181	-1932.22
509288	-1.00137	-2.29015	-1932.9
509588	-1.00133	-2.21084	-1933.57
509888	-1.00146	-2.17574	-1934.22
510188	-1.00137	-2.19714	-1934.88
510488	-1.00139	-2.16905	-1935.52
510788	-1.00154	-2.16038	-1936.17
511088	-1.00144	-2.18835	-1936.82
511388	-1.00142	-2.17822	-1937.48
511688	-1.00137	-2.18096	-1938.13
511988	-1.00139	-2.20772	-1938.79
512288	-1.00135	-2.16835	-1939.44
512588	-1.00139	-2.15503	-1940.09
512888	-1.00144	-2.23244	-1940.75
513188	-1.00137	-2.2627	-1941.43
513488	-1.00148	-2.24613	-1942.1
513788	-1.00125	-2.20364	-1942.78
514088	-1.00148	-2.23186	-1943.44
514388	-1.00152	-2.21402	-1944.11
514688	-1.00148	-2.21014	-1944.78
514988	-1.00144	-2.21855	-1945.44
515288	-1.00141	-2.23008	-1946.11
515588	-1.00131	-2.24601	-1946.78
515888	-1.00146	-2.25416	-1947.45
516188	-1.00129	-2.24575	-1948.13
516488	-1.00146	-2.24441	-1948.8
516788	-1.00139	-2.26002	-1949.48
517088	-1.00141	-2.20963	-1950.15
517388	-1.00133	-2.24269	-1950.82
517688	-1.00141	-2.19937	-1951.49
517988	-1.00139	-2.17631	-1952.15
518288	-1.00144	-2.19039	-1952.81
518588	-1.00148	-2.18797	-1953.46
518888	-1.00142	-2.21963	-1954.12
519188	-1.00137	-2.20899	-1954.79
519488	-1.00142	-2.2627	-1955.46
519788	-1.0015	-2.23345	-1956.14
520088	-1.00152	-2.23651	-1956.81
520388	-1.00148	-2.25817	-1957.49
520688	-1.00141	-2.2439	-1958.17
520988	-1.00142	-2.24454	-1958.85
521288	-1.00156	-2.22122	-1959.52
521588	-1.00146	-2.2102	-1960.18
521888	-1.00146	-2.23556	-1960.85
522188	-1.00123	-2.23116	-1961.51
522488	-1.00148	-2.23944	-1962.18
522788	-1.00135	-2.25148	-1962.86
523088	-1.00146	-2.25327	-1963.53
523388	-1.00139	-2.26257	-1964.2
523688	-1.00137	-2.24448	-1964.88
523988	-1.00158	-2.26805	-1965.55
524288	-1.0016	-2.24511	-1966.23
524588	-1.00139	-2.26805	-1966.91
524888	-1.00135	-2.25537	-1967.58
525188	-1.00137	-2.25015	-1968.26
525488	-1.00141	-2.23403	-1968.93
525788	-1.0015	-2.26302	-1969.6
526088	-1.00142	-2.25231	-1970.28
526388	-1.00129	-2.24244	-1970.95
526688	-1.0015	-2.25066	-1971.63
526988	-1.00142	-2.26231	-1972.3
527288	-1.00146	-2.27365	-1972.98
527588	-1.00139	-2.24626	-1973.66
527888	-1.00139	-2.24569	-1974.33
528188	-1.00152	-2.24021	-1975.01
528488	-1.00146	-2.19835	-1975.67
528788	-1.0015	-2.26454	-1976.34
529088	-1.00142	-2.23352	-1977.02
529388	-1.00146	-2.2611	-1977.69
529688	-1.00139	-2.20956	-1978.36
529988	-1.00127	-2.2432	-1979.03
530288	-1.00142	-2.21772	-1979.7
530588	-1.00144	-2.23103	-1980.37
530888	-1.00131	-2.25066	-1981.04
531188	-1.00137	-2.24957	-1981.71
531488	-1.00146	-2.17083	-1982.38
531788	-1.00139	-2.19287	-1983.03
532088	-1.00154	-2.20026	-1983.69
532388	-1.00146	-2.19001	-1984.35
532688	-1.00127	-2.20288	-1985.01
532988	-1.0015	-2.22651	-1985.67
533288	-1.00152	-2.26512	-1986.34
533588	-1.00141	-2.25066	-1987.01
533888	-1.00142	-2.24435	-1987.69
534188	-1.00135	-2.22887	-1988.36
534488	-1.00142	-2.26512	-1989.04
534788	-1.00141	-2.26161	-1989.72
535088	-1.00163	-2.27512	-1990.4
535388	-1.00148	-2.29073	-1991.08
535688	-1.00162	-2.28608	-1991.76
535988	-1.00135	-2.26359	-1992.44
536288	-1.00148	-2.29245	-1993.13
536588	-1.00141	-2.28493	-1993.81
536888	-1.00133	-2.26314	-1994.49
537188	-1.00154	-2.27614	-1995.17
537488	-1.00139	-2.25384	-1995.85
537788	-1.00146	-2.26951	-1996.53
538088	-1.00142	-2.23798	-1997.21
538388	-1.00142	-2.23212	-1997.89
538688	-1.00152	-2.24435	-1998.56
538988	-1.0015	-2.23957	-1999.23
539288	-1.00142	-2.22046	-1999.9
539588	-1.00142	-2.22931	-2000.57
539888	-1.00144	-2.21211	-2001.24
540188	-1.00152	-2.25422	-2001.91
540488	-1.00144	-2.25053	-2002.58
540788	-1.00146	-2.22638	-2003.26
541088	-1.0015	-2.2153	-2003.93
541388	-1.00152	-2.21989	-2004.6
541688	-1.00139	-2.23766	-2005.26
541988	-1.00154	-2.22696	-2005.93
542288	-1.00137	-2.22829	-2006.59
542588	-1.00141	-2.25123	-2007.26
542888	-1.00139	-2.2346	-2007.94
543188	-1.00141	-2.2425	-2008.62
543488	-1.00129	-2.22218	-2009.28
543788	-1.00144	-2.22409	-2009.94
544088	-1.00141	-2.2074	-2010.61
544388	-1.00154	-2.2053	-2011.27
544688	-1.00144	-2.19026	-2011.93
544988	-1.00133	-2.2016	-2012.59
545288	-1.00127	-2.19644	-2013.25
545588	-1.00139	-2.19918	-2013.91
545888	-1.00144	-2.20963	-2014.57
546188	-1.00144	-2.20995	-2015.23
546488	-1.00146	-2.24543	-2015.9
546788	-1.00146	-2.21218	-2016.57
547088	-1.00125	-2.22562	-2017.23
547388	-1.00148	-2.20714	-2017.9
547688	-1.00137	-2.2325	-2018.56
547988	-1.00146	-2.23027	-2019.23
548288	-1.00137	-2.20109	-2019.89
548588	-1.0015	-2.20587	-2020.56
548888	-1.00141	-2.21721	-2021.22
549188	-1.00158	-2.22129	-2021.88
549488	-1.00142	-2.203	-2022.55
549788	-1.00135	-2.2132	-2023.21
550088	-1.00142	-2.21281	-2023.88
550388	-1.00146	-2.24059	-2024.55
550688	-1.00144	-2.26403	-2025.23
550988	-1.00144	-2.22415	-2025.9
551288	-1.00139	-2.24588	-2026.57
551588	-1.00133	-2.21918	-2027.24
551888	-1.00142	-2.24677	-2027.91
552188	-1.00152	-2.26868	-2028.58
552488	-1.00142	-2.24142	-2029.25
552788	-1.00139	-2.24645	-2029.92
553088	-1.0015	-2.24231	-2030.59
553388	-1.00144	-2.22906	-2031.26
553688	-1.00148	-2.22358	-2031.93
553988	-1.00152	-2.23078	-2032.6
554288	-1.00142	-2.23715	-2033.27
554588	-1.00144	-2.23001	-2033.95
554888	-1.00144	-2.24734	-2034.62
555188	-1.00165	-2.25161	-2035.29
555488	-1.0015	-2.22893	-2035.97
555788	-1.00133	-2.24569	-2036.64
556088	-1.00141	-2.23893	-2037.31
556388	-1.00146	-2.24798	-2037.99
556688	-1.00137	-2.27104	-2038.67
556988	-1.00146	-2.25754	-2039.34
557288	-1.00144	-2.27951	-2040.02
557588	-1.00152	-2.25696	-2040.7
557888	-1.00146	-2.25696	-2041.37
558188	-1.00144	-2.23881	-2042.05
558488	-1.00146	-2.25167	-2042.72
558788	-1.00133	-2.25174	-2043.4
559088	-1.00137	-2.23906	-2044.08
559388	-1.00141	-2.24409	-2044.76
559688	-1.00135	-2.23925	-2045.43
559988	-1.00154	-2.25556	-2046.11
560288	-1.00148	-2.25174	-2046.79
560588	-1.00148	-2.25104	-2047.46
560888	-1.00141	-2.26352	-2048.14
561188	-1.00144	-2.24135	-2048.82
561488	-1.00131	-2.23129	-2049.49
561788	-1.00139	-2.24925	-2050.17
562088	-1.0015	-2.26174	-2050.85
562388	-1.0015	-2.26442	-2051.53
562688	-1.00146	-2.27754	-2052.21
562988	-1.00141	-2.23059	-2052.89
563288	-1.00133	-2.24945	-2053.57
563588	-1.00141	-2.26091	-2054.25
563888	-1.00133	-2.27162	-2054.93
564188	-1.00141	-2.26448	-2055.61
564488	-1.00154	-2.25129	-2056.29
564788	-1.00144	-2.24244	-2056.97
565088	-1.00141	-2.27257	-2057.65
565388	-1.00141	-2.26015	-2058.33
565688	-1.00141	-2.2469	-2059.01
565988	-1.00144	-2.25938	-2059.68
566288	-1.00142	-2.26136	-2060.36
566588	-1.00142	-2.25371	-2061.04
566888	-1.00148	-2.2039	-2061.71
567188	-1.00148	-2.1874	-2062.38
567488	-1.00139	-2.20071	-2063.04
567788	-1.00148	-2.21211	-2063.7
568088	-1.00144	-2.19982	-2064.36
568388	-1.0015	-2.18351	-2065.02
568688	-1.00137	-2.20249	-2065.69
568988	-1.00144	-2.20358	-2066.34
569288	-1.00144	-2.18109	-2067
569588	-1.00146	-2.2139	-2067.65
569888	-1.00146	-2.16745	-2068.31
570188	-1.00137	-2.13433	-2068.96
570488	-1.00146	-2.15548	-2069.61
570788	-1.00139	-2.12751	-2070.25
571088	-1.00146	-2.12426	-2070.89
571388	-1.0015	-2.11757	-2071.53
571688	-1.00144	-2.12267	-2072.17
571988	-1.00142	-2.14248	-2072.8
572288	-1.00148	-2.12503	-2073.44
572588	-1.00148	-2.15389	-2074.08
572888	-1.00142	-2.12745	-2074.73
573188	-1.00144	-2.12828	-2075.37
573488	-1.00141	-2.19963	-2076.02
573788	-1.00141	-2.17191	-2076.67
574088	-1.00141	-2.14656	-2077.32
574388	-1.00144	-2.11878	-2077.96
574688	-1.00146	-2.12069	-2078.6
574988	-1.00146	-2.14981	-2079.25
575288	-1.00137	-2.14439	-2079.89
575588	-1.00148	-2.15089	-2080.53
575888	-1.00139	-2.12184	-2081.17
576188	-1.00139	-2.11745	-2081.8
576488	-1.00133	-2.14605	-2082.44
576788	-1.00152	-2.14458	-2083.08
577088	-1.00148	-2.12757	-2083.72
577388	-1.00152	-2.13261	-2084.36
577688	-1.00144	-2.10974	-2084.99
577988	-1.00139	-2.09623	-2085.63
578288	-1.00148	-2.09789	-2086.26
578588	-1.00133	-2.12407	-2086.9
578888	-1.00146	-2.12898	-2087.54
579188	-1.00144	-2.14745	-2088.18
579488	-1.00142	-2.1772	-2088.83
579788	-1.00139	-2.15051	-2089.48
580088	-1.00133	-2.15197	-2090.12
580388	-1.00142	-2.16574	-2090.76
580688	-1.00137	-2.1486	-2091.41
580988	-1.00152	-2.13089	-2092.05
581288	-1.00142	-2.16357	-2092.7
581588	-1.00133	-2.14388	-2093.35
581888	-1.00144	-2.17555	-2094
582188	-1.00163	-2.1572	-2094.65
582488	-1.00148	-2.13942	-2095.3
582788	-1.00144	-2.15771	-2095.95
583088	-1.00144	-2.16822	-2096.6
583388	-1.00141	-2.18039	-2097.25
583688	-1.00141	-2.14962	-2097.9
583988	-1.00142	-2.19995	-2098.55
584288	-1.0016	-2.16918	-2099.21
584588	-1.00133	-2.16395	-2099.86
584888	-1.00146	-2.14573	-2100.51
585188	-1.00144	-2.21574	-2101.16
585488	-1.00141	-2.17287	-2101.82
[truncated: 7,229 more rows]
