# Supplementary material for: Propionate Production by Bioelectrochemically-Assisted Lactate Fermentation and Simultaneous CO2 Recycling
Source: Front Microbiol. 2020 Dec 15;11:599438. doi: 10.3389/fmicb.2020.599438 (PMC7769879; doi:10.3389/fmicb.2020.599438)
Supplement: Supplementary file 15 [file Data_Sheet_10.XLS]

## Sheet: Foglio1
time (s)	E (V)	I (mA)	Q (C)
0	0.0278532	-0.0250149	0
0.122	-0.601274	-14.1334	-0.000631872
10.1548	-0.601179	-4.13323	-0.0698994
109.104	-0.637125	-18.7111	-0.205078
109.235	-0.801127	-8.71049	-0.206726
118.112	-0.832473	-20.1298	-0.252194
118.142	-1.00121	-40.0622	-0.25281
118.196	-1.00115	-30.0507	-0.254619
119.024	-1.00113	-20.05	-0.273121
123.304	-1.00113	-10.0481	-0.337917
197.467	-1.10552	-51.0072	-0.5655
198.54	-1.20121	-41.0046	-0.617433
199.996	-1.20121	-31.0039	-0.668001
212.738	-1.20114	-20.9982	-0.97365
512.738	-1.20114	-22.407	-7.12958
812.739	-1.20121	-21.9641	-13.8199
961.048	-1.20121	-31.9705	-17.1887
963.513	-1.20927	-42.5153	-17.2667
963.515	-1.1968	-31.8452	-17.2668
966.485	-1.1998	-21.4862	-17.3551
967.939	-1.20118	-31.492	-17.389
970.473	-1.20112	-21.4913	-17.4507
978.904	-1.20312	-31.7993	-17.6265
982.235	-1.19827	-21.5155	-17.7185
1282.23	-1.20131	-23.7382	-25.3225
1582.24	-1.20116	-21.1286	-32.0133
1882.24	-1.20125	-22.5884	-38.3406
2182.24	-1.20121	-20.7144	-44.5906
2482.24	-1.20118	-18.9962	-50.3541
2782.24	-1.20123	-17.2075	-55.7517
3082.24	-1.20121	-14.4032	-60.4749
3382.24	-1.20119	-14.1785	-64.7802
3682.24	-1.20123	-14.3955	-68.9884
3982.24	-1.20119	-12.834	-73.102
4282.24	-1.20131	-11.7598	-76.7384
4582.24	-1.20119	-11.5097	-80.2087
4882.24	-1.20123	-11.1381	-83.626
5182.24	-1.20121	-10.8696	-86.8448
5482.24	-1.20125	-11.2355	-90.1881
5782.24	-1.20129	-10.7315	-93.4089
6082.24	-1.20127	-10.5444	-96.5911
6382.24	-1.20119	-9.73245	-99.7381
6682.24	-1.20114	-10.6303	-102.917
6982.24	-1.20129	-10.8123	-106.099
7282.24	-1.20133	-10.3472	-109.264
7582.24	-1.20121	-10.825	-112.445
7882.24	-1.2011	-10.79	-115.682
8182.24	-1.20121	-9.58418	-118.719
8482.24	-1.20125	-9.41492	-121.605
8782.24	-1.20125	-9.17502	-124.369
9082.24	-1.20116	-9.30229	-127.136
9382.24	-1.20119	-9.80627	-129.991
9682.24	-1.20116	-10.5037	-133.048
9982.24	-1.20121	-10.5139	-136.167
10282.2	-1.20114	-10.9822	-139.393
10582.2	-1.20118	-10.9046	-142.72
10882.2	-1.20123	-11.0185	-146.013
11182.2	-1.20129	-10.736	-149.235
11482.2	-1.20118	-10.8263	-152.476
11782.2	-1.20123	-10.9339	-155.731
12082.2	-1.20123	-10.2924	-159.001
12382.2	-1.20108	-10.6488	-162.125
12682.2	-1.20118	-10.3452	-165.262
12982.2	-1.20131	-10.5107	-168.376
13282.2	-1.20114	-10.4897	-171.507
13582.2	-1.20114	-10.4032	-174.585
13882.2	-1.20116	-10.1505	-177.678
14182.2	-1.20112	-10.3141	-180.782
14482.2	-1.20118	-10.4668	-183.906
14782.2	-1.20123	-10.7137	-187.076
15082.2	-1.20119	-10.2542	-190.241
15382.2	-1.20125	-10.3192	-193.291
15682.2	-1.20116	-10.4566	-196.42
15982.2	-1.20127	-10.1531	-199.538
16282.2	-1.20123	-10.015	-202.591
16582.2	-1.20121	-9.95771	-205.58
16882.2	-1.20121	-9.8139	-208.571
17182.2	-1.2011	-9.84826	-211.571
17482.2	-1.20131	-9.96471	-214.552
17782.2	-1.20131	-10.0392	-217.536
18082.2	-1.20116	-10.0748	-220.533
18382.2	-1.20118	-9.88008	-223.531
18682.2	-1.20123	-10.1073	-226.529
18982.2	-1.20112	-10.0818	-229.535
19282.2	-1.20114	-10.1308	-232.564
19582.2	-1.20129	-10.1633	-235.601
19882.2	-1.20119	-9.98699	-238.607
20182.2	-1.20106	-10.0105	-241.623
20482.2	-1.20112	-10.1276	-244.654
20782.2	-1.20114	-10.1505	-247.632
21082.2	-1.20114	-9.93862	-250.644
21382.2	-1.2011	-10.1709	-253.666
21682.2	-1.20131	-10.0576	-256.698
21982.2	-1.20121	-10.0493	-259.747
22282.2	-1.20116	-9.99526	-262.761
22582.2	-1.20118	-10.1098	-265.777
22882.2	-1.20114	-10.0182	-268.795
23182.2	-1.20114	-9.42765	-271.77
23482.2	-1.20112	-9.06239	-274.579
23782.2	-1.20119	-9.4181	-277.335
24082.2	-1.20118	-9.23738	-280.138
24382.3	-1.20108	-9.29592	-282.902
24682.3	-1.20121	-9.99653	-285.828
24982.3	-1.20125	-9.92335	-288.818
25282.3	-1.20112	-9.61473	-291.743
25582.3	-1.20118	-9.84508	-294.651
25882.3	-1.20118	-9.32647	-297.489
26182.3	-1.20121	-10.1136	-300.431
26482.3	-1.20118	-10.2352	-303.478
26782.3	-1.20123	-10.0322	-306.513
27082.3	-1.20121	-10.2682	-309.562
27382.3	-1.20129	-10.0926	-312.606
27682.3	-1.20119	-10.0003	-315.593
27982.3	-1.20114	-9.90426	-318.556
28282.3	-1.20118	-9.59118	-321.469
28582.3	-1.20116	-9.4881	-324.325
28882.3	-1.20121	-9.20938	-327.091
29182.3	-1.20123	-9.17757	-329.858
29482.3	-1.20125	-8.97076	-332.573
29782.3	-1.20118	-9.27938	-335.313
30082.3	-1.20118	-9.42001	-338.104
30382.3	-1.20112	-9.38056	-340.92
30682.3	-1.20116	-9.36719	-343.731
30982.3	-1.20123	-9.41365	-346.556
31282.3	-1.20121	-9.37992	-349.385
31582.3	-1.20119	-9.49319	-352.219
31882.3	-1.20118	-9.55237	-355.075
32182.3	-1.20108	-9.55555	-357.936
32482.3	-1.20114	-9.61027	-360.815
32782.3	-1.20118	-9.51355	-363.674
33082.3	-1.20125	-9.50082	-366.537
33382.3	-1.20116	-9.5021	-369.398
33682.3	-1.20118	-9.47473	-372.244
33982.3	-1.20116	-9.45183	-375.077
34282.3	-1.20125	-9.37356	-377.897
34582.3	-1.2011	-9.36274	-380.703
34882.3	-1.20123	-9.38947	-383.518
35182.3	-1.20125	-9.30101	-386.314
35482.3	-1.20118	-9.39201	-389.118
35782.3	-1.20112	-9.35065	-391.929
36082.3	-1.20127	-9.29656	-394.746
36382.3	-1.20119	-9.45437	-397.565
36682.3	-1.20114	-9.53201	-400.419
36982.3	-1.20121	-9.58037	-403.29
37282.3	-1.20123	-9.63382	-406.177
37582.3	-1.20116	-9.58355	-409.059
37882.3	-1.20121	-9.56446	-411.939
38182.3	-1.20125	-9.56	-414.798
38482.3	-1.20118	-9.58991	-417.657
38782.3	-1.20123	-9.51992	-420.517
39082.3	-1.20123	-9.56128	-423.377
39382.3	-1.20121	-9.40983	-426.221
39682.3	-1.20118	-9.48046	-429.064
39982.3	-1.20129	-9.50019	-431.922
40282.3	-1.20129	-9.63191	-434.778
40582.3	-1.2011	-9.58482	-437.639
40882.3	-1.20108	-9.53646	-440.499
41182.3	-1.20121	-9.54919	-443.368
41482.3	-1.20123	-9.53073	-446.234
41782.3	-1.20127	-9.66627	-449.113
42082.3	-1.20108	-9.58864	-451.992
42382.3	-1.20119	-9.58609	-454.873
42682.3	-1.20116	-9.70572	-457.763
42982.3	-1.20125	-9.57018	-460.657
43282.3	-1.20119	-9.546	-463.534
43582.3	-1.20116	-9.56319	-466.414
43882.3	-1.20125	-9.59373	-469.291
44182.3	-1.20123	-9.54346	-472.16
44482.3	-1.20119	-9.52373	-475.027
44782.3	-1.20123	-9.58546	-477.885
45082.3	-1.20119	-9.50846	-480.742
45382.3	-1.20114	-9.61091	-483.615
45682.3	-1.20118	-9.63636	-486.492
45982.3	-1.20125	-9.53646	-489.371
46282.3	-1.20121	-9.651	-492.267
46582.3	-1.20123	-9.65991	-495.171
46882.3	-1.20125	-9.54473	-498.072
47182.3	-1.20119	-9.63318	-500.964
47482.3	-1.20118	-9.68154	-503.874
47782.3	-1.20119	-9.65673	-506.771
48082.3	-1.2011	-9.55809	-509.673
48382.3	-1.20125	-9.73054	-512.564
48682.3	-1.2011	-9.58928	-515.452
48982.3	-1.20119	-9.60709	-518.331
49282.3	-1.20123	-9.59946	-521.229
49582.3	-1.20129	-9.67009	-524.114
49882.3	-1.20125	-9.66945	-527.004
50182.3	-1.20127	-9.59246	-529.895
50482.3	-1.20116	-9.62682	-532.795
50782.3	-1.20121	-9.735	-535.695
51082.3	-1.20127	-9.57591	-538.579
51382.3	-1.20118	-9.66245	-541.476
51682.3	-1.20127	-9.59373	-544.36
51982.3	-1.20121	-9.52437	-547.241
52282.3	-1.20125	-9.88772	-550.154
52582.3	-1.20119	-10.0366	-553.144
52882.3	-1.20121	-9.98635	-556.116
53182.3	-1.20119	-9.71972	-559.055
53482.3	-1.20121	-10.12	-562.007
53782.3	-1.20116	-10.064	-564.993
54082.3	-1.20118	-9.91126	-567.97
54382.3	-1.20119	-9.84826	-570.938
54682.3	-1.20118	-9.86799	-573.928
54982.3	-1.20123	-10.1766	-576.853
55282.3	-1.20112	-10.2275	-579.939
55582.3	-1.20125	-10.1193	-582.974
55882.3	-1.20119	-9.80499	-585.96
56182.3	-1.20127	-10.435	-589.032
56482.3	-1.20121	-10.3032	-592.155
56782.3	-1.20125	-10.1626	-595.243
57082.3	-1.20121	-10.3039	-598.322
57382.3	-1.20127	-10.2517	-601.404
57682.3	-1.20121	-10.2861	-604.489
57982.3	-1.20114	-10.288	-607.567
58282.3	-1.20119	-10.0621	-610.601
58582.3	-1.20125	-9.95581	-613.608
58882.3	-1.20121	-9.88199	-616.574
59182.3	-1.20119	-9.9329	-619.547
59482.3	-1.20121	-9.90617	-622.519
59782.3	-1.20123	-9.86926	-625.496
60082.3	-1.20118	-9.84126	-628.454
60382.3	-1.20119	-9.51673	-631.379
60682.3	-1.20121	-9.49255	-634.214
60982.3	-1.20127	-9.97426	-637.171
61282.3	-1.20131	-9.91699	-640.179
61582.3	-1.20119	-10.0073	-643.184
61882.3	-1.20125	-10.0633	-646.203
62182.3	-1.20121	-10.2122	-649.253
62482.3	-1.20133	-10.1773	-652.309
62782.3	-1.20133	-10.1633	-655.361
63082.3	-1.20114	-10.1563	-658.389
63382.3	-1.20114	-10.1543	-661.421
63682.3	-1.20112	-10.1709	-664.452
63982.3	-1.20112	-10.0971	-667.487
64282.3	-1.20116	-10.092	-670.527
64582.3	-1.20118	-10.232	-673.594
64882.3	-1.20119	-10.2644	-676.662
65182.3	-1.20125	-10.078	-679.702
65482.3	-1.20118	-10.1283	-682.744
65782.3	-1.20127	-10.0799	-685.776
66082.3	-1.20121	-9.96026	-688.78
66382.3	-1.20125	-9.40983	-691.709
66682.3	-1.20118	-9.2832	-694.496
66982.3	-1.20123	-9.16547	-697.274
67282.3	-1.20121	-9.06112	-700.016
67582.3	-1.20131	-9.19157	-702.774
67882.3	-1.20119	-8.96948	-705.519
68182.3	-1.20108	-9.2552	-708.276
68482.3	-1.20123	-9.37419	-711.081
68782.3	-1.20119	-9.25647	-713.886
69082.3	-1.20114	-9.29147	-716.668
69382.3	-1.20127	-9.2272	-719.438
69682.3	-1.20125	-9.03884	-722.154
69982.3	-1.20127	-9.09675	-724.883
70282.3	-1.20127	-9.2482	-727.642
70582.3	-1.20123	-9.2342	-730.396
70882.3	-1.20127	-9.26093	-733.183
71182.3	-1.20114	-9.15911	-735.996
71482.3	-1.20118	-9.1782	-738.768
71782.3	-1.20123	-9.28574	-741.557
72082.3	-1.20125	-9.62173	-744.403
72382.3	-1.20114	-9.47919	-747.232
72682.3	-1.20116	-9.637	-750.13
72982.3	-1.20116	-9.58546	-753.002
73282.3	-1.20121	-9.89917	-755.943
73582.3	-1.20118	-9.82663	-758.897
73882.3	-1.20108	-9.90172	-761.855
74182.3	-1.20119	-9.97235	-764.834
74482.3	-1.20112	-9.8769	-767.832
74782.3	-1.20112	-9.99399	-770.799
75082.3	-1.20118	-10.0436	-773.805
75382.3	-1.20119	-10.0544	-776.813
75682.3	-1.20123	-9.95771	-779.809
75982.3	-1.20123	-10.0462	-782.813
76282.3	-1.20116	-10.0691	-785.825
76582.3	-1.20123	-10.2479	-788.865
76882.3	-1.20119	-10.2682	-791.936
77182.3	-1.20108	-10.5005	-795.035
77482.3	-1.20125	-10.3242	-798.16
77782.3	-1.2011	-10.4897	-801.279
78082.3	-1.20114	-10.7334	-804.479
78382.3	-1.20118	-10.6252	-807.691
78682.3	-1.20119	-10.6456	-810.889
78982.3	-1.20127	-10.2084	-814.037
79282.3	-1.20125	-10.2231	-817.116
79582.3	-1.20123	-10.288	-820.191
79882.3	-1.20118	-10.3618	-823.288
80182.3	-1.20118	-10.2447	-826.366
80482.3	-1.20123	-10.1715	-829.43
80782.3	-1.20121	-10.1073	-832.48
81082.3	-1.20121	-10.0888	-835.511
81382.3	-1.20108	-10.0933	-838.559
81682.3	-1.20116	-10.0169	-841.571
81982.3	-1.20121	-10.0226	-844.577
82282.3	-1.20119	-10.0926	-847.595
82582.3	-1.2011	-10.022	-850.602
82882.3	-1.20116	-10.1022	-853.624
83182.3	-1.20121	-9.87754	-856.629
83482.3	-1.20123	-9.84636	-859.554
83782.3	-1.20127	-10.1111	-862.524
84082.3	-1.20118	-10.0538	-865.549
84382.3	-1.20125	-9.91508	-868.555
84682.3	-1.20119	-9.89535	-871.505
84982.3	-1.20123	-10.1047	-874.522
85282.3	-1.20125	-10.1346	-877.544
85582.3	-1.20125	-10.0481	-880.564
85882.3	-1.20118	-10.0805	-883.573
86182.3	-1.20125	-10.064	-886.611
86482.3	-1.20116	-10.0977	-889.629
86782.3	-1.20118	-10.1123	-892.665
87082.3	-1.20116	-9.93163	-895.671
87382.3	-1.20127	-9.99271	-898.671
87682.3	-1.20114	-9.99908	-901.668
87982.3	-1.20102	-10.0042	-904.673
88282.3	-1.20118	-9.97235	-907.667
88582.3	-1.20116	-9.79545	-910.645
88882.3	-1.20118	-9.75981	-913.574
89182.3	-1.20127	-9.85336	-916.531
89482.3	-1.20112	-9.76681	-919.487
89782.3	-1.20121	-9.7859	-922.432
90082.3	-1.20108	-9.44228	-925.311
90382.3	-1.20121	-9.55873	-928.145
90682.3	-1.20114	-9.46328	-930.996
90982.3	-1.20112	-9.04203	-933.804
91282.3	-1.20123	-9.55173	-936.554
91582.3	-1.20121	-8.49923	-939.337
91882.3	-1.20129	-8.83331	-941.949
92182.3	-1.20121	-8.55523	-944.557
92482.3	-1.20123	-8.85112	-947.204
92782.3	-1.20121	-8.42542	-949.788
93082.3	-1.20123	-8.35287	-952.303
93382.3	-1.20119	-8.2676	-954.79
93528.5	-1.14247	31.8642	-955.99
93528.5	-1.06172	83.2701	-955.99
93528.5	-1.02847	106.308	-955.99
93528.6	-1.00104	67.3581	-955.986
93528.6	-1.00102	57.3383	-955.985
93528.6	-1.00111	47.3122	-955.984
93528.7	-1.00106	37.286	-955.982
93528.7	-1.00106	27.2794	-955.979
93528.9	-1.00115	17.2769	-955.975
93529.3	-1.00117	7.27047	-955.971
93829.3	-1.00127	-1.24767	-956.266
94129.3	-1.00106	-1.34403	-956.653
94429.3	-1.00121	-1.3756	-957.061
94729.3	-1.00113	-1.42595	-957.48
95029.3	-1.00111	-1.43129	-957.905
95329.3	-1.00128	-1.43225	-958.33
95629.3	-1.00123	-1.3945	-958.754
95929.3	-1.00125	-1.40551	-959.178
96229.3	-1.00125	-1.40551	-959.603
96529.3	-1.00125	-1.41824	-960.027
96829.3	-1.00117	-1.41449	-960.451
97129.3	-1.00113	-1.41143	-960.874
97429.3	-1.00121	-1.39699	-961.295
97729.3	-1.00127	-1.41653	-961.717
98029.3	-1.00132	-1.39037	-962.137
98329.3	-1.00111	-1.39851	-962.556
98629.3	-1.00107	-1.40768	-962.976
98929.3	-1.00121	-1.38286	-963.396
99229.3	-1.00119	-1.39024	-963.815
99529.3	-1.00128	-1.38998	-964.237
99829.3	-1.00125	-1.3994	-964.658
100129	-1.00119	-1.39756	-965.08
100429	-1.00127	-1.40545	-965.502
100729	-1.00109	-1.415	-965.925
101029	-1.00136	-1.40704	-966.349
101329	-1.00127	-1.42868	-966.773
101629	-1.00119	-1.4346	-967.202
101929	-1.00128	-1.45134	-967.631
102229	-1.00121	-1.44288	-968.063
102529	-1.00119	-1.43199	-968.497
102829	-1.00125	-1.46165	-968.929
103129	-1.00125	-1.45395	-969.365
103429	-1.00125	-1.45134	-969.802
103729	-1.00123	-1.46	-970.237
104029	-1.00125	-1.44612	-970.671
104329	-1.00127	-1.45128	-971.105
104629	-1.00125	-1.48998	-971.545
104929	-1.00111	-1.48934	-971.99
105229	-1.00123	-1.49399	-972.436
105529	-1.00119	-1.49596	-972.882
105829	-1.00123	-1.49367	-973.328
106129	-1.00123	-1.50538	-973.776
106429	-1.00119	-1.4973	-974.224
106729	-1.00123	-1.50614	-974.675
107029	-1.00119	-1.50073	-975.125
107329	-1.00128	-1.49895	-975.574
107629	-1.0013	-1.51671	-976.028
107929	-1.00115	-1.53408	-976.487
108229	-1.00123	-1.55674	-976.951
108529	-1.00127	-1.55216	-977.417
108829	-1.00125	-1.54198	-977.88
109129	-1.00119	-1.54694	-978.344
109429	-1.00117	-1.54299	-978.811
109729	-1.00123	-1.55019	-979.276
110029	-1.00117	-1.54452	-979.739
110329	-1.00128	-1.58386	-980.21
110629	-1.00128	-1.60403	-980.688
110929	-1.00113	-1.61282	-981.169
111229	-1.00117	-1.62427	-981.655
111529	-1.00123	-1.63045	-982.144
111829	-1.00117	-1.62981	-982.634
112129	-1.00119	-1.66456	-983.128
112429	-1.00128	-1.65101	-983.622
112729	-1.00121	-1.62364	-984.111
113029	-1.00132	-1.62523	-984.6
113329	-1.00125	-1.6454	-985.091
113629	-1.00117	-1.64566	-985.585
113929	-1.00119	-1.66227	-986.084
114229	-1.00121	-1.68773	-986.583
114529	-1.00121	-1.69696	-987.087
114829	-1.00127	-1.71535	-987.595
115129	-1.00121	-1.69486	-988.106
115429	-1.00115	-1.66755	-988.611
115729	-1.00121	-1.72019	-989.117
116029	-1.00113	-1.71497	-989.629
116329	-1.00117	-1.69753	-990.139
116629	-1.00127	-1.72547	-990.65
116929	-1.00117	-1.71217	-991.162
117229	-1.00119	-1.72223	-991.677
117529	-1.00127	-1.71599	-992.191
117829	-1.0013	-1.71109	-992.706
118129	-1.00119	-1.72497	-993.223
118429	-1.00121	-1.72127	-993.741
118729	-1.00119	-1.72306	-994.257
119029	-1.00117	-1.7312	-994.775
119329	-1.00119	-1.727	-995.296
119629	-1.00125	-1.75647	-995.819
119929	-1.00127	-1.74845	-996.344
120229	-1.00134	-1.78919	-996.875
120529	-1.00127	-1.78339	-997.412
120829	-1.00115	-1.82992	-997.956
121129	-1.00121	-1.83349	-998.507
121429	-1.00111	-1.84405	-999.057
121729	-1.00123	-1.81484	-999.607
122029	-1.00119	-1.82941	-1000.16
122329	-1.00134	-1.83686	-1000.7
122629	-1.00111	-1.80637	-1001.24
122929	-1.00123	-1.80873	-1001.78
123229	-1.00128	-1.83228	-1002.33
123529	-1.0013	-1.87798	-1002.88
123829	-1.00109	-1.93672	-1003.46
124129	-1.00125	-1.94226	-1004.04
124429	-1.00125	-1.91521	-1004.62
124729	-1.00117	-1.90382	-1005.19
125029	-1.00127	-1.87333	-1005.76
125329	-1.00123	-1.90452	-1006.33
125629	-1.00127	-1.93259	-1006.9
125929	-1.00125	-2.00623	-1007.49
126229	-1.00115	-2.00858	-1008.1
126529	-1.00117	-2.09845	-1008.72
126829	-1.00121	-2.16662	-1009.36
127129	-1.00125	-2.13709	-1010
127429	-1.00127	-2.11093	-1010.64
127729	-1.00123	-2.18629	-1011.29
128029	-1.00127	-2.20647	-1011.95
128329	-1.00127	-2.18998	-1012.61
128629	-1.00121	-2.15796	-1013.26
128929	-1.00125	-2.11258	-1013.9
129229	-1.00128	-2.11787	-1014.55
129529	-1.00119	-2.12124	-1015.18
129829	-1.00127	-2.1213	-1015.82
130129	-1.00127	-2.177	-1016.47
130429	-1.0013	-2.2029	-1017.13
130729	-1.00125	-2.19265	-1017.79
131029	-1.00125	-2.27871	-1018.46
131329	-1.00127	-2.25032	-1019.14
131629	-1.00123	-2.29016	-1019.81
131929	-1.00127	-2.30652	-1020.5
132229	-1.00123	-2.26082	-1021.19
132529	-1.00119	-2.32046	-1021.87
132829	-1.00123	-2.29411	-1022.56
133129	-1.00127	-2.36164	-1023.25
133429	-1.00123	-2.37087	-1023.96
133729	-1.00119	-2.42039	-1024.67
134029	-1.00111	-2.40129	-1025.39
134329	-1.00125	-2.3696	-1026.11
134629	-1.00123	-2.34573	-1026.83
134929	-1.0013	-2.42389	-1027.54
135229	-1.00121	-2.43662	-1028.25
135529	-1.0014	-2.38188	-1028.98
135829	-1.00134	-2.33714	-1029.69
136129	-1.00119	-2.31282	-1030.39
136429	-1.00127	-2.28934	-1031.07
136729	-1.00123	-2.2444	-1031.75
137029	-1.00121	-2.29704	-1032.43
137329	-1.00127	-2.27419	-1033.11
137629	-1.00128	-2.25789	-1033.8
137929	-1.00128	-2.30041	-1034.49
138229	-1.00121	-2.27559	-1035.17
138529	-1.00127	-2.29895	-1035.86
138829	-1.00128	-2.27616	-1036.55
139129	-1.00134	-2.32625	-1037.24
139429	-1.00119	-2.33567	-1037.94
139729	-1.00121	-2.35833	-1038.64
140029	-1.00128	-2.42382	-1039.36
140329	-1.00107	-2.37927	-1040.08
140629	-1.00121	-2.41714	-1040.79
140929	-1.00128	-2.44897	-1041.52
141229	-1.00123	-2.47392	-1042.25
141529	-1.00121	-2.4461	-1043
141829	-1.00132	-2.45813	-1043.74
142129	-1.00127	-2.39684	-1044.46
142429	-1.00119	-2.3708	-1045.18
142729	-1.0013	-2.34923	-1045.88
143029	-1.00128	-2.35922	-1046.59
143329	-1.0013	-2.36266	-1047.3
143629	-1.00119	-2.35107	-1048.01
143929	-1.00119	-2.35782	-1048.72
144229	-1.00128	-2.3456	-1049.43
144529	-1.00123	-2.34064	-1050.13
144829	-1.00119	-2.35127	-1050.84
145129	-1.0013	-2.406	-1051.55
145429	-1.00121	-2.37889	-1052.26
145729	-1.00125	-2.4188	-1052.98
146029	-1.00125	-2.46239	-1053.71
146329	-1.00121	-2.45323	-1054.44
146629	-1.00128	-2.43006	-1055.18
146929	-1.00127	-2.38767	-1055.9
147229	-1.00123	-2.40244	-1056.62
147529	-1.00127	-2.51465	-1057.35
147829	-1.00117	-2.6107	-1058.12
148129	-1.00117	-2.66251	-1058.91
148429	-1.00128	-2.76912	-1059.72
148729	-1.00128	-2.84696	-1060.56
149029	-1.00119	-2.81507	-1061.41
149329	-1.00121	-2.80476	-1062.25
149629	-1.0013	-2.83493	-1063.1
149929	-1.00109	-2.78617	-1063.94
150229	-1.00125	-2.81813	-1064.78
150529	-1.00123	-2.83423	-1065.63
150829	-1.00128	-2.80228	-1066.48
151129	-1.00127	-2.84479	-1067.33
151429	-1.00115	-2.86153	-1068.18
151729	-1.00132	-2.88916	-1069.05
152029	-1.00121	-2.83047	-1069.91
152329	-1.00127	-2.79388	-1070.75
152629	-1.00111	-2.79801	-1071.6
152929	-1.00125	-2.72915	-1072.42
153229	-1.00113	-2.69032	-1073.23
153529	-1.00121	-2.64729	-1074.03
153829	-1.00123	-2.59625	-1074.82
154129	-1.00119	-2.6226	-1075.6
154429	-1.00121	-2.75791	-1076.41
154729	-1.00125	-2.73672	-1077.23
155029	-1.00121	-2.76129	-1078.05
155329	-1.00125	-2.68383	-1078.87
155629	-1.00138	-2.67937	-1079.68
155929	-1.00125	-2.74684	-1080.49
156229	-1.00125	-2.71508	-1081.31
156529	-1.00127	-2.76027	-1082.13
156829	-1.00127	-2.78159	-1082.96
157129	-1.00128	-2.84047	-1083.81
157429	-1.00128	-2.82678	-1084.65
157729	-1.00125	-2.87675	-1085.51
158029	-1.00123	-2.83442	-1086.37
158329	-1.00121	-2.87738	-1087.24
158629	-1.00121	-2.88406	-1088.1
158929	-1.00128	-2.91322	-1088.97
159229	-1.00117	-2.92079	-1089.85
159529	-1.00117	-2.94994	-1090.73
159829	-1.00121	-2.9094	-1091.61
160129	-1.00121	-2.95516	-1092.49
160429	-1.00134	-2.94873	-1093.37
160729	-1.00115	-2.94619	-1094.26
161029	-1.00119	-2.97228	-1095.15
161329	-1.00115	-2.97254	-1096.04
161629	-1.00117	-2.97565	-1096.93
161929	-1.00123	-2.99169	-1097.82
162229	-1.00132	-2.95879	-1098.71
162529	-1.00123	-2.995	-1099.61
162829	-1.00115	-2.9992	-1100.5
163129	-1.00125	-2.99322	-1101.4
163429	-1.00121	-3.01047	-1102.3
163729	-1.00121	-3.02772	-1103.21
164029	-1.00121	-3.04796	-1104.11
164329	-1.00113	-3.02575	-1105.02
164629	-1.00119	-2.81265	-1105.91
164929	-1.00115	-2.89826	-1106.76
165229	-1.001	-3.02218	-1107.64
165529	-1.00121	-2.93708	-1108.53
165829	-1.00119	-2.90717	-1109.4
166129	-1.00121	-2.86319	-1110.27
166429	-1.00117	-2.89584	-1111.14
166729	-1.00123	-2.90545	-1112
167029	-1.00115	-2.91455	-1112.87
167329	-1.00123	-2.93925	-1113.74
167629	-1.00117	-2.92238	-1114.63
167929	-1.00128	-2.91487	-1115.5
168229	-1.00111	-2.87261	-1116.37
168529	-1.00132	-2.88184	-1117.24
168829	-1.00117	-2.8539	-1118.1
169129	-1.00125	-2.86834	-1118.97
169429	-1.00125	-2.9143	-1119.83
169729	-1.00115	-3.02167	-1120.72
170029	-1.00123	-3.01238	-1121.63
170329	-1.00119	-3.05464	-1122.54
170629	-1.00115	-3.06807	-1123.45
170929	-1.00119	-3.08908	-1124.38
171229	-1.00127	-3.09716	-1125.31
171529	-1.00121	-3.07692	-1126.24
171829	-1.00111	-3.09983	-1127.16
172129	-1.00125	-3.13217	-1128.1
172429	-1.00119	-3.08316	-1129.03
172729	-1.00121	-3.12707	-1129.96
173029	-1.00119	-3.00232	-1130.88
173329	-1.00125	-2.87808	-1131.75
173629	-1.00125	-2.87006	-1132.61
173929	-1.00115	-2.88801	-1133.48
174229	-1.00128	-2.89374	-1134.35
174529	-1.00121	-2.85689	-1135.21
174829	-1.00125	-2.89304	-1136.08
175129	-1.00123	-2.90271	-1136.95
175429	-1.00119	-2.89094	-1137.83
175729	-1.00106	-2.91143	-1138.7
176029	-1.00128	-2.93085	-1139.58
176329	-1.00115	-2.91901	-1140.45
176629	-1.00119	-2.97235	-1141.34
176929	-1.00115	-2.79973	-1142.21
177229	-1.00125	-2.92786	-1143.07
177529	-1.00125	-2.93473	-1143.95
177829	-1.00123	-3.0962	-1144.86
178129	-1.00117	-3.12809	-1145.8
178429	-1.00125	-3.1666	-1146.74
178729	-1.00121	-3.17188	-1147.7
179029	-1.0013	-3.14439	-1148.65
179329	-1.00125	-3.14757	-1149.59
179629	-1.0013	-3.16456	-1150.53
179929	-1.00119	-3.19212	-1151.49
180229	-1.00125	-3.20784	-1152.45
180529	-1.00117	-3.2277	-1153.42
180829	-1.00121	-3.20498	-1154.39
181129	-1.00119	-3.1414	-1155.34
181429	-1.00121	-3.15572	-1156.28
181729	-1.00121	-3.13096	-1157.22
182029	-1.00123	-3.12211	-1158.16
182329	-1.00121	-3.14827	-1159.1
182629	-1.00119	-3.14833	-1160.04
182929	-1.00128	-3.13198	-1160.98
183229	-1.00127	-3.10251	-1161.92
183529	-1.00121	-3.10155	-1162.84
183829	-1.00138	-3.07469	-1163.77
184129	-1.00119	-3.13306	-1164.7
184429	-1.00119	-3.13204	-1165.64
184729	-1.00121	-3.08386	-1166.57
185029	-1.00128	-3.0913	-1167.5
185329	-1.00121	-3.10632	-1168.43
185629	-1.0013	-3.07075	-1169.36
185929	-1.00134	-3.00245	-1170.27
186229	-1.00128	-2.95809	-1171.16
186529	-1.00127	-2.92168	-1172.04
186829	-1.00123	-2.93282	-1172.93
187129	-1.00117	-2.9824	-1173.82
187429	-1.00123	-3.08742	-1174.73
187729	-1.00119	-3.1785	-1175.69
188029	-1.00117	-3.08608	-1176.64
188329	-1.00125	-3.10098	-1177.57
188629	-1.00123	-3.09506	-1178.51
188929	-1.00128	-2.98896	-1179.41
189229	-1.00127	-2.88496	-1180.29
189529	-1.00123	-2.75066	-1181.13
189829	-1.00123	-2.7308	-1181.96
190129	-1.00119	-2.75473	-1182.78
190429	-1.00111	-2.80005	-1183.61
190729	-1.00113	-2.78388	-1184.45
191029	-1.00119	-2.69878	-1185.28
191329	-1.00107	-2.73379	-1186.1
191629	-1.00117	-2.70178	-1186.91
191929	-1.00119	-2.75766	-1187.72
192229	-1.00127	-2.75855	-1188.55
192529	-1.00121	-2.81736	-1189.39
192829	-1.00127	-2.85988	-1190.23
193129	-1.00127	-2.89851	-1191.09
193429	-1.00115	-2.71832	-1191.93
193729	-1.00117	-2.66021	-1192.74
194029	-1.00123	-2.70801	-1193.55
194329	-1.00113	-2.70992	-1194.36
194629	-1.00111	-2.73997	-1195.18
194929	-1.00111	-2.71559	-1196
195229	-1.0014	-2.76084	-1196.83
195529	-1.00132	-2.75734	-1197.66
195829	-1.00121	-2.8159	-1198.49
196129	-1.00109	-2.90921	-1199.35
196429	-1.00127	-2.83467	-1200.22
196729	-1.00127	-2.92512	-1201.08
197029	-1.00119	-2.89616	-1201.95
197329	-1.00119	-2.87694	-1202.82
197629	-1.00117	-2.88878	-1203.69
197929	-1.00125	-3.00188	-1204.58
198229	-1.00117	-3.05623	-1205.49
198529	-1.00119	-3.04847	-1206.41
198829	-1.00121	-3.12065	-1207.34
199129	-1.00125	-3.09379	-1208.27
199429	-1.00125	-3.08698	-1209.2
199729	-1.00121	-3.10652	-1210.11
200029	-1.00127	-3.10314	-1211.05
200329	-1.00123	-3.04446	-1211.97
200629	-1.00136	-3.06903	-1212.9
200929	-1.00127	-3.04115	-1213.82
201229	-1.00123	-3.01346	-1214.73
201529	-1.00121	-2.98877	-1215.63
201829	-1.00132	-2.98227	-1216.52
202129	-1.00119	-3.10346	-1217.44
202429	-1.0013	-3.06298	-1218.37
202729	-1.00127	-3.1167	-1219.3
203029	-1.00127	-3.14992	-1220.24
203329	-1.0013	-3.15915	-1221.19
203629	-1.0013	-3.15419	-1222.13
203929	-1.00132	-3.14114	-1223.07
204229	-1.0013	-3.13599	-1224.01
204529	-1.0013	-3.09735	-1224.95
204829	-1.00113	-3.16762	-1225.89
205129	-1.00121	-3.10823	-1226.83
205429	-1.00115	-3.14044	-1227.77
205729	-1.00125	-3.17436	-1228.71
206029	-1.00128	-3.15737	-1229.66
206329	-1.0013	-3.18824	-1230.61
206629	-1.00127	-3.13637	-1231.55
206929	-1.00113	-2.89024	-1232.45
207229	-1.00115	-2.85428	-1233.31
207529	-1.00125	-2.70566	-1234.16
207829	-1.00115	-2.67708	-1234.96
208129	-1.00119	-2.67466	-1235.76
208429	-1.00127	-2.68408	-1236.56
208729	-1.00125	-2.68835	-1237.37
209029	-1.00121	-2.6858	-1238.17
209329	-1.00125	-2.66206	-1238.97
209629	-1.00125	-2.6725	-1239.78
209929	-1.00132	-2.66174	-1240.58
210229	-1.00123	-2.66734	-1241.38
210529	-1.0014	-2.66352	-1242.18
210829	-1.00123	-2.68173	-1242.98
211129	-1.00128	-2.64691	-1243.78
211429	-1.00125	-2.63246	-1244.58
211729	-1.00119	-2.65875	-1245.37
212029	-1.00115	-2.66658	-1246.17
212329	-1.00132	-2.66919	-1246.97
212629	-1.00123	-2.64869	-1247.77
212929	-1.00121	-2.66384	-1248.57
213229	-1.00128	-2.74563	-1249.38
213529	-1.00125	-2.69331	-1250.2
213829	-1.00123	-2.70254	-1251.01
214129	-1.0013	-2.66881	-1251.81
214429	-1.00128	-2.69446	-1252.62
214729	-1.00125	-2.65219	-1253.42
215029	-1.00115	-2.6627	-1254.22
215329	-1.00123	-2.62546	-1255.02
215629	-1.00115	-2.66728	-1255.8
215929	-1.00125	-2.6079	-1256.59
216229	-1.00134	-2.5937	-1257.37
216529	-1.00115	-2.586	-1258.14
216829	-1.00128	-2.60261	-1258.92
217129	-1.00117	-2.64214	-1259.71
217429	-1.00106	-2.64328	-1260.49
217729	-1.00123	-2.67485	-1261.28
218029	-1.00123	-2.64118	-1262.08
218329	-1.00128	-2.6893	-1262.88
218629	-1.00138	-2.68529	-1263.69
218929	-1.00125	-2.66505	-1264.49
219229	-1.00125	-2.64882	-1265.29
219529	-1.00115	-2.66912	-1266.08
219829	-1.00127	-2.71788	-1266.89
220129	-1.00128	-2.67485	-1267.7
220429	-1.00119	-2.74951	-1268.51
220729	-1.00123	-2.76422	-1269.33
221029	-1.00125	-2.76861	-1270.15
221329	-1.00128	-2.73239	-1270.98
221629	-1.00121	-2.73207	-1271.8
221929	-1.00128	-2.75982	-1272.63
222229	-1.00123	-2.75709	-1273.45
222529	-1.00128	-2.72915	-1274.28
222829	-1.00132	-2.76326	-1275.11
223129	-1.00123	-2.7511	-1275.93
223429	-1.00111	-2.7245	-1276.75
223729	-1.00123	-2.69789	-1277.56
224029	-1.00117	-2.70458	-1278.37
224329	-1.00115	-2.6942	-1279.19
224629	-1.00107	-2.64392	-1279.99
224929	-1.00113	-2.65264	-1280.78
225229	-1.00123	-2.64513	-1281.57
225529	-1.00128	-2.63692	-1282.36
225829	-1.00117	-2.63666	-1283.15
226129	-1.00117	-2.64494	-1283.94
226429	-1.00115	-2.63972	-1284.74
226729	-1.00115	-2.65748	-1285.53
227029	-1.00125	-2.61693	-1286.32
227329	-1.00117	-2.63768	-1287.11
227629	-1.00111	-2.70018	-1287.91
227929	-1.00119	-2.64188	-1288.71
228229	-1.00123	-2.59466	-1289.5
228529	-1.00113	-2.60038	-1290.28
228829	-1.0013	-2.6205	-1291.07
229129	-1.00128	-2.60707	-1291.85
229429	-1.00119	-2.62139	-1292.64
229729	-1.00121	-2.62368	-1293.43
230029	-1.00125	-2.60796	-1294.22
230329	-1.00123	-2.58307	-1295
230629	-1.0013	-2.61197	-1295.78
230929	-1.00136	-2.60599	-1296.56
231229	-1.00123	-2.64564	-1297.35
231529	-1.00109	-2.61661	-1298.14
231829	-1.00128	-2.62177	-1298.93
232129	-1.00128	-2.61019	-1299.71
232429	-1.00125	-2.64163	-1300.51
232729	-1.00121	-2.5986	-1301.3
233029	-1.00123	-2.64615	-1302.08
233329	-1.00125	-2.61534	-1302.87
233629	-1.00132	-2.59739	-1303.65
233929	-1.00128	-2.59459	-1304.43
234229	-1.00111	-2.58676	-1305.2
234529	-1.00125	-2.61999	-1305.98
234829	-1.00123	-2.66912	-1306.78
235129	-1.00117	-2.66741	-1307.58
235429	-1.00125	-2.57709	-1308.37
235729	-1.00115	-2.62266	-1309.15
236029	-1.00121	-2.60369	-1309.93
236329	-1.00117	-2.61197	-1310.71
236629	-1.00123	-2.64634	-1311.5
236929	-1.00127	-2.62247	-1312.28
237229	-1.00121	-2.59421	-1313.07
237529	-1.0013	-2.56862	-1313.84
237829	-1.00125	-2.58212	-1314.61
238129	-1.00125	-2.57053	-1315.38
238429	-1.00121	-2.54698	-1316.15
238729	-1.00127	-2.55169	-1316.92
239029	-1.00121	-2.56385	-1317.69
239329	-1.00125	-2.53935	-1318.45
239629	-1.00113	-2.54151	-1319.22
239929	-1.0013	-2.56353	-1319.98
240229	-1.00113	-2.56258	-1320.76
240529	-1.00111	-2.56442	-1321.53
240829	-1.0013	-2.56544	-1322.29
241129	-1.00128	-2.55876	-1323.06
241429	-1.00136	-2.53285	-1323.82
241729	-1.00123	-2.53998	-1324.58
242029	-1.00128	-2.5529	-1325.35
242329	-1.00125	-2.562	-1326.12
242629	-1.00123	-2.55341	-1326.89
242929	-1.00128	-2.58861	-1327.66
243229	-1.00117	-2.59956	-1328.44
243529	-1.00119	-2.55971	-1329.21
243829	-1.00127	-2.54514	-1329.97
244129	-1.00123	-2.51007	-1330.73
244429	-1.00123	-2.50466	-1331.48
244729	-1.0013	-2.4967	-1332.23
245029	-1.0013	-2.49963	-1332.98
245329	-1.00125	-2.52089	-1333.74
245629	-1.00134	-2.8052	-1334.55
245929	-1.00117	-2.92467	-1335.41
246229	-1.00128	-2.9311	-1336.29
246529	-1.00123	-2.9276	-1337.17
246829	-1.00136	-2.98667	-1338.06
247129	-1.00123	-2.88547	-1338.94
247429	-1.00123	-2.93734	-1339.81
247729	-1.00128	-2.91659	-1340.68
248029	-1.0013	-2.91672	-1341.56
248329	-1.00111	-2.88279	-1342.43
248629	-1.00117	-2.83181	-1343.28
248929	-1.00121	-2.86281	-1344.13
249229	-1.00128	-2.87089	-1344.99
249529	-1.00125	-2.82786	-1345.84
249829	-1.00123	-2.82436	-1346.68
250129	-1.00123	-2.83206	-1347.53
250429	-1.00121	-2.81711	-1348.38
250729	-1.00125	-2.83296	-1349.23
251029	-1.00128	-2.74926	-1350.06
251329	-1.00123	-2.7096	-1350.87
251629	-1.00127	-2.73869	-1351.7
251929	-1.00127	-2.73557	-1352.52
252229	-1.00132	-2.83735	-1353.36
252529	-1.00123	-2.804	-1354.2
252829	-1.00128	-2.83308	-1355.05
253129	-1.00128	-2.81265	-1355.89
253429	-1.00109	-2.79388	-1356.74
253729	-1.00123	-2.7842	-1357.58
254029	-1.00113	-2.80801	-1358.42
254329	-1.00115	-2.76644	-1359.25
254629	-1.0014	-2.78344	-1360.08
254929	-1.00128	-2.78738	-1360.92
255229	-1.00142	-2.73927	-1361.75
255529	-1.00136	-2.77885	-1362.57
255829	-1.00119	-2.73443	-1363.4
256129	-1.00127	-2.72342	-1364.23
256429	-1.00127	-2.66893	-1365.04
256729	-1.00119	-2.707	-1365.85
257029	-1.00117	-2.66499	-1366.65
257329	-1.00128	-2.72654	-1367.46
257629	-1.00121	-2.77866	-1368.29
257929	-1.00123	-2.79738	-1369.13
258229	-1.00117	-2.80801	-1369.97
258529	-1.00134	-2.79948	-1370.81
258829	-1.00121	-2.7961	-1371.65
259129	-1.00119	-2.77166	-1372.48
259429	-1.00136	-2.78363	-1373.32
259729	-1.00127	-2.76536	-1374.16
260029	-1.00123	-2.78522	-1374.99
260329	-1.00136	-2.76606	-1375.82
260629	-1.00127	-2.71387	-1376.64
260929	-1.00125	-2.76632	-1377.46
261229	-1.00119	-2.76033	-1378.29
261529	-1.00119	-2.77421	-1379.13
261829	-1.00123	-2.74818	-1379.95
262129	-1.00115	-2.7119	-1380.78
262429	-1.00117	-2.70763	-1381.59
262729	-1.00119	-2.68434	-1382.4
263029	-1.00138	-2.67008	-1383.2
263329	-1.00123	-2.59116	-1384
263629	-1.00115	-2.51681	-1384.78
263929	-1.00132	-2.57887	-1385.54
264229	-1.00136	-2.67186	-1386.32
264529	-1.00125	-2.58371	-1387.11
264829	-1.00127	-2.62495	-1387.9
265129	-1.00134	-2.60815	-1388.68
265429	-1.0013	-2.64748	-1389.47
265729	-1.00134	-2.64277	-1390.27
266029	-1.00123	-2.57244	-1391.05
266329	-1.00134	-2.57556	-1391.83
266629	-1.00117	-2.6464	-1392.61
266929	-1.00119	-2.67504	-1393.41
267229	-1.00121	-2.67835	-1394.21
267529	-1.00136	-2.69236	-1395.02
267829	-1.00123	-2.67975	-1395.82
268129	-1.00138	-2.67931	-1396.63
268429	-1.00127	-2.70852	-1397.43
268729	-1.00136	-2.69592	-1398.24
269029	-1.00128	-2.67823	-1399.05
269329	-1.00127	-2.66569	-1399.85
269629	-1.00125	-2.69287	-1400.66
269929	-1.00132	-2.69707	-1401.47
270229	-1.0013	-2.61381	-1402.27
270529	-1.0013	-2.52923	-1403.04
270829	-1.00123	-2.56888	-1403.81
271129	-1.00121	-2.62801	-1404.59
271429	-1.00119	-2.59529	-1405.37
271729	-1.00125	-2.60229	-1406.15
272029	-1.00127	-2.60707	-1406.93
272329	-1.00125	-2.60955	-1407.71
272629	-1.00128	-2.61725	-1408.5
272929	-1.00134	-2.64131	-1409.29
273229	-1.0013	-2.63405	-1410.08
273529	-1.00119	-2.62572	-1410.87
273829	-1.0013	-2.65289	-1411.66
274129	-1.0013	-2.63501	-1412.45
274429	-1.00121	-2.61948	-1413.24
274729	-1.0013	-2.58441	-1414.03
275029	-1.00123	-2.61999	-1414.81
275329	-1.00123	-2.44566	-1415.58
275629	-1.00123	-2.4475	-1416.3
275929	-1.0013	-2.47983	-1417.04
276229	-1.00121	-2.52802	-1417.8
276529	-1.00132	-2.51217	-1418.55
276829	-1.00136	-2.62769	-1419.33
277129	-1.00132	-2.67944	-1420.13
277429	-1.00121	-2.67415	-1420.92
277729	-1.00119	-2.65442	-1421.72
278029	-1.00123	-2.61203	-1422.51
278329	-1.00128	-2.57823	-1423.29
278629	-1.00128	-2.62438	-1424.07
278929	-1.00121	-2.55984	-1424.85
279229	-1.00132	-2.53585	-1425.62
279529	-1.00127	-2.57753	-1426.38
279829	-1.00127	-2.51115	-1427.15
280129	-1.00128	-2.38882	-1427.89
280429	-1.00132	-2.413	-1428.61
280729	-1.00125	-2.53935	-1429.36
281029	-1.00121	-2.55188	-1430.12
281329	-1.00125	-2.54043	-1430.89
281629	-1.00128	-2.53852	-1431.65
281929	-1.00125	-2.51115	-1432.41
282229	-1.00134	-2.53451	-1433.18
282529	-1.00117	-2.52101	-1433.93
282829	-1.00132	-2.51834	-1434.68
283129	-1.00127	-2.52445	-1435.44
283429	-1.00128	-2.5361	-1436.2
283729	-1.00132	-2.53667	-1436.97
284029	-1.0013	-2.56379	-1437.73
284329	-1.00123	-2.55144	-1438.5
284629	-1.00125	-2.56856	-1439.27
284929	-1.00125	-2.57155	-1440.04
285229	-1.00125	-2.56786	-1440.81
285529	-1.00123	-2.55971	-1441.58
285829	-1.00128	-2.56391	-1442.35
286129	-1.00123	-2.56436	-1443.12
286429	-1.00119	-2.56881	-1443.89
286729	-1.00123	-2.54406	-1444.66
287029	-1.00134	-2.52783	-1445.42
287329	-1.00123	-2.52808	-1446.19
287629	-1.00127	-2.52872	-1446.95
287929	-1.00128	-2.49848	-1447.71
288229	-1.00128	-2.49587	-1448.46
288529	-1.00127	-2.5002	-1449.21
288829	-1.00119	-2.49874	-1449.96
289129	-1.00119	-2.4925	-1450.71
289429	-1.00127	-2.54234	-1451.47
289729	-1.00121	-2.56423	-1452.23
290029	-1.00128	-2.54877	-1453
290329	-1.00123	-2.58466	-1453.77
290629	-1.00132	-2.54571	-1454.53
290929	-1.00128	-2.46755	-1455.29
291229	-1.0013	-2.5158	-1456.04
291529	-1.0013	-2.52	-1456.79
291829	-1.00128	-2.49167	-1457.55
292129	-1.0013	-2.51847	-1458.3
292429	-1.00121	-2.51389	-1459.06
292729	-1.00121	-2.53623	-1459.81
293029	-1.0013	-2.52356	-1460.57
293329	-1.00123	-2.52973	-1461.33
293629	-1.00121	-2.54355	-1462.09
293929	-1.00136	-2.5186	-1462.85
294229	-1.00123	-2.51045	-1463.6
294529	-1.00119	-2.52604	-1464.36
294829	-1.00123	-2.53438	-1465.12
295129	-1.00128	-2.51497	-1465.87
295429	-1.0013	-2.51217	-1466.63
295729	-1.00121	-2.50198	-1467.39
296029	-1.00123	-2.513	-1468.14
296329	-1.00127	-2.47436	-1468.89
296629	-1.00134	-2.46749	-1469.63
296929	-1.00127	-2.4531	-1470.37
297229	-1.0013	-2.46857	-1471.1
297529	-1.00123	-2.45698	-1471.84
297829	-1.00121	-2.47271	-1472.58
298129	-1.00127	-2.43172	-1473.32
298429	-1.00111	-2.45622	-1474.05
298729	-1.00128	-2.39976	-1474.78
299029	-1.00121	-2.40689	-1475.5
299329	-1.00127	-2.37176	-1476.22
299629	-1.00134	-2.38436	-1476.93
299929	-1.00132	-2.39124	-1477.65
300229	-1.00121	-2.39155	-1478.37
300529	-1.00128	-2.41631	-1479.08
300829	-1.00128	-2.41911	-1479.81
301129	-1.00138	-2.37838	-1480.53
301429	-1.00134	-2.4074	-1481.25
301729	-1.00123	-2.42796	-1481.98
302029	-1.00136	-2.4067	-1482.71
302329	-1.00125	-2.34789	-1483.42
302629	-1.0013	-2.39436	-1484.13
302929	-1.00132	-2.37399	-1484.85
303229	-1.00127	-2.37297	-1485.56
303529	-1.00123	-2.34547	-1486.26
303829	-1.0013	-2.41593	-1486.97
304129	-1.00123	-2.41491	-1487.69
304429	-1.00128	-2.42682	-1488.41
304729	-1.00127	-2.43191	-1489.14
305029	-1.00134	-2.40524	-1489.87
305329	-1.00132	-2.37991	-1490.59
305629	-1.00119	-2.42013	-1491.31
305929	-1.00125	-2.41918	-1492.03
306229	-1.00121	-2.43751	-1492.76
306529	-1.0013	-2.44139	-1493.48
306829	-1.00125	-2.45183	-1494.21
307129	-1.00136	-2.43223	-1494.94
307429	-1.00125	-2.39238	-1495.66
307729	-1.00127	-2.38634	-1496.38
308029	-1.00113	-2.39684	-1497.1
308329	-1.00132	-2.39493	-1497.82
308629	-1.00125	-2.37348	-1498.53
308929	-1.00117	-2.36088	-1499.24
309229	-1.00125	-2.36412	-1499.95
309529	-1.00127	-2.33344	-1500.65
309829	-1.00132	-2.32861	-1501.35
310129	-1.00127	-2.34783	-1502.05
310429	-1.00121	-2.31078	-1502.75
310729	-1.00138	-2.29659	-1503.44
311029	-1.00123	-2.33402	-1504.14
311329	-1.00121	-2.37666	-1504.85
311629	-1.00132	-2.37163	-1505.56
311929	-1.0013	-2.35941	-1506.27
312229	-1.00123	-2.32784	-1506.96
312529	-1.00127	-2.33402	-1507.67
312829	-1.00125	-2.26178	-1508.36
313129	-1.00115	-2.28278	-1509.04
313429	-1.00127	-2.24955	-1509.72
313729	-1.00136	-2.21741	-1510.39
314029	-1.00123	-2.3638	-1511.07
314329	-1.0014	-2.35948	-1511.78
314629	-1.00125	-2.41574	-1512.5
314929	-1.00121	-2.37863	-1513.22
315229	-1.00127	-2.29653	-1513.92
315529	-1.00123	-2.27361	-1514.61
315829	-1.00123	-2.29786	-1515.3
316129	-1.00121	-2.31429	-1515.99
316429	-1.00123	-2.31212	-1516.68
316729	-1.00127	-2.28405	-1517.38
317029	-1.00127	-2.2999	-1518.07
317329	-1.00115	-2.29239	-1518.75
317629	-1.00125	-2.27342	-1519.43
317929	-1.00123	-2.23657	-1520.12
318229	-1.00115	-2.25681	-1520.79
318529	-1.00127	-2.29194	-1521.48
318829	-1.00128	-2.31098	-1522.17
319129	-1.00127	-2.39289	-1522.88
319429	-1.00113	-2.35585	-1523.59
319729	-1.00119	-2.40594	-1524.31
320029	-1.00125	-2.41154	-1525.03
320329	-1.00125	-2.42039	-1525.75
320629	-1.00123	-2.3885	-1526.47
320929	-1.00134	-2.36476	-1527.18
321229	-1.0013	-2.37068	-1527.89
321529	-1.00121	-2.39856	-1528.6
321829	-1.00127	-2.37106	-1529.32
322129	-1.00127	-2.37017	-1530.03
322429	-1.0013	-2.38824	-1530.74
322729	-1.00123	-2.37093	-1531.45
323029	-1.00119	-2.40467	-1532.17
323329	-1.0013	-2.42211	-1532.89
323629	-1.00125	-2.74518	-1533.68
323929	-1.00121	-2.71896	-1534.5
324229	-1.00128	-2.82436	-1535.33
324529	-1.00125	-2.46507	-1536.11
324829	-1.00132	-2.40231	-1536.84
325129	-1.00119	-2.3589	-1537.55
325429	-1.00127	-2.35082	-1538.26
325729	-1.00123	-2.33472	-1538.96
326029	-1.00132	-2.31142	-1539.66
326329	-1.00115	-2.31511	-1540.35
326629	-1.00121	-2.29405	-1541.04
326929	-1.00127	-2.30671	-1541.73
327229	-1.0013	-2.31683	-1542.43
327529	-1.00121	-2.28666	-1543.12
327829	-1.00128	-2.29258	-1543.81
328129	-1.00125	-2.30232	-1544.5
328429	-1.0013	-2.33943	-1545.19
328729	-1.00117	-2.31639	-1545.89
329029	-1.00136	-2.33643	-1546.59
329329	-1.00125	-2.31269	-1547.29
329629	-1.00123	-2.32428	-1547.99
329929	-1.0013	-2.32574	-1548.69
330229	-1.00127	-2.34172	-1549.39
330529	-1.00119	-2.34967	-1550.1
330829	-1.00132	-2.38646	-1550.81
331129	-1.00119	-2.3878	-1551.53
331429	-1.00132	-2.38576	-1552.25
331729	-1.00121	-2.39569	-1552.96
332029	-1.00128	-2.3906	-1553.68
332329	-1.00123	-2.40594	-1554.4
332629	-1.00125	-2.42179	-1555.12
332929	-1.00127	-2.44909	-1555.85
333229	-1.00127	-2.44922	-1556.58
333529	-1.00125	-2.48378	-1557.32
333829	-1.00128	-2.50275	-1558.06
334129	-1.00119	-2.50593	-1558.81
334429	-1.0013	-2.51077	-1559.57
334729	-1.00127	-2.50052	-1560.32
335029	-1.00125	-2.49804	-1561.07
335329	-1.00138	-2.52133	-1561.82
335629	-1.00117	-2.52923	-1562.58
335929	-1.00109	-2.54202	-1563.34
336229	-1.00111	-2.5249	-1564.1
336529	-1.00121	-2.51847	-1564.86
336829	-1.00136	-2.55564	-1565.63
337129	-1.00123	-2.5657	-1566.39
337429	-1.0013	-2.57181	-1567.16
337729	-1.00121	-2.57015	-1567.93
338029	-1.00121	-2.60815	-1568.71
338329	-1.00121	-2.59784	-1569.49
338629	-1.0013	-2.62769	-1570.27
338929	-1.00117	-2.63113	-1571.06
339229	-1.00121	-2.62756	-1571.85
339529	-1.00123	-2.61833	-1572.64
339829	-1.00121	-2.59777	-1573.42
340129	-1.00128	-2.62712	-1574.2
340429	-1.00128	-2.61394	-1574.99
340729	-1.00127	-2.64258	-1575.78
341029	-1.00128	-2.71101	-1576.58
341329	-1.00127	-2.72832	-1577.4
341629	-1.00117	-2.86077	-1578.24
341929	-1.00121	-2.92346	-1579.11
342229	-1.00119	-2.88807	-1579.98
342529	-1.00132	-2.90972	-1580.84
342829	-1.00119	-2.88088	-1581.72
343129	-1.00121	-2.8138	-1582.58
343429	-1.00123	-2.86058	-1583.43
343729	-1.00125	-2.90749	-1584.3
344029	-1.00123	-2.88362	-1585.16
344329	-1.00132	-2.94682	-1586.03
344629	-1.00115	-2.89743	-1586.91
344929	-1.00128	-2.7842	-1587.76
345229	-1.00125	-2.74264	-1588.58
345529	-1.0013	-2.71552	-1589.4
345829	-1.00132	-2.73506	-1590.22
346129	-1.00128	-2.80145	-1591.04
346429	-1.00128	-2.69828	-1591.87
346729	-1.00119	-2.71667	-1592.68
347029	-1.00123	-2.66741	-1593.49
347329	-1.00117	-2.75658	-1594.3
347629	-1.00132	-2.79795	-1595.14
347929	-1.00117	-2.80081	-1595.98
348229	-1.00142	-2.83652	-1596.82
348529	-1.00125	-2.85918	-1597.69
348829	-1.00113	-2.70235	-1598.51
349129	-1.00127	-2.88617	-1599.35
349429	-1.00111	-2.67606	-1600.19
349729	-1.00123	-2.62343	-1600.98
350029	-1.00119	-2.67829	-1601.77
350329	-1.00121	-2.68917	-1602.58
350629	-1.0013	-2.76135	-1603.39
350929	-1.00113	-2.82144	-1604.23
351229	-1.00123	-2.85517	-1605.09
351529	-1.00117	-2.84626	-1605.94
351829	-1.00111	-2.85351	-1606.8
352129	-1.00128	-2.9008	-1607.67
352429	-1.0013	-2.98953	-1608.54
352729	-1.00123	-3.02212	-1609.47
353029	-1.00121	-2.95191	-1610.36
353329	-1.0013	-2.95357	-1611.25
353629	-1.00125	-2.95153	-1612.14
353929	-1.00109	-2.91952	-1613.01
354229	-1.00138	-2.9579	-1613.89
354529	-1.00125	-3.00659	-1614.79
354829	-1.0013	-2.95955	-1615.69
355129	-1.00134	-2.91761	-1616.57
355429	-1.00119	-2.92104	-1617.44
355729	-1.00134	-2.88247	-1618.32
356029	-1.00123	-2.85428	-1619.18
356329	-1.00127	-2.89864	-1620.04
356629	-1.00125	-2.85835	-1620.89
356929	-1.00121	-2.84855	-1621.74
357229	-1.00128	-2.82952	-1622.6
357529	-1.00123	-2.90297	-1623.46
357829	-1.00127	-2.93008	-1624.34
358129	-1.00127	-2.8917	-1625.21
358429	-1.00136	-2.87751	-1626.08
358729	-1.00119	-2.84645	-1626.94
359029	-1.00115	-2.84155	-1627.78
359329	-1.00127	-2.89355	-1628.65
359629	-1.00125	-2.98724	-1629.54
359929	-1.00121	-2.94822	-1630.43
360229	-1.00123	-2.98049	-1631.32
360529	-1.00121	-2.99768	-1632.22
360829	-1.00127	-3.00296	-1633.12
361129	-1.0014	-2.89081	-1634.01
361429	-1.00119	-2.78102	-1634.86
361729	-1.00127	-2.82863	-1635.69
362029	-1.00127	-2.74315	-1636.53
362329	-1.00127	-2.75505	-1637.35
362629	-1.00127	-2.92798	-1638.21
362929	-1.00115	-2.9572	-1639.09
363229	-1.00125	-2.99017	-1639.98
363529	-1.00132	-2.92098	-1640.87
363829	-1.00123	-2.75677	-1641.71
364129	-1.00132	-2.86249	-1642.55
364429	-1.00127	-2.8693	-1643.41
364729	-1.00125	-2.78216	-1644.26
365029	-1.00132	-2.81685	-1645.09
365329	-1.0013	-2.86332	-1645.95
365629	-1.00136	-2.80431	-1646.8
365929	-1.00111	-2.72851	-1647.62
366229	-1.00127	-2.7919	-1648.45
366529	-1.00125	-2.8609	-1649.3
366829	-1.00123	-2.84409	-1650.14
367129	-1.00127	-2.85587	-1651
367429	-1.00117	-2.85994	-1651.86
367729	-1.00144	-2.86268	-1652.72
368029	-1.0014	-2.89183	-1653.58
368329	-1.00134	-2.87866	-1654.44
368629	-1.00119	-2.90456	-1655.31
368929	-1.00134	-2.84562	-1656.17
369229	-1.00123	-2.78255	-1657.02
369529	-1.00125	-2.81507	-1657.85
369829	-1.00113	-2.8411	-1658.69
370129	-1.00127	-2.84212	-1659.55
370429	-1.00136	-2.76708	-1660.39
370729	-1.0013	-2.78885	-1661.23
371029	-1.00127	-2.77618	-1662.07
371329	-1.00123	-2.80985	-1662.9
371629	-1.00121	-2.80673	-1663.74
371929	-1.00119	-2.79566	-1664.59
372229	-1.00125	-2.80368	-1665.43
372529	-1.00125	-2.75632	-1666.26
372829	-1.00123	-2.74232	-1667.09
373129	-1.00136	-2.76746	-1667.91
373429	-1.0013	-2.8383	-1668.75
373729	-1.00123	-2.8313	-1669.6
374029	-1.00121	-2.83181	-1670.45
374329	-1.0014	-2.81354	-1671.29
374629	-1.00117	-2.80597	-1672.14
374929	-1.00121	-2.81303	-1672.98
375229	-1.00117	-2.79432	-1673.83
375529	-1.00128	-2.81965	-1674.67
375829	-1.0013	-2.78681	-1675.51
376129	-1.00128	-2.71527	-1676.35
376429	-1.0013	-2.68669	-1677.18
376729	-1.00121	-2.78127	-1678.01
377029	-1.00127	-2.77287	-1678.85
377329	-1.00128	-2.78013	-1679.68
377629	-1.00123	-2.79808	-1680.52
377929	-1.00119	-2.73354	-1681.35
378229	-1.00121	-2.75371	-1682.18
378529	-1.00125	-2.78987	-1683.01
378829	-1.00123	-2.78191	-1683.85
379129	-1.0013	-2.76943	-1684.68
379429	-1.00128	-2.74035	-1685.51
379729	-1.00127	-2.77109	-1686.34
380029	-1.00132	-2.75728	-1687.16
380329	-1.00127	-2.74728	-1687.99
380629	-1.00127	-2.74824	-1688.82
380929	-1.00125	-2.76141	-1689.65
381229	-1.0014	-2.74665	-1690.48
381529	-1.00132	-2.76256	-1691.3
381829	-1.00111	-2.80941	-1692.13
382129	-1.00123	-2.8061	-1692.97
382429	-1.00123	-2.81272	-1693.81
382729	-1.00127	-2.80298	-1694.65
383029	-1.00117	-2.77694	-1695.49
383329	-1.00123	-2.76447	-1696.32
383629	-1.00125	-2.77854	-1697.16
383929	-1.00125	-2.73354	-1697.98
384229	-1.0013	-2.6928	-1698.81
384529	-1.00115	-2.69866	-1699.62
384829	-1.00134	-2.66244	-1700.42
385129	-1.00127	-2.65239	-1701.21
385429	-1.00121	-2.64297	-1702.01
385729	-1.00119	-2.6247	-1702.8
386029	-1.00121	-2.64659	-1703.59
386329	-1.00125	-2.62922	-1704.38
386629	-1.00121	-2.67072	-1705.17
386929	-1.00119	-2.66085	-1705.97
387229	-1.00123	-2.67396	-1706.77
387529	-1.00127	-2.65028	-1707.57
387829	-1.00127	-2.63405	-1708.36
388129	-1.00134	-2.58116	-1709.15
388429	-1.00125	-2.61286	-1709.93
388729	-1.00117	-2.59918	-1710.71
389029	-1.00127	-2.60758	-1711.5
389329	-1.00125	-2.57314	-1712.28
389629	-1.00113	-2.60389	-1713.05
389929	-1.00128	-2.53018	-1713.83
390229	-1.00127	-2.62171	-1714.6
390529	-1.00117	-2.56493	-1715.38
390829	-1.00128	-2.55462	-1716.15
391129	-1.0013	-2.50816	-1716.91
391429	-1.0013	-2.51064	-1717.67
391729	-1.00138	-2.51643	-1718.42
392029	-1.00132	-2.52299	-1719.18
392329	-1.00115	-2.53954	-1719.93
392629	-1.00125	-2.56773	-1720.69
392929	-1.00134	-2.54412	-1721.46
393229	-1.00128	-2.57302	-1722.22
393529	-1.00119	-2.56086	-1722.99
393829	-1.00123	-2.58161	-1723.76
394129	-1.0013	-2.57174	-1724.53
394429	-1.00125	-2.58224	-1725.31
394729	-1.0013	-2.55895	-1726.08
395029	-1.00123	-2.58154	-1726.85
395329	-1.00132	-2.5494	-1727.62
395629	-1.00123	-2.56124	-1728.39
395929	-1.00123	-2.53413	-1729.16
396229	-1.00125	-2.56468	-1729.93
396529	-1.00119	-2.54126	-1730.69
396829	-1.00121	-2.56111	-1731.46
397129	-1.00132	-2.54119	-1732.22
397429	-1.0013	-2.58695	-1732.99
397729	-1.00125	-2.54864	-1733.76
398029	-1.00125	-2.55583	-1734.52
398329	-1.00123	-2.55685	-1735.29
398629	-1.00121	-2.54813	-1736.05
398929	-1.00134	-2.57843	-1736.82
399229	-1.00128	-2.56347	-1737.59
399529	-1.00128	-2.56601	-1738.36
399829	-1.00121	-2.56741	-1739.14
400129	-1.00128	-2.60299	-1739.91
400429	-1.00119	-2.59173	-1740.7
400729	-1.00134	-2.55838	-1741.47
401029	-1.00128	-2.548	-1742.24
401329	-1.00132	-2.57276	-1743
401629	-1.00121	-2.56379	-1743.77
401929	-1.00123	-2.55367	-1744.54
402229	-1.00125	-2.56544	-1745.31
402529	-1.00132	-2.53807	-1746.08
402829	-1.00125	-2.55176	-1746.85
403129	-1.00121	-2.5678	-1747.61
403429	-1.00121	-2.55971	-1748.38
403729	-1.00128	-2.56818	-1749.15
404029	-1.00128	-2.58645	-1749.92
404329	-1.00125	-2.565	-1750.69
404629	-1.00125	-2.57753	-1751.46
404929	-1.00128	-2.56487	-1752.23
405229	-1.00132	-2.55698	-1753
405529	-1.00132	-2.56824	-1753.77
405829	-1.00138	-2.57251	-1754.55
406129	-1.00128	-2.55844	-1755.32
406429	-1.00132	-2.57442	-1756.09
406729	-1.0013	-2.5615	-1756.86
407029	-1.0013	-2.562	-1757.62
407329	-1.00138	-2.54781	-1758.39
407629	-1.00128	-2.55558	-1759.16
407929	-1.00123	-2.48162	-1759.93
408229	-1.00121	-2.4109	-1760.67
408529	-1.00128	-2.3274	-1761.38
408829	-1.00125	-2.3267	-1762.07
409129	-1.00123	-2.33453	-1762.77
409429	-1.00119	-2.34853	-1763.46
409729	-1.0013	-2.28749	-1764.16
410029	-1.00138	-2.30569	-1764.85
410329	-1.00125	-2.27705	-1765.54
410629	-1.0014	-2.29589	-1766.23
410929	-1.00128	-2.31148	-1766.92
411229	-1.00128	-2.31212	-1767.61
411529	-1.00117	-2.29844	-1768.31
411829	-1.00123	-2.30868	-1769
412129	-1.00123	-2.32453	-1769.7
412429	-1.00128	-2.41415	-1770.4
412729	-1.0013	-2.33217	-1771.12
413029	-1.00117	-2.33968	-1771.82
413329	-1.00123	-2.36387	-1772.53
413629	-1.00134	-2.34057	-1773.23
413929	-1.00121	-2.34624	-1773.93
414229	-1.00136	-2.35871	-1774.63
414529	-1.00113	-2.35935	-1775.34
414829	-1.00119	-2.36979	-1776.05
415129	-1.00127	-2.37755	-1776.77
415429	-1.00128	-2.37189	-1777.48
415729	-1.00128	-2.40206	-1778.19
416029	-1.00109	-2.39175	-1778.92
416329	-1.00117	-2.38207	-1779.63
416629	-1.00121	-2.38277	-1780.35
416929	-1.00128	-2.35744	-1781.06
417229	-1.00132	-2.39639	-1781.77
417529	-1.00117	-2.40619	-1782.49
417829	-1.00127	-2.43923	-1783.22
418129	-1.00127	-2.46952	-1783.95
418429	-1.00121	-2.46564	-1784.68
418729	-1.00123	-2.39105	-1785.41
419029	-1.00134	-2.41097	-1786.13
419329	-1.00128	-2.40034	-1786.86
419629	-1.00123	-2.40906	-1787.59
419929	-1.00128	-2.42319	-1788.31
420229	-1.00128	-2.52668	-1789.06
420529	-1.00123	-2.61623	-1789.83
420829	-1.00123	-2.61827	-1790.62
421129	-1.00107	-2.62069	-1791.41
421429	-1.00121	-2.63004	-1792.19
421729	-1.00121	-2.67963	-1792.99
422029	-1.00128	-2.63997	-1793.78
422329	-1.00119	-2.68803	-1794.6
422629	-1.00128	-2.69541	-1795.41
422929	-1.00127	-2.69605	-1796.22
423229	-1.00134	-2.70229	-1797.03
423529	-1.00128	-2.77497	-1797.85
423829	-1.00117	-2.84015	-1798.69
424129	-1.00117	-2.84136	-1799.54
424429	-1.00127	-2.82551	-1800.39
424729	-1.00123	-2.81571	-1801.23
425029	-1.00123	-2.77223	-1802.07
425329	-1.00127	-2.76702	-1802.9
425629	-1.00123	-2.78369	-1803.73
425929	-1.00121	-2.80756	-1804.57
426229	-1.00117	-2.91213	-1805.42
426529	-1.00127	-2.84855	-1806.28
426829	-1.00115	-2.87165	-1807.14
427129	-1.00132	-2.91538	-1808.01
427429	-1.0013	-2.86866	-1808.87
427729	-1.00128	-2.82939	-1809.74
428029	-1.00128	-2.95484	-1810.6
428329	-1.00115	-2.86363	-1811.48
428629	-1.00121	-2.9838	-1812.34
428929	-1.00115	-2.88948	-1813.22
429229	-1.00128	-2.83875	-1814.08
429529	-1.00119	-2.86911	-1814.94
429829	-1.00119	-2.88712	-1815.81
430129	-1.00125	-2.91315	-1816.68
430429	-1.00127	-2.91818	-1817.56
430729	-1.00113	-2.99545	-1818.45
431029	-1.00121	-2.91455	-1819.34
431329	-1.00119	-2.91723	-1820.22
431629	-1.00117	-2.9269	-1821.1
431929	-1.00128	-2.96133	-1821.98
432229	-1.00119	-2.91735	-1822.87
432529	-1.00115	-2.94179	-1823.75
432829	-1.00125	-2.92843	-1824.63
433129	-1.00127	-2.90666	-1825.5
433429	-1.00125	-2.83327	-1826.37
433729	-1.00121	-2.93091	-1827.23
434029	-1.00125	-2.96095	-1828.11
434329	-1.00128	-2.97661	-1829
434629	-1.00127	-2.92098	-1829.88
434929	-1.00134	-2.92588	-1830.76
435229	-1.0013	-2.93403	-1831.64
435529	-1.00109	-2.83092	-1832.51
435829	-1.0013	-2.6921	-1833.34
436129	-1.00121	-2.90163	-1834.19
436429	-1.00125	-2.91506	-1835.06
436729	-1.00117	-2.9059	-1835.93
437029	-1.00121	-2.8574	-1836.8
437329	-1.00134	-2.85205	-1837.65
437629	-1.00121	-2.84091	-1838.51
437929	-1.00121	-2.78458	-1839.36
438229	-1.00125	-2.66327	-1840.17
438529	-1.00127	-2.66282	-1840.98
438829	-1.00127	-2.65671	-1841.77
439129	-1.00125	-2.62387	-1842.57
439429	-1.00119	-2.61719	-1843.36
439729	-1.00111	-2.61381	-1844.14
440029	-1.00119	-2.64615	-1844.92
440329	-1.00134	-2.65181	-1845.71
440629	-1.00128	-2.59205	-1846.51
440929	-1.00125	-2.58307	-1847.28
441229	-1.00125	-2.62082	-1848.07
441529	-1.00117	-2.62947	-1848.86
441829	-1.00125	-2.58816	-1849.64
442129	-1.00127	-2.579	-1850.42
442429	-1.00125	-2.59447	-1851.2
442729	-1.00121	-2.57709	-1851.98
443029	-1.00125	-2.57913	-1852.75
443329	-1.00125	-2.58065	-1853.53
443629	-1.00128	-2.58594	-1854.3
443929	-1.00127	-2.57817	-1855.07
444229	-1.00106	-2.60516	-1855.85
444529	-1.00127	-2.62871	-1856.64
444829	-1.00125	-2.65143	-1857.43
445129	-1.00119	-2.63361	-1858.22
445429	-1.00125	-2.6324	-1859.01
445729	-1.00136	-2.64806	-1859.8
446029	-1.00123	-2.59937	-1860.58
446329	-1.00125	-2.65315	-1861.37
446629	-1.00115	-2.58396	-1862.15
446929	-1.00127	-2.56468	-1862.92
447229	-1.00127	-2.52146	-1863.68
447529	-1.00119	-2.47271	-1864.44
447829	-1.00121	-2.4883	-1865.18
448129	-1.00121	-2.47493	-1865.92
448429	-1.00127	-2.45915	-1866.66
448729	-1.00119	-2.45157	-1867.4
449029	-1.0013	-2.40683	-1868.12
449329	-1.00132	-2.41905	-1868.85
449629	-1.00121	-2.39194	-1869.57
449929	-1.00123	-2.35795	-1870.29
450229	-1.00121	-2.34662	-1870.99
450529	-1.00123	-2.31448	-1871.7
450829	-1.00119	-2.39136	-1872.41
451129	-1.00119	-2.37768	-1873.13
451429	-1.00125	-2.57932	-1873.88
451729	-1.00125	-2.58097	-1874.65
452029	-1.0013	-2.53546	-1875.42
452329	-1.00123	-2.5578	-1876.18
452629	-1.00115	-2.57811	-1876.95
452929	-1.00106	-2.59186	-1877.73
453229	-1.00123	-2.60783	-1878.51
453529	-1.00127	-2.60026	-1879.29
453829	-1.0013	-2.60299	-1880.06
454129	-1.00119	-2.57461	-1880.84
454429	-1.00127	-2.61337	-1881.62
454729	-1.00127	-2.5979	-1882.4
455029	-1.00127	-2.57142	-1883.17
455329	-1.00117	-2.52923	-1883.94
455629	-1.00123	-2.60713	-1884.71
455929	-1.00113	-2.59383	-1885.49
456229	-1.00125	-2.48544	-1886.24
456529	-1.00125	-2.45189	-1886.99
456829	-1.00125	-2.44846	-1887.73
457129	-1.00128	-2.43986	-1888.47
457429	-1.00121	-2.44165	-1889.2
457729	-1.0013	-2.43458	-1889.93
458029	-1.00115	-2.47678	-1890.66
458329	-1.00125	-2.50288	-1891.41
458629	-1.00134	-2.50186	-1892.16
458929	-1.00117	-2.41027	-1892.9
459229	-1.00119	-2.41549	-1893.63
459529	-1.00123	-2.45234	-1894.36
459829	-1.00128	-2.49606	-1895.1
460129	-1.00123	-2.47977	-1895.85
460429	-1.00111	-2.47633	-1896.59
460729	-1.0013	-2.49403	-1897.34
461029	-1.00121	-2.465	-1898.08
461329	-1.00123	-2.43426	-1898.81
461629	-1.00127	-2.44298	-1899.54
461929	-1.00132	-2.40008	-1900.27
462229	-1.00127	-2.47271	-1900.99
462529	-1.00132	-2.4694	-1901.74
462829	-1.00125	-2.46787	-1902.48
463129	-1.00123	-2.50682	-1903.23
463429	-1.00125	-2.51624	-1903.98
463729	-1.00125	-2.50536	-1904.73
464029	-1.00125	-2.44553	-1905.48
464329	-1.0013	-2.44203	-1906.21
464629	-1.00128	-2.4179	-1906.94
464929	-1.00125	-2.45501	-1907.68
465229	-1.00123	-2.4939	-1908.42
465529	-1.00134	-2.50714	-1909.17
465829	-1.00121	-2.44833	-1909.91
466129	-1.0013	-2.47589	-1910.65
466429	-1.00128	-2.50421	-1911.4
466729	-1.00121	-2.49409	-1912.15
467029	-1.00127	-2.49072	-1912.89
467329	-1.00117	-2.41555	-1913.63
467629	-1.00128	-2.39124	-1914.34
467929	-1.0013	-2.38602	-1915.06
468229	-1.00121	-2.38723	-1915.78
468529	-1.00128	-2.43369	-1916.51
468829	-1.0013	-2.44235	-1917.24
469129	-1.00117	-2.43725	-1917.97
469429	-1.00123	-2.4911	-1918.71
469729	-1.00132	-2.49899	-1919.45
470029	-1.00119	-2.4848	-1920.2
470329	-1.00125	-2.52649	-1920.95
470629	-1.00134	-2.49377	-1921.7
470929	-1.00128	-2.48811	-1922.45
471229	-1.00119	-2.49587	-1923.2
471529	-1.0014	-2.48582	-1923.94
471829	-1.0013	-2.40868	-1924.68
472129	-1.00127	-2.41911	-1925.4
472429	-1.00121	-2.43725	-1926.13
472729	-1.0013	-2.42605	-1926.87
473029	-1.00115	-2.39047	-1927.59
473329	-1.00128	-2.37201	-1928.31
473629	-1.0013	-2.44037	-1929.03
473929	-1.00128	-2.41816	-1929.76
474229	-1.00119	-2.45336	-1930.49
474529	-1.0013	-2.40148	-1931.21
474829	-1.00119	-2.39582	-1931.94
475129	-1.00125	-2.3675	-1932.65
475429	-1.0013	-2.40887	-1933.37
475729	-1.00136	-2.39964	-1934.09
476029	-1.0014	-2.39544	-1934.8
476329	-1.00125	-2.39098	-1935.52
476629	-1.00123	-2.3822	-1936.23
476929	-1.00127	-2.38283	-1936.95
477229	-1.00125	-2.40473	-1937.66
477529	-1.00115	-2.44406	-1938.39
477829	-1.00117	-2.40556	-1939.11
478129	-1.0013	-2.38182	-1939.83
478429	-1.00125	-2.3316	-1940.53
478729	-1.0013	-2.34566	-1941.23
479029	-1.00127	-2.36049	-1941.94
479329	-1.00127	-2.37093	-1942.64
479629	-1.00128	-2.34872	-1943.35
479929	-1.00128	-2.3533	-1944.05
480229	-1.00127	-2.3871	-1944.76
480529	-1.00111	-2.36329	-1945.48
480829	-1.00123	-2.29729	-1946.18
481129	-1.00128	-2.28456	-1946.86
481429	-1.00125	-2.274	-1947.54
481729	-1.00125	-2.26738	-1948.22
482029	-1.0013	-2.24605	-1948.89
482329	-1.0013	-2.26088	-1949.57
482629	-1.00132	-2.29354	-1950.26
482929	-1.0013	-2.32358	-1950.95
483229	-1.00127	-2.28501	-1951.63
483529	-1.00117	-2.29354	-1952.32
483829	-1.00121	-2.28978	-1953.02
484129	-1.00128	-2.30334	-1953.71
484429	-1.00123	-2.28469	-1954.39
484729	-1.00117	-2.26101	-1955.08
485029	-1.00121	-2.27387	-1955.75
485329	-1.00127	-2.26763	-1956.43
485629	-1.00117	-2.30506	-1957.11
485929	-1.00123	-2.29315	-1957.8
486229	-1.00127	-2.28265	-1958.48
486529	-1.00127	-2.28367	-1959.17
486829	-1.00123	-2.24809	-1959.85
487129	-1.00123	-2.33421	-1960.55
487429	-1.00117	-2.35184	-1961.25
487729	-1.00128	-2.43821	-1961.98
488029	-1.00125	-2.4792	-1962.71
488329	-1.00125	-2.37068	-1963.44
488629	-1.00123	-2.3477	-1964.14
488929	-1.00125	-2.40129	-1964.86
489229	-1.00132	-2.43318	-1965.58
489529	-1.00132	-2.39862	-1966.3
489829	-1.00117	-2.35973	-1967.02
490129	-1.00127	-2.30315	-1967.72
490429	-1.00128	-2.33516	-1968.41
490729	-1.00127	-2.31263	-1969.11
491029	-1.00127	-2.31632	-1969.81
491329	-1.00134	-2.28151	-1970.49
491629	-1.00121	-2.26839	-1971.17
491929	-1.0014	-2.26108	-1971.85
492229	-1.00127	-2.28685	-1972.53
492529	-1.00121	-2.31664	-1973.22
492829	-1.00123	-2.27737	-1973.92
493129	-1.00121	-2.29328	-1974.6
493429	-1.00134	-2.35419	-1975.3
493729	-1.00136	-2.39887	-1976
494029	-1.0013	-2.37119	-1976.72
494329	-1.00121	-2.42783	-1977.43
494629	-1.00121	-2.4503	-1978.16
494929	-1.00125	-2.44413	-1978.9
495229	-1.00138	-2.47322	-1979.64
495529	-1.00125	-2.4715	-1980.38
495829	-1.00125	-2.45896	-1981.12
496129	-1.00127	-2.45399	-1981.86
496429	-1.00136	-2.52006	-1982.61
496729	-1.0013	-2.49562	-1983.37
497029	-1.00136	-2.5249	-1984.12
497329	-1.0013	-2.50828	-1984.87
497629	-1.0013	-2.53158	-1985.63
497929	-1.00123	-2.53604	-1986.39
498229	-1.00125	-2.48913	-1987.16
498529	-1.00127	-2.38105	-1987.89
498829	-1.00123	-2.38201	-1988.6
499129	-1.00134	-2.38118	-1989.32
499429	-1.00115	-2.38799	-1990.04
499729	-1.00115	-2.3645	-1990.75
500029	-1.00125	-2.34407	-1991.46
500329	-1.00125	-2.35457	-1992.16
500629	-1.00113	-2.3281	-1992.86
500929	-1.00127	-2.32479	-1993.55
501229	-1.00125	-2.31632	-1994.25
501529	-1.00128	-2.33593	-1994.95
501829	-1.0013	-2.31187	-1995.64
502129	-1.00123	-2.34484	-1996.35
502429	-1.00117	-2.39327	-1997.06
502729	-1.00127	-2.38901	-1997.77
503029	-1.00123	-2.43057	-1998.49
503329	-1.00128	-2.44203	-1999.23
503629	-1.00123	-2.43764	-1999.96
503929	-1.00136	-2.38048	-2000.68
504229	-1.00132	-2.28488	-2001.38
504529	-1.00125	-2.25337	-2002.06
504829	-1.00123	-2.29341	-2002.74
505129	-1.00121	-2.29334	-2003.42
505429	-1.00125	-2.27266	-2004.11
505729	-1.00121	-2.48181	-2004.83
506029	-1.00119	-2.56041	-2005.59
506329	-1.00128	-2.42433	-2006.34
506629	-1.00121	-2.35954	-2007.06
506929	-1.0013	-2.36444	-2007.77
507229	-1.00121	-2.38423	-2008.48
507529	-1.00125	-2.40721	-2009.2
507829	-1.00119	-2.41625	-2009.93
508129	-1.00127	-2.39416	-2010.65
508429	-1.00132	-2.38048	-2011.36
508729	-1.00132	-2.41256	-2012.08
509029	-1.00128	-2.42382	-2012.81
509329	-1.00128	-2.51319	-2013.55
509629	-1.00121	-2.3687	-2014.28
509929	-1.00121	-2.32791	-2014.99
510229	-1.00125	-2.27463	-2015.67
510529	-1.0013	-2.28227	-2016.35
510829	-1.00123	-2.30582	-2017.04
511129	-1.00125	-2.27648	-2017.72
511429	-1.00121	-2.25121	-2018.4
511729	-1.00138	-2.26585	-2019.07
512029	-1.00121	-2.29175	-2019.75
512329	-1.00127	-2.21506	-2020.43
512629	-1.0013	-2.20519	-2021.09
512929	-1.00127	-2.39251	-2021.78
513229	-1.00128	-2.40072	-2022.5
513529	-1.00115	-2.42204	-2023.22
513829	-1.00136	-2.38557	-2023.94
514129	-1.00127	-2.35445	-2024.66
514429	-1.00125	-2.319	-2025.36
514729	-1.00128	-2.28577	-2026.05
515029	-1.00123	-2.23262	-2026.72
515329	-1.00123	-2.34732	-2027.41
515629	-1.00128	-2.39327	-2028.12
515929	-1.0013	-2.41103	-2028.84
516229	-1.00121	-2.41415	-2029.57
516529	-1.00121	-2.4587	-2030.3
516829	-1.00121	-2.51605	-2031.04
517129	-1.00127	-2.40155	-2031.78
517429	-1.00127	-2.3885	-2032.5
517729	-1.00128	-2.37227	-2033.21
518029	-1.00119	-2.38691	-2033.93
518329	-1.00121	-2.37552	-2034.64
518629	-1.00125	-2.40543	-2035.36
518929	-1.00123	-2.38697	-2036.08
519229	-1.00123	-2.38812	-2036.79
519529	-1.00121	-2.50058	-2037.53
519829	-1.00121	-2.5086	-2038.28
520129	-1.00119	-2.49065	-2039.04
520429	-1.00125	-2.54062	-2039.79
520729	-1.00136	-2.53254	-2040.55
521029	-1.00128	-2.42612	-2041.29
521329	-1.00125	-2.41542	-2042.01
521629	-1.00134	-2.38398	-2042.73
521929	-1.00121	-2.3724	-2043.44
522229	-1.00138	-2.37742	-2044.14
522529	-1.00123	-2.37825	-2044.87
522829	-1.00117	-2.36406	-2045.58
523129	-1.00121	-2.38175	-2046.28
523429	-1.00123	-2.3624	-2046.99
523729	-1.00123	-2.33764	-2047.7
524029	-1.00136	-2.40626	-2048.42
524329	-1.00128	-2.38322	-2049.14
524629	-1.00117	-2.37011	-2049.85
524929	-1.00127	-2.37552	-2050.57
525229	-1.00127	-2.38385	-2051.29
525529	-1.00123	-2.37768	-2052
525829	-1.00123	-2.3787	-2052.71
526129	-1.00119	-2.3694	-2053.42
526429	-1.00125	-2.37927	-2054.14
526729	-1.00127	-2.4137	-2054.85
527029	-1.00132	-2.40237	-2055.57
527329	-1.00127	-2.40848	-2056.29
527629	-1.00115	-2.39779	-2057.01
527929	-1.00111	-2.36126	-2057.73
528229	-1.00125	-2.37959	-2058.44
528529	-1.00113	-2.38029	-2059.16
528829	-1.00132	-2.3596	-2059.86
529129	-1.00125	-2.36711	-2060.57
529429	-1.00121	-2.38105	-2061.28
529729	-1.00125	-2.41574	-2062
530029	-1.00123	-2.50217	-2062.74
530329	-1.00127	-2.44235	-2063.48
530629	-1.00125	-2.47818	-2064.22
530929	-1.00128	-2.49212	-2064.97
531229	-1.00127	-2.42376	-2065.7
531529	-1.00128	-2.32651	-2066.42
531829	-1.00115	-2.30773	-2067.12
532129	-1.00127	-2.36476	-2067.82
532429	-1.00127	-2.35146	-2068.53
532729	-1.00134	-2.37112	-2069.24
533029	-1.00121	-2.41256	-2069.95
533329	-1.00121	-2.4503	-2070.67
533629	-1.00127	-2.48824	-2071.41
533929	-1.00125	-2.48474	-2072.16
534229	-1.00127	-2.51325	-2072.91
534529	-1.00123	-2.52802	-2073.66
534829	-1.00121	-2.54348	-2074.42
535129	-1.00125	-2.55812	-2075.19
535429	-1.00125	-2.53336	-2075.96
535729	-1.00121	-2.53985	-2076.72
536029	-1.00119	-2.52464	-2077.48
536329	-1.00119	-2.54552	-2078.24
536629	-1.00128	-2.52999	-2079.01
536929	-1.00134	-2.53979	-2079.77
537229	-1.00128	-2.55309	-2080.53
537529	-1.00109	-2.57263	-2081.3
537829	-1.00127	-2.55176	-2082.06
538129	-1.0013	-2.55087	-2082.83
538429	-1.00128	-2.50994	-2083.58
538729	-1.0013	-2.4405	-2084.31
539029	-1.00127	-2.46653	-2085.05
539329	-1.00134	-2.48995	-2085.79
539629	-1.00127	-2.46252	-2086.53
539929	-1.00119	-2.45126	-2087.27
540229	-1.00111	-2.45514	-2088.01
540529	-1.00123	-2.49314	-2088.75
540829	-1.00127	-2.54342	-2089.51
541129	-1.00128	-2.51242	-2090.26
541429	-1.00127	-2.43592	-2091.01
541729	-1.00125	-2.48117	-2091.74
542029	-1.00119	-2.44623	-2092.48
542329	-1.00125	-2.45648	-2093.21
542629	-1.00125	-2.54838	-2093.96
542929	-1.00117	-2.57066	-2094.73
543229	-1.00121	-2.47767	-2095.49
543529	-1.0013	-2.42936	-2096.23
543829	-1.00115	-2.43426	-2096.96
544129	-1.00123	-2.41542	-2097.69
544429	-1.00117	-2.38907	-2098.42
544729	-1.00127	-2.3927	-2099.13
545029	-1.00121	-2.39416	-2099.85
545329	-1.00115	-2.38353	-2100.57
545629	-1.00109	-2.37488	-2101.29
545929	-1.0013	-2.40314	-2102
546229	-1.0013	-2.41148	-2102.73
546529	-1.00125	-2.40206	-2103.45
546829	-1.00125	-2.40314	-2104.17
547129	-1.00136	-2.4265	-2104.89
547429	-1.00111	-2.39862	-2105.62
547729	-1.00132	-2.40893	-2106.34
548029	-1.00115	-2.4186	-2107.06
548329	-1.00127	-2.40938	-2107.78
548629	-1.00132	-2.41103	-2108.51
548929	-1.00125	-2.39111	-2109.23
549229	-1.0013	-2.41975	-2109.95
549529	-1.00119	-2.41243	-2110.67
549829	-1.00115	-2.40511	-2111.4
550129	-1.00123	-2.44515	-2112.13
550429	-1.00123	-2.54838	-2112.88
550729	-1.00115	-2.54673	-2113.65
551029	-1.00128	-2.52853	-2114.4
551329	-1.00121	-2.52528	-2115.16
551629	-1.00117	-2.52229	-2115.92
551929	-1.00128	-2.50612	-2116.68
552229	-1.00125	-2.51344	-2117.43
552529	-1.00128	-2.54667	-2118.19
552829	-1.00119	-2.52038	-2118.95
553129	-1.00123	-2.50198	-2119.7
553429	-1.00117	-2.54444	-2120.45
553729	-1.00127	-2.54488	-2121.21
554029	-1.00121	-2.5473	-2121.97
554329	-1.00125	-2.52452	-2122.73
554629	-1.00121	-2.46901	-2123.47
554929	-1.00123	-2.48983	-2124.21
555229	-1.00123	-2.52172	-2124.96
555529	-1.00123	-2.51726	-2125.72
555829	-1.00125	-2.57429	-2126.48
556129	-1.00128	-2.57416	-2127.25
556429	-1.00121	-2.58734	-2128.03
556729	-1.00138	-2.59046	-2128.81
557029	-1.00125	-2.61159	-2129.58
557329	-1.00127	-2.58657	-2130.36
557629	-1.00127	-2.6091	-2131.14
557929	-1.00109	-2.59179	-2131.92
558229	-1.00109	-2.60389	-2132.7
558529	-1.00132	-2.57938	-2133.47
558829	-1.00115	-2.59077	-2134.25
559129	-1.00121	-2.5797	-2135.03
559429	-1.00127	-2.57206	-2135.81
559729	-1.00117	-2.59046	-2136.58
560029	-1.00123	-2.57703	-2137.35
560329	-1.00123	-2.58104	-2138.13
560629	-1.00127	-2.59224	-2138.9
560929	-1.00136	-2.57276	-2139.67
561229	-1.00128	-2.58053	-2140.45
561529	-1.00123	-2.58568	-2141.22
561829	-1.00125	-2.59077	-2142
562129	-1.00128	-2.56309	-2142.78
562429	-1.0013	-2.56576	-2143.54
562729	-1.00115	-2.58358	-2144.32
563029	-1.00119	-2.5065	-2145.08
563329	-1.00125	-2.53285	-2145.84
563629	-1.00128	-2.47538	-2146.59
563929	-1.00132	-2.47436	-2147.34
564229	-1.00115	-2.52846	-2148.09
564529	-1.00119	-2.53063	-2148.85
564829	-1.00128	-2.49753	-2149.6
565129	-1.00117	-2.49664	-2150.35
565429	-1.0013	-2.48174	-2151.09
565729	-1.00128	-2.46106	-2151.84
566029	-1.00119	-2.46564	-2152.58
566329	-1.00127	-2.46812	-2153.31
566629	-1.00121	-2.45794	-2154.05
566929	-1.00117	-2.49778	-2154.79
567229	-1.00132	-2.49205	-2155.54
567529	-1.0013	-2.4953	-2156.29
567829	-1.00128	-2.47169	-2157.04
568129	-1.00132	-2.46507	-2157.78
568429	-1.00127	-2.50828	-2158.52
568729	-1.00128	-2.4869	-2159.27
569029	-1.00125	-2.44515	-2160.01
569329	-1.00123	-2.46806	-2160.74
569629	-1.00132	-2.46545	-2161.48
569929	-1.00136	-2.44489	-2162.21
570229	-1.00134	-2.37201	-2162.94
570529	-1.00123	-2.37895	-2163.65
570829	-1.00134	-2.3857	-2164.36
571129	-1.00121	-2.37011	-2165.07
571429	-1.00121	-2.35998	-2165.78
571729	-1.00127	-2.34706	-2166.49
572029	-1.00132	-2.35598	-2167.19
572329	-1.00134	-2.38729	-2167.9
572629	-1.00123	-2.39849	-2168.61
572929	-1.00127	-2.39346	-2169.33
573229	-1.00121	-2.40492	-2170.05
573529	-1.0013	-2.49626	-2170.78
573829	-1.00127	-2.43904	-2171.52
574129	-1.00121	-2.45698	-2172.25
574429	-1.0013	-2.40339	-2172.99
574729	-1.00123	-2.41173	-2173.71
575029	-1.00123	-2.37666	-2174.43
575329	-1.00128	-2.40371	-2175.15
575629	-1.0013	-2.39817	-2175.87
575929	-1.00117	-2.40416	-2176.58
576229	-1.00121	-2.35591	-2177.29
576529	-1.00127	-2.38175	-2178
576829	-1.00123	-2.38907	-2178.72
577129	-1.00127	-2.37857	-2179.44
577429	-1.00123	-2.35566	-2180.15
577729	-1.00119	-2.39264	-2180.86
578029	-1.00125	-2.39245	-2181.57
578329	-1.00128	-2.39957	-2182.29
578629	-1.00134	-2.41205	-2183.01
578929	-1.00117	-2.40632	-2183.74
579229	-1.00127	-2.48442	-2184.47
579529	-1.0013	-2.50071	-2185.22
579829	-1.00121	-2.46761	-2185.96
580129	-1.00127	-2.44686	-2186.69
580429	-1.00121	-2.47831	-2187.43
580729	-1.00132	-2.45138	-2188.16
581029	-1.0013	-2.51605	-2188.91
581329	-1.00127	-2.51064	-2189.66
581629	-1.0013	-2.50969	-2190.42
581929	-1.00127	-2.50383	-2191.17
582229	-1.00138	-2.48989	-2191.92
582529	-1.00128	-2.52101	-2192.68
582829	-1.00125	-2.5172	-2193.43
583129	-1.00127	-2.5186	-2194.19
583429	-1.00123	-2.53826	-2194.95
583729	-1.00123	-2.5466	-2195.71
584029	-1.00127	-2.53031	-2196.48
584329	-1.0013	-2.55564	-2197.24
584629	-1.00121	-2.53177	-2198
584929	-1.00123	-2.52732	-2198.76
585229	-1.00125	-2.53845	-2199.52
585529	-1.00123	-2.53801	-2200.28
585829	-1.00127	-2.53285	-2201.04
586129	-1.00134	-2.49855	-2201.8
586429	-1.00123	-2.48225	-2202.55
586729	-1.00117	-2.54425	-2203.3
587029	-1.00123	-2.55507	-2204.07
587329	-1.00136	-2.5585	-2204.84
587629	-1.0013	-2.55997	-2205.61
587929	-1.00123	-2.57722	-2206.38
588229	-1.00123	-2.548	-2207.14
588529	-1.00123	-2.57225	-2207.91
588829	-1.00125	-2.54947	-2208.68
589129	-1.00128	-2.53432	-2209.44
589429	-1.0013	-2.52025	-2210.21
589729	-1.00113	-2.54851	-2210.96
590029	-1.00123	-2.56888	-2211.73
590330	-1.00127	-2.52464	-2212.5
590630	-1.00132	-2.51656	-2213.26
[truncated: 7,212 more rows]
