# Supplementary material for: Propionate Production by Bioelectrochemically-Assisted Lactate Fermentation and Simultaneous CO2 Recycling
Source: Front Microbiol. 2020 Dec 15;11:599438. doi: 10.3389/fmicb.2020.599438 (PMC7769879; doi:10.3389/fmicb.2020.599438)
Supplement: Supplementary file 16 [file Data_Sheet_11.XLS]

## Sheet: Foglio1
time (s)	E (V)	I (mA)	cycle number
3015.33	-0.680427	0.53371	1
3015.63	-0.680122	-0.110632	1
3016.13	-0.679619	-0.0681535	1
3016.68	-0.679048	-0.0487196	1
3017.23	-0.678482	-0.0395676	1
3017.73	-0.67794	-0.0339821	1
3018.23	-0.677468	-0.0301454	1
3018.73	-0.676994	-0.0271859	1
3019.23	-0.676524	-0.0248894	1
3019.73	-0.676011	-0.0230107	1
3020.23	-0.675477	-0.0216064	1
3020.73	-0.674947	-0.0201722	1
3021.23	-0.674487	-0.0192004	1
3021.73	-0.673943	-0.0182172	1
3022.23	-0.673407	-0.0174177	1
3022.73	-0.672958	-0.0166508	1
3023.23	-0.672498	-0.0160428	1
3023.73	-0.671952	-0.0153967	1
3024.23	-0.67143	-0.0147774	1
3024.73	-0.670974	-0.0144519	1
3025.23	-0.670466	-0.0139245	1
3025.73	-0.669966	-0.0135843	1
3026.23	-0.669479	-0.0131393	1
3026.73	-0.669047	-0.0127542	1
3027.23	-0.66848	-0.0124521	1
3027.73	-0.667967	-0.0121697	1
3028.23	-0.667538	-0.0118822	1
3028.73	-0.666961	-0.0116756	1
3029.23	-0.666415	-0.0113878	1
3029.73	-0.665931	-0.0112328	1
3030.23	-0.665458	-0.0109482	1
3030.73	-0.664972	-0.0107299	1
3031.23	-0.664464	-0.010575	1
3031.73	-0.664006	-0.01035	1
3032.23	-0.663434	-0.0101331	1
3032.73	-0.662959	-0.0100026	1
3033.23	-0.662449	-0.00978619	1
3033.73	-0.661946	-0.00963709	1
3034.23	-0.661466	-0.00951274	1
3034.73	-0.661008	-0.00927753	1
3035.23	-0.660422	-0.00915241	1
3035.73	-0.659997	-0.00901964	1
3036.23	-0.659415	-0.00898996	1
3036.73	-0.658986	-0.00874313	1
3037.23	-0.658476	-0.0087084	1
3037.73	-0.657999	-0.00858068	1
3038.23	-0.657465	-0.00844786	1
3038.73	-0.656992	-0.00841425	1
3039.23	-0.656446	-0.00834984	1
3039.73	-0.655953	-0.00816861	1
3040.23	-0.655447	-0.00808148	1
3040.73	-0.654961	-0.00800396	1
3041.23	-0.654503	-0.00793165	1
3041.73	-0.653978	-0.00775605	1
3042.23	-0.653539	-0.00771001	1
3042.73	-0.652941	-0.00763111	1
3043.23	-0.652499	-0.00757921	1
3043.73	-0.651963	-0.00744637	1
3044.23	-0.651407	-0.00745854	1
3044.73	-0.650978	-0.00737773	1
3045.23	-0.65048	-0.00730741	1
3045.73	-0.649967	-0.00723524	1
3046.23	-0.649473	-0.00711958	1
3046.73	-0.648958	-0.00702966	1
3047.23	-0.648462	-0.00700833	1
3047.73	-0.647899	-0.00692176	1
3048.23	-0.647532	-0.00685066	1
3048.73	-0.646962	-0.00686761	1
3049.23	-0.646466	-0.00676887	1
3049.73	-0.645949	-0.00675482	1
3050.23	-0.645462	-0.00670935	1
3050.73	-0.64499	-0.00652571	1
3051.23	-0.64442	-0.00652631	1
3051.73	-0.643957	-0.0065398	1
3052.23	-0.643518	-0.00653393	1
3052.73	-0.642987	-0.00633405	1
3053.23	-0.642488	-0.0063517	1
3053.73	-0.641932	-0.00630305	1
3054.23	-0.641453	-0.00620729	1
3054.73	-0.640957	-0.00607019	1
3055.23	-0.640421	-0.00624043	1
3055.73	-0.640022	-0.00608043	1
3056.23	-0.639469	-0.00607836	1
3056.73	-0.638992	-0.00597897	1
3057.23	-0.638494	-0.00596488	1
3057.73	-0.637959	-0.00589547	1
3058.23	-0.637485	-0.00594578	1
3058.73	-0.637008	-0.00586063	1
3059.23	-0.636417	-0.00573952	1
3059.73	-0.635942	-0.00573468	1
3060.23	-0.635444	-0.00568968	1
3060.73	-0.63495	-0.00556968	1
3061.23	-0.634487	-0.00559178	1
3061.73	-0.633886	-0.00556079	1
3062.23	-0.633428	-0.00552438	1
3062.73	-0.632963	-0.00550256	1
3063.23	-0.632524	-0.00548164	1
3063.73	-0.632002	-0.00545547	1
3064.23	-0.631468	-0.00536956	1
3064.73	-0.630927	-0.00537871	1
3065.23	-0.63049	-0.00535403	1
3065.73	-0.629937	-0.00520646	1
3066.23	-0.629467	-0.00520199	1
3066.73	-0.62899	-0.00522219	1
3067.23	-0.628506	-0.00515471	1
3067.73	-0.627965	-0.00512003	1
3068.23	-0.627478	-0.00518254	1
3068.73	-0.627004	-0.00510153	1
3069.23	-0.626484	-0.00513026	1
3069.73	-0.62594	-0.00498147	1
3070.23	-0.625473	-0.00502212	1
3070.73	-0.624941	-0.00499073	1
3071.23	-0.624502	-0.0050405	1
3071.73	-0.62402	-0.00494557	1
3072.23	-0.623462	-0.00473444	1
3072.73	-0.622947	-0.00490576	1
3073.23	-0.62253	-0.00496811	1
3073.73	-0.622017	-0.00476242	1
3074.23	-0.621502	-0.00474247	1
3074.73	-0.620906	-0.00480912	1
3075.23	-0.620446	-0.00475486	1
3075.73	-0.619995	-0.004668	1
3076.23	-0.619451	-0.00465064	1
3076.73	-0.619041	-0.00466402	1
3077.23	-0.618469	-0.00459301	1
3077.73	-0.61797	-0.00459654	1
3078.23	-0.61741	-0.00460061	1
3078.73	-0.616957	-0.0045165	1
3079.23	-0.616465	-0.0045536	1
3079.73	-0.615946	-0.00449549	1
3080.23	-0.615514	-0.00446892	1
3080.73	-0.614968	-0.00447955	1
3081.23	-0.614505	-0.0044785	1
3081.73	-0.613976	-0.00432796	1
3082.23	-0.613437	-0.00444294	1
3082.73	-0.612969	-0.00442538	1
3083.23	-0.612469	-0.00439804	1
3083.73	-0.612001	-0.00438758	1
3084.23	-0.611488	-0.00437368	1
3084.73	-0.610942	-0.00422843	1
3085.23	-0.610475	-0.00427067	1
3085.73	-0.609998	-0.00426012	1
3086.23	-0.609507	-0.00416433	1
3086.73	-0.608963	-0.00413122	1
3087.23	-0.608474	-0.00422079	1
3087.73	-0.607961	-0.00419334	1
3088.23	-0.607494	-0.00412301	1
3088.73	-0.606914	-0.00412792	1
3089.23	-0.60654	-0.0041177	1
3089.73	-0.606056	-0.0040971	1
3090.23	-0.605488	-0.00406989	1
3090.73	-0.604973	-0.00404623	1
3091.23	-0.604465	-0.00393811	1
3091.73	-0.603981	-0.00395838	1
3092.23	-0.603473	-0.00386932	1
3092.73	-0.602965	-0.00398458	1
3093.23	-0.602486	-0.00387436	1
3093.73	-0.60198	-0.00398505	1
3094.23	-0.601477	-0.00389615	1
3094.73	-0.600998	-0.00391268	1
3095.23	-0.600461	-0.00388256	1
3095.73	-0.599994	-0.00387842	1
3096.23	-0.599495	-0.00381439	1
3096.73	-0.599016	-0.00382722	1
3097.23	-0.598506	-0.00384311	1
3097.73	-0.598014	-0.00371295	1
3098.23	-0.597475	-0.00372438	1
3098.73	-0.596946	-0.00372234	1
3099.23	-0.596438	-0.00367144	1
3099.73	-0.595949	-0.00377417	1
3100.23	-0.595527	-0.00375956	1
3100.73	-0.594945	-0.00364256	1
3101.23	-0.594499	-0.00355829	1
3101.73	-0.593967	-0.00356774	1
3102.23	-0.593471	-0.0036457	1
3102.73	-0.59297	-0.00351952	1
3103.23	-0.592501	-0.0035915	1
3103.73	-0.591967	-0.00349613	1
3104.23	-0.591444	-0.00352996	1
3104.73	-0.59096	-0.00360062	1
3105.23	-0.590459	-0.00346203	1
3105.73	-0.589963	-0.0034943	1
3106.23	-0.589515	-0.00350033	1
3106.73	-0.588971	-0.00347528	1
3107.23	-0.588485	-0.00354597	1
3107.73	-0.587936	-0.00338535	1
3108.23	-0.587436	-0.00351035	1
3108.73	-0.586963	-0.00337142	1
3109.23	-0.586441	-0.00335677	1
3109.73	-0.585914	-0.00345021	1
3110.23	-0.585449	-0.00335504	1
3110.73	-0.584951	-0.00327305	1
3111.23	-0.584471	-0.0033258	1
3111.73	-0.584011	-0.00335383	1
3112.23	-0.583467	-0.00326904	1
3112.73	-0.582981	-0.00335432	1
3113.23	-0.58248	-0.00326579	1
3113.73	-0.581984	-0.00320468	1
3114.23	-0.581457	-0.00319732	1
3114.73	-0.581061	-0.00319277	1
3115.23	-0.580484	-0.00320331	1
3115.73	-0.579957	-0.00312577	1
3116.23	-0.579468	-0.00317681	1
3116.73	-0.579017	-0.00316584	1
3117.23	-0.578426	-0.00315781	1
3117.73	-0.577977	-0.00314997	1
3118.23	-0.577532	-0.00314738	1
3118.73	-0.576954	-0.00306085	1
3119.23	-0.576451	-0.00315633	1
3119.73	-0.57597	-0.00305675	1
3120.23	-0.575538	-0.003049	1
3120.73	-0.574942	-0.00298829	1
3121.23	-0.574434	-0.00301496	1
3121.73	-0.573928	-0.00309441	1
3122.23	-0.573434	-0.00301853	1
3122.73	-0.572941	-0.00304005	1
3123.23	-0.572426	-0.00297826	1
3123.73	-0.571958	-0.0030199	1
3124.23	-0.571477	-0.00300237	1
3124.73	-0.570962	-0.00301494	1
3125.23	-0.570489	-0.00300775	1
3125.73	-0.569981	-0.00291875	1
3126.23	-0.569478	-0.00293214	1
3126.73	-0.568908	-0.00290349	1
3127.23	-0.568524	-0.00291371	1
3127.73	-0.568004	-0.00278388	1
3128.23	-0.567463	-0.00280807	1
3128.73	-0.566934	-0.00293556	1
3129.23	-0.566488	-0.0027704	1
3129.73	-0.566006	-0.00280046	1
3130.23	-0.565476	-0.00274011	1
3130.73	-0.564992	-0.00285576	1
3131.23	-0.564496	-0.0027302	1
3131.73	-0.564043	-0.00282007	1
3132.23	-0.563459	-0.00284159	1
3132.73	-0.562918	-0.00281256	1
3133.23	-0.562443	-0.00267611	1
3133.73	-0.562045	-0.00279765	1
3134.23	-0.56147	-0.00277465	1
3134.73	-0.560941	-0.00267965	1
3135.23	-0.560488	-0.00271166	1
3135.73	-0.559996	-0.00258479	1
3136.23	-0.559503	-0.00255966	1
3136.73	-0.558964	-0.00261602	1
3137.23	-0.558475	-0.00266387	1
3137.73	-0.558019	-0.00253311	1
3138.23	-0.557454	-0.00261254	1
3138.73	-0.556958	-0.00259337	1
3139.23	-0.5565	-0.00261956	1
3139.73	-0.556047	-0.00251117	1
3140.23	-0.555465	-0.00255142	1
3140.73	-0.554979	-0.00245877	1
3141.23	-0.554468	-0.00248359	1
3141.73	-0.553918	-0.00262185	1
3142.23	-0.553445	-0.00254463	1
3142.73	-0.552995	-0.00244988	1
3143.23	-0.552468	-0.00254789	1
3143.73	-0.551974	-0.00247703	1
3144.23	-0.551459	-0.00247715	1
3144.73	-0.55097	-0.00253009	1
3145.23	-0.550426	-0.00250889	1
3145.73	-0.550028	-0.00239893	1
3146.23	-0.549477	-0.00250291	1
3146.73	-0.548967	-0.0024593	1
3147.23	-0.548452	-0.00241226	1
3147.73	-0.548022	-0.00244189	1
3148.23	-0.547476	-0.00247496	1
3148.73	-0.546997	-0.00250984	1
3149.23	-0.546477	-0.00239423	1
3149.73	-0.545938	-0.00239934	1
3150.23	-0.545452	-0.0023486	1
3150.73	-0.54502	-0.00237285	1
3151.23	-0.544471	-0.00250028	1
3151.73	-0.543971	-0.00239323	1
3152.23	-0.543484	-0.00236178	1
3152.73	-0.54299	-0.00222582	1
3153.23	-0.542523	-0.00234992	1
3153.73	-0.541977	-0.0021803	1
3154.23	-0.541424	-0.00235954	1
3154.73	-0.541009	-0.00230902	1
3155.23	-0.54047	-0.00221171	1
3155.73	-0.540064	-0.00232954	1
3156.23	-0.53949	-0.00227224	1
3156.73	-0.539015	-0.00224472	1
3157.23	-0.538471	-0.00221779	1
3157.73	-0.537968	-0.00221963	1
3158.23	-0.537477	-0.00213173	1
3158.73	-0.536955	-0.00213655	1
3159.23	-0.536487	-0.00211167	1
3159.73	-0.535979	-0.00208566	1
3160.23	-0.535521	-0.00217078	1
3160.73	-0.534937	-0.00222538	1
3161.23	-0.534508	-0.00221445	1
3161.73	-0.533997	-0.00216094	1
3162.23	-0.533458	-0.00209343	1
3162.73	-0.532955	-0.00206291	1
3163.23	-0.532412	-0.00206013	1
3163.73	-0.531927	-0.00205039	1
3164.22	-0.531431	-0.00203678	1
3164.72	-0.530952	-0.00205986	1
3165.22	-0.530468	-0.00205058	1
3165.72	-0.529884	-0.00205656	1
3166.22	-0.529481	-0.0020563	1
3166.72	-0.528918	-0.00191581	1
3167.22	-0.528441	-0.00200912	1
3167.72	-0.527981	-0.00199339	1
3168.22	-0.527401	-0.0019344	1
3168.72	-0.526967	-0.001929	1
3169.22	-0.526438	-0.00188087	1
3169.72	-0.526039	-0.00187748	1
3170.22	-0.525529	-0.00200006	1
3170.72	-0.525009	-0.00197138	1
3171.22	-0.524437	-0.00189193	1
3171.72	-0.523981	-0.00193081	1
3172.22	-0.523376	-0.0019184	1
3172.72	-0.523004	-0.00197291	1
3173.22	-0.5225	-0.00193526	1
3173.72	-0.521928	-0.00183305	1
3174.22	-0.521501	-0.00180666	1
3174.72	-0.520941	-0.00179628	1
3175.22	-0.520461	-0.00197665	1
3175.72	-0.519937	-0.00185164	1
3176.22	-0.519488	-0.0019159	1
3176.72	-0.518992	-0.00187615	1
3177.22	-0.518496	-0.00180354	1
3177.72	-0.518	-0.00176077	1
3178.22	-0.517502	-0.00180451	1
3178.72	-0.51697	-0.00176393	1
3179.22	-0.516488	-0.00177509	1
3179.72	-0.515938	-0.00175055	1
3180.22	-0.515403	-0.00189818	1
3180.72	-0.514943	-0.00178258	1
3181.22	-0.51444	-0.00180593	1
3181.72	-0.513965	-0.00173926	1
3182.22	-0.51351	-0.00170666	1
3182.72	-0.512911	-0.00180317	1
3183.22	-0.512496	-0.00183121	1
3183.72	-0.511943	-0.00179093	1
3184.22	-0.511459	-0.00163773	1
3184.72	-0.510968	-0.001691	1
3185.22	-0.510484	-0.00166814	1
3185.72	-0.509994	-0.00166736	1
3186.22	-0.509513	-0.00169119	1
3186.72	-0.508936	-0.00173332	1
3187.22	-0.508487	-0.00158744	1
3187.72	-0.507965	-0.00167404	1
3188.22	-0.507455	-0.00171793	1
3188.72	-0.506911	-0.00160737	1
3189.22	-0.506425	-0.0015135	1
3189.72	-0.506048	-0.00167467	1
3190.22	-0.505454	-0.00164026	1
3190.72	-0.504965	-0.00162746	1
3191.22	-0.504505	-0.00162346	1
3191.72	-0.503995	-0.00149097	1
3192.22	-0.503508	-0.00149583	1
3192.72	-0.503026	-0.00154208	1
3193.22	-0.502497	-0.00149844	1
3193.72	-0.502051	-0.00149576	1
3194.22	-0.501517	-0.00150473	1
3194.72	-0.500982	-0.00149598	1
3195.22	-0.500501	-0.00148464	1
3195.72	-0.499988	-0.00147189	1
3196.22	-0.499425	-0.00147372	1
3196.72	-0.498991	-0.00143084	1
3197.22	-0.498531	-0.00150491	1
3197.72	-0.49799	-0.00158721	1
3198.22	-0.497494	-0.00139042	1
3198.72	-0.496995	-0.00141029	1
3199.22	-0.496523	-0.00136603	1
3199.72	-0.496015	-0.00142395	1
3200.22	-0.495474	-0.00143527	1
3200.72	-0.494942	-0.00143613	1
3201.22	-0.494472	-0.00141162	1
3201.72	-0.494002	-0.00134149	1
3202.22	-0.493535	-0.00142021	1
3202.72	-0.492932	-0.00141829	1
3203.22	-0.492512	-0.00134688	1
3203.72	-0.492016	-0.00135224	1
3204.22	-0.491501	-0.00132635	1
3204.72	-0.490988	-0.00135228	1
3205.22	-0.490501	-0.0013561	1
3205.72	-0.489929	-0.00129738	1
3206.22	-0.489507	-0.00129272	1
3206.72	-0.48893	-0.00128407	1
3207.22	-0.488462	-0.00136085	1
3207.72	-0.487978	-0.00129782	1
3208.22	-0.487504	-0.00125375	1
3208.72	-0.486946	-0.00119906	1
3209.22	-0.486483	-0.00124705	1
3209.72	-0.485925	-0.00123043	1
3210.22	-0.485453	-0.00118613	1
3210.72	-0.484952	-0.0013065	1
3211.22	-0.484509	-0.00125855	1
3211.72	-0.483986	-0.00127496	1
3212.22	-0.483512	-0.00126036	1
3212.72	-0.482994	-0.00116841	1
3213.22	-0.482505	-0.00128742	1
3213.72	-0.481947	-0.00124511	1
3214.22	-0.481523	-0.00128922	1
3214.72	-0.480993	-0.00118577	1
3215.22	-0.48049	-0.00122938	1
3215.72	-0.479992	-0.00112557	1
3216.22	-0.479448	-0.00114258	1
3216.72	-0.479033	-0.00117316	1
3217.22	-0.478513	-0.00123606	1
3217.72	-0.478003	-0.00116631	1
3218.22	-0.477466	-0.00118449	1
3218.72	-0.477001	-0.00114924	1
3219.22	-0.47645	-0.00117153	1
3219.72	-0.476007	-0.00114288	1
3220.22	-0.475525	-0.00113291	1
3220.72	-0.474955	-0.00109852	1
3221.22	-0.474466	-0.00117306	1
3221.72	-0.473939	-0.00117927	1
3222.22	-0.473505	-0.00106214	1
3222.72	-0.472964	-0.001112	1
3223.22	-0.472475	-0.00110049	1
3223.72	-0.471988	-0.001097	1
3224.22	-0.471435	-0.00109159	1
3224.72	-0.47098	-0.0010718	1
3225.22	-0.4705	-0.00103689	1
3225.72	-0.469947	-0.00100644	1
3226.22	-0.469475	-0.00100146	1
3226.72	-0.468953	-0.00104102	1
3227.22	-0.468511	-0.000966393	1
3227.72	-0.46797	-0.00101732	1
3228.22	-0.467433	-0.00101828	1
3228.72	-0.466956	-0.000888688	1
3229.22	-0.466465	-0.000933869	1
3229.72	-0.465993	-0.00104863	1
3230.22	-0.465476	-0.000952466	1
3230.72	-0.464984	-0.000980557	1
3231.22	-0.464484	-0.000919298	1
3231.72	-0.463975	-0.00100356	1
3232.22	-0.463522	-0.000924513	1
3232.72	-0.462955	-0.000783258	1
3233.22	-0.46248	-0.00088021	1
3233.72	-0.461982	-0.000913298	1
3234.22	-0.461526	-0.000976729	1
3234.72	-0.460933	-0.000921773	1
3235.22	-0.460472	-0.00079143	1
3235.72	-0.459988	-0.000718296	1
3236.22	-0.459483	-0.000816084	1
3236.72	-0.458989	-0.000777216	1
3237.22	-0.45851	-0.000783869	1
3237.72	-0.457961	-0.000858367	1
3238.22	-0.457489	-0.000804056	1
3238.72	-0.45695	-0.00083996	1
3239.22	-0.456464	-0.000769528	1
3239.72	-0.455963	-0.000803443	1
3240.22	-0.455502	-0.000784807	1
3240.72	-0.454987	-0.000746466	1
3241.22	-0.454441	-0.000750937	1
3241.72	-0.453976	-0.000771888	1
3242.22	-0.45344	-0.000697689	1
3242.72	-0.452963	-0.000634113	1
3243.22	-0.452448	-0.000710115	1
3243.72	-0.451966	-0.000725366	1
3244.22	-0.45152	-0.000758925	1
3244.72	-0.451007	-0.000717586	1
3245.22	-0.450428	-0.000636709	1
3245.72	-0.450015	-0.000614593	1
3246.22	-0.449428	-0.000749433	1
3246.72	-0.448954	-0.000680668	1
3247.22	-0.448489	-0.000573182	1
3247.72	-0.447945	-0.000540886	1
3248.22	-0.447475	-0.000565708	1
3248.72	-0.446946	-0.000701801	1
3249.22	-0.446529	-0.000734606	1
3249.72	-0.445966	-0.000692912	1
3250.22	-0.445489	-0.000663237	1
3250.72	-0.445	-0.000588717	1
3251.22	-0.444485	-0.000641443	1
3251.72	-0.443989	-0.000543065	1
3252.22	-0.443469	-0.000527502	1
3252.72	-0.442947	-0.000538323	1
3253.22	-0.442498	-0.000524939	1
3253.72	-0.441978	-0.000665779	1
3254.22	-0.441492	-0.000516763	1
3254.72	-0.440991	-0.000495272	1
3255.22	-0.440505	-0.00045038	1
3255.72	-0.440006	-0.000529226	1
3256.22	-0.439472	-0.000512381	1
3256.72	-0.438964	-0.000499007	1
3257.22	-0.438492	-0.000474737	1
3257.72	-0.437996	-0.000344362	1
3258.22	-0.437509	-0.000525344	1
3258.72	-0.437056	-0.000526046	1
3259.22	-0.436434	-0.00052364	1
3259.72	-0.436016	-0.000556912	1
3260.22	-0.435427	-0.000568689	1
3260.72	-0.434917	-0.000575232	1
3261.22	-0.434514	-0.000517102	1
3261.72	-0.433985	-0.000553358	1
3262.22	-0.433441	-0.000497456	1
3262.72	-0.432997	-0.00042794	1
3263.22	-0.432511	-0.000510421	1
3263.72	-0.432017	-0.00042148	1
3264.22	-0.43155	-0.00038715	1
3264.72	-0.431013	-0.000404402	1
3265.22	-0.430441	-0.000377994	1
3265.72	-0.429942	-0.000394515	1
3266.22	-0.42948	-0.000374999	1
3266.72	-0.428946	-0.000377543	1
3267.22	-0.428504	-0.00038403	1
3267.72	-0.427937	-0.00035207	1
3268.22	-0.427448	-0.000424021	1
3268.72	-0.426954	-0.000332705	1
3269.22	-0.426484	-0.000373017	1
3269.72	-0.425965	-0.000389945	1
3270.22	-0.425521	-0.000281464	1
3270.72	-0.424939	-0.000334453	1
3271.22	-0.424465	-0.000288546	1
3271.72	-0.423942	-0.000242077	1
3272.22	-0.423487	-0.000299811	1
3272.72	-0.422962	-0.000241491	1
3273.22	-0.422426	-0.000331743	1
3273.72	-0.421956	-0.000289044	1
3274.22	-0.421467	-0.000206394	1
3274.72	-0.420937	-0.000262092	1
3275.22	-0.420525	-0.000286007	1
3275.72	-0.42001	-0.000197764	1
3276.22	-0.419454	-0.000302596	1
3276.72	-0.418963	-0.000275759	1
3277.22	-0.418488	-0.00023388	1
3277.72	-0.417992	-0.000246419	1
3278.22	-0.417496	-0.00027841	1
3278.72	-0.416979	-0.000232673	1
3279.22	-0.416433	-0.000207568	1
3279.72	-0.41596	-0.000251577	1
3280.22	-0.415395	-0.000219533	1
3280.72	-0.414964	-0.00029574	1
3281.22	-0.414544	-0.000207911	1
3281.72	-0.413917	-0.000212288	1
3282.22	-0.413466	-0.000174144	1
3282.72	-0.413003	-0.000184465	1
3283.22	-0.41246	-0.000270621	1
3283.72	-0.412016	-0.00014243	1
3284.22	-0.411501	-0.000172715	1
3284.72	-0.410993	-0.000105473	1
3285.22	-0.410452	-0.000181517	1
3285.72	-0.40997	-0.00016377	1
3286.22	-0.40944	-0.000121988	1
3286.72	-0.408954	-0.000120435	1
3287.22	-0.408487	-0.000138164	1
3287.72	-0.407931	-9.20786e-05	1
3288.22	-0.407485	-9.14375e-05	1
3288.72	-0.406982	-0.000104457	1
3289.22	-0.406402	-0.000118643	1
3289.72	-0.405937	-8.32336e-05	1
3290.22	-0.405455	-8.15703e-05	1
3290.72	-0.404943	-7.37725e-05	1
3291.22	-0.404466	-2.6222e-05	1
3291.72	-0.40401	-0.000126824	1
3292.22	-0.403517	-3.38638e-05	1
3292.72	-0.402994	-7.11091e-05	1
3293.22	-0.402439	-7.50314e-05	1
3293.72	-0.401988	-3.30027e-05	1
3294.22	-0.401497	-4.72705e-05	1
3294.72	-0.400975	7.29574e-06	1
3295.22	-0.400457	-2.51337e-05	1
3295.72	-0.399978	7.00332e-06	1
3296.22	-0.399505	4.25827e-05	1
3296.72	-0.398931	6.12075e-05	1
3297.22	-0.398425	6.36494e-05	1
3297.72	-0.397965	3.65054e-05	1
3298.22	-0.397486	3.98722e-05	1
3298.72	-0.39693	4.26585e-05	1
3299.22	-0.396467	4.25173e-05	1
3299.72	-0.395978	9.7637e-05	1
3300.22	-0.395411	3.63883e-05	1
3300.72	-0.394879	0.00011198	1
3301.22	-0.394469	0.000115014	1
3301.72	-0.393963	9.34202e-05	1
3302.22	-0.393491	0.000184448	1
3302.72	-0.392952	0.000127628	1
3303.22	-0.392466	0.000123392	1
3303.72	-0.391996	9.16955e-05	1
3304.22	-0.391447	0.000182843	1
3304.72	-0.391061	0.000152215	1
3305.22	-0.390481	0.000199573	1
3305.72	-0.389916	0.000236955	1
3306.22	-0.389475	0.000201388	1
3306.72	-0.388924	0.000226074	1
3307.22	-0.388433	0.000276073	1
3307.72	-0.387961	0.000219592	1
3308.22	-0.387434	0.000238163	1
3308.72	-0.386978	0.00020614	1
3309.22	-0.386554	0.000262395	1
3309.72	-0.386012	0.00035323	1
3310.22	-0.385462	0.000280176	1
3310.72	-0.384968	0.000274437	1
3311.22	-0.384536	0.000288191	1
3311.72	-0.383942	0.000259855	1
3312.22	-0.383499	0.000388901	1
3312.72	-0.382943	0.000233856	1
3313.22	-0.382452	0.000345304	1
3313.72	-0.381982	0.00037981	1
3314.22	-0.381412	0.000351962	1
3314.72	-0.380945	0.000382007	1
3315.22	-0.380422	0.000479249	1
3315.72	-0.379981	0.000394298	1
3316.22	-0.379516	0.00050908	1
3316.72	-0.379001	0.000562166	1
3317.22	-0.37846	0.000512212	1
3317.71	-0.377914	0.000507625	1
3318.21	-0.377434	0.000545931	1
3318.71	-0.376938	0.000527051	1
3319.21	-0.37649	0.00056521	1
3319.71	-0.375927	0.000407783	1
3320.21	-0.375395	0.000470497	1
3320.71	-0.374985	0.000467281	1
3321.21	-0.374444	0.000538337	1
3321.71	-0.374065	0.000617215	1
3322.21	-0.373452	0.000683536	1
3322.71	-0.372968	0.000628826	1
3323.21	-0.372512	0.000635193	1
3323.71	-0.371911	0.000732407	1
3324.21	-0.371434	0.000669893	1
3324.71	-0.370979	0.00062707	1
3325.21	-0.370461	0.000696713	1
3325.71	-0.369965	0.000652849	1
3326.21	-0.369486	0.000647461	1
3326.71	-0.369021	0.000693966	1
3327.21	-0.368534	0.000718689	1
3327.71	-0.36796	0.000753949	1
3328.21	-0.367461	0.000705178	1
3328.71	-0.366903	0.000650777	1
3329.21	-0.366464	0.000818721	1
3329.71	-0.365942	0.00081631	1
3330.21	-0.365479	0.000800108	1
3330.71	-0.364964	0.000811871	1
3331.21	-0.364428	0.000838573	1
3331.71	-0.364022	0.000821431	1
3332.21	-0.363483	0.000829256	1
3332.71	-0.363002	0.000834352	1
3333.21	-0.362544	0.000800109	1
3333.71	-0.361909	0.000783971	1
3334.21	-0.361502	0.000810172	1
3334.71	-0.360953	0.000881795	1
3335.21	-0.36051	0.000802901	1
3335.71	-0.359897	0.000915201	1
3336.21	-0.359425	0.000875283	1
3336.71	-0.358938	0.00091401	1
3337.21	-0.358483	0.00093352	1
3337.71	-0.357977	0.000947203	1
3338.21	-0.357481	0.000988418	1
3338.71	-0.356959	0.000991628	1
3339.21	-0.356446	0.000990197	1
3339.71	-0.355974	0.000970085	1
3340.21	-0.35543	0.001059	1
3340.71	-0.354965	0.000957739	1
3341.21	-0.354431	0.00110939	1
3341.71	-0.353966	0.00104294	1
3342.21	-0.353467	0.00115121	1
3342.71	-0.35295	0.00113815	1
3343.21	-0.352399	0.00119155	1
3343.71	-0.351991	0.00120929	1
3344.21	-0.351498	0.00114111	1
3344.71	-0.350973	0.00117344	1
3345.21	-0.350432	0.00122296	1
3345.71	-0.349947	0.00121108	1
3346.21	-0.349518	0.00122965	1
3346.71	-0.349017	0.00119602	1
3347.21	-0.348483	0.0012282	1
3347.71	-0.347985	0.0012294	1
3348.21	-0.347448	0.00122548	1
3348.71	-0.346933	0.00133477	1
3349.21	-0.346482	0.00123514	1
3349.71	-0.345962	0.00130183	1
3350.21	-0.345502	0.00130813	1
3350.71	-0.344942	0.00132835	1
3351.21	-0.344455	0.00124259	1
3351.71	-0.343976	0.00133451	1
3352.21	-0.343432	0.0013534	1
3352.71	-0.342931	0.00130571	1
3353.21	-0.342435	0.00144024	1
3353.71	-0.341904	0.00152503	1
3354.21	-0.341443	0.00142179	1
3354.71	-0.340952	0.00142649	1
3355.21	-0.340525	0.00153972	1
3355.71	-0.339967	0.00143474	1
3356.21	-0.339469	0.00146252	1
3356.71	-0.339004	0.00157405	1
3357.21	-0.338469	0.00153774	1
3357.71	-0.337935	0.0015891	1
3358.21	-0.337496	0.00155732	1
3358.71	-0.337	0.00158955	1
3359.21	-0.336469	0.00161488	1
3359.71	-0.335906	0.00162557	1
3360.21	-0.335477	0.00160595	1
3360.71	-0.334966	0.00175559	1
3361.21	-0.334446	0.00158311	1
3361.71	-0.333965	0.0016651	1
3362.21	-0.333488	0.00169304	1
3362.71	-0.332977	0.0017345	1
3363.21	-0.332465	0.00170989	1
3363.71	-0.331949	0.0017629	1
3364.21	-0.331482	0.0016791	1
3364.71	-0.330948	0.00184477	1
3365.21	-0.330469	0.00183999	1
3365.71	-0.329918	0.00177351	1
3366.21	-0.329474	0.0018083	1
3366.71	-0.328933	0.00187604	1
3367.21	-0.32847	0.00181187	1
3367.71	-0.32796	0.00184876	1
3368.21	-0.327468	0.00190572	1
3368.71	-0.326932	0.00184333	1
3369.21	-0.326455	0.00190451	1
3369.71	-0.325988	0.00196977	1
3370.21	-0.325511	0.00184888	1
3370.71	-0.324955	0.00200981	1
3371.21	-0.324447	0.00202724	1
3371.71	-0.323965	0.00201866	1
3372.21	-0.323422	0.00198805	1
3372.71	-0.322952	0.00198585	1
3373.21	-0.322456	0.00208258	1
3373.71	-0.321953	0.00200207	1
3374.21	-0.321499	0.00211779	1
3374.71	-0.321008	0.00205642	1
3375.21	-0.320433	0.00200388	1
3375.71	-0.320073	0.00212358	1
3376.21	-0.319487	0.00212453	1
3376.71	-0.318926	0.00210418	1
3377.21	-0.318437	0.00217127	1
3377.71	-0.317975	0.00211269	1
3378.21	-0.317469	0.00215181	1
3378.71	-0.316944	0.00221524	1
3379.21	-0.31646	0.00225361	1
3379.71	-0.315909	0.00228588	1
3380.21	-0.315487	0.00219897	1
3380.71	-0.314975	0.00223374	1
3381.21	-0.314455	0.00233384	1
3381.71	-0.313894	0.00219519	1
3382.21	-0.313446	0.00233163	1
3382.71	-0.312874	0.002249	1
3383.21	-0.312502	0.00234572	1
3383.71	-0.311851	0.00231318	1
3384.21	-0.311474	0.00221918	1
3384.71	-0.310954	0.00230717	1
3385.21	-0.310494	0.00237822	1
3385.71	-0.309957	0.00241403	1
3386.21	-0.309492	0.0023591	1
3386.71	-0.308953	0.00234125	1
3387.21	-0.308459	0.00245562	1
3387.71	-0.308009	0.0023715	1
3388.21	-0.307446	0.00247329	1
3388.71	-0.306947	0.00246877	1
3389.21	-0.306492	0.00245495	1
3389.71	-0.305958	0.00250747	1
3390.21	-0.305521	0.00246437	1
3390.71	-0.304982	0.00252425	1
3391.21	-0.304439	0.00248163	1
3391.71	-0.303964	0.00254252	1
3392.21	-0.303528	0.00262493	1
3392.71	-0.302967	0.00253238	1
3393.21	-0.302462	0.00268145	1
3393.71	-0.301982	0.00267436	1
3394.21	-0.301474	0.00266282	1
3394.71	-0.30094	0.00265384	1
3395.21	-0.300423	0.00274009	1
3395.71	-0.299979	0.00267177	1
3396.21	-0.299509	0.00273037	1
3396.71	-0.299032	0.00268516	1
3397.21	-0.298448	0.00268002	1
3397.71	-0.297978	0.0026781	1
3398.21	-0.297451	0.00275322	1
3398.71	-0.296977	0.00282143	1
3399.21	-0.296452	0.00273009	1
3399.71	-0.29598	0.00279084	1
3400.21	-0.295496	0.00285612	1
3400.71	-0.294945	0.00288872	1
3401.21	-0.294418	0.00288522	1
3401.71	-0.293941	0.00287108	1
3402.21	-0.293459	0.00285414	1
3402.71	-0.29302	0.00286746	1
3403.21	-0.292498	0.00290052	1
3403.71	-0.291904	0.00293389	1
3404.21	-0.291408	0.00295246	1
3404.71	-0.290958	0.00293723	1
3405.21	-0.290414	0.00295704	1
3405.71	-0.289918	0.00308686	1
3406.21	-0.289467	0.0029769	1
3406.71	-0.288921	0.00298515	1
3407.21	-0.28848	0.00303449	1
3407.71	-0.287903	0.00303415	1
3408.21	-0.287459	0.00299129	1
3408.71	-0.286999	0.00306602	1
3409.21	-0.286522	0.00310283	1
3409.71	-0.28598	0.00316045	1
3410.21	-0.285434	0.00304331	1
3410.71	-0.284948	0.00313469	1
3411.21	-0.284438	0.00315987	1
3411.71	-0.283899	0.00321534	1
3412.21	-0.283474	0.00316412	1
3412.71	-0.28298	0.00306625	1
3413.21	-0.282418	0.00320974	1
3413.71	-0.281974	0.0031805	1
3414.21	-0.281445	0.00324938	1
3414.71	-0.280949	0.0032046	1
3415.21	-0.280433	0.00323697	1
3415.71	-0.279949	0.00329076	1
3416.21	-0.279427	0.00334102	1
3416.71	-0.278888	0.00333865	1
3417.21	-0.278447	0.00334319	1
3417.71	-0.277944	0.00330046	1
3418.21	-0.277493	0.00330155	1
3418.71	-0.276992	0.00335667	1
3419.21	-0.276427	0.00340679	1
3419.71	-0.275948	0.0033335	1
3420.21	-0.275442	0.00332707	1
3420.71	-0.275013	0.00342974	1
3421.21	-0.274464	0.00335558	1
3421.71	-0.273954	0.00337533	1
3422.21	-0.273482	0.00348998	1
3422.71	-0.27301	0.00340997	1
3423.21	-0.272497	0.00333718	1
3423.71	-0.271987	0.00345492	1
3424.21	-0.271467	0.00344576	1
3424.71	-0.270973	0.00349419	1
3425.21	-0.270413	0.00348103	1
3425.71	-0.269859	0.00341901	1
3426.21	-0.269504	0.00338671	1
3426.71	-0.268934	0.00344796	1
3427.21	-0.2684	0.00340603	1
3427.71	-0.267947	0.00351128	1
3428.21	-0.267487	0.00347813	1
3428.71	-0.266938	0.00351932	1
3429.21	-0.266466	0.00349708	1
3429.71	-0.265996	0.00356794	1
3430.21	-0.265471	0.00358761	1
3430.71	-0.264916	0.00351618	1
3431.21	-0.264422	0.00360076	1
3431.71	-0.263926	0.00354682	1
3432.21	-0.263378	0.00361655	1
3432.71	-0.262953	0.00353347	1
3433.21	-0.262407	0.00369784	1
3433.71	-0.261947	0.00368674	1
3434.21	-0.261436	0.00368495	1
3434.71	-0.260969	0.00376644	1
3435.21	-0.26043	0.00371456	1
3435.71	-0.259982	0.00366913	1
3436.21	-0.259495	0.0036155	1
3436.71	-0.258968	0.00371826	1
3437.21	-0.258482	0.0036141	1
3437.71	-0.25795	0.00365691	1
3438.21	-0.257456	0.00374476	1
3438.71	-0.256972	0.0037026	1
3439.21	-0.256435	0.00367848	1
3439.71	-0.256006	0.00373114	1
3440.21	-0.255434	0.00380429	1
3440.71	-0.254955	0.00373379	1
3441.21	-0.254506	0.0037726	1
3441.71	-0.253989	0.00378029	1
3442.21	-0.253435	0.00381372	1
3442.71	-0.252999	0.00372184	1
3443.21	-0.252417	0.00379261	1
3443.71	-0.251995	0.00380614	1
3444.21	-0.25147	0.00389749	1
3444.71	-0.250972	0.00373451	1
3445.21	-0.250388	0.00380879	1
3445.71	-0.249958	0.00377386	1
3446.21	-0.249491	0.0038247	1
3446.71	-0.24894	0.00384508	1
3447.21	-0.248466	0.00389513	1
3447.71	-0.247941	0.00385994	1
3448.21	-0.247421	0.00381647	1
3448.71	-0.246923	0.00375759	1
3449.21	-0.24646	0.00394169	1
3449.71	-0.245926	0.00390805	1
3450.21	-0.245415	0.00388436	1
3450.71	-0.244996	0.00383	1
3451.21	-0.244466	0.00391551	1
3451.71	-0.243927	0.00388682	1
3452.21	-0.243457	0.00385863	1
3452.71	-0.242971	0.00386517	1
3453.21	-0.242485	0.00390869	1
3453.71	-0.241936	0.00382278	1
3454.21	-0.241385	0.00391021	1
3454.71	-0.240944	0.00388607	1
3455.21	-0.240438	0.00384894	1
3455.71	-0.239945	0.00398236	1
3456.21	-0.239422	0.00388939	1
3456.71	-0.238984	0.00399809	1
3457.21	-0.238464	0.00402695	1
3457.71	-0.237961	0.00392594	1
3458.21	-0.237472	0.00394949	1
3458.71	-0.236983	0.00397217	1
3459.21	-0.236444	0.00400389	1
3459.71	-0.235917	0.00397796	1
3460.21	-0.235433	0.00392602	1
3460.71	-0.234949	0.00403028	1
3461.21	-0.23445	0.00402117	1
3461.71	-0.233918	0.00407136	1
3462.21	-0.233487	0.00414408	1
3462.71	-0.232976	0.00397115	1
3463.21	-0.232449	0.00398432	1
3463.71	-0.231939	0.00407544	1
3464.21	-0.231493	0.00408658	1
3464.71	-0.230976	0.00402604	1
3465.21	-0.230434	0.00410045	1
3465.71	-0.230031	0.00419483	1
3466.21	-0.22943	0.00403899	1
3466.71	-0.228903	0.00417179	1
3467.21	-0.228448	0.00417681	1
3467.71	-0.228026	0.00414175	1
3468.21	-0.227394	0.00413353	1
3468.71	-0.226969	0.00420429	1
3469.21	-0.226425	0.0041642	1
3469.71	-0.225965	0.00414242	1
3470.21	-0.225481	0.00414451	1
3470.7	-0.224973	0.00418117	1
3471.2	-0.22446	0.00413861	1
3471.7	-0.223938	0.00415269	1
3472.2	-0.22349	0.00416361	1
3472.7	-0.223001	0.00415003	1
3473.2	-0.222398	0.00425601	1
3473.7	-0.221942	0.00423718	1
3474.2	-0.221427	0.00423639	1
3474.7	-0.220898	0.00432676	1
3475.2	-0.220447	0.00431671	1
3475.7	-0.219903	0.00432355	1
3476.2	-0.219402	0.00428867	1
3476.7	-0.218997	0.00423575	1
3477.2	-0.218448	0.00426001	1
3477.7	-0.217959	0.00431121	1
3478.2	-0.217428	0.00438234	1
3478.7	-0.216944	0.00435208	1
3479.2	-0.216469	0.00435098	1
3479.7	-0.215935	0.00436008	1
3480.2	-0.215434	0.00444028	1
3480.7	-0.214895	0.00431701	1
3481.2	-0.214349	0.00434859	1
3481.7	-0.21397	0.00432975	1
3482.2	-0.21345	0.0043848	1
3482.7	-0.212985	0.00433564	1
3483.2	-0.212422	0.004498	1
3483.7	-0.211897	0.00445454	1
3484.2	-0.211451	0.00447217	1
3484.7	-0.211003	0.00444436	1
3485.2	-0.210462	0.00452211	1
3485.7	-0.209892	0.004504	1
3486.2	-0.209398	0.00448661	1
3486.7	-0.208955	0.00453069	1
3487.2	-0.208473	0.00454057	1
3487.7	-0.207989	0.00446715	1
3488.2	-0.207462	0.00461241	1
3488.7	-0.206954	0.00461218	1
3489.2	-0.206493	0.00458487	1
3489.7	-0.205947	0.00458491	1
3490.2	-0.205478	0.00465038	1
3490.7	-0.20495	0.00461275	1
3491.2	-0.204485	0.00466013	1
3491.7	-0.20392	0.00467473	1
3492.2	-0.203374	0.00459838	1
3492.7	-0.202995	0.00470574	1
3493.2	-0.202427	0.00467403	1
3493.7	-0.201915	0.00471682	1
3494.2	-0.201411	0.00474664	1
3494.7	-0.200892	0.00472599	1
3495.2	-0.200462	0.00473502	1
3495.7	-0.199897	0.00473389	1
3496.2	-0.199465	0.00489291	1
3496.7	-0.19895	0.00469228	1
3497.2	-0.19844	0.00486327	1
3497.7	-0.19798	0.00483451	1
3498.2	-0.197427	0.00477472	1
3498.7	-0.196964	0.00487414	1
3499.2	-0.196425	0.00475842	1
3499.7	-0.195931	0.00486397	1
3500.2	-0.195469	0.00483593	1
3500.7	-0.195001	0.00493963	1
3501.2	-0.194424	0.00492796	1
3501.7	-0.193964	0.00490315	1
3502.2	-0.19347	0.00493165	1
3502.7	-0.193012	0.00505536	1
3503.2	-0.192438	0.00495039	1
3503.7	-0.191961	0.00499925	1
3504.2	-0.191414	0.00500906	1
3504.7	-0.190957	0.00495831	1
3505.2	-0.190415	0.00506664	1
3505.7	-0.189955	0.00502788	1
3506.2	-0.189495	0.00503515	1
3506.7	-0.188877	0.00508386	1
3507.2	-0.188453	0.00505611	1
3507.7	-0.187933	0.00511497	1
3508.2	-0.187463	0.00509395	1
3508.7	-0.186881	0.00510259	1
3509.2	-0.186507	0.00499592	1
3509.7	-0.185944	0.00507442	1
3510.2	-0.185438	0.00517603	1
3510.7	-0.184947	0.00516647	1
3511.2	-0.184475	0.00514122	1
3511.7	-0.183981	0.0051278	1
3512.2	-0.183554	0.00519666	1
3512.7	-0.182934	0.00517332	1
3513.2	-0.182481	0.00529479	1
3513.7	-0.181964	0.00524953	1
3514.2	-0.181422	0.00522659	1
3514.7	-0.180917	0.00534095	1
3515.2	-0.180437	0.00534413	1
3515.7	-0.179956	0.00527689	1
3516.2	-0.179429	0.00538213	1
3516.7	-0.178942	0.0054149	1
3517.2	-0.178451	0.00543158	1
3517.7	-0.177874	0.00541276	1
3518.2	-0.177442	0.00547048	1
3518.7	-0.176903	0.00548635	1
3519.2	-0.176438	0.00547068	1
3519.7	-0.175875	0.00544445	1
3520.2	-0.175417	0.00554051	1
3520.7	-0.174936	0.00556585	1
3521.2	-0.174444	0.00551589	1
3521.7	-0.173941	0.00550985	1
3522.2	-0.173438	0.00567033	1
3522.7	-0.172963	0.00565927	1
3523.2	-0.172446	0.00575619	1
3523.7	-0.171886	0.00568517	1
3524.2	-0.171451	0.0057673	1
3524.7	-0.171006	0.00569071	1
3525.2	-0.170481	0.00576612	1
3525.7	-0.169909	0.00576645	1
3526.2	-0.169436	0.00576184	1
3526.7	-0.168909	0.0058407	1
3527.2	-0.16849	0.00581131	1
3527.7	-0.167955	0.0057592	1
3528.2	-0.167443	0.00582867	1
3528.7	-0.166959	0.00578996	1
3529.2	-0.16656	0.00590275	1
3529.7	-0.16599	0.00588093	1
3530.2	-0.165435	0.00590204	1
3530.7	-0.164934	0.00596064	1
3531.2	-0.164462	0.00597025	1
3531.7	-0.163966	0.00596364	1
3532.2	-0.163374	0.00601321	1
3532.7	-0.162955	0.00601204	1
3533.2	-0.162482	0.00600866	1
3533.7	-0.161931	0.00608952	1
3534.2	-0.161423	0.00611067	1
3534.7	-0.16093	0.00615702	1
3535.2	-0.160384	0.00608129	1
3535.7	-0.159959	0.00614116	1
3536.2	-0.15948	0.00619294	1
3536.7	-0.15895	0.00627381	1
3537.2	-0.158481	0.00622902	1
3537.7	-0.15793	0.00619124	1
3538.2	-0.157443	0.00631204	1
3538.7	-0.156988	0.00633218	1
3539.2	-0.156446	0.00632704	1
3539.7	-0.155977	0.00632333	1
3540.2	-0.155452	0.00641824	1
3540.7	-0.154913	0.00638255	1
3541.2	-0.1545	0.00642078	1
3541.7	-0.153962	0.00645514	1
3542.2	-0.153444	0.00651204	1
3542.7	-0.152953	0.00647943	1
3543.2	-0.152402	0.0065084	1
3543.7	-0.151939	0.00652078	1
3544.2	-0.151493	0.00649848	1
3544.7	-0.15094	0.00657614	1
3545.2	-0.150418	0.00666988	1
3545.7	-0.14991	0.00659782	1
3546.2	-0.149476	0.00668379	1
3546.7	-0.148965	0.00659563	1
3547.2	-0.148462	0.00677462	1
3547.7	-0.147973	0.00686341	1
3548.2	-0.147489	0.00684915	1
3548.7	-0.146922	0.00678095	1
3549.2	-0.146459	0.00686589	1
3549.7	-0.145932	0.00680928	1
3550.2	-0.145438	0.00691177	1
3550.7	-0.144895	0.00691711	1
3551.2	-0.144403	0.00679014	1
3551.7	-0.14391	0.00692247	1
3552.2	-0.143445	0.0069904	1
3552.7	-0.142989	0.00710417	1
3553.2	-0.14245	0.00702627	1
3553.7	-0.141921	0.00707845	1
3554.2	-0.14148	0.00710728	1
3554.7	-0.140933	0.00709108	1
3555.2	-0.140459	0.00712497	1
3555.7	-0.140025	0.00712943	1
3556.2	-0.139448	0.00717051	1
3556.7	-0.138966	0.00724171	1
3557.2	-0.138475	0.00718347	1
3557.7	-0.137991	0.00719862	1
3558.2	-0.137445	0.00727922	1
3558.7	-0.136932	0.00723439	1
3559.2	-0.136419	0.00732671	1
3559.7	-0.135949	0.00737281	1
3560.2	-0.135506	0.00736854	1
3560.7	-0.13491	0.00740215	1
3561.2	-0.134437	0.00738619	1
3561.7	-0.133946	0.00747695	1
3562.2	-0.133495	0.00749994	1
3562.7	-0.132916	0.00748419	1
3563.2	-0.132448	0.00759994	1
3563.7	-0.131974	0.00761261	1
3564.2	-0.131456	0.00764289	1
3564.7	-0.13097	0.00769659	1
3565.2	-0.130443	0.00767747	1
3565.7	-0.129968	0.00764591	1
3566.2	-0.129551	0.0077508	1
3566.7	-0.128955	0.00773037	1
3567.2	-0.128432	0.00771832	1
3567.7	-0.127925	0.00783139	1
3568.2	-0.127491	0.00782039	1
3568.7	-0.127018	0.00781029	1
3569.2	-0.126432	0.00784731	1
3569.7	-0.125964	0.00786276	1
3570.2	-0.12548	0.00791195	1
3570.7	-0.124901	0.00790556	1
3571.2	-0.124464	0.00794513	1
3571.7	-0.123889	0.00802455	1
3572.2	-0.123424	0.00798586	1
3572.7	-0.122955	0.00810198	1
3573.2	-0.122511	0.00803301	1
3573.7	-0.121939	0.00798255	1
3574.2	-0.121431	0.00812382	1
3574.7	-0.12092	0.00805904	1
3575.2	-0.120465	0.00804666	1
3575.7	-0.119931	0.00817282	1
3576.2	-0.119397	0.00825906	1
3576.7	-0.118958	0.00823861	1
3577.2	-0.118459	0.00830101	1
3577.7	-0.117944	0.00828202	1
3578.2	-0.11747	0.0083271	1
3578.7	-0.116981	0.00836044	1
3579.2	-0.116511	0.00841921	1
3579.7	-0.115946	0.00842834	1
3580.2	-0.115404	0.00846253	1
3580.7	-0.114923	0.00858059	1
3581.2	-0.114462	0.00856447	1
3581.7	-0.113952	0.00858809	1
3582.2	-0.113392	0.00863067	1
3582.7	-0.112936	0.00857716	1
3583.2	-0.112416	0.00870681	1
3583.7	-0.111944	0.00873172	1
3584.2	-0.111431	0.00874954	1
3584.7	-0.110993	0.00884741	1
3585.2	-0.110454	0.00884114	1
3585.7	-0.10996	0.00876648	1
3586.2	-0.109481	0.00893825	1
3586.7	-0.108951	0.00890501	1
3587.2	-0.108427	0.00899359	1
3587.7	-0.107942	0.00887979	1
3588.2	-0.107423	0.00895425	1
3588.7	-0.106898	0.00902915	1
3589.2	-0.106485	0.00903735	1
3589.7	-0.105996	0.00904879	1
3590.2	-0.105431	0.00916586	1
3590.7	-0.104971	0.00922631	1
3591.2	-0.104506	0.00926066	1
3591.7	-0.10391	0.00938048	1
3592.2	-0.103502	0.00937773	1
3592.7	-0.102934	0.0093155	1
3593.2	-0.102419	0.00937159	1
3593.7	-0.101988	0.00937536	1
3594.2	-0.101413	0.00952697	1
3594.7	-0.100969	0.00952691	1
3595.2	-0.100481	0.0095469	1
3595.7	-0.0999535	0.00961529	1
3596.2	-0.0994908	0.00962023	1
3596.7	-0.0989924	0.00962103	1
3597.2	-0.0984487	0.00970516	1
3597.7	-0.0979431	0.00963798	1
3598.2	-0.0974661	0.00971676	1
3598.7	-0.0970154	0.00977798	1
3599.2	-0.0965289	0.0098345	1
3599.7	-0.0959494	0.00982621	1
3600.2	-0.0954605	0.00998716	1
3600.7	-0.0950217	0.00986649	1
3601.2	-0.0945042	0.00997746	1
3601.7	-0.0939415	0.00996081	1
3602.2	-0.0934836	0.0099852	1
3602.7	-0.0929017	0.0100221	1
3603.2	-0.0924605	0.0101947	1
3603.7	-0.091974	0.0101991	1
3604.2	-0.0914803	0.0102911	1
3604.7	-0.0909986	0.01031	1
3605.2	-0.0904573	0.0102995	1
3605.7	-0.0899589	0.0103867	1
3606.2	-0.0894891	0.0104594	1
3606.7	-0.0889859	0.0105128	1
3607.2	-0.0884183	0.0104327	1
3607.7	-0.0879986	0.0105891	1
3608.2	-0.0874978	0.0106682	1
3608.7	-0.0869278	0.0105391	1
3609.2	-0.0864842	0.0106793	1
3609.7	-0.0859882	0.0106368	1
3610.2	-0.0854802	0.0107751	1
3610.7	-0.0849508	0.0108212	1
3611.2	-0.0844238	0.010821	1
3611.7	-0.0839778	0.0108657	1
3612.2	-0.083458	0.0108715	1
3612.7	-0.0829834	0.0109095	1
3613.2	-0.0824063	0.0109922	1
3613.7	-0.0819722	0.0109844	1
3614.2	-0.0814212	0.0111795	1
3614.7	-0.0809921	0.011149	1
3615.2	-0.080496	0.0111259	1
3615.7	-0.0799785	0.0111958	1
3616.2	-0.0794849	0.0112905	1
3616.7	-0.0789221	0.0113319	1
3617.2	-0.0784761	0.0113453	1
3617.7	-0.0779682	0.0114306	1
3618.2	-0.0774841	0.011477	1
3618.7	-0.0769165	0.0115377	1
3619.2	-0.0764753	0.0115436	1
3619.7	-0.0759888	0.011617	1
3620.2	-0.0754881	0.0116927	1
3620.7	-0.0748966	0.0116073	1
3621.2	-0.0744673	0.011664	1
3621.7	-0.073926	0.0116547	1
3622.2	-0.0734824	0.0117687	1
3622.7	-0.072953	0.0117651	1
3623.2	-0.0724523	0.0118352	1
3623.69	-0.0719228	0.0118251	1
3624.19	-0.0713957	0.0118149	1
3624.69	-0.070945	0.0119537	1
3625.19	-0.070418	0.0120751	1
3625.69	-0.0699696	0.0120776	1
3626.19	-0.069445	0.0120599	1
3626.69	-0.068968	0.0121577	1
3627.19	-0.0684458	0.0121261	1
3627.69	-0.0679426	0.0122728	1
3628.19	-0.0674418	0.0122313	1
3628.69	-0.0669338	0.0123055	1
3629.19	-0.0664783	0.0123885	1
3629.69	-0.0659537	0.0123633	1
3630.19	-0.0653742	0.012431	1
3630.69	-0.0648877	0.0124281	1
3631.19	-0.0644441	0.0124107	1
3631.69	-0.0639457	0.0125512	1
3632.19	-0.063464	0.0124864	1
3632.69	-0.0629488	0.0126111	1
3633.19	-0.0624075	0.0126847	1
3633.69	-0.0619544	0.0126894	1
3634.19	-0.0613749	0.0126622	1
3634.69	-0.0609409	0.0128006	1
3635.19	-0.0604734	0.0128019	1
3635.69	-0.0599202	0.0129017	1
3636.19	-0.0594885	0.0129468	1
3636.69	-0.058921	0.0130021	1
3637.19	-0.0584702	0.0128572	1
3637.69	-0.0579146	0.0130082	1
3638.19	-0.0574639	0.0130208	1
3638.69	-0.0569272	0.0130334	1
3639.19	-0.0564646	0.0131642	1
3639.69	-0.0560091	0.0130564	1
3640.19	-0.0554702	0.0131859	1
3640.69	-0.0549408	0.0131373	1
3641.19	-0.0544877	0.0131828	1
3641.69	-0.053901	0.0133018	1
3642.19	-0.0534503	0.0133089	1
3642.69	-0.0529352	0.0132425	1
3643.19	-0.0525202	0.0133168	1
3643.69	-0.0519431	0.0134576	1
3644.19	-0.0514685	0.0133978	1
3644.69	-0.0509606	0.0134635	1
3645.19	-0.0504645	0.0135173	1
3645.69	-0.0499136	0.0136137	1
3646.19	-0.0495369	0.0134873	1
3646.69	-0.0489955	0.0135974	1
3647.19	-0.0484732	0.0136652	1
3647.69	-0.0479129	0.0136384	1
3648.19	-0.0474764	0.0137497	1
3648.69	-0.0469303	0.0136638	1
3649.19	-0.0464295	0.0137612	1
3649.69	-0.0459907	0.0137556	1
3650.19	-0.0454446	0.0138035	1
3650.69	-0.0449485	0.013787	1
3651.19	-0.0445169	0.0138466	1
3651.69	-0.0439684	0.0139224	1
3652.19	-0.0434533	0.0138776	1
3652.69	-0.0428857	0.0139421	1
3653.19	-0.0424994	0.0139258	1
3653.69	-0.0420105	0.0139524	1
3654.19	-0.0414476	0.0139786	1
3654.69	-0.0409397	0.0139966	1
3655.19	-0.0404842	0.0140976	1
3655.69	-0.0399667	0.0141145	1
3656.19	-0.0394564	0.014101	1
3656.69	-0.0390152	0.0141411	1
3657.19	-0.0384452	0.0142368	1
3657.69	-0.0379421	0.0141893	1
3658.19	-0.0374794	0.0141491	1
3658.69	-0.0369381	0.0142885	1
3659.19	-0.0364897	0.0142578	1
3659.69	-0.035977	0.0142632	1
3660.19	-0.0354547	0.0144033	1
3660.69	-0.0349587	0.0142028	1
3661.19	-0.034508	0.0143626	1
3661.69	-0.0339547	0.0143234	1
3662.19	-0.033442	0.0143795	1
3662.69	-0.0329603	0.0142966	1
3663.19	-0.0324404	0.0142706	1
3663.69	-0.031942	0.0143678	1
3664.19	-0.0314793	0.0143576	1
3664.69	-0.0309833	0.0144509	1
3665.19	-0.0304372	0.0144388	1
3665.69	-0.030058	0.0144829	1
3666.19	-0.0294952	0.0145549	1
3666.69	-0.0289658	0.0145451	1
3667.19	-0.028453	0.0145513	1
3667.69	-0.0279546	0.0145775	1
3668.19	-0.0274562	0.014572	1
3668.69	-0.0269411	0.0146456	1
3669.19	-0.0264117	0.0145925	1
3669.69	-0.0259896	0.0145366	1
3670.19	-0.0254315	0.0147194	1
3670.69	-0.0249498	0.0146096	1
3671.19	-0.0244561	0.0146665	1
3671.69	-0.0240006	0.0146653	1
3672.19	-0.0234498	0.0147496	1
3672.69	-0.022937	0.0147168	1
3673.19	-0.0224815	0.0147593	1
3673.69	-0.0219283	0.0147449	1
3674.19	-0.021375	0.0147698	1
3674.69	-0.0209577	0.0146966	1
3675.19	-0.0204402	0.014817	1
3675.69	-0.019906	0.0148211	1
3676.19	-0.0194076	0.0147835	1
3676.69	-0.0189068	0.0148084	1
3677.19	-0.018406	0.0148541	1
3677.69	-0.0180268	0.0148774	1
3678.19	-0.0174759	0.0148374	1
3678.69	-0.0169392	0.0148234	1
3679.19	-0.0164838	0.0148873	1
3679.69	-0.0159329	0.0148751	1
3680.19	-0.0154488	0.01496	1
3680.69	-0.0150005	0.0148818	1
3681.19	-0.0144234	0.0149562	1
3681.69	-0.0140084	0.0149439	1
3682.19	-0.0134194	0.0149591	1
3682.69	-0.0129186	0.0149743	1
3683.19	-0.0125346	0.0149553	1
3683.69	-0.0119647	0.0150195	1
3684.19	-0.0114639	0.0148944	1
3684.69	-0.0109916	0.0149829	1
3685.19	-0.0104623	0.0150289	1
3685.69	-0.00999723	0.0150088	1
3686.19	-0.00942727	0.0150612	1
3686.69	-0.00890738	0.0150156	1
3687.19	-0.00842804	0.0151266	1
3687.69	-0.00794392	0.0150906	1
3688.19	-0.00749798	0.0151533	1
3688.69	-0.00695425	0.0151171	1
3689.19	-0.00643198	0.0151764	1
3689.69	-0.00597172	0.0150788	1
3690.19	-0.00540414	0.0150815	1
3690.69	-0.00496538	0.0152253	1
3691.19	-0.00441446	0.0151349	1
3691.69	-0.00399474	0.0152616	1
3692.19	-0.00353686	0.0151904	1
3692.69	-0.0029359	0.0151706	1
3693.19	-0.00244225	0.0152299	1
3693.69	-0.0019868	0.0152326	1
3694.19	-0.00146926	0.0152333	1
3694.69	-0.000951762	0.0151892	1
3695.19	-0.000470037	0.0151566	1
3695.69	2.59971e-05	0.0152198	1
3696.19	0.000524416	0.015241	1
3696.49	0.000684196	0.0152401	1
3696.79	0.000514877	0.0164007	1
3697.29	4.50754e-05	0.0156288	1
3697.79	-0.000489115	0.0151589	1
3698.29	-0.00097561	0.0146031	1
3698.79	-0.00146926	0.0142184	1
3699.29	-0.00195814	0.0137781	1
3699.79	-0.00243271	0.0134024	1
3700.29	-0.00302652	0.013123	1
3700.79	-0.00349394	0.0127987	1
3701.29	-0.00391843	0.0125021	1
3701.79	-0.00448839	0.0122244	1
3702.29	-0.00494156	0.0119353	1
3702.79	-0.00551861	0.0115684	1
3703.29	-0.00592164	0.0113796	1
3703.79	-0.00650114	0.011077	1
3704.29	-0.00689463	0.0109935	1
3704.79	-0.00747652	0.0107399	1
3705.29	-0.00794871	0.0105001	1
3705.79	-0.00845666	0.0103456	1
3706.29	-0.0089837	0.0101395	1
3706.79	-0.00944396	0.00997955	1
3707.29	-0.00991376	0.0097817	1
3707.79	-0.0105219	0.00950959	1
3708.29	-0.0109559	0.00937491	1
3708.79	-0.0114925	0.00922515	1
3709.29	-0.0119766	0.00901178	1
3709.79	-0.0124488	0.0089382	1
3710.29	-0.0130402	0.00871062	1
3710.79	-0.0134719	0.00858252	1
3711.29	-0.0139321	0.00835945	1
3711.79	-0.0144615	0.00826607	1
3712.29	-0.0149337	0.00814309	1
3712.79	-0.0153987	0.00795887	1
3713.29	-0.0159735	0.00779831	1
3713.79	-0.0164862	0.00780998	1
3714.29	-0.0169202	0.00767539	1
3714.79	-0.0174616	0.00750022	1
3715.29	-0.0179552	0.00736106	1
3715.79	-0.0184441	0.00726833	1
3716.29	-0.0189592	0.00710009	1
3716.79	-0.0194314	0.00699967	1
3717.29	-0.0199846	0.00688351	1
3717.79	-0.0204807	0.00680928	1
3718.29	-0.0210244	0.00666739	1
3718.79	-0.0214632	0.00652452	1
3719.29	-0.0219474	0.00653404	1
3719.79	-0.0224792	0.00633578	1
3720.29	-0.022968	0.00625245	1
3720.79	-0.0233735	0.00610984	1
3721.29	-0.0239363	0.00605755	1
3721.79	-0.0244347	0.00595541	1
3722.29	-0.0249426	0.00582408	1
3722.79	-0.0254649	0.00575435	1
3723.29	-0.0259586	0.00568281	1
3723.79	-0.0264212	0.00561758	1
3724.29	-0.0269983	0.00540832	1
3724.79	-0.027399	0.00539313	1
3725.29	-0.0279331	0.00532219	1
3725.79	-0.0284363	0.00526476	1
3726.29	-0.0289944	0.00509775	1
3726.79	-0.0294904	0.00508333	1
3727.29	-0.029903	0.00489326	1
3727.79	-0.030523	0.0049302	1
3728.29	-0.0309976	0.00487114	1
3728.79	-0.0314483	0.00466801	1
3729.29	-0.0319587	0.004642	1
3729.79	-0.0324333	0.00455885	1
3730.29	-0.0329173	0.00448885	1
3730.79	-0.0334682	0.00428826	1
3731.29	-0.0339332	0.00421293	1
3731.79	-0.0345128	0.00414026	1
3732.29	-0.0349611	0.00406141	1
3732.79	-0.0354214	0.00398796	1
3733.29	-0.0360175	0.00392359	1
3733.79	-0.036411	0.00380386	1
3734.29	-0.0369571	0.00393057	1
3734.79	-0.037477	0.00366261	1
3735.29	-0.0379611	0.00363127	1
3735.79	-0.0385048	0.00364101	1
3736.29	-0.0389627	0.00357362	1
3736.79	-0.0395184	0.0034099	1
3737.29	-0.0399381	0.00337571	1
3737.79	-0.0404127	0.00333964	1
3738.29	-0.0410113	0.00321679	1
3738.79	-0.041493	0.00313726	1
3739.29	-0.0419318	0.00314521	1
3739.79	-0.0424994	0.00295381	1
3740.29	-0.0429739	0.00291931	1
3740.79	-0.0434628	0.00284492	1
3741.29	-0.0439922	0.00292238	1
3741.79	-0.0445288	0.00279426	1
3742.29	-0.0449342	0.00274448	1
3742.79	-0.0454326	0.00262616	1
3743.29	-0.0459072	0.0026544	1
3743.79	-0.0464366	0.00254063	1
3744.29	-0.0469613	0.00242199	1
3744.79	-0.0474382	0.00241364	1
3745.29	-0.0479653	0.00228791	1
3745.79	-0.0484255	0.00222563	1
3746.29	-0.0489788	0.00217151	1
3746.79	-0.0495154	0.00209621	1
3747.29	-0.0499518	0.00213586	1
3747.79	-0.0504359	0.00200211	1
3748.29	-0.0509868	0.00185782	1
3748.79	-0.0514781	0.00192287	1
3749.29	-0.0520337	0.00185523	1
3749.79	-0.0524868	0.00174241	1
3750.29	-0.0529709	0.0017517	1
3750.79	-0.0534741	0.00175649	1
3751.29	-0.0539607	0.00163815	1
3751.79	-0.0544471	0.00157615	1
3752.29	-0.0549551	0.00152219	1
3752.79	-0.0554439	0.00149731	1
3753.29	-0.0559185	0.00145863	1
3753.79	-0.0565147	0.00134225	1
3754.29	-0.0569655	0.00119844	1
3754.79	-0.0574424	0.00115221	1
3755.29	-0.0579289	0.00112414	1
3755.79	-0.0584321	0.0011119	1
3756.29	-0.058909	0.0010443	1
3756.79	-0.0595195	0.000968678	1
3757.29	-0.059975	0.000969682	1
3757.79	-0.0604758	0.000850977	1
3758.29	-0.0609576	0.000900685	1
3758.79	-0.0615108	0.000849955	1
3759.29	-0.0619496	0.000686635	1
3759.79	-0.0624552	0.000629799	1
3760.29	-0.0629965	0.000677343	1
3760.79	-0.0634711	0.000671526	1
3761.29	-0.0639338	0.000624903	1
3761.79	-0.0644179	0.000564594	1
3762.29	-0.0649401	0.000431348	1
3762.79	-0.0655268	0.000438593	1
3763.29	-0.0659059	0.000437248	1
3763.79	-0.0664712	0.000249418	1
3764.29	-0.0669481	0.000154338	1
3764.79	-0.0674132	0.000288375	1
3765.29	-0.0679593	0.000117722	1
3765.79	-0.0684958	5.36843e-05	1
3766.29	-0.0689847	6.70166e-05	1
3766.79	-0.0694331	2.69598e-05	1
3767.29	-0.0699649	-1.36762e-05	1
3767.79	-0.0704394	-2.43207e-05	1
3768.29	-0.0709879	-1.89967e-05	1
3768.79	-0.071391	-0.000102471	1
3769.29	-0.0719681	-0.000145891	1
3769.79	-0.0724856	-0.000109878	1
3770.29	-0.0729554	-0.000146016	1
3770.79	-0.0734848	-0.000132813	1
3771.29	-0.0739164	-0.000181108	1
3771.79	-0.0744959	-0.000195347	1
3772.29	-0.0749443	-0.000248825	1
3772.79	-0.0755214	-0.000308988	1
3773.29	-0.0760437	-0.000289375	1
3773.79	-0.0764682	-0.000327405	1
3774.29	-0.0769093	-0.000411296	1
3774.79	-0.077465	-0.000499057	1
3775.29	-0.0780016	-0.000546227	1
3775.79	-0.0784739	-0.000531067	1
3776.29	-0.0790151	-0.000601977	1
3776.79	-0.0794658	-0.000585964	1
3777.29	-0.0800119	-0.000634314	1
3777.79	-0.0804889	-0.000612274	1
3778.29	-0.0810112	-0.000779094	1
3778.79	-0.0814619	-0.000816562	1
3779.29	-0.0819436	-0.000888593	1
3779.79	-0.082423	-0.000795718	1
3780.29	-0.0829738	-0.000877383	1
3780.79	-0.0834675	-0.000865481	1
3781.29	-0.0839611	-0.000883235	1
3781.79	-0.084407	-0.00101703	1
3782.29	-0.0848912	-0.00107311	1
3782.79	-0.0854755	-0.00105911	1
3783.29	-0.0859643	-0.00109412	1
3783.79	-0.0864222	-0.00116045	1
3784.29	-0.0869755	-0.00106572	1
3784.79	-0.0874715	-0.00115429	1
3785.29	-0.0879532	-0.00119459	1
3785.79	-0.0884564	-0.00112017	1
3786.29	-0.0889978	-0.00132213	1
3786.79	-0.0894533	-0.00134512	1
3787.29	-0.0899684	-0.00132898	1
3787.79	-0.0904692	-0.00141898	1
3788.28	-0.09097	-0.00146119	1
3788.78	-0.0914446	-0.00148703	1
3789.28	-0.0919811	-0.00151683	1
3789.78	-0.0924605	-0.00151359	1
3790.28	-0.0929374	-0.00156902	1
3790.78	-0.0934882	-0.00160409	1
3791.28	-0.094001	-0.00177047	1
3791.78	-0.0944494	-0.00161463	1
3792.28	-0.0950146	-0.00176182	1
3792.78	-0.0954224	-0.00175314	1
3793.28	-0.0959566	-0.00185605	1
3793.78	-0.096486	-0.00174281	1
3794.28	-0.0970273	-0.00181051	1
3794.78	-0.097397	-0.00187341	1
3795.28	-0.0978882	-0.00196706	1
3795.78	-0.0984892	-0.00199956	1
3796.28	-0.0989256	-0.00195473	1
3796.78	-0.0994145	-0.00199657	1
3797.28	-0.0999845	-0.00205676	1
3797.78	-0.100507	-0.00207167	1
3798.28	-0.100941	-0.00208343	1
3798.78	-0.101434	-0.00214467	1
3799.28	-0.101928	-0.00230245	1
3799.78	-0.102465	-0.00219538	1
3800.28	-0.102956	-0.00224716	1
3800.78	-0.103461	-0.0023105	1
3801.28	-0.103938	-0.00234223	1
3801.78	-0.104411	-0.00230972	1
3802.28	-0.104876	-0.00244074	1
3802.78	-0.105438	-0.00246568	1
3803.28	-0.105918	-0.00242515	1
3803.78	-0.106445	-0.00251378	1
3804.28	-0.106922	-0.00246429	1
3804.78	-0.107485	-0.00247929	1
3805.28	-0.107952	-0.0025155	1
3805.78	-0.1084	-0.00249231	1
3806.28	-0.108966	-0.00257744	1
3806.78	-0.109445	-0.00261284	1
3807.28	-0.109989	-0.00273371	1
3807.78	-0.110423	-0.00268936	1
3808.28	-0.110904	-0.00276904	1
3808.78	-0.111512	-0.00275199	1
3809.28	-0.111904	-0.00270808	1
3809.78	-0.112423	-0.00271853	1
3810.28	-0.112929	-0.00283217	1
3810.78	-0.113447	-0.00286315	1
3811.28	-0.113907	-0.00284895	1
3811.78	-0.114431	-0.00282974	1
3812.28	-0.114956	-0.002911	1
3812.78	-0.11544	-0.00286879	1
3813.28	-0.115848	-0.00291229	1
3813.78	-0.116435	-0.00302325	1
3814.28	-0.116933	-0.00295354	1
3814.78	-0.117422	-0.003059	1
3815.28	-0.117906	-0.00306256	1
3815.78	-0.118407	-0.00308549	1
3816.28	-0.118934	-0.00308598	1
3816.78	-0.119444	-0.003138	1
3817.28	-0.119945	-0.0031657	1
3817.78	-0.120441	-0.00322421	1
3818.28	-0.120878	-0.00316183	1
3818.78	-0.121488	-0.00318819	1
3819.28	-0.12196	-0.00317683	1
3819.78	-0.122435	-0.0032858	1
3820.28	-0.122971	-0.00333724	1
3820.78	-0.123463	-0.00333666	1
3821.28	-0.123918	-0.00331458	1
3821.78	-0.12444	-0.00335936	1
3822.28	-0.12492	-0.00337237	1
3822.78	-0.12549	-0.00330918	1
3823.28	-0.125909	-0.00342337	1
3823.78	-0.126441	-0.003458	1
3824.28	-0.126961	-0.00344293	1
3824.78	-0.127505	-0.0034789	1
3825.28	-0.127925	-0.00361857	1
3825.78	-0.128535	-0.0034954	1
3826.28	-0.128952	-0.00349541	1
3826.78	-0.129491	-0.00355023	1
3827.28	-0.129971	-0.00356182	1
3827.78	-0.130426	-0.00361588	1
3828.28	-0.130905	-0.00365674	1
3828.78	-0.131442	-0.00367669	1
3829.28	-0.131957	-0.00363163	1
3829.78	-0.132465	-0.00359579	1
3830.28	-0.132956	-0.00363156	1
3830.78	-0.1335	-0.00362859	1
3831.28	-0.133898	-0.0037971	1
3831.78	-0.134418	-0.0037567	1
3832.28	-0.13496	-0.00377109	1
3832.78	-0.135482	-0.00376946	1
3833.28	-0.135952	-0.00381864	1
3833.78	-0.136388	-0.00384245	1
3834.28	-0.136906	-0.00381682	1
3834.78	-0.137421	-0.00391563	1
3835.28	-0.137895	-0.00387515	1
3835.78	-0.13846	-0.00393803	1
3836.28	-0.138918	-0.00394685	1
3836.78	-0.139462	-0.00390779	1
3837.28	-0.139965	-0.00392753	1
3837.78	-0.140461	-0.00397484	1
3838.28	-0.140879	-0.00404326	1
3838.78	-0.141406	-0.00387378	1
3839.28	-0.141988	-0.00399809	1
3839.78	-0.142405	-0.00399378	1
3840.28	-0.142939	-0.00404085	1
3840.78	-0.143447	-0.00402975	1
3841.28	-0.143912	-0.00402148	1
3841.78	-0.144506	-0.0040672	1
3842.28	-0.144923	-0.00407485	1
3842.78	-0.14551	-0.00407293	1
3843.28	-0.145965	-0.00410506	1
3843.78	-0.14639	-0.00407428	1
3844.28	-0.146903	-0.00412221	1
3844.78	-0.147484	-0.00417335	1
3845.28	-0.147926	-0.00414897	1
3845.78	-0.148431	-0.00419691	1
3846.28	-0.148982	-0.00413694	1
3846.78	-0.149438	-0.00415194	1
3847.28	-0.149953	-0.00407843	1
3847.78	-0.150458	-0.00425973	1
3848.28	-0.150959	-0.00424268	1
3848.78	-0.151474	-0.00421788	1
3849.28	-0.151889	-0.00414512	1
3849.78	-0.152442	-0.00422967	1
3850.28	-0.152888	-0.00418263	1
3850.78	-0.153477	-0.00428218	1
3851.28	-0.15389	-0.004197	1
3851.78	-0.154512	-0.00420488	1
3852.28	-0.154999	-0.0042337	1
3852.78	-0.155428	-0.00424394	1
3853.28	-0.155943	-0.0042969	1
3853.78	-0.156542	-0.00431443	1
3854.28	-0.156904	-0.00425853	1
3854.78	-0.157448	-0.0042905	1
3855.28	-0.157961	-0.00436826	1
3855.78	-0.158474	-0.0042689	1
3856.28	-0.158962	-0.00434283	1
3856.78	-0.159351	-0.0042871	1
3857.28	-0.159923	-0.00430064	1
3857.78	-0.160484	-0.0043579	1
3858.28	-0.16093	-0.00430421	1
3858.78	-0.161428	-0.00437096	1
3859.28	-0.161929	-0.0042734	1
3859.78	-0.162439	-0.00432118	1
3860.28	-0.162919	-0.00434763	1
3860.78	-0.163463	-0.00438959	1
3861.28	-0.163958	-0.00439803	1
3861.78	-0.164424	-0.00428794	1
3862.28	-0.164891	-0.00438238	1
3862.78	-0.165432	-0.0043728	1
3863.28	-0.165974	-0.00431735	1
3863.78	-0.166427	-0.00439584	1
3864.28	-0.166961	-0.00442579	1
3864.78	-0.167467	-0.00444639	1
3865.28	-0.167934	-0.00439673	1
3865.78	-0.168451	-0.00439982	1
3866.28	-0.16889	-0.00438316	1
3866.78	-0.169453	-0.00445069	1
3867.28	-0.169985	-0.00428936	1
3867.78	-0.170479	-0.00443701	1
3868.28	-0.170965	-0.00434616	1
3868.78	-0.171456	-0.00429852	1
3869.28	-0.171955	-0.00430193	1
3869.78	-0.17246	-0.00444174	1
3870.28	-0.172923	-0.00435338	1
3870.78	-0.173448	-0.00437392	1
3871.28	-0.173901	-0.00444079	1
3871.78	-0.174449	-0.00440096	1
3872.28	-0.17496	-0.00443052	1
3872.78	-0.175446	-0.00437881	1
3873.28	-0.175858	-0.00439718	1
3873.78	-0.17639	-0.00438135	1
3874.28	-0.176963	-0.00444563	1
3874.78	-0.177411	-0.00432863	1
3875.28	-0.177902	-0.00432959	1
3875.78	-0.178439	-0.00439125	1
3876.28	-0.178964	-0.00434473	1
3876.78	-0.1794	-0.00436361	1
3877.28	-0.179944	-0.00436218	1
3877.78	-0.180373	-0.00446377	1
3878.28	-0.180941	-0.00447264	1
3878.78	-0.181458	-0.00447704	1
3879.28	-0.181925	-0.00442834	1
3879.78	-0.182467	-0.00439484	1
3880.28	-0.182915	-0.00430894	1
3880.78	-0.183437	-0.00441387	1
3881.28	-0.183917	-0.00433499	1
3881.78	-0.184427	-0.00436313	1
3882.28	-0.184906	-0.00429312	1
3882.78	-0.185479	-0.00434472	1
3883.28	-0.185958	-0.00445793	1
3883.78	-0.186421	-0.00435434	1
3884.28	-0.186898	-0.00441033	1
3884.78	-0.187465	-0.00436666	1
3885.28	-0.187999	-0.00435091	1
3885.78	-0.188457	-0.00442105	1
3886.28	-0.188975	-0.00436044	1
3886.78	-0.189409	-0.00434933	1
3887.28	-0.189914	-0.00445156	1
3887.78	-0.19047	-0.00440149	1
3888.28	-0.190935	-0.0043329	1
3888.78	-0.191488	-0.00438968	1
3889.28	-0.191908	-0.00435607	1
3889.78	-0.192426	-0.00437599	1
3890.28	-0.192984	-0.00437988	1
3890.78	-0.193506	-0.00436608	1
3891.28	-0.194019	-0.00433182	1
3891.78	-0.19445	-0.0043036	1
3892.28	-0.194937	-0.00430963	1
3892.78	-0.195476	-0.00424353	1
3893.28	-0.195993	-0.00436327	1
3893.78	-0.196442	-0.00432975	1
3894.28	-0.196971	-0.00438373	1
3894.78	-0.197491	-0.00430053	1
3895.28	-0.197982	-0.00431034	1
3895.78	-0.198483	-0.00428431	1
3896.28	-0.198953	-0.00433119	1
3896.78	-0.199501	-0.00431098	1
3897.28	-0.199964	-0.004318	1
3897.78	-0.200434	-0.00430177	1
3898.28	-0.200927	-0.00431408	1
3898.78	-0.201431	-0.00427526	1
3899.28	-0.201996	-0.0042777	1
3899.78	-0.202492	-0.00434487	1
3900.28	-0.20299	-0.0043194	1
3900.78	-0.203422	-0.0042191	1
3901.28	-0.203901	-0.00423265	1
3901.78	-0.204404	-0.00428149	1
3902.28	-0.204893	-0.00430788	1
3902.78	-0.205489	-0.00421223	1
3903.28	-0.20599	-0.00429597	1
3903.78	-0.206477	-0.00428556	1
3904.28	-0.206961	-0.00425376	1
3904.78	-0.20745	-0.00420277	1
3905.28	-0.207979	-0.00429295	1
3905.78	-0.20842	-0.00423786	1
3906.28	-0.208933	-0.00428951	1
3906.78	-0.209505	-0.00430734	1
3907.28	-0.209975	-0.00428046	1
3907.78	-0.210464	-0.00430329	1
3908.28	-0.21096	-0.00432293	1
3908.78	-0.211463	-0.00419922	1
3909.28	-0.211976	-0.00421553	1
3909.78	-0.212415	-0.00424616	1
3910.28	-0.212954	-0.0043279	1
3910.78	-0.213405	-0.00424116	1
3911.28	-0.21392	-0.00426887	1
3911.78	-0.214456	-0.00421964	1
3912.28	-0.214878	-0.00424453	1
3912.78	-0.215429	-0.00427815	1
3913.28	-0.21593	-0.0042726	1
3913.78	-0.216452	-0.00427626	1
3914.28	-0.216929	-0.00423975	1
3914.78	-0.217437	-0.00430203	1
3915.28	-0.217962	-0.00429898	1
3915.78	-0.218475	-0.00429063	1
3916.28	-0.218899	-0.00418593	1
3916.78	-0.219436	-0.00408792	1
3917.28	-0.21997	-0.00428469	1
3917.78	-0.220454	-0.00425879	1
3918.28	-0.221	-0.00425731	1
3918.78	-0.221429	-0.00420388	1
3919.28	-0.221932	-0.00422577	1
3919.78	-0.222462	-0.00419313	1
3920.28	-0.222977	-0.00436374	1
3920.78	-0.223442	-0.00420649	1
3921.28	-0.223898	-0.00422421	1
3921.78	-0.22453	-0.00419745	1
3922.28	-0.224966	-0.00424459	1
3922.78	-0.225443	-0.00424472	1
3923.28	-0.225948	-0.00427864	1
3923.78	-0.226461	-0.00420541	1
3924.28	-0.226902	-0.00427938	1
3924.78	-0.227484	-0.00416624	1
3925.28	-0.227959	-0.00426537	1
3925.78	-0.228431	-0.00425787	1
3926.28	-0.228939	-0.00417697	1
3926.78	-0.229421	-0.00416631	1
3927.28	-0.229986	-0.00412764	1
3927.78	-0.230415	-0.0042036	1
3928.28	-0.231019	-0.00423211	1
3928.78	-0.231467	-0.00419272	1
3929.28	-0.231944	-0.0041646	1
3929.78	-0.232511	-0.00414319	1
3930.28	-0.232953	-0.00421178	1
3930.78	-0.233449	-0.00425897	1
3931.28	-0.233942	-0.00420346	1
3931.78	-0.234448	-0.00430743	1
3932.28	-0.234951	-0.00421713	1
3932.78	-0.235433	-0.00415901	1
3933.28	-0.235941	-0.00423117	1
3933.78	-0.236494	-0.00424965	1
3934.28	-0.237011	-0.00423084	1
3934.78	-0.23745	-0.00419113	1
3935.28	-0.237989	-0.00422804	1
3935.78	-0.238435	-0.00422615	1
3936.28	-0.238969	-0.00421643	1
3936.78	-0.239463	-0.00419608	1
3937.28	-0.239914	-0.00427629	1
3937.78	-0.24035	-0.00420552	1
3938.28	-0.240915	-0.0042739	1
3938.78	-0.241461	-0.0042048	1
3939.28	-0.241957	-0.00427353	1
3939.78	-0.242444	-0.00423386	1
3940.28	-0.243002	-0.00426511	1
3940.78	-0.243503	-0.00420914	1
3941.27	-0.243946	-0.00436904	1
3941.77	-0.244435	-0.00429294	1
3942.27	-0.244953	-0.00432417	1
3942.77	-0.245454	-0.00436486	1
3943.27	-0.245962	-0.00434369	1
3943.77	-0.24645	-0.00438881	1
3944.27	-0.246968	-0.0042762	1
3944.77	-0.247473	-0.00429842	1
3945.27	-0.247993	-0.00433081	1
3945.77	-0.248418	-0.00417254	1
3946.27	-0.248931	-0.00430661	1
3946.77	-0.24951	-0.00436222	1
3947.27	-0.249994	-0.00423203	1
3947.77	-0.250478	-0.0043086	1
3948.27	-0.250974	-0.00432261	1
3948.77	-0.251458	-0.00439891	1
3949.27	-0.251957	-0.00435288	1
3949.77	-0.252412	-0.00434755	1
3950.27	-0.252889	-0.00442575	1
3950.77	-0.253404	-0.00432836	1
3951.27	-0.254048	-0.00435796	1
3951.77	-0.254475	-0.00438165	1
3952.27	-0.254924	-0.00434836	1
3952.77	-0.255455	-0.00437286	1
3953.27	-0.255939	-0.0043779	1
3953.77	-0.256459	-0.00433642	1
3954.27	-0.256946	-0.00443414	1
3954.77	-0.257416	-0.00438682	1
3955.27	-0.257983	-0.00440144	1
3955.77	-0.258374	-0.00440818	1
3956.27	-0.258949	-0.00443239	1
3956.77	-0.259455	-0.00436819	1
3957.27	-0.259948	-0.00441635	1
3957.77	-0.260478	-0.00441307	1
3958.27	-0.260943	-0.00435454	1
3958.77	-0.26142	-0.00444664	1
3959.27	-0.261935	-0.00438886	1
3959.77	-0.262459	-0.00440555	1
3960.27	-0.262922	-0.00441543	1
3960.77	-0.263423	-0.00445255	1
3961.27	-0.26395	-0.00438344	1
3961.77	-0.264453	-0.00443864	1
3962.27	-0.26494	-0.0044608	1
3962.77	-0.265436	-0.00441506	1
3963.27	-0.265975	-0.00437521	1
3963.77	-0.266449	-0.00444176	1
3964.27	-0.266969	-0.00448027	1
3964.77	-0.267465	-0.00444663	1
3965.27	-0.267997	-0.0044238	1
3965.77	-0.268405	-0.00453188	1
3966.27	-0.268915	-0.00445935	1
3966.77	-0.269444	-0.00451251	1
3967.27	-0.269914	-0.00452758	1
3967.77	-0.270444	-0.00451496	1
3968.27	-0.270952	-0.0045038	1
3968.77	-0.271443	-0.00444167	1
3969.27	-0.271956	-0.00458596	1
3969.77	-0.272413	-0.00448382	1
3970.27	-0.272981	-0.00459222	1
3970.77	-0.27346	-0.00446341	1
3971.27	-0.273952	-0.00453999	1
3971.77	-0.274376	-0.00445349	1
3972.27	-0.274984	-0.00444427	1
3972.77	-0.275473	-0.00454641	1
3973.27	-0.27591	-0.00454951	1
3973.77	-0.276465	-0.00457261	1
3974.27	-0.276945	-0.00453573	1
3974.77	-0.277433	-0.00466521	1
3975.27	-0.277913	-0.00448371	1
3975.77	-0.278404	-0.00455613	1
3976.27	-0.278926	-0.0045588	1
3976.77	-0.279463	-0.00464358	1
3977.27	-0.279992	-0.00459185	1
3977.77	-0.280443	-0.00451909	1
3978.27	-0.280984	-0.00464094	1
3978.77	-0.281509	-0.0046248	1
3979.27	-0.281924	-0.00447199	1
3979.77	-0.282461	-0.00459514	1
3980.27	-0.28299	-0.00459297	1
3980.77	-0.283422	-0.00469989	1
3981.27	-0.283934	-0.0046359	1
3981.77	-0.28448	-0.00457508	1
3982.27	-0.284972	-0.00464869	1
3982.77	-0.285484	-0.00465511	1
3983.27	-0.286014	-0.00460562	1
3983.77	-0.286438	-0.00462907	1
3984.27	-0.286949	-0.00462053	1
3984.77	-0.287442	-0.00464505	1
3985.27	-0.287955	-0.00462754	1
3985.77	-0.288504	-0.00461261	1
3986.27	-0.288935	-0.00460955	1
3986.77	-0.289417	-0.00461841	1
3987.27	-0.289939	-0.00466718	1
3987.77	-0.290426	-0.00463327	1
3988.27	-0.290946	-0.00466154	1
3988.77	-0.29143	-0.00468373	1
3989.27	-0.291995	-0.00466661	1
3989.77	-0.292384	-0.00471002	1
3990.27	-0.292925	-0.00462506	1
3990.77	-0.293457	-0.0046943	1
3991.27	-0.293989	-0.00471865	1
3991.77	-0.294482	-0.00471961	1
3992.27	-0.294976	-0.0046123	1
3992.77	-0.295543	-0.00472832	1
3993.27	-0.295956	-0.00465402	1
3993.77	-0.296433	-0.00473122	1
3994.27	-0.296986	-0.00475965	1
3994.77	-0.297411	-0.00474293	1
3995.27	-0.297943	-0.00464589	1
3995.77	-0.298434	-0.00465936	1
3996.27	-0.298961	-0.00468262	1
3996.77	-0.29944	-0.00471416	1
3997.27	-0.299951	-0.00474428	1
3997.77	-0.300489	-0.00475972	1
3998.27	-0.300931	-0.00473893	1
3998.77	-0.301451	-0.00471265	1
3999.27	-0.301997	-0.00469658	1
3999.77	-0.302435	-0.00470304	1
4000.27	-0.302977	-0.00474301	1
4000.77	-0.303425	-0.00475323	1
4001.27	-0.30405	-0.00471084	1
4001.77	-0.304453	-0.00476682	1
4002.27	-0.304944	-0.00474942	1
4002.77	-0.305495	-0.00485206	1
4003.27	-0.305948	-0.0047844	1
4003.77	-0.30647	-0.0046801	1
4004.27	-0.306919	-0.00481123	1
4004.77	-0.307455	-0.00471043	1
4005.27	-0.30794	-0.00469539	1
4005.77	-0.308488	-0.00477645	1
4006.27	-0.308903	-0.00471603	1
4006.77	-0.309389	-0.00473565	1
4007.27	-0.309955	-0.00481312	1
4007.77	-0.310401	-0.00474038	1
4008.27	-0.310963	-0.00476836	1
4008.77	-0.311471	-0.00473125	1
4009.27	-0.311879	-0.00468465	1
4009.77	-0.312509	-0.00483046	1
4010.27	-0.312983	-0.00469997	1
4010.77	-0.313444	-0.00481093	1
4011.27	-0.313952	-0.00472605	1
4011.77	-0.314467	-0.00478027	1
4012.27	-0.314967	-0.00467517	1
4012.77	-0.315428	-0.00477739	1
4013.27	-0.315881	-0.00483115	1
4013.77	-0.316432	-0.00483687	1
[truncated: 17,217 more rows]
