# Supplementary material for: Propionate Production by Bioelectrochemically-Assisted Lactate Fermentation and Simultaneous CO2 Recycling
Source: Front Microbiol. 2020 Dec 15;11:599438. doi: 10.3389/fmicb.2020.599438 (PMC7769879; doi:10.3389/fmicb.2020.599438)
Supplement: Supplementary file 17 [file Data_Sheet_12.XLS]

## Sheet: Foglio1
time (s)	E (V)	I (mA)	cycle number
3015.37	-0.731525	3.54402	1
3015.67	-0.731277	-0.100974	1
3016.17	-0.730781	-0.107322	1
3016.67	-0.730301	-0.0793015	1
3017.18	-0.729814	-0.063981	1
3017.68	-0.729306	-0.0543639	1
3018.23	-0.728766	-0.0469275	1
3018.78	-0.728244	-0.0426653	1
3019.28	-0.727681	-0.039093	1
3019.78	-0.72723	-0.036098	1
3020.28	-0.726642	-0.0335843	1
3020.78	-0.726172	-0.0315627	1
3021.28	-0.725716	-0.0299247	1
3021.78	-0.725213	-0.0284123	1
3022.28	-0.72469	-0.0271085	1
3022.78	-0.724175	-0.025868	1
3023.28	-0.723728	-0.0247696	1
3023.78	-0.723213	-0.0239898	1
3024.28	-0.722731	-0.0231391	1
3024.78	-0.722287	-0.0223255	1
3025.28	-0.721726	-0.021677	1
3025.78	-0.721234	-0.0210942	1
3026.28	-0.720788	-0.0204632	1
3026.78	-0.720215	-0.0199546	1
3027.28	-0.719807	-0.0194697	1
3027.78	-0.719196	-0.0189922	1
3028.28	-0.718709	-0.0185725	1
3028.78	-0.718244	-0.0180567	1
3029.28	-0.717745	-0.0177927	1
3029.78	-0.717215	-0.0174588	1
3030.28	-0.716702	-0.0169311	1
3030.78	-0.716258	-0.0168126	1
3031.28	-0.715738	-0.0164226	1
3031.78	-0.715167	-0.0161009	1
3032.28	-0.714747	-0.0158188	1
3032.78	-0.714167	-0.0154833	1
3033.28	-0.713747	-0.0153156	1
3033.78	-0.713198	-0.0150335	1
3034.28	-0.71268	-0.0148245	1
3034.78	-0.712241	-0.0146674	1
3035.28	-0.711704	-0.0144076	1
3035.78	-0.711167	-0.0142278	1
3036.28	-0.710678	-0.0140483	1
3036.78	-0.710222	-0.0139536	1
3037.28	-0.709759	-0.0138471	1
3037.78	-0.709184	-0.0135308	1
3038.28	-0.708733	-0.0133525	1
3038.78	-0.708224	-0.0133608	1
3039.28	-0.70769	-0.013109	1
3039.78	-0.707224	-0.0129554	1
3040.28	-0.70679	-0.0127006	1
3040.78	-0.706222	-0.0127092	1
3041.28	-0.705709	-0.0125048	1
3041.78	-0.705222	-0.0124006	1
3042.28	-0.704695	-0.0123132	1
3042.78	-0.704227	-0.0120785	1
3043.28	-0.703694	-0.011957	1
3043.78	-0.703186	-0.0118271	1
3044.28	-0.702723	-0.0117519	1
3044.78	-0.702196	-0.0116327	1
3045.28	-0.701649	-0.0115717	1
3045.78	-0.701181	-0.0115493	1
3046.28	-0.700737	-0.0113173	1
3046.78	-0.700176	-0.0112697	1
3047.28	-0.699742	-0.0111727	1
3047.78	-0.699265	-0.0111999	1
3048.28	-0.698701	-0.0109933	1
3048.78	-0.698205	-0.0107358	1
3049.28	-0.697718	-0.010887	1
3049.78	-0.697222	-0.0107663	1
3050.28	-0.696711	-0.0106842	1
3050.78	-0.696198	-0.0106053	1
3051.28	-0.695709	-0.0104152	1
3051.78	-0.6952	-0.0104054	1
3052.28	-0.694685	-0.0103043	1
3052.78	-0.694269	-0.0101521	1
3053.28	-0.693649	-0.0101748	1
3053.78	-0.693238	-0.0103078	1
3054.28	-0.692732	-0.0100446	1
3054.78	-0.692183	-0.0101132	1
3055.28	-0.691699	-0.0101241	1
3055.78	-0.691157	-0.00987676	1
3056.28	-0.690689	-0.0100016	1
3056.78	-0.690224	-0.0098452	1
3057.28	-0.689704	-0.00967008	1
3057.78	-0.689207	-0.00971946	1
3058.29	-0.68863	-0.00960817	1
3058.79	-0.688181	-0.00953605	1
3059.29	-0.68763	-0.00952762	1
3059.79	-0.687179	-0.00947882	1
3060.29	-0.686656	-0.00940339	1
3060.79	-0.686138	-0.00932784	1
3061.29	-0.685601	-0.00931251	1
3061.79	-0.6852	-0.00919049	1
3062.29	-0.684641	-0.00920974	1
3062.79	-0.684169	-0.00910959	1
3063.29	-0.683663	-0.00908016	1
3063.79	-0.683212	-0.0090753	1
3064.29	-0.682641	-0.00900479	1
3064.79	-0.682248	-0.00887995	1
3065.29	-0.681706	-0.00894627	1
3065.79	-0.681217	-0.008804	1
3066.29	-0.680694	-0.00889154	1
3066.79	-0.680162	-0.00872441	1
3067.29	-0.679725	-0.00863799	1
3067.79	-0.679236	-0.00869467	1
3068.29	-0.678708	-0.00856163	1
3068.79	-0.678195	-0.0085946	1
3069.29	-0.677713	-0.00857785	1
3069.79	-0.677162	-0.00854623	1
3070.29	-0.676701	-0.00845941	1
3070.79	-0.676181	-0.00844063	1
3071.29	-0.675699	-0.0084222	1
3071.79	-0.675145	-0.00838929	1
3072.29	-0.674641	-0.00837835	1
3072.79	-0.674214	-0.0084002	1
3073.29	-0.673667	-0.00833795	1
3073.79	-0.673162	-0.00818097	1
3074.29	-0.672648	-0.0081299	1
3074.79	-0.672252	-0.00821474	1
3075.29	-0.671739	-0.00809915	1
3075.79	-0.671226	-0.00821226	1
3076.29	-0.670718	-0.00811837	1
3076.79	-0.670207	-0.00807193	1
3077.29	-0.669655	-0.00804458	1
3077.79	-0.669126	-0.00790588	1
3078.29	-0.668691	-0.00787695	1
3078.79	-0.668197	-0.00796321	1
3079.29	-0.667677	-0.00797862	1
3079.79	-0.667197	-0.00781325	1
3080.29	-0.666677	-0.00778977	1
3080.79	-0.666202	-0.00793681	1
3081.29	-0.665715	-0.00778739	1
3081.79	-0.665183	-0.00765941	1
3082.29	-0.664684	-0.00780353	1
3082.79	-0.664164	-0.00758832	1
3083.29	-0.663665	-0.00760294	1
3083.79	-0.663128	-0.00766236	1
3084.29	-0.662701	-0.00757167	1
3084.79	-0.662164	-0.00763026	1
3085.29	-0.661748	-0.00753943	1
3085.79	-0.661166	-0.00761651	1
3086.29	-0.660627	-0.00756287	1
3086.79	-0.660207	-0.00747231	1
3087.29	-0.659586	-0.007404	1
3087.79	-0.659219	-0.00743054	1
3088.29	-0.658686	-0.00747647	1
3088.79	-0.658238	-0.00748901	1
3089.29	-0.657736	-0.00734063	1
3089.79	-0.657228	-0.0073398	1
3090.29	-0.656736	-0.00743745	1
3090.79	-0.656173	-0.00737977	1
3091.29	-0.65565	-0.00721592	1
3091.79	-0.655187	-0.00731516	1
3092.29	-0.654698	-0.00730401	1
3092.79	-0.654156	-0.00705628	1
3093.29	-0.653691	-0.00719672	1
3093.79	-0.653225	-0.00723415	1
3094.29	-0.65266	-0.00705928	1
3094.79	-0.652137	-0.00698328	1
3095.29	-0.651684	-0.00709278	1
3095.79	-0.651156	-0.00715485	1
3096.29	-0.650696	-0.00706724	1
3096.79	-0.650171	-0.00708081	1
3097.29	-0.649657	-0.00702489	1
3097.79	-0.649192	-0.00707065	1
3098.29	-0.648626	-0.00705448	1
3098.79	-0.648151	-0.00691371	1
3099.29	-0.647645	-0.00685951	1
3099.8	-0.647192	-0.0068662	1
3100.3	-0.646684	-0.00685597	1
3100.8	-0.646099	-0.00679717	1
3101.3	-0.645702	-0.00681831	1
3101.8	-0.645111	-0.0068243	1
3102.3	-0.644686	-0.00668456	1
3102.8	-0.644202	-0.0067081	1
3103.3	-0.643631	-0.00680725	1
3103.8	-0.643192	-0.00671877	1
3104.3	-0.642662	-0.00668867	1
3104.8	-0.642189	-0.00675148	1
3105.3	-0.641724	-0.0067306	1
3105.8	-0.641223	-0.0065475	1
3106.3	-0.640662	-0.00675899	1
3106.8	-0.640163	-0.00661581	1
3107.3	-0.639702	-0.00657029	1
3107.8	-0.639185	-0.00663538	1
3108.3	-0.638626	-0.00660501	1
3108.8	-0.638161	-0.00653249	1
3109.3	-0.63765	-0.00651816	1
3109.8	-0.637175	-0.00647604	1
3110.3	-0.636655	-0.00645645	1
3110.8	-0.636134	-0.00656558	1
3111.3	-0.635695	-0.00644791	1
3111.8	-0.635237	-0.00635992	1
3112.3	-0.634621	-0.00653006	1
3112.8	-0.634216	-0.0063813	1
3113.3	-0.633674	-0.0063689	1
3113.8	-0.633168	-0.00628631	1
3114.3	-0.632616	-0.00635101	1
3114.8	-0.632163	-0.00633654	1
3115.3	-0.631628	-0.00634064	1
3115.8	-0.631189	-0.00629478	1
3116.3	-0.630671	-0.00619016	1
3116.8	-0.630137	-0.00619708	1
3117.3	-0.629636	-0.00625714	1
3117.8	-0.629115	-0.00629374	1
3118.3	-0.628647	-0.00615195	1
3118.8	-0.628168	-0.00619952	1
3119.3	-0.627674	-0.00615751	1
3119.8	-0.627144	-0.00627506	1
3120.3	-0.626678	-0.0061079	1
3120.8	-0.62616	-0.00614718	1
3121.3	-0.625654	-0.00611581	1
3121.8	-0.625156	-0.00606214	1
3122.3	-0.624683	-0.00614399	1
3122.8	-0.624182	-0.0061685	1
3123.3	-0.62369	-0.00601431	1
3123.8	-0.623141	-0.00603402	1
3124.3	-0.622671	-0.00596006	1
3124.8	-0.622184	-0.00593918	1
3125.3	-0.621599	-0.00605784	1
3125.8	-0.621129	-0.00587857	1
3126.3	-0.62069	-0.00604502	1
3126.8	-0.620234	-0.0058839	1
3127.3	-0.619724	-0.00594442	1
3127.8	-0.619182	-0.00594201	1
3128.3	-0.618685	-0.00589416	1
3128.8	-0.61817	-0.00596264	1
3129.3	-0.617668	-0.00589255	1
3129.8	-0.617113	-0.00585302	1
3130.3	-0.616649	-0.00598892	1
3130.8	-0.616203	-0.00584001	1
3131.3	-0.615692	-0.00583081	1
3131.8	-0.615143	-0.00574937	1
3132.3	-0.614587	-0.00590086	1
3132.8	-0.614196	-0.00575428	1
3133.3	-0.61364	-0.00570112	1
3133.8	-0.613217	-0.00570216	1
3134.3	-0.612635	-0.00574445	1
3134.8	-0.612129	-0.00579286	1
3135.3	-0.61168	-0.00582008	1
3135.8	-0.611201	-0.00572487	1
3136.3	-0.61068	-0.00567246	1
3136.8	-0.610191	-0.00573746	1
3137.3	-0.609673	-0.00574959	1
3137.8	-0.60915	-0.00566373	1
3138.3	-0.608673	-0.00568268	1
3138.8	-0.608162	-0.00560764	1
3139.3	-0.607625	-0.0056394	1
3139.8	-0.607191	-0.00562359	1
3140.3	-0.606621	-0.00564233	1
3140.8	-0.606119	-0.00550655	1
3141.31	-0.605661	-0.00559372	1
3141.81	-0.605179	-0.00553459	1
3142.31	-0.604647	-0.00546847	1
3142.81	-0.604165	-0.00551299	1
3143.31	-0.603659	-0.00548863	1
3143.81	-0.603179	-0.00549006	1
3144.31	-0.602663	-0.00557208	1
3144.81	-0.602191	-0.00548051	1
3145.31	-0.601711	-0.00546554	1
3145.81	-0.601131	-0.00546434	1
3146.31	-0.600671	-0.00549079	1
3146.81	-0.600203	-0.00544288	1
3147.31	-0.599668	-0.00535047	1
3147.81	-0.59921	-0.00545014	1
3148.31	-0.598654	-0.00539462	1
3148.81	-0.598138	-0.00526842	1
3149.31	-0.597709	-0.00532841	1
3149.81	-0.597129	-0.00536768	1
3150.31	-0.596661	-0.00528648	1
3150.81	-0.596193	-0.00537646	1
3151.31	-0.595635	-0.00523111	1
3151.81	-0.595119	-0.00539596	1
3152.31	-0.594733	-0.00526953	1
3152.81	-0.594145	-0.00526466	1
3153.31	-0.593644	-0.005147	1
3153.81	-0.59315	-0.00522552	1
3154.31	-0.592656	-0.00524574	1
3154.81	-0.592124	-0.00530397	1
3155.31	-0.591584	-0.00513725	1
3155.81	-0.591124	-0.00521509	1
3156.31	-0.59063	-0.0052304	1
3156.81	-0.590093	-0.00519177	1
3157.31	-0.589644	-0.00520854	1
3157.81	-0.589167	-0.00520598	1
3158.31	-0.588727	-0.00514323	1
3158.81	-0.588174	-0.00514077	1
3159.31	-0.587642	-0.00513571	1
3159.81	-0.58714	-0.00516095	1
3160.31	-0.586642	-0.00501999	1
3160.81	-0.586176	-0.00499557	1
3161.31	-0.585584	-0.00505452	1
3161.81	-0.585105	-0.00498635	1
3162.31	-0.584656	-0.0049488	1
3162.81	-0.584112	-0.00504186	1
3163.31	-0.583589	-0.0049066	1
3163.81	-0.583107	-0.00495403	1
3164.31	-0.582618	-0.00495798	1
3164.81	-0.582162	-0.00493618	1
3165.31	-0.581606	-0.00495115	1
3165.81	-0.581138	-0.00501265	1
3166.31	-0.580668	-0.00494649	1
3166.81	-0.58014	-0.00490444	1
3167.31	-0.579661	-0.00498724	1
3167.81	-0.579205	-0.00489813	1
3168.31	-0.578615	-0.00485759	1
3168.81	-0.578126	-0.00496589	1
3169.31	-0.577651	-0.00487087	1
3169.81	-0.577128	-0.0048224	1
3170.31	-0.576649	-0.00488136	1
3170.81	-0.576145	-0.00482162	1
3171.31	-0.575641	-0.0047996	1
3171.81	-0.575176	-0.00487202	1
3172.31	-0.574608	-0.00485202	1
3172.81	-0.574107	-0.00476261	1
3173.31	-0.573593	-0.0048232	1
3173.81	-0.573131	-0.00483078	1
3174.31	-0.572694	-0.00482141	1
3174.81	-0.572126	-0.00479265	1
3175.31	-0.57162	-0.00469908	1
3175.81	-0.571073	-0.00468327	1
3176.31	-0.570598	-0.00469547	1
3176.81	-0.570107	-0.0046521	1
3177.31	-0.569605	-0.00457644	1
3177.81	-0.569123	-0.00458468	1
3178.31	-0.568601	-0.00462129	1
3178.81	-0.56814	-0.00472072	1
3179.31	-0.567713	-0.004621	1
3179.81	-0.567149	-0.0045883	1
3180.31	-0.566603	-0.0046773	1
3180.81	-0.566114	-0.00458962	1
3181.31	-0.56562	-0.00464878	1
3181.81	-0.565138	-0.00455984	1
3182.31	-0.56467	-0.00454981	1
3182.82	-0.564178	-0.00446817	1
3183.32	-0.563646	-0.00458678	1
3183.82	-0.563128	-0.00449384	1
3184.32	-0.562677	-0.00457579	1
3184.82	-0.562185	-0.00457727	1
3185.32	-0.56167	-0.00446884	1
3185.82	-0.561133	-0.00447816	1
3186.32	-0.560667	-0.00447228	1
3186.82	-0.560185	-0.00447655	1
3187.32	-0.559693	-0.00432978	1
3187.82	-0.559126	-0.00439205	1
3188.32	-0.558605	-0.00445724	1
3188.82	-0.558183	-0.00446241	1
3189.32	-0.557643	-0.00441955	1
3189.82	-0.557152	-0.00430664	1
3190.32	-0.556619	-0.00435803	1
3190.82	-0.556075	-0.00439079	1
3191.32	-0.55565	-0.00438856	1
3191.82	-0.555211	-0.00433345	1
3192.32	-0.554636	-0.00425242	1
3192.82	-0.554149	-0.00426407	1
3193.32	-0.553643	-0.00438445	1
3193.82	-0.553097	-0.00444547	1
3194.32	-0.552641	-0.00426349	1
3194.82	-0.552171	-0.00436851	1
3195.32	-0.551605	-0.00428924	1
3195.82	-0.55119	-0.00430824	1
3196.32	-0.550677	-0.00434173	1
3196.82	-0.550154	-0.00422347	1
3197.32	-0.549626	-0.00426449	1
3197.82	-0.549171	-0.00420004	1
3198.32	-0.548605	-0.00418928	1
3198.82	-0.548135	-0.00420738	1
3199.32	-0.547638	-0.00433206	1
3199.82	-0.547111	-0.00415252	1
3200.32	-0.546593	-0.0042462	1
3200.82	-0.546085	-0.00422202	1
3201.32	-0.545648	-0.00425623	1
3201.82	-0.545178	-0.00416495	1
3202.32	-0.544653	-0.00393345	1
3202.82	-0.54419	-0.00419674	1
3203.32	-0.543684	-0.00412203	1
3203.82	-0.543154	-0.00419661	1
3204.32	-0.542622	-0.00418638	1
3204.82	-0.542132	-0.00408165	1
3205.32	-0.541667	-0.00413862	1
3205.82	-0.541166	-0.00407739	1
3206.32	-0.540664	-0.00410321	1
3206.82	-0.540123	-0.00406474	1
3207.32	-0.539626	-0.00394475	1
3207.82	-0.539161	-0.0040897	1
3208.32	-0.538621	-0.00398233	1
3208.82	-0.538139	-0.00415384	1
3209.32	-0.537652	-0.00395508	1
3209.82	-0.537173	-0.00400554	1
3210.32	-0.5366	-0.00400769	1
3210.82	-0.536108	-0.0039584	1
3211.32	-0.535573	-0.00388803	1
3211.82	-0.535115	-0.00405783	1
3212.32	-0.534607	-0.00397027	1
3212.82	-0.534103	-0.00389017	1
3213.32	-0.533657	-0.0039756	1
3213.82	-0.533082	-0.00396913	1
3214.32	-0.532583	-0.00388718	1
3214.82	-0.532082	-0.00391605	1
3215.32	-0.531573	-0.00383447	1
3215.82	-0.531144	-0.00392524	1
3216.32	-0.530645	-0.00395343	1
3216.82	-0.530161	-0.0039565	1
3217.32	-0.529624	-0.00377592	1
3217.82	-0.529175	-0.00392054	1
3218.32	-0.528643	-0.0039434	1
3218.82	-0.528065	-0.00383013	1
3219.32	-0.527612	-0.00385537	1
3219.82	-0.527089	-0.00391535	1
3220.32	-0.526631	-0.00386555	1
3220.82	-0.52613	-0.00371135	1
3221.32	-0.525645	-0.00378803	1
3221.82	-0.525079	-0.00372828	1
3222.32	-0.524585	-0.00386333	1
3222.82	-0.524127	-0.00382036	1
3223.32	-0.52364	-0.00377061	1
3223.83	-0.52311	-0.00375378	1
3224.33	-0.522604	-0.0037549	1
3224.83	-0.52207	-0.00383748	1
3225.33	-0.521573	-0.00377351	1
3225.83	-0.52112	-0.00372039	1
3226.33	-0.520652	-0.00379853	1
3226.83	-0.520105	-0.0037132	1
3227.33	-0.519659	-0.00360883	1
3227.83	-0.519151	-0.00372051	1
3228.33	-0.5187	-0.00369198	1
3228.83	-0.518141	-0.00367407	1
3229.33	-0.517652	-0.00362969	1
3229.83	-0.517086	-0.00371089	1
3230.33	-0.516642	-0.00359841	1
3230.83	-0.516148	-0.00356814	1
3231.33	-0.51558	-0.00361947	1
3231.83	-0.515077	-0.0036538	1
3232.33	-0.514647	-0.00365354	1
3232.83	-0.514117	-0.00361417	1
3233.33	-0.513616	-0.00370649	1
3233.83	-0.513117	-0.00369487	1
3234.33	-0.512606	-0.00363594	1
3234.83	-0.512081	-0.00362883	1
3235.33	-0.511604	-0.00358439	1
3235.83	-0.511105	-0.00351321	1
3236.33	-0.510604	-0.00361076	1
3236.83	-0.510155	-0.00355639	1
3237.33	-0.509592	-0.00349687	1
3237.83	-0.509124	-0.00358817	1
3238.33	-0.508602	-0.00347349	1
3238.83	-0.508167	-0.00350163	1
3239.33	-0.507563	-0.00345372	1
3239.83	-0.507096	-0.00346556	1
3240.33	-0.506549	-0.00348666	1
3240.83	-0.506141	-0.00343563	1
3241.33	-0.505666	-0.00341626	1
3241.83	-0.505086	-0.00343858	1
3242.33	-0.504678	-0.00350525	1
3242.83	-0.504103	-0.00341978	1
3243.33	-0.503597	-0.0033512	1
3243.83	-0.503107	-0.00336618	1
3244.33	-0.50258	-0.0034272	1
3244.83	-0.502129	-0.00319309	1
3245.33	-0.501566	-0.00331941	1
3245.83	-0.501131	-0.00343246	1
3246.33	-0.500618	-0.00331725	1
3246.83	-0.500134	-0.00340576	1
3247.33	-0.499616	-0.00349758	1
3247.83	-0.499158	-0.00326082	1
3248.33	-0.498606	-0.00322748	1
3248.83	-0.498112	-0.00326843	1
3249.33	-0.497587	-0.00328759	1
3249.83	-0.497105	-0.00320412	1
3250.33	-0.496628	-0.0031715	1
3250.83	-0.496143	-0.00314585	1
3251.33	-0.495661	-0.00319324	1
3251.83	-0.49506	-0.00324218	1
3252.33	-0.49457	-0.00323489	1
3252.83	-0.494041	-0.00315951	1
3253.33	-0.493577	-0.00314007	1
3253.83	-0.493148	-0.00310783	1
3254.33	-0.492623	-0.00320732	1
3254.83	-0.49204	-0.00325226	1
3255.33	-0.49157	-0.00314254	1
3255.83	-0.491057	-0.00310185	1
3256.33	-0.490644	-0.00315409	1
3256.83	-0.490117	-0.0031917	1
3257.33	-0.489616	-0.00312597	1
3257.83	-0.489122	-0.0030982	1
3258.33	-0.488594	-0.00310896	1
3258.83	-0.488124	-0.00315575	1
3259.33	-0.487618	-0.00297764	1
3259.83	-0.487069	-0.00302598	1
3260.33	-0.486582	-0.00307898	1
3260.83	-0.486143	-0.00301403	1
3261.33	-0.485558	-0.00304232	1
3261.83	-0.485105	-0.00316116	1
3262.33	-0.48458	-0.00298177	1
3262.83	-0.484121	-0.0030858	1
3263.33	-0.483642	-0.00302508	1
3263.83	-0.483109	-0.00301079	1
3264.33	-0.482651	-0.00297931	1
3264.84	-0.482069	-0.00298853	1
3265.34	-0.481606	-0.00288042	1
3265.84	-0.481105	-0.00283934	1
3266.34	-0.480572	-0.00292409	1
3266.84	-0.480126	-0.00303493	1
3267.34	-0.479591	-0.00294303	1
3267.84	-0.479109	-0.00290978	1
3268.34	-0.478551	-0.00281075	1
3268.84	-0.478085	-0.00285523	1
3269.34	-0.477541	-0.00285359	1
3269.84	-0.47714	-0.00290742	1
3270.34	-0.476596	-0.00282727	1
3270.84	-0.476095	-0.00279229	1
3271.34	-0.475579	-0.00295253	1
3271.84	-0.475128	-0.00288061	1
3272.34	-0.474625	-0.00281458	1
3272.84	-0.474078	-0.00277055	1
3273.34	-0.473567	-0.00274215	1
3273.84	-0.473061	-0.00276896	1
3274.34	-0.472615	-0.00276302	1
3274.84	-0.472035	-0.00282959	1
3275.34	-0.471575	-0.00269766	1
3275.84	-0.471119	-0.00275728	1
3276.34	-0.470546	-0.00269702	1
3276.84	-0.470152	-0.00271547	1
3277.34	-0.469591	-0.0027049	1
3277.84	-0.46909	-0.00273733	1
3278.34	-0.468608	-0.00272498	1
3278.84	-0.468042	-0.00265435	1
3279.34	-0.467615	-0.00262934	1
3279.84	-0.467138	-0.00254037	1
3280.34	-0.466584	-0.00256308	1
3280.84	-0.466083	-0.00252474	1
3281.34	-0.465551	-0.00256831	1
3281.84	-0.465073	-0.00257232	1
3282.34	-0.464644	-0.00267417	1
3282.84	-0.464073	-0.00261085	1
3283.34	-0.463601	-0.00256228	1
3283.84	-0.463116	-0.00256572	1
3284.34	-0.462586	-0.002496	1
3284.84	-0.462109	-0.00251012	1
3285.34	-0.46156	-0.00245528	1
3285.84	-0.461087	-0.00265725	1
3286.34	-0.46061	-0.00250757	1
3286.84	-0.460064	-0.00249986	1
3287.34	-0.459565	-0.00249323	1
3287.84	-0.459054	-0.00247621	1
3288.34	-0.458591	-0.00238612	1
3288.84	-0.458099	-0.00233331	1
3289.34	-0.457636	-0.00249583	1
3289.84	-0.457042	-0.00238267	1
3290.34	-0.456598	-0.00233024	1
3290.84	-0.456085	-0.00248962	1
3291.34	-0.455536	-0.00240936	1
3291.84	-0.455054	-0.00244525	1
3292.34	-0.4546	-0.00234844	1
3292.84	-0.454121	-0.00229342	1
3293.34	-0.45362	-0.00233538	1
3293.84	-0.453073	-0.00232332	1
3294.34	-0.452619	-0.00226047	1
3294.84	-0.452092	-0.00224395	1
3295.34	-0.45161	-0.00217783	1
3295.84	-0.451102	-0.00235355	1
3296.34	-0.450584	-0.00232603	1
3296.84	-0.450068	-0.00227345	1
3297.34	-0.44961	-0.00217774	1
3297.84	-0.449059	-0.00216329	1
3298.34	-0.448631	-0.00216086	1
3298.84	-0.448132	-0.00225568	1
3299.34	-0.447612	-0.00217806	1
3299.84	-0.447082	-0.0021682	1
3300.34	-0.446638	-0.00217963	1
3300.84	-0.446082	-0.00225599	1
3301.34	-0.4456	-0.00225232	1
3301.84	-0.445159	-0.00216481	1
3302.34	-0.444583	-0.00215663	1
3302.84	-0.444116	-0.00216036	1
3303.34	-0.443622	-0.00220315	1
3303.84	-0.443116	-0.0020749	1
3304.34	-0.442622	-0.00212785	1
3304.84	-0.442094	-0.00208255	1
3305.34	-0.441543	-0.00208834	1
3305.84	-0.441116	-0.00211082	1
3306.35	-0.4406	-0.00213217	1
3306.85	-0.440123	-0.00203439	1
3307.35	-0.439543	-0.00198358	1
3307.85	-0.439065	-0.00201812	1
3308.35	-0.438569	-0.00205142	1
3308.85	-0.438104	-0.00192879	1
3309.35	-0.437655	-0.00197175	1
3309.85	-0.437158	-0.00189091	1
3310.35	-0.436621	-0.00204747	1
3310.85	-0.436147	-0.00206365	1
3311.35	-0.435595	-0.00206576	1
3311.85	-0.435063	-0.00200181	1
3312.35	-0.434588	-0.00201604	1
3312.85	-0.434091	-0.00202491	1
3313.35	-0.433564	-0.00199735	1
3313.85	-0.433065	-0.00196471	1
3314.35	-0.432598	-0.0019836	1
3314.85	-0.432101	-0.00195981	1
3315.35	-0.431583	-0.00194068	1
3315.85	-0.43108	-0.00193479	1
3316.35	-0.4306	-0.00194941	1
3316.85	-0.430082	-0.00186081	1
3317.35	-0.429471	-0.00184815	1
3317.85	-0.429108	-0.00189465	1
3318.35	-0.428588	-0.00190017	1
3318.85	-0.42808	-0.00186247	1
3319.35	-0.427655	-0.00184626	1
3319.85	-0.427072	-0.00180585	1
3320.35	-0.426612	-0.00188734	1
3320.85	-0.426118	-0.00186595	1
3321.35	-0.425597	-0.00190262	1
3321.85	-0.425118	-0.00183144	1
3322.35	-0.424607	-0.00184213	1
3322.85	-0.424079	-0.00182136	1
3323.35	-0.423588	-0.00179439	1
3323.85	-0.42306	-0.00178635	1
3324.35	-0.422514	-0.00177045	1
3324.85	-0.422072	-0.00175429	1
3325.35	-0.421542	-0.00171107	1
3325.85	-0.421106	-0.00179958	1
3326.35	-0.4206	-0.00169988	1
3326.85	-0.420089	-0.00166634	1
3327.35	-0.419578	-0.00171989	1
3327.85	-0.419084	-0.00175955	1
3328.35	-0.418566	-0.00162611	1
3328.85	-0.418046	-0.00159907	1
3329.35	-0.417604	-0.00163854	1
3329.85	-0.417117	-0.00160414	1
3330.35	-0.416604	-0.00164581	1
3330.85	-0.416067	-0.00163637	1
3331.35	-0.415552	-0.0015457	1
3331.85	-0.415077	-0.00159857	1
3332.35	-0.414576	-0.0016642	1
3332.85	-0.414053	-0.00155817	1
3333.35	-0.413497	-0.00147674	1
3333.85	-0.413079	-0.00156032	1
3334.35	-0.412592	-0.00143885	1
3334.85	-0.412065	-0.00152973	1
3335.35	-0.411502	-0.0015313	1
3335.85	-0.411091	-0.00150727	1
3336.35	-0.41058	-0.00152627	1
3336.85	-0.41	-0.00181244	1
3337.35	-0.409461	-0.00148797	1
3337.85	-0.409003	-0.00145611	1
3338.35	-0.408513	-0.00157104	1
3338.85	-0.407931	-0.00140196	1
3339.35	-0.407506	-0.00141344	1
3339.85	-0.407067	-0.00156314	1
3340.35	-0.406501	-0.00152394	1
3340.85	-0.405981	-0.0015195	1
3341.35	-0.405552	-0.00138745	1
3341.85	-0.405012	-0.00148441	1
3342.35	-0.404561	-0.00144144	1
3342.85	-0.403986	-0.00139383	1
3343.35	-0.403525	-0.00141952	1
3343.85	-0.40301	-0.0013623	1
3344.35	-0.402547	-0.00147804	1
3344.85	-0.40205	-0.00136152	1
3345.35	-0.401554	-0.00133669	1
3345.85	-0.401029	-0.00145853	1
3346.35	-0.400573	-0.00134163	1
3346.85	-0.399995	-0.00131031	1
3347.35	-0.399513	-0.00133118	1
3347.86	-0.399005	-0.0013055	1
3348.36	-0.39854	-0.001316	1
3348.86	-0.397988	-0.001221	1
3349.36	-0.397518	-0.00131814	1
3349.86	-0.396991	-0.00144078	1
3350.36	-0.396542	-0.00124141	1
3350.86	-0.396024	-0.00134939	1
3351.36	-0.395501	-0.00129686	1
3351.86	-0.395029	-0.00119545	1
3352.36	-0.394539	-0.00120931	1
3352.86	-0.394019	-0.00120921	1
3353.36	-0.393525	-0.00116843	1
3353.86	-0.392945	-0.00113589	1
3354.36	-0.392484	-0.00126325	1
3354.86	-0.392026	-0.00114549	1
3355.36	-0.391496	-0.00118144	1
3355.86	-0.39099	-0.00109481	1
3356.36	-0.390489	-0.00112097	1
3356.86	-0.389993	-0.00107761	1
3357.36	-0.389463	-0.00112408	1
3357.86	-0.389038	-0.00105618	1
3358.36	-0.388532	-0.00106014	1
3358.86	-0.388014	-0.00110307	1
3359.36	-0.38746	-0.00113133	1
3359.86	-0.386954	-0.00121326	1
3360.36	-0.386532	-0.000994194	1
3360.86	-0.386033	-0.0010015	1
3361.36	-0.385513	-0.000974583	1
3361.86	-0.385045	-0.000935855	1
3362.36	-0.384542	-0.00100055	1
3362.86	-0.383976	-0.00099217	1
3363.36	-0.383482	-0.000935644	1
3363.86	-0.383007	-0.000902061	1
3364.36	-0.382465	-0.000965477	1
3364.86	-0.381945	-0.000850686	1
3365.36	-0.381475	-0.000918457	1
3365.86	-0.380949	-0.00086285	1
3366.36	-0.380496	-0.00085292	1
3366.86	-0.379985	-0.000904479	1
3367.36	-0.379532	-0.000915139	1
3367.86	-0.378993	-0.000816862	1
3368.36	-0.378479	-0.000797484	1
3368.86	-0.378035	-0.000792547	1
3369.36	-0.377472	-0.000879075	1
3369.86	-0.376959	-0.000748392	1
3370.36	-0.376477	-0.00080501	1
3370.86	-0.375985	-0.000763979	1
3371.36	-0.375506	-0.000813113	1
3371.86	-0.374985	-0.000720013	1
3372.36	-0.37447	-0.00071651	1
3372.86	-0.373909	-0.000720197	1
3373.36	-0.373577	-0.000659196	1
3373.86	-0.373	-0.000773433	1
3374.36	-0.372455	-0.000670354	1
3374.86	-0.372002	-0.000703213	1
3375.36	-0.371498	-0.00065773	1
3375.86	-0.370985	-0.000594026	1
3376.36	-0.370508	-0.000729578	1
3376.86	-0.370014	-0.000646725	1
3377.36	-0.369474	-0.000602174	1
3377.86	-0.369007	-0.000577961	1
3378.36	-0.368491	-0.000582135	1
3378.86	-0.367945	-0.000643358	1
3379.36	-0.367501	-0.000624283	1
3379.86	-0.366997	-0.000675935	1
3380.36	-0.366489	-0.000620173	1
3380.86	-0.365937	-0.00041015	1
3381.36	-0.365462	-0.000642725	1
3381.86	-0.364997	-0.00034971	1
3382.36	-0.36452	-0.00042854	1
3382.86	-0.364004	-0.000395006	1
3383.36	-0.363534	-0.000428343	1
3383.86	-0.362971	-0.000473328	1
3384.36	-0.362431	-0.000380648	1
3384.86	-0.361978	-0.000552702	1
3385.36	-0.3615	-0.00034779	1
3385.86	-0.361057	-0.000357964	1
3386.36	-0.360603	-0.000366296	1
3386.86	-0.359935	-0.000304119	1
3387.36	-0.359522	-0.000301769	1
3387.86	-0.358987	-0.000276789	1
3388.36	-0.358505	-0.000326545	1
3388.86	-0.358006	-0.000365322	1
3389.37	-0.357488	-0.000265727	1
3389.87	-0.356966	-0.000267405	1
3390.37	-0.356465	-0.000138791	1
3390.87	-0.355932	-0.000250544	1
3391.37	-0.355481	-0.000258015	1
3391.87	-0.355006	-0.000236025	1
3392.37	-0.354472	-0.000229145	1
3392.87	-0.354018	-9.95152e-05	1
3393.37	-0.353464	-0.000187373	1
3393.87	-0.352968	-0.000216503	1
3394.37	-0.352443	-0.000190312	1
3394.87	-0.351989	-0.000182899	1
3395.37	-0.351436	-0.000162297	1
3395.87	-0.351006	-0.00011885	1
3396.37	-0.350472	-4.45816e-05	1
3396.87	-0.350037	-6.96585e-05	1
3397.37	-0.349519	1.2828e-05	1
3397.87	-0.349037	-5.35501e-05	1
3398.37	-0.348495	-5.50256e-05	1
3398.87	-0.34797	-6.41674e-05	1
3399.37	-0.347483	-9.04812e-05	1
3399.87	-0.346985	-3.94258e-05	1
3400.37	-0.346471	4.12222e-05	1
3400.87	-0.346037	-6.06013e-05	1
3401.37	-0.34551	0.000129816	1
3401.87	-0.344942	6.29928e-05	1
3402.37	-0.3445	5.4227e-05	1
3402.87	-0.343939	0.000131262	1
3403.37	-0.343507	0.000156712	1
3403.87	-0.342949	0.000147053	1
3404.37	-0.342479	0.000184552	1
3404.87	-0.341992	0.000221297	1
3405.37	-0.341452	0.000285328	1
3405.87	-0.341035	0.000297703	1
3406.37	-0.340471	0.000298315	1
3406.87	-0.339965	0.000302061	1
3407.37	-0.339519	0.00031226	1
3407.87	-0.338956	0.000317756	1
3408.37	-0.338512	0.000220176	1
3408.87	-0.337934	0.00023486	1
3409.37	-0.337478	0.000305934	1
3409.87	-0.337013	0.000354802	1
3410.37	-0.33644	0.000313725	1
3410.87	-0.335891	0.00026234	1
3411.37	-0.335431	0.000312157	1
3411.87	-0.334963	0.00037494	1
3412.37	-0.334459	0.000468934	1
3412.87	-0.333989	0.000441251	1
3413.37	-0.333543	0.000388653	1
3413.87	-0.332965	0.000392815	1
3414.37	-0.332454	0.000401673	1
3414.87	-0.331908	0.000534915	1
3415.37	-0.331421	0.000479006	1
3415.87	-0.330944	0.000455215	1
3416.37	-0.330442	0.000503577	1
3416.87	-0.329999	0.000529771	1
3417.37	-0.329481	0.000587593	1
3417.87	-0.328977	0.000489355	1
3418.37	-0.328476	0.000572668	1
3418.87	-0.327982	0.000677959	1
3419.37	-0.327464	0.000576637	1
3419.87	-0.326963	0.000656569	1
3420.37	-0.326452	0.000614664	1
3420.87	-0.326018	0.000666653	1
3421.37	-0.325516	0.000653438	1
3421.87	-0.324989	0.000628601	1
3422.37	-0.32449	0.000742432	1
3422.87	-0.323984	0.000641931	1
3423.37	-0.323488	0.000707838	1
3423.87	-0.322996	0.000734141	1
3424.37	-0.322545	0.000710759	1
3424.87	-0.32202	0.000773593	1
3425.37	-0.321511	0.000804856	1
3425.87	-0.321034	0.00077449	1
3426.37	-0.32049	0.00079365	1
3426.87	-0.319927	0.000856714	1
3427.37	-0.319404	0.000918269	1
3427.87	-0.318953	0.000853994	1
3428.37	-0.318461	0.000913741	1
3428.87	-0.317922	0.000900047	1
3429.37	-0.317461	0.000895983	1
3429.87	-0.31696	0.000917624	1
3430.38	-0.31643	0.000981557	1
3430.88	-0.315958	0.000929509	1
3431.38	-0.315454	0.000911624	1
3431.88	-0.314905	0.000961864	1
3432.38	-0.314464	0.00102636	1
3432.88	-0.313965	0.00111494	1
3433.38	-0.313387	0.000956566	1
3433.88	-0.312972	0.00103999	1
3434.38	-0.312511	0.00107237	1
3434.88	-0.311981	0.00112511	1
3435.38	-0.311492	0.00109703	1
3435.88	-0.310979	0.00123516	1
3436.38	-0.310483	0.00123517	1
3436.88	-0.310003	0.0012115	1
3437.38	-0.309497	0.0011352	1
3437.88	-0.308991	0.00122885	1
3438.38	-0.308523	0.00122039	1
3438.88	-0.307924	0.00115958	1
3439.38	-0.307511	0.00121626	1
3439.88	-0.306965	0.00122065	1
3440.38	-0.30648	0.00126594	1
3440.88	-0.305976	0.00129039	1
3441.38	-0.30543	0.00131132	1
3441.88	-0.304938	0.00132876	1
3442.38	-0.304423	0.001367	1
3442.88	-0.303969	0.00140803	1
3443.38	-0.303454	0.00137608	1
3443.88	-0.303003	0.00141718	1
3444.38	-0.302473	0.00139878	1
3444.88	-0.301969	0.00145031	1
3445.38	-0.301418	0.00144728	1
3445.88	-0.300938	0.0014872	1
3446.38	-0.300506	0.00141673	1
3446.88	-0.299974	0.00167389	1
3447.38	-0.299482	0.00153212	1
3447.88	-0.298941	0.00156693	1
3448.38	-0.298423	0.00154763	1
3448.88	-0.297962	0.00165457	1
3449.38	-0.297396	0.0017872	1
3449.88	-0.296943	0.00170582	1
3450.38	-0.296485	0.00161141	1
3450.88	-0.295926	0.00165619	1
3451.38	-0.295413	0.00168039	1
3451.88	-0.294952	0.00172959	1
3452.38	-0.294489	0.00164112	1
3452.88	-0.293902	0.00177147	1
3453.38	-0.293434	0.00177997	1
3453.88	-0.292998	0.00171441	1
3454.38	-0.292444	0.00179859	1
3454.88	-0.291914	0.00184738	1
3455.38	-0.291477	0.00179905	1
3455.88	-0.290988	0.00189115	1
3456.38	-0.290494	0.00181731	1
3456.88	-0.289945	0.00187269	1
3457.38	-0.289401	0.00188181	1
3457.88	-0.288971	0.00190752	1
3458.38	-0.28848	0.00198213	1
3458.88	-0.287952	0.0019845	1
3459.38	-0.287427	0.00200878	1
3459.88	-0.287002	0.00198241	1
3460.38	-0.28647	0.00206213	1
3460.88	-0.285976	0.00217085	1
3461.38	-0.285446	0.00204772	1
3461.88	-0.284962	0.00214372	1
3462.38	-0.284439	0.00203871	1
3462.88	-0.283976	0.00203862	1
3463.38	-0.283441	0.0021386	1
3463.88	-0.282966	0.00209285	1
3464.38	-0.282513	0.00222801	1
3464.88	-0.281919	0.00210286	1
3465.38	-0.281427	0.00219743	1
3465.88	-0.280954	0.00211244	1
3466.38	-0.280448	0.00220644	1
3466.88	-0.279864	0.00224894	1
3467.38	-0.279451	0.00225534	1
3467.88	-0.278911	0.00232032	1
3468.38	-0.278436	0.00224599	1
3468.88	-0.277947	0.00232972	1
3469.38	-0.277398	0.00228647	1
3469.88	-0.276854	0.00234952	1
3470.38	-0.276451	0.0023359	1
3470.88	-0.275892	0.00240807	1
3471.38	-0.275439	0.00248188	1
3471.89	-0.274921	0.00246923	1
3472.39	-0.274494	0.00246256	1
3472.89	-0.273959	0.00241333	1
3473.39	-0.27346	0.00243016	1
3473.89	-0.272911	0.00260087	1
3474.39	-0.272455	0.002446	1
3474.89	-0.271916	0.00250617	1
3475.39	-0.271374	0.00252524	1
3475.89	-0.270916	0.00250239	1
3476.39	-0.270498	0.00255566	1
3476.89	-0.269952	0.00259742	1
3477.39	-0.269539	0.00252118	1
3477.89	-0.268949	0.00257411	1
3478.39	-0.268367	0.00259229	1
3478.89	-0.267902	0.00253838	1
3479.39	-0.267472	0.00261692	1
3479.89	-0.266914	0.00267805	1
3480.39	-0.266417	0.0026337	1
3480.89	-0.265944	0.00259498	1
3481.39	-0.265408	0.00273103	1
3481.89	-0.264923	0.00262383	1
3482.39	-0.264448	0.00265947	1
3482.89	-0.263933	0.00265337	1
3483.39	-0.263405	0.00273093	1
3483.89	-0.262913	0.00274058	1
3484.39	-0.262462	0.00275312	1
3484.89	-0.26189	0.00270804	1
3485.39	-0.261493	0.00272255	1
3485.89	-0.260942	0.00279306	1
3486.39	-0.260364	0.00268209	1
3486.89	-0.259961	0.00283345	1
3487.39	-0.259429	0.00272753	1
3487.89	-0.258894	0.00285198	1
3488.39	-0.258355	0.00283802	1
3488.89	-0.257942	0.00280824	1
3489.39	-0.257417	0.00286817	1
3489.89	-0.256944	0.00290611	1
3490.39	-0.256405	0.00290098	1
3490.89	-0.255944	0.0028307	1
3491.39	-0.255429	0.00293381	1
3491.89	-0.254985	0.00283987	1
3492.39	-0.254431	0.00295474	1
3492.89	-0.253882	0.00292171	1
3493.39	-0.253336	0.00296082	1
3493.89	-0.252901	0.00294461	1
3494.39	-0.252417	0.00295949	1
3494.89	-0.251918	0.00297751	1
3495.39	-0.251407	0.00292297	1
3495.89	-0.250935	0.00296192	1
3496.39	-0.250431	0.00294276	1
3496.89	-0.249887	0.003075	1
3497.39	-0.249378	0.00301492	1
3497.89	-0.248892	0.00305075	1
3498.39	-0.248491	0.00297881	1
3498.89	-0.247975	0.00305422	1
3499.39	-0.24741	0.00314178	1
3499.89	-0.246963	0.003003	1
3500.39	-0.246479	0.00303146	1
3500.89	-0.245925	0.0031713	1
3501.39	-0.245452	0.00306583	1
3501.89	-0.244951	0.00310736	1
3502.39	-0.244448	0.00316121	1
3502.89	-0.243966	0.00305594	1
3503.39	-0.243421	0.00316354	1
3503.89	-0.242911	0.00320663	1
3504.39	-0.242471	0.00308175	1
3504.89	-0.241906	0.0031304	1
3505.39	-0.241402	0.0032281	1
3505.89	-0.240908	0.00319856	1
3506.39	-0.240433	0.00317918	1
3506.89	-0.239889	0.00324222	1
3507.39	-0.239455	0.00320566	1
3507.89	-0.238944	0.00318518	1
3508.39	-0.238369	0.0032699	1
3508.89	-0.237953	0.00336517	1
3509.39	-0.237416	0.00330905	1
3509.89	-0.236963	0.00344697	1
3510.39	-0.236443	0.00339162	1
3510.89	-0.235908	0.00332053	1
3511.39	-0.235419	0.0033254	1
3511.89	-0.234949	0.00330467	1
3512.39	-0.234481	0.00334479	1
3512.89	-0.233949	0.0033744	1
3513.4	-0.233498	0.00349721	1
3513.9	-0.232996	0.00341789	1
3514.4	-0.232361	0.00346462	1
3514.9	-0.231958	0.00346185	1
3515.4	-0.231445	0.00361664	1
3515.9	-0.230939	0.00350871	1
3516.4	-0.230402	0.00342688	1
3516.9	-0.229898	0.00355881	1
3517.4	-0.229447	0.00348547	1
3517.9	-0.228896	0.00351863	1
3518.4	-0.228423	0.00359294	1
3518.9	-0.227915	0.00354496	1
3519.4	-0.227421	0.00353881	1
3519.9	-0.226903	0.00363316	1
3520.4	-0.226483	0.00352644	1
3520.9	-0.225913	0.00354122	1
3521.4	-0.225409	0.00366338	1
3521.9	-0.224946	0.00361712	1
3522.4	-0.224395	0.00350425	1
3522.9	-0.223913	0.00368075	1
3523.4	-0.22344	0.0037879	1
3523.9	-0.222922	0.00365819	1
3524.4	-0.22245	0.00383185	1
3524.9	-0.221889	0.00380883	1
3525.4	-0.221447	0.00373912	1
3525.9	-0.220908	0.00386777	1
3526.4	-0.220409	0.00379016	1
3526.9	-0.219881	0.00370516	1
3527.4	-0.219402	0.00375155	1
3527.9	-0.21892	0.00381429	1
3528.4	-0.218373	0.00382431	1
3528.9	-0.217881	0.00381169	1
3529.4	-0.217433	0.00387056	1
3529.9	-0.216927	0.00391653	1
3530.4	-0.21639	0.00392983	1
3530.9	-0.215939	0.00395729	1
3531.4	-0.215452	0.00401271	1
3531.9	-0.214879	0.00387895	1
3532.4	-0.214395	0.00406306	1
3532.9	-0.213872	0.00412501	1
3533.4	-0.213445	0.00409249	1
3533.9	-0.212841	0.00402994	1
3534.4	-0.212382	0.00414443	1
3534.9	-0.211867	0.00407427	1
3535.4	-0.211351	0.00410833	1
3535.9	-0.210876	0.00412019	1
3536.4	-0.210454	0.00417238	1
3536.9	-0.209934	0.00410023	1
3537.4	-0.209413	0.00414712	1
3537.9	-0.208917	0.00419172	1
3538.4	-0.208344	0.00418001	1
3538.9	-0.207953	0.00417449	1
3539.4	-0.207392	0.00422996	1
3539.9	-0.206912	0.00422561	1
3540.4	-0.20638	0.00427803	1
3540.9	-0.205891	0.00424983	1
3541.4	-0.205425	0.00427399	1
3541.9	-0.204938	0.00433307	1
3542.4	-0.204358	0.00437264	1
3542.9	-0.203936	0.00433285	1
3543.4	-0.203399	0.00431282	1
3543.9	-0.202929	0.00442847	1
3544.4	-0.20244	0.00440195	1
3544.9	-0.201977	0.00439517	1
3545.4	-0.201399	0.00437527	1
3545.9	-0.200848	0.00443004	1
3546.4	-0.200392	0.00452352	1
3546.9	-0.199936	0.00449647	1
3547.4	-0.199442	0.00452196	1
3547.9	-0.198986	0.00457262	1
3548.4	-0.198427	0.00462448	1
3548.9	-0.197876	0.00456554	1
3549.4	-0.197423	0.00453291	1
3549.9	-0.196867	0.00470958	1
3550.4	-0.196454	0.0045711	1
3550.9	-0.195917	0.00467929	1
3551.4	-0.195394	0.00465568	1
3551.9	-0.194888	0.00473446	1
3552.4	-0.194339	0.00478383	1
3552.9	-0.193862	0.00476885	1
3553.4	-0.193406	0.00473421	1
3553.9	-0.19291	0.00476402	1
3554.4	-0.192406	0.00477463	1
3554.91	-0.191869	0.0048672	1
3555.41	-0.191434	0.00486704	1
3555.91	-0.190945	0.00483456	1
3556.41	-0.190442	0.0048004	1
3556.91	-0.189874	0.0048571	1
3557.41	-0.189382	0.0049009	1
3557.91	-0.188893	0.00487254	1
3558.41	-0.188399	0.00489328	1
3558.91	-0.187874	0.00492125	1
3559.41	-0.187379	0.0049617	1
3559.91	-0.1869	0.00504207	1
3560.41	-0.186437	0.00501	1
3560.91	-0.185924	0.00497779	1
3561.41	-0.185454	0.00511367	1
3561.91	-0.184959	0.0051227	1
3562.41	-0.184389	0.00503192	1
3562.91	-0.183902	0.00516892	1
3563.41	-0.183401	0.00518776	1
3563.91	-0.182914	0.00512999	1
3564.41	-0.182324	0.00518226	1
3564.91	-0.181907	0.00525467	1
3565.41	-0.181394	0.00526985	1
3565.91	-0.18094	0.00525983	1
3566.41	-0.18042	0.00531941	1
3566.91	-0.179931	0.00532347	1
3567.41	-0.179425	0.00537145	1
3567.91	-0.1789	0.00549842	1
3568.41	-0.178425	0.00542764	1
3568.91	-0.177916	0.00545069	1
3569.41	-0.177379	0.00551892	1
3569.91	-0.176857	0.00548217	1
3570.41	-0.176408	0.00551059	1
3570.91	-0.175909	0.00547784	1
3571.41	-0.175425	0.00559897	1
3571.91	-0.174907	0.00559508	1
3572.41	-0.174355	0.00564061	1
3572.91	-0.173873	0.00566675	1
3573.41	-0.173358	0.00567898	1
3573.91	-0.17294	0.00573962	1
3574.41	-0.172417	0.00561279	1
3574.91	-0.17193	0.00568108	1
3575.41	-0.171477	0.00569294	1
3575.91	-0.170899	0.00579754	1
3576.41	-0.170432	0.00583155	1
3576.91	-0.169902	0.00578403	1
3577.41	-0.169467	0.00586134	1
3577.91	-0.168976	0.00597127	1
3578.41	-0.168482	0.00595612	1
3578.91	-0.167875	0.00602806	1
3579.41	-0.16742	0.00599113	1
3579.91	-0.166914	0.00599992	1
3580.41	-0.166362	0.00602781	1
3580.91	-0.165875	0.00612386	1
3581.41	-0.165417	0.00610624	1
3581.91	-0.16484	0.00618545	1
3582.41	-0.164396	0.006194	1
3582.91	-0.163906	0.00617122	1
3583.41	-0.163443	0.00619172	1
3583.91	-0.16288	0.00631326	1
3584.41	-0.162384	0.00636171	1
3584.91	-0.161878	0.00634046	1
3585.41	-0.161403	0.00639726	1
3585.91	-0.160897	0.00642865	1
3586.41	-0.160372	0.00645204	1
3586.91	-0.159928	0.00645265	1
3587.41	-0.159386	0.0065417	1
3587.91	-0.158892	0.00648481	1
3588.41	-0.158467	0.00650604	1
3588.91	-0.157904	0.00650902	1
3589.41	-0.157422	0.00665111	1
3589.91	-0.15688	0.00665911	1
3590.41	-0.15636	0.00671097	1
3590.91	-0.155894	0.00664459	1
3591.41	-0.155395	0.00667615	1
3591.91	-0.154909	0.00673547	1
3592.41	-0.154364	0.00677165	1
3592.91	-0.153856	0.0066943	1
3593.41	-0.153357	0.00683206	1
3593.91	-0.15293	0.00689052	1
3594.41	-0.152407	0.00687786	1
3594.91	-0.151873	0.00687723	1
3595.41	-0.151417	0.00704006	1
3595.92	-0.150913	0.00696767	1
3596.42	-0.150403	0.00708458	1
3596.92	-0.149882	0.00713235	1
3597.42	-0.149443	0.00708997	1
3597.92	-0.148844	0.00706258	1
3598.42	-0.148393	0.0072529	1
3598.92	-0.147908	0.0071637	1
3599.42	-0.147383	0.00728519	1
3599.92	-0.14687	0.00720678	1
3600.42	-0.146369	0.00719105	1
3600.92	-0.145889	0.00731129	1
3601.42	-0.14539	0.00727295	1
3601.92	-0.144849	0.00734823	1
3602.42	-0.144393	0.00737626	1
3602.92	-0.143899	0.00741922	1
3603.42	-0.14341	0.00748186	1
3603.92	-0.14288	0.007453	1
3604.42	-0.142379	0.0075897	1
3604.92	-0.141882	0.00750117	1
3605.42	-0.141328	0.00759278	1
3605.92	-0.140861	0.00758638	1
3606.42	-0.140405	0.00763682	1
3606.92	-0.13987	0.00768312	1
3607.42	-0.139371	0.0076272	1
3607.92	-0.13887	0.00769147	1
3608.42	-0.138326	0.00773607	1
3608.92	-0.137889	0.00777755	1
3609.42	-0.137371	0.00786894	1
3609.92	-0.136863	0.00788675	1
3610.42	-0.13639	0.00796594	1
3610.92	-0.135884	0.00807086	1
3611.42	-0.13539	0.00796666	1
3611.92	-0.13487	0.0079006	1
3612.42	-0.134366	0.00803325	1
3612.92	-0.133887	0.00805381	1
3613.42	-0.133362	0.00803229	1
3613.92	-0.132882	0.00807429	1
3614.42	-0.132381	0.00807264	1
3614.92	-0.131925	0.00815381	1
3615.42	-0.131393	0.00812475	1
3615.92	-0.130901	0.00822556	1
3616.42	-0.130457	0.00826846	1
3616.92	-0.129879	0.00829886	1
3617.42	-0.129392	0.00824174	1
3617.92	-0.128882	0.008319	1
3618.42	-0.128414	0.00843035	1
3618.92	-0.127898	0.00842585	1
3619.42	-0.127383	0.00851635	1
3619.92	-0.126915	0.00852652	1
3620.42	-0.126366	0.00861782	1
3620.92	-0.125879	0.00855497	1
3621.42	-0.125411	0.00857702	1
3621.92	-0.124906	0.00857443	1
3622.42	-0.124411	0.00862783	1
3622.92	-0.12392	0.00855612	1
3623.42	-0.12345	0.00874517	1
3623.92	-0.122863	0.00875115	1
3624.42	-0.122366	0.00880622	1
3624.92	-0.121884	0.00886775	1
3625.42	-0.121414	0.00887051	1
3625.92	-0.120889	0.00886133	1
3626.42	-0.120442	0.00888217	1
3626.92	-0.119893	0.0088795	1
3627.42	-0.119399	0.00888339	1
3627.92	-0.118817	0.00894854	1
3628.42	-0.118364	0.00903341	1
3628.92	-0.117838	0.00908792	1
3629.42	-0.117404	0.009109	1
3629.92	-0.116874	0.0090481	1
3630.42	-0.116385	0.00922671	1
3630.92	-0.11591	0.00919238	1
3631.42	-0.115406	0.0091606	1
3631.92	-0.114917	0.00929573	1
3632.42	-0.11439	0.00931427	1
3632.92	-0.113867	0.00935309	1
3633.42	-0.113354	0.00933019	1
3633.92	-0.112936	0.0093891	1
3634.42	-0.112368	0.00934661	1
3634.92	-0.111826	0.00946352	1
3635.42	-0.111337	0.00951843	1
3635.92	-0.110896	0.00954023	1
3636.42	-0.110309	0.00955972	1
3636.92	-0.109819	0.00961852	1
3637.43	-0.109378	0.0096702	1
3637.93	-0.108879	0.00959711	1
3638.43	-0.108375	0.00975643	1
3638.93	-0.107841	0.00969157	1
3639.43	-0.10738	0.00982006	1
3639.93	-0.106872	0.00982423	1
3640.43	-0.106368	0.00982839	1
3640.93	-0.105905	0.00985177	1
3641.43	-0.105354	0.00989975	1
3641.93	-0.104931	0.00996922	1
3642.43	-0.104328	0.00995445	1
3642.93	-0.103927	0.0100161	1
3643.43	-0.103366	0.0100914	1
3643.93	-0.102912	0.0100602	1
3644.43	-0.102361	0.0101615	1
3644.93	-0.101879	0.0101906	1
3645.43	-0.101378	0.010202	1
3645.93	-0.10086	0.0102303	1
3646.43	-0.100354	0.0103978	1
3646.93	-0.0999169	0.0102983	1
3647.43	-0.0993847	0.010404	1
3647.93	-0.098838	0.0104863	1
3648.43	-0.0983369	0.0104858	1
3648.93	-0.097881	0.0105038	1
3649.43	-0.0973034	0.0104911	1
3649.93	-0.0968811	0.01067	1
3650.43	-0.096375	0.0106038	1
3650.93	-0.095955	0.0105793	1
3651.43	-0.0953606	0.0106759	1
3651.93	-0.0948834	0.0106498	1
3652.43	-0.0944109	0.0106972	1
3652.93	-0.0938976	0.0108417	1
3653.43	-0.0934108	0.0107907	1
3653.93	-0.0928332	0.0109949	1
3654.43	-0.0923606	0.0109385	1
3654.93	-0.0918833	0.011012	1
3655.43	-0.0914273	0.0110951	1
3655.93	-0.0909	0.0111396	1
3656.43	-0.0904059	0.0111258	1
3656.93	-0.0898904	0.0110668	1
3657.43	-0.0893486	0.0111739	1
3657.93	-0.0889213	0.0113351	1
3658.43	-0.0883271	0.0112306	1
3658.93	-0.0878785	0.0112401	1
3659.43	-0.0873223	0.0114656	1
3659.93	-0.0869237	0.0112849	1
3660.43	-0.0863843	0.0113299	1
3660.93	-0.0858259	0.0114561	1
3661.43	-0.085444	0.0115319	1
3661.93	-0.084876	0.0115406	1
3662.43	-0.0844034	0.0116824	1
3662.93	-0.0838377	0.0116192	1
3663.43	-0.0833652	0.0116381	1
3663.93	-0.0828998	0.0117128	1
3664.43	-0.0823699	0.0118041	1
3664.93	-0.0818019	0.0118125	1
3665.43	-0.0813603	0.0117917	1
3665.93	-0.0808687	0.0119044	1
3666.43	-0.0804081	0.0118134	1
3666.93	-0.0799069	0.0119456	1
3667.43	-0.079377	0.0119452	1
3667.93	-0.0788853	0.0119297	1
3668.43	-0.0783675	0.012098	1
3668.93	-0.0778448	0.0121087	1
3669.43	-0.0773388	0.0120849	1
3669.93	-0.0768662	0.0121041	1
3670.43	-0.0763459	0.0122338	1
3670.93	-0.0757588	0.0122738	1
3671.43	-0.0753555	0.0123039	1
3671.93	-0.074816	0.012323	1
3672.43	-0.0744008	0.0123821	1
3672.93	-0.073816	0.0123151	1
3673.43	-0.0732814	0.0124601	1
3673.93	-0.0728566	0.0125294	1
3674.43	-0.0723649	0.0124916	1
3674.93	-0.0718136	0.0125619	1
3675.43	-0.0713625	0.0125656	1
3675.93	-0.0708398	0.0125963	1
3676.43	-0.070322	0.0127642	1
3676.93	-0.0698374	0.0127273	1
3677.43	-0.0693147	0.0126514	1
3677.93	-0.0688565	0.0127476	1
3678.43	-0.0683505	0.0126718	1
3678.94	-0.0678661	0.0128565	1
3679.44	-0.0673815	0.0128542	1
3679.94	-0.0668016	0.0128781	1
3680.44	-0.0663839	0.0129823	1
3680.94	-0.0658278	0.0129387	1
3681.44	-0.0653767	0.0129696	1
3681.94	-0.0648826	0.0129823	1
3682.44	-0.0643409	0.0130071	1
3682.94	-0.0638373	0.0131052	1
3683.44	-0.0633385	0.013068	1
3683.94	-0.0628325	0.0131341	1
3684.44	-0.0623336	0.0131623	1
3684.94	-0.0618659	0.0131903	1
3685.44	-0.0613432	0.0132274	1
3685.94	-0.0608372	0.0132032	1
3686.44	-0.0603074	0.0131824	1
3686.94	-0.0598133	0.01327	1
3687.44	-0.0593074	0.013385	1
3687.94	-0.0588874	0.0133759	1
3688.44	-0.0583097	0.0134165	1
3688.94	-0.0578706	0.0133362	1
3689.44	-0.0573502	0.0134373	1
3689.94	-0.0567918	0.0134384	1
3690.44	-0.0563718	0.0135101	1
3690.94	-0.0558848	0.0133919	1
3691.44	-0.0553741	0.0134726	1
3691.94	-0.0548609	0.013563	1
3692.44	-0.054355	0.0135058	1
3692.94	-0.0538825	0.0136358	1
3693.44	-0.0533955	0.0135664	1
3693.94	-0.0528943	0.0137016	1
3694.44	-0.0523454	0.0136277	1
3694.94	-0.051868	0.0136309	1
3695.44	-0.0514337	0.0136159	1
3695.94	-0.0508417	0.013755	1
3696.44	-0.0503382	0.0137027	1
3696.94	-0.0498513	0.0137455	1
3697.44	-0.0492833	0.0138148	1
3697.94	-0.0488967	0.0137834	1
3698.44	-0.0483261	0.0137725	1
3698.94	-0.0479061	0.0137617	1
3699.44	-0.0473548	0.0138793	1
3699.94	-0.0468536	0.0138428	1
3700.44	-0.0463191	0.0138624	1
3700.94	-0.0458058	0.0138841	1
3701.44	-0.0453762	0.0137736	1
3701.94	-0.0448226	0.0138517	1
3702.44	-0.0443882	0.0138428	1
3702.94	-0.0438392	0.0139347	1
3703.44	-0.0433165	0.0138405	1
3703.94	-0.0428774	0.0139366	1
3704.44	-0.0423452	0.0139923	1
3704.94	-0.0418439	0.0139105	1
3705.44	-0.041412	0.0138024	1
3705.94	-0.0408964	0.0139358	1
3706.44	-0.0403976	0.0139328	1
3706.94	-0.0398249	0.0139993	1
3707.44	-0.0393499	0.0139397	1
3707.94	-0.038851	0.0140232	1
3708.44	-0.038345	0.0139768	1
3708.94	-0.0378248	0.0140877	1
3709.44	-0.0373713	0.0140477	1
3709.94	-0.0368892	0.0140616	1
3710.44	-0.0363021	0.0140358	1
3710.94	-0.0358676	0.0140519	1
3711.44	-0.0352949	0.0140773	1
3711.94	-0.03482	0.0140559	1
3712.44	-0.0343641	0.014056	1
3712.94	-0.0338318	0.0140395	1
3713.44	-0.0333664	0.014014	1
3713.94	-0.032827	0.0140574	1
3714.44	-0.0323188	0.0140638	1
3714.94	-0.0318747	0.0139457	1
3715.44	-0.0313115	0.0141101	1
3715.94	-0.0308699	0.0139837	1
3716.44	-0.0303258	0.0141581	1
3716.94	-0.0298843	0.0140883	1
3717.44	-0.0293137	0.0140372	1
3717.94	-0.0288222	0.0141171	1
3718.44	-0.0282995	0.0140307	1
3718.94	-0.0279176	0.0140659	1
3719.44	-0.0273425	0.0140257	1
3719.95	-0.0268411	0.0140303	1
3720.45	-0.0263424	0.0140605	1
3720.95	-0.0257624	0.0140857	1
3721.45	-0.0253519	0.0140041	1
3721.95	-0.0247959	0.0140334	1
3722.45	-0.0243208	0.0140534	1
3722.95	-0.0238602	0.0139871	1
3723.45	-0.0233376	0.0140482	1
3723.95	-0.0228674	0.0140977	1
3724.45	-0.0223614	0.014002	1
3724.95	-0.0218124	0.0139695	1
3725.45	-0.0213351	0.0139519	1
3725.95	-0.0208148	0.0140256	1
3726.45	-0.0202969	0.0140456	1
3726.95	-0.0197766	0.014018	1
3727.45	-0.0192538	0.013987	1
3727.95	-0.0188315	0.0138979	1
3728.45	-0.0183231	0.0139674	1
3728.95	-0.0178482	0.0139804	1
3729.45	-0.0173708	0.0139301	1
3729.95	-0.0168338	0.0140379	1
3730.45	-0.016366	0.0139594	1
3730.95	-0.0158123	0.0139651	1
3731.45	-0.0153254	0.0140148	1
3731.95	-0.0148863	0.0138986	1
3732.45	-0.0143588	0.0139355	1
3732.95	-0.0138457	0.014026	1
3733.45	-0.0132945	0.0139823	1
3733.95	-0.0128433	0.0140252	1
3734.45	-0.012385	0.0140087	1
3734.95	-0.0119077	0.013982	1
3735.45	-0.0114351	0.013928	1
3735.95	-0.0108456	0.0139253	1
3736.45	-0.0102943	0.0139743	1
3736.95	-0.00983128	0.0139779	1
3737.45	-0.00928948	0.0139775	1
3737.95	-0.00885512	0.0140324	1
3738.45	-0.00832775	0.013935	1
3738.95	-0.00784783	0.0140033	1
3739.45	-0.00735389	0.0139435	1
3739.95	-0.00681449	0.0139484	1
3740.45	-0.00629659	0.0138836	1
3740.95	-0.00589328	0.0139395	1
3741.45	-0.00537999	0.0138137	1
3741.95	-0.00485026	0.013931	1
3742.45	-0.00435621	0.0138014	1
3742.95	-0.00385262	0.0138255	1
3743.45	-0.00335385	0.0138253	1
3743.95	-0.00286209	0.0138842	1
3744.45	-0.00232514	0.0138472	1
3744.95	-0.00182635	0.0137947	1
3745.45	-0.00127977	0.0138737	1
3745.95	-0.000838258	0.0137978	1
3746.45	-0.000332161	0.0137575	1
3746.95	0.000242939	0.0138352	1
3747.4	0.000628009	0.0138717	1
3747.65	0.000901666	0.0137967	1
3747.95	0.000648779	0.0161363	1
3748.45	0.000118774	0.0152826	1
3748.95	-0.000470681	0.0147079	1
3749.45	-0.000902648	0.0139287	1
3749.95	-0.00141342	0.0135507	1
3750.45	-0.00196706	0.0131282	1
3750.95	-0.00244453	0.0127286	1
3751.45	-0.00288362	0.0124055	1
3751.95	-0.00346355	0.0121138	1
3752.45	-0.00388126	0.0118198	1
3752.95	-0.00440864	0.0114664	1
3753.45	-0.00493386	0.0112574	1
3753.95	-0.0054708	0.0109708	1
3754.45	-0.00592423	0.0107122	1
3754.95	-0.00646605	0.0104233	1
3755.45	-0.00691952	0.0102375	1
3755.95	-0.00747329	0.0100646	1
3756.45	-0.00790522	0.00985793	1
3756.95	-0.00845655	0.00963671	1
3757.45	-0.00888615	0.00935912	1
3757.95	-0.00942315	0.00909727	1
3758.46	-0.00994824	0.00902212	1
3758.96	-0.0104494	0.00884881	1
3759.46	-0.0109649	0.00866467	1
3759.96	-0.0114518	0.00850763	1
3760.46	-0.0119459	0.00828171	1
3760.96	-0.0124018	0.0081102	1
3761.46	-0.0129555	0.00803814	1
3761.96	-0.0134853	0.00785266	1
3762.46	-0.0139555	0.00767135	1
3762.96	-0.0144447	0.00755306	1
3763.46	-0.0148935	0.0075184	1
3763.96	-0.0154734	0.00731112	1
3764.46	-0.0159674	0.00721597	1
3764.96	-0.016471	0.00698083	1
3765.46	-0.016977	0.0068801	1
3765.96	-0.0174019	0.00675494	1
3766.46	-0.0179245	0.00670221	1
3766.96	-0.0183684	0.00662313	1
3767.46	-0.0189962	0.00648631	1
3767.96	-0.0194377	0.00630518	1
3768.46	-0.0198912	0.00622068	1
3768.96	-0.020433	0.00611095	1
3769.46	-0.0208625	0.00608406	1
3769.96	-0.0214354	0.00583156	1
3770.46	-0.0218864	0.0057317	1
3770.96	-0.0224521	0.00565846	1
3771.46	-0.0229366	0.00545477	1
3771.96	-0.0233876	0.00546093	1
3772.46	-0.0239295	0.00533088	1
3772.96	-0.0244641	0.00516307	1
3773.46	-0.0249342	0.00516304	1
3773.96	-0.0254307	0.00497862	1
3774.46	-0.0259056	0.00506811	1
3774.96	-0.0264451	0.00481875	1
3775.46	-0.0269558	0.00469588	1
3775.96	-0.0274617	0.00468488	1
3776.46	-0.0279534	0.00453554	1
3776.96	-0.0284116	0.00448521	1
3777.46	-0.0289678	0.00431055	1
3777.96	-0.0294881	0.00434832	1
3778.46	-0.0299582	0.0041303	1
3778.96	-0.0304332	0.00402462	1
3779.46	-0.0309535	0.003999	1
3779.96	-0.0314595	0.00384847	1
3780.46	-0.0319607	0.00382708	1
3780.96	-0.032469	0.00380523	1
3781.46	-0.032932	0.00377449	1
3781.96	-0.0334428	0.0035468	1
3782.46	-0.0338867	0.00358113	1
3782.96	-0.0344548	0.00344512	1
3783.46	-0.0349416	0.00348628	1
3783.96	-0.0354405	0.00337985	1
3784.46	-0.035987	0.00321784	1
3784.96	-0.0364811	0.00313752	1
3785.46	-0.0369059	0.00300716	1
3785.96	-0.037512	0.00303616	1
3786.46	-0.0379871	0.00289035	1
3786.96	-0.0384883	0.00278889	1
3787.46	-0.0389274	0.00274316	1
3787.96	-0.039474	0.00265299	1
3788.46	-0.0399536	0.00259864	1
3788.96	-0.0404979	0.00262804	1
3789.46	-0.0409513	0.00249001	1
3789.96	-0.0414096	0.00244519	1
3790.46	-0.0419681	0.00243403	1
3790.96	-0.0424763	0.00230051	1
3791.46	-0.0429681	0.00223982	1
3791.96	-0.043486	0.00208799	1
3792.46	-0.0439132	0.00207157	1
3792.96	-0.0444383	0.00200463	1
3793.46	-0.0449633	0.00197806	1
3793.96	-0.0454766	0.00203025	1
3794.46	-0.0459538	0.00172928	1
3794.96	-0.0465051	0.00164931	1
3795.46	-0.0469729	0.0016268	1
3795.96	-0.0475098	0.00152775	1
3796.46	-0.0479635	0.00161771	1
3796.96	-0.0484694	0.00137643	1
3797.46	-0.0489921	0.00140905	1
3797.96	-0.0495291	0.00140593	1
3798.46	-0.0500159	0.00132176	1
3798.96	-0.0504123	0.00123366	1
3799.46	-0.0509348	0.00117047	1
3799.97	-0.0514575	0.00116982	1
3800.47	-0.0520041	0.001027	1
3800.97	-0.052417	0.000945371	1
3801.47	-0.0530042	0.000962558	1
3801.97	-0.0534982	0.000836887	1
3802.47	-0.0540351	0.000847094	1
3802.97	-0.054491	0.000694458	1
3803.47	-0.0549063	0.000658974	1
3803.97	-0.0554385	0.000624738	1
3804.47	-0.0559636	0.000617498	1
3804.97	-0.0564362	0.000447903	1
3805.47	-0.0569541	0.000395129	1
3805.97	-0.0574529	0.00047156	1
3806.47	-0.0579087	0.000358321	1
3806.97	-0.0584243	0.000216695	1
3807.47	-0.0589302	0.000362238	1
3807.97	-0.0594935	0.000359733	1
3808.47	-0.0599756	0.00017711	1
3808.97	-0.060465	0.000150332	1
3809.47	-0.0609566	1.93695e-05	1
3809.97	-0.0614649	3.57001e-06	1
3810.47	-0.0619232	-2.82627e-05	1
3810.97	-0.0624602	-4.10281e-05	1
3811.47	-0.0629519	-6.86859e-05	1
3811.97	-0.0633958	-0.000273178	1
3812.47	-0.0639542	-0.000251089	1
3812.97	-0.0644483	-0.000135206	1
3813.47	-0.064971	-0.000302095	1
3813.97	-0.0654292	-0.000406679	1
3814.47	-0.0659614	-0.000491885	1
3814.97	-0.0664864	-0.000497289	1
3815.47	-0.0669949	-0.000517436	1
3815.97	-0.0674794	-0.00049289	1
3816.47	-0.0679137	-0.000621882	1
3816.97	-0.0684579	-0.000625799	1
3817.47	-0.0689638	-0.0007344	1
3817.97	-0.0694652	-0.000738288	1
3818.47	-0.0699615	-0.000870487	1
3818.97	-0.0704866	-0.000810996	1
3819.47	-0.0709448	-0.00086892	1
3819.97	-0.0714723	-0.000903315	1
3820.47	-0.071952	-0.000953032	1
3820.97	-0.0723983	-0.000938961	1
3821.47	-0.0729472	-0.00105907	1
3821.97	-0.0734461	-0.00102661	1
3822.47	-0.0739807	-0.00109821	1
3822.97	-0.0744701	-0.00122474	1
3823.47	-0.0749521	-0.00114095	1
3823.97	-0.0754939	-0.00112323	1
3824.47	-0.0759211	-0.00135889	1
3824.97	-0.076482	-0.00131244	1
3825.47	-0.0769474	-0.00138981	1
3825.97	-0.0775059	-0.00145267	1
3826.47	-0.0779951	-0.00145048	1
3826.97	-0.0784796	-0.0014885	1
3827.47	-0.078957	-0.00156712	1
3827.97	-0.0794702	-0.00157992	1
3828.47	-0.0799737	-0.00153451	1
3828.97	-0.0804605	-0.00159762	1
3829.47	-0.0809069	-0.00171526	1
3829.97	-0.0814916	-0.00175852	1
3830.47	-0.0819141	-0.00173589	1
3830.97	-0.0824248	-0.00174925	1
3831.47	-0.0829832	-0.00183805	1
3831.97	-0.0834845	-0.0018994	1
3832.47	-0.0839308	-0.00197337	1
3832.97	-0.0844273	-0.00202012	1
3833.47	-0.084981	-0.00207551	1
3833.97	-0.0854272	-0.00200941	1
3834.47	-0.0859309	-0.0020904	1
3834.97	-0.0864416	-0.00209434	1
3835.47	-0.0869977	-0.00214564	1
3835.97	-0.0875323	-0.00211558	1
3836.47	-0.0878974	-0.00224967	1
3836.97	-0.0884919	-0.00222471	1
3837.47	-0.0889309	-0.00242115	1
3837.97	-0.089456	-0.00240654	1
3838.47	-0.0900551	-0.0023553	1
3838.97	-0.090487	-0.00242138	1
3839.47	-0.0909669	-0.00256306	1
3839.97	-0.0914847	-0.0025405	1
3840.47	-0.0919453	-0.00251552	1
3840.97	-0.0924656	-0.00253584	1
3841.48	-0.0930002	-0.00262272	1
3841.98	-0.0935278	-0.00276164	1
3842.48	-0.0939525	-0.00277594	1
3842.98	-0.0944489	-0.00269567	1
3843.48	-0.0949836	-0.00279892	1
3843.98	-0.0954347	-0.00274656	1
3844.48	-0.0959741	-0.0028544	1
3844.98	-0.0964729	-0.0028539	1
3845.48	-0.0969717	-0.00289467	1
3845.98	-0.0975397	-0.00297017	1
3846.48	-0.097967	-0.00295526	1
3846.98	-0.098473	-0.00301134	1
3847.48	-0.0989526	-0.00308622	1
3847.98	-0.0994371	-0.00309324	1
3848.48	-0.0999741	-0.00309015	1
3848.98	-0.100435	-0.00316799	1
3849.48	-0.100948	-0.00329108	1
3849.98	-0.101461	-0.00334272	1
3850.48	-0.101953	-0.00325968	1
3850.98	-0.102499	-0.00329466	1
3851.48	-0.102974	-0.00333805	1
3851.98	-0.103464	-0.00342157	1
3852.48	-0.103941	-0.00344023	1
3852.98	-0.104456	-0.00336347	1
3853.48	-0.104991	-0.00348028	1
3853.98	-0.105464	-0.0034037	1
3854.48	-0.105946	-0.00350997	1
3854.98	-0.106497	-0.00361006	1
3855.48	-0.106907	-0.0035306	1
3855.98	-0.107447	-0.00362073	1
3856.48	-0.107972	-0.00366943	1
3856.98	-0.108476	-0.00371007	1
3857.48	-0.108934	-0.00364175	1
3857.98	-0.109523	-0.00372152	1
3858.48	-0.109996	-0.00379836	1
3858.98	-0.110464	-0.00374181	1
3859.48	-0.110986	-0.00380063	1
3859.98	-0.111454	-0.00373969	1
3860.48	-0.111941	-0.00386461	1
3860.98	-0.112454	-0.00382784	1
3861.48	-0.113029	-0.00393862	1
3861.98	-0.113495	-0.00398697	1
3862.48	-0.113994	-0.00393758	1
3862.98	-0.114488	-0.0040203	1
3863.48	-0.114886	-0.00398442	1
3863.98	-0.115521	-0.00405592	1
3864.48	-0.115896	-0.00415418	1
3864.98	-0.116445	-0.00412781	1
3865.48	-0.116996	-0.00413232	1
3865.98	-0.117512	-0.00425225	1
3866.48	-0.117996	-0.00418846	1
3866.98	-0.118507	-0.00415736	1
3867.48	-0.11897	-0.00421722	1
3867.98	-0.119402	-0.00425231	1
3868.48	-0.12003	-0.00429682	1
3868.98	-0.12049	-0.00433992	1
3869.48	-0.120951	-0.00428139	1
3869.98	-0.121459	-0.00429705	1
3870.48	-0.121929	-0.00439026	1
3870.98	-0.122469	-0.00438088	1
3871.48	-0.122987	-0.00438813	1
3871.98	-0.123509	-0.00444131	1
3872.48	-0.123932	-0.00440496	1
3872.98	-0.124454	-0.00439657	1
3873.48	-0.124953	-0.00457908	1
3873.98	-0.125478	-0.00453723	1
3874.48	-0.125925	-0.0045148	1
3874.98	-0.126462	-0.0045375	1
3875.48	-0.12698	-0.00455949	1
3875.98	-0.127521	-0.00455856	1
3876.48	-0.127951	-0.00452098	1
3876.98	-0.128521	-0.00462334	1
3877.48	-0.128968	-0.00468332	1
3877.98	-0.129457	-0.00474206	1
3878.48	-0.129984	-0.00461129	1
3878.98	-0.130462	-0.00471858	1
3879.48	-0.130996	-0.00473586	1
3879.98	-0.131481	-0.00472018	1
3880.48	-0.132004	-0.00476522	1
3880.98	-0.132483	-0.00478775	1
3881.48	-0.132975	-0.00480672	1
3881.98	-0.133452	-0.00480731	1
3882.49	-0.13402	-0.00485981	1
3882.99	-0.134486	-0.00490961	1
3883.49	-0.135013	-0.00487685	1
3883.99	-0.135452	-0.00481875	1
3884.49	-0.135987	-0.00489044	1
3884.99	-0.136486	-0.00486776	1
3885.49	-0.136977	-0.00493562	1
3885.99	-0.13744	-0.0048927	1
3886.49	-0.137949	-0.00494089	1
3886.99	-0.138388	-0.0049586	1
3887.49	-0.138947	-0.00494188	1
3887.99	-0.139479	-0.00491729	1
3888.49	-0.139956	-0.00496951	1
3888.99	-0.14046	-0.00507307	1
3889.49	-0.140982	-0.00496018	1
3889.99	-0.141462	-0.00510068	1
3890.49	-0.141973	-0.00507828	1
3890.99	-0.142546	-0.00502537	1
3891.49	-0.143023	-0.0050499	1
3891.99	-0.143429	-0.00512915	1
3892.49	-0.14393	-0.00503664	1
3892.99	-0.144476	-0.00501803	1
3893.49	-0.14498	-0.00508708	1
3893.99	-0.1455	-0.00499211	1
3894.49	-0.14597	-0.00506022	1
3894.99	-0.146484	-0.00519285	1
3895.49	-0.147023	-0.00509883	1
3895.99	-0.147472	-0.00514935	1
3896.49	-0.148004	-0.00510341	1
3896.99	-0.148445	-0.00512164	1
3897.49	-0.148944	-0.00512787	1
3897.99	-0.149522	-0.00513593	1
3898.49	-0.149968	-0.00509003	1
3898.99	-0.150465	-0.00515355	1
3899.49	-0.151011	-0.00516215	1
3899.99	-0.151515	-0.00522358	1
3900.49	-0.152002	-0.00514371	1
3900.99	-0.152474	-0.00508302	1
3901.49	-0.153025	-0.00523669	1
3901.99	-0.153524	-0.00514919	1
3902.49	-0.153944	-0.00511291	1
3902.99	-0.154498	-0.00521132	1
3903.49	-0.15504	-0.00515878	1
3903.99	-0.155429	-0.00511985	1
3904.49	-0.155952	-0.00513539	1
3904.99	-0.156474	-0.00514472	1
3905.49	-0.157009	-0.00513991	1
3905.99	-0.157419	-0.00514304	1
3906.49	-0.157976	-0.00516808	1
3906.99	-0.158536	-0.00512944	1
3907.49	-0.15899	-0.00517303	1
3907.99	-0.159503	-0.00509044	1
3908.49	-0.159995	-0.00514696	1
3908.99	-0.160534	-0.00517724	1
3909.49	-0.160976	-0.00520791	1
3909.99	-0.16151	-0.00507916	1
3910.49	-0.161968	-0.00505066	1
3910.99	-0.16245	-0.00516825	1
3911.49	-0.162964	-0.00507958	1
3911.99	-0.163431	-0.00509557	1
3912.49	-0.163966	-0.00505054	1
3912.99	-0.164503	-0.00520843	1
3913.49	-0.16503	-0.00512008	1
3913.99	-0.165467	-0.005108	1
3914.49	-0.166014	-0.00504719	1
3914.99	-0.166453	-0.00500154	1
3915.49	-0.167074	-0.00502164	1
3915.99	-0.16752	-0.00500597	1
3916.49	-0.168031	-0.00510243	1
3916.99	-0.168563	-0.00499649	1
3917.49	-0.168949	-0.0050233	1
3917.99	-0.16952	-0.00497961	1
3918.49	-0.170016	-0.0050592	1
3918.99	-0.170496	-0.00514469	1
3919.49	-0.170973	-0.0050665	1
3919.99	-0.171568	-0.00499032	1
3920.49	-0.172024	-0.00498458	1
3920.99	-0.172513	-0.00498785	1
3921.49	-0.172995	-0.00502907	1
3921.99	-0.173534	-0.00494226	1
3922.49	-0.173997	-0.00498626	1
3922.99	-0.174484	-0.00500702	1
3923.49	-0.174921	-0.00500797	1
3924	-0.17553	-0.00495884	1
3924.5	-0.175931	-0.00493036	1
3925	-0.176479	-0.00496003	1
3925.5	-0.176966	-0.00492322	1
3926	-0.177475	-0.00492409	1
3926.5	-0.17788	-0.00502995	1
3927	-0.178451	-0.0048759	1
3927.5	-0.178945	-0.00490229	1
3928	-0.179482	-0.00490659	1
3928.5	-0.180074	-0.0049335	1
3929	-0.18042	-0.0048373	1
3929.5	-0.181021	-0.00482895	1
3930	-0.181496	-0.00492783	1
3930.5	-0.181969	-0.00487447	1
3931	-0.182477	-0.00486856	1
3931.5	-0.182912	-0.00472916	1
3932	-0.183527	-0.00481104	1
3932.5	-0.183998	-0.00481869	1
3933	-0.18453	-0.00486585	1
3933.5	-0.185062	-0.00473638	1
3934	-0.185477	-0.00476797	1
3934.5	-0.186007	-0.0048381	1
3935	-0.186411	-0.00474521	1
3935.5	-0.187012	-0.00469274	1
3936	-0.187511	-0.00478862	1
3936.5	-0.188019	-0.00467749	1
3937	-0.18847	-0.00476857	1
3937.5	-0.188959	-0.00466383	1
3938	-0.18953	-0.00479886	1
3938.5	-0.189986	-0.00474572	1
3939	-0.190468	-0.00465528	1
3939.5	-0.190988	-0.00465808	1
3940	-0.191439	-0.00485486	1
3940.5	-0.191972	-0.00475581	1
3941	-0.192482	-0.00467301	1
3941.5	-0.193014	-0.00481712	1
3942	-0.193477	-0.00476628	1
3942.5	-0.19401	-0.00472511	1
3943	-0.194511	-0.00475362	1
3943.5	-0.195024	-0.00470239	1
3944	-0.195523	-0.00467702	1
3944.5	-0.19606	-0.00474257	1
3945	-0.19653	-0.00477829	1
3945.5	-0.197012	-0.00472381	1
3946	-0.197523	-0.00467269	1
3946.5	-0.197998	-0.00473759	1
3947	-0.19853	-0.00458112	1
3947.5	-0.198986	-0.00462519	1
3948	-0.199523	-0.00471374	1
3948.5	-0.199969	-0.00464001	1
3949	-0.200506	-0.00469344	1
3949.5	-0.200988	-0.00464195	1
3950	-0.201576	-0.00468257	1
3950.5	-0.202	-0.00466346	1
3951	-0.202514	-0.00466736	1
3951.5	-0.202955	-0.00466409	1
3952	-0.203506	-0.00468143	1
3952.5	-0.20402	-0.00459296	1
3953	-0.204483	-0.00460875	1
3953.5	-0.205055	-0.00459184	1
3954	-0.205554	-0.00467896	1
3954.5	-0.205998	-0.00460493	1
3955	-0.206514	-0.00468634	1
3955.5	-0.207043	-0.00453695	1
3956	-0.20744	-0.00459566	1
3956.5	-0.208067	-0.00459258	1
3957	-0.208545	-0.00459117	1
3957.5	-0.208998	-0.0046356	1
3958	-0.209592	-0.00457404	1
3958.5	-0.210108	-0.00459149	1
3959	-0.210516	-0.00461591	1
3959.5	-0.211008	-0.00464974	1
3960	-0.211509	-0.00461942	1
3960.5	-0.21206	-0.00456729	1
3961	-0.212468	-0.00445715	1
3961.5	-0.213027	-0.00449476	1
3962	-0.213535	-0.00445473	1
3962.5	-0.214003	-0.004521	1
3963	-0.214473	-0.00455022	1
3963.5	-0.215013	-0.00449831	1
3964	-0.215504	-0.00469229	1
3964.5	-0.216032	-0.00454975	1
3965	-0.216538	-0.00455822	1
3965.5	-0.216996	-0.00462749	1
3966.01	-0.217488	-0.004545	1
3966.51	-0.218048	-0.00460394	1
3967.01	-0.218564	-0.00453669	1
3967.51	-0.219029	-0.0046068	1
3968.01	-0.21955	-0.00444921	1
3968.51	-0.220025	-0.00454424	1
3969.01	-0.22049	-0.00456939	1
3969.51	-0.220977	-0.0045501	1
3970.01	-0.221528	-0.00442345	1
3970.51	-0.221977	-0.00456291	1
3971.01	-0.222514	-0.00452299	1
3971.51	-0.223046	-0.00450451	1
3972.01	-0.223488	-0.00452415	1
3972.51	-0.224037	-0.00458018	1
3973.01	-0.224464	-0.00444843	1
3973.51	-0.224972	-0.0045662	1
3974.01	-0.225538	-0.00450318	1
3974.51	-0.226073	-0.00450973	1
3975.01	-0.226471	-0.0044508	1
3975.51	-0.226998	-0.00449448	1
3976.01	-0.2275	-0.00449351	1
3976.51	-0.227987	-0.00440486	1
3977.01	-0.228524	-0.00445437	1
3977.51	-0.228982	-0.00438763	1
3978.01	-0.229555	-0.0045253	1
3978.51	-0.230003	-0.00453333	1
3979.01	-0.230514	-0.00446398	1
3979.51	-0.231008	-0.00451419	1
3980.01	-0.231528	-0.0045447	1
3980.51	-0.232001	-0.00448297	1
3981.01	-0.232531	-0.0045068	1
3981.51	-0.233073	-0.00446649	1
3982.01	-0.233505	-0.00445668	1
3982.51	-0.234087	-0.00450525	1
3983.01	-0.23456	-0.00459442	1
3983.51	-0.234987	-0.00444987	1
3984.01	-0.235519	-0.00440802	1
3984.51	-0.236049	-0.00449294	1
3985.01	-0.236541	-0.00455737	1
3985.51	-0.237063	-0.00457869	1
3986.01	-0.237478	-0.00461222	1
3986.51	-0.238037	-0.00460942	1
3987.01	-0.238538	-0.00445213	1
3987.51	-0.239004	-0.00452001	1
3988.01	-0.239526	-0.00447454	1
3988.51	-0.240056	-0.00460722	1
3989.01	-0.240493	-0.00455889	1
3989.51	-0.240987	-0.00449382	1
3990.01	-0.24151	-0.00453573	1
3990.51	-0.241982	-0.00461413	1
3991.01	-0.242553	-0.00447163	1
3991.51	-0.243049	-0.00452172	1
3992.01	-0.243567	-0.00461082	1
3992.51	-0.244051	-0.0044804	1
3993.01	-0.244653	-0.00464356	1
3993.51	-0.245023	-0.00456356	1
3994.01	-0.2455	-0.00451822	1
3994.51	-0.246078	-0.00460194	1
3995.01	-0.246538	-0.00449274	1
3995.51	-0.246999	-0.00461131	1
3996.01	-0.247524	-0.00462764	1
3996.51	-0.248009	-0.0045538	1
3997.01	-0.24851	-0.00452504	1
3997.51	-0.249095	-0.0045903	1
3998.01	-0.249527	-0.00453483	1
3998.51	-0.250042	-0.00467257	1
3999.01	-0.25051	-0.00466876	1
3999.51	-0.251068	-0.00459912	1
4000.01	-0.251555	-0.00451849	1
4000.51	-0.251992	-0.00463122	1
4001.01	-0.252508	-0.004595	1
4001.51	-0.253076	-0.00461093	1
4002.01	-0.253519	-0.00457681	1
4002.51	-0.254071	-0.00466112	1
4003.01	-0.254493	-0.00456374	1
4003.51	-0.254944	-0.00463966	1
4004.01	-0.255476	-0.00470228	1
4004.51	-0.255978	-0.00464975	1
4005.01	-0.25656	-0.00459979	1
4005.51	-0.256983	-0.00474731	1
4006.01	-0.257503	-0.00466665	1
4006.51	-0.258028	-0.00472807	1
4007.02	-0.258586	-0.00470971	1
4007.52	-0.259018	-0.00465785	1
4008.02	-0.259555	-0.00469969	1
4008.52	-0.260059	-0.00471943	1
4009.02	-0.260465	-0.00472432	1
4009.52	-0.261076	-0.00473362	1
4010.02	-0.26151	-0.00468951	1
4010.52	-0.262049	-0.00476228	1
4011.02	-0.262484	-0.00475924	1
4011.52	-0.263021	-0.00475247	1
4012.02	-0.263532	-0.00480114	1
4012.52	-0.264052	-0.0047097	1
4013.02	-0.264532	-0.00476241	1
4013.52	-0.265028	-0.00477768	1
4014.02	-0.265503	-0.00477751	1
[truncated: 17,210 more rows]
