# Supplementary material for: Propionate Production by Bioelectrochemically-Assisted Lactate Fermentation and Simultaneous CO2 Recycling
Source: Front Microbiol. 2020 Dec 15;11:599438. doi: 10.3389/fmicb.2020.599438 (PMC7769879; doi:10.3389/fmicb.2020.599438)
Supplement: Supplementary file 18 [file Data_Sheet_13.XLSX]

## Sheet: Foglio1
E (V)	I (mA)	cycle number
-1.20083	-4.85368	3
-1.20029	-4.74486	3
-1.19978	-4.66049	3
-1.19931	-4.58433	3
-1.19883	-4.51053	3
-1.1983	-4.44177	3
-1.1978	-4.37723	3
-1.19738	-4.31341	3
-1.19681	-4.25112	3
-1.19634	-4.19134	3
-1.19584	-4.13162	3
-1.1953	-4.07327	3
-1.19485	-4.01825	3
-1.1943	-3.96357	3
-1.19382	-3.90831	3
-1.19334	-3.85744	3
-1.19279	-3.80646	3
-1.19227	-3.75474	3
-1.19181	-3.70713	3
-1.1913	-3.65941	3
-1.19078	-3.6129	3
-1.1903	-3.56682	3
-1.18982	-3.5223	3
-1.18926	-3.47682	3
-1.18881	-3.43332	3
-1.1883	-3.39211	3
-1.1878	-3.34997	3
-1.18728	-3.30884	3
-1.18681	-3.26949	3
-1.18636	-3.23035	3
-1.1858	-3.19037	3
-1.18529	-3.15329	3
-1.18478	-3.1168	3
-1.18428	-3.08049	3
-1.1838	-3.04458	3
-1.18331	-3.0103	3
-1.18286	-2.97486	3
-1.18235	-2.94143	3
-1.18186	-2.90882	3
-1.18129	-2.87587	3
-1.18078	-2.84316	3
-1.18031	-2.81254	3
-1.17977	-2.78136	3
-1.1793	-2.75051	3
-1.1788	-2.7218	3
-1.17831	-2.69282	3
-1.1778	-2.66492	3
-1.17728	-2.63706	3
-1.17681	-2.60987	3
-1.17635	-2.58113	3
-1.17579	-2.55529	3
-1.17527	-2.52918	3
-1.17479	-2.50314	3
-1.17432	-2.47798	3
-1.17382	-2.45352	3
-1.17331	-2.42844	3
-1.17279	-2.40405	3
-1.17233	-2.38156	3
-1.17179	-2.35804	3
-1.17129	-2.33574	3
-1.1708	-2.31354	3
-1.17029	-2.29151	3
-1.16982	-2.26867	3
-1.1693	-2.24819	3
-1.16882	-2.2273	3
-1.16829	-2.20594	3
-1.16784	-2.18656	3
-1.16729	-2.16698	3
-1.16678	-2.14611	3
-1.16633	-2.12747	3
-1.16578	-2.10801	3
-1.1653	-2.08919	3
-1.16482	-2.07046	3
-1.16431	-2.05282	3
-1.16377	-2.0345	3
-1.16331	-2.01665	3
-1.16283	-1.99967	3
-1.16231	-1.98245	3
-1.16177	-1.96474	3
-1.1613	-1.94863	3
-1.16082	-1.93218	3
-1.16029	-1.91476	3
-1.15977	-1.89915	3
-1.15925	-1.88398	3
-1.15875	-1.86845	3
-1.15828	-1.8531	3
-1.15783	-1.83798	3
-1.15728	-1.82241	3
-1.1568	-1.80795	3
-1.1563	-1.79375	3
-1.15581	-1.77917	3
-1.15528	-1.76435	3
-1.15483	-1.75103	3
-1.15432	-1.73731	3
-1.15377	-1.72294	3
-1.15336	-1.71042	3
-1.15279	-1.69747	3
-1.15228	-1.68488	3
-1.15182	-1.67204	3
-1.15132	-1.65949	3
-1.15074	-1.6462	3
-1.1503	-1.63412	3
-1.14985	-1.62248	3
-1.1493	-1.60975	3
-1.1488	-1.59796	3
-1.14829	-1.58643	3
-1.1478	-1.57447	3
-1.14728	-1.56276	3
-1.14677	-1.55159	3
-1.14629	-1.54047	3
-1.14583	-1.52928	3
-1.14531	-1.51852	3
-1.14478	-1.50802	3
-1.14433	-1.49596	3
-1.14383	-1.48607	3
-1.14332	-1.47565	3
-1.14283	-1.46464	3
-1.14237	-1.45484	3
-1.14182	-1.44475	3
-1.14127	-1.43366	3
-1.14081	-1.42421	3
-1.14026	-1.41493	3
-1.13979	-1.40494	3
-1.1393	-1.39492	3
-1.13881	-1.38608	3
-1.13835	-1.37638	3
-1.1378	-1.36624	3
-1.1373	-1.3573	3
-1.13679	-1.34856	3
-1.13627	-1.33858	3
-1.1358	-1.33015	3
-1.13536	-1.32101	3
-1.13471	-1.31144	3
-1.1343	-1.30348	3
-1.13379	-1.29529	3
-1.13327	-1.28632	3
-1.13278	-1.27786	3
-1.13231	-1.26981	3
-1.13184	-1.26134	3
-1.1313	-1.25273	3
-1.13078	-1.24497	3
-1.13031	-1.23672	3
-1.12981	-1.22793	3
-1.1293	-1.22076	3
-1.1288	-1.21292	3
-1.12828	-1.20415	3
-1.12781	-1.19702	3
-1.12734	-1.18951	3
-1.12681	-1.18214	3
-1.12627	-1.1742	3
-1.12578	-1.16725	3
-1.1253	-1.15926	3
-1.12483	-1.15203	3
-1.12427	-1.1451	3
-1.12384	-1.13756	3
-1.12324	-1.1303	3
-1.12279	-1.12368	3
-1.12232	-1.11644	3
-1.12171	-1.10904	3
-1.12132	-1.10254	3
-1.12073	-1.09569	3
-1.12032	-1.08916	3
-1.11982	-1.08244	3
-1.11925	-1.07577	3
-1.11879	-1.06814	3
-1.11828	-1.06205	3
-1.11781	-1.05612	3
-1.11729	-1.04921	3
-1.11678	-1.04285	3
-1.1163	-1.03696	3
-1.11579	-1.03032	3
-1.11528	-1.02373	3
-1.11482	-1.01797	3
-1.11431	-1.0117	3
-1.1138	-1.00555	3
-1.11329	-0.999631	3
-1.11282	-0.993609	3
-1.11232	-0.986689	3
-1.11181	-0.981376	3
-1.11129	-0.975584	3
-1.11082	-0.968888	3
-1.1103	-0.963734	3
-1.10981	-0.958245	3
-1.10929	-0.951781	3
-1.10874	-0.946497	3
-1.10833	-0.9412	3
-1.10782	-0.935247	3
-1.10729	-0.929736	3
-1.10679	-0.924229	3
-1.10633	-0.918903	3
-1.1058	-0.912594	3
-1.10529	-0.907921	3
-1.10483	-0.902133	3
-1.10429	-0.896299	3
-1.10379	-0.891631	3
-1.1033	-0.886468	3
-1.1028	-0.880399	3
-1.10233	-0.875464	3
-1.10187	-0.870767	3
-1.10129	-0.865258	3
-1.10077	-0.860219	3
-1.10029	-0.855392	3
-1.09984	-0.849921	3
-1.09929	-0.844762	3
-1.09883	-0.840195	3
-1.09834	-0.835233	3
-1.09784	-0.8299	3
-1.09732	-0.825235	3
-1.09681	-0.820368	3
-1.0963	-0.814238	3
-1.09578	-0.809701	3
-1.09532	-0.805345	3
-1.0948	-0.800609	3
-1.09429	-0.795928	3
-1.09384	-0.791321	3
-1.09336	-0.78628	3
-1.09284	-0.78187	3
-1.09235	-0.777525	3
-1.09178	-0.772521	3
-1.09132	-0.768093	3
-1.09083	-0.763626	3
-1.09029	-0.759415	3
-1.08981	-0.754076	3
-1.08935	-0.750663	3
-1.08882	-0.745968	3
-1.08835	-0.741714	3
-1.08783	-0.737344	3
-1.08733	-0.733349	3
-1.08687	-0.728579	3
-1.08632	-0.724777	3
-1.08582	-0.720583	3
-1.0853	-0.716117	3
-1.0848	-0.711989	3
-1.08433	-0.707759	3
-1.08386	-0.703264	3
-1.08331	-0.699319	3
-1.08282	-0.695295	3
-1.08233	-0.691201	3
-1.0818	-0.687149	3
-1.08133	-0.683498	3
-1.0808	-0.679293	3
-1.0803	-0.674517	3
-1.07981	-0.670945	3
-1.07935	-0.667061	3
-1.07879	-0.662551	3
-1.07827	-0.659228	3
-1.07782	-0.65556	3
-1.07729	-0.65138	3
-1.07681	-0.647729	3
-1.07632	-0.643808	3
-1.07583	-0.640134	3
-1.07529	-0.636449	3
-1.07482	-0.632844	3
-1.07436	-0.628943	3
-1.07379	-0.624924	3
-1.07333	-0.621729	3
-1.07283	-0.617964	3
-1.07227	-0.614045	3
-1.07184	-0.610459	3
-1.07126	-0.607045	3
-1.07081	-0.602862	3
-1.07032	-0.599616	3
-1.06985	-0.596227	3
-1.06935	-0.592816	3
-1.06881	-0.589351	3
-1.0683	-0.586175	3
-1.06783	-0.582397	3
-1.06725	-0.578701	3
-1.06674	-0.575299	3
-1.06633	-0.572133	3
-1.06581	-0.568234	3
-1.06533	-0.565419	3
-1.06484	-0.561867	3
-1.06433	-0.557969	3
-1.06381	-0.555416	3
-1.06326	-0.55209	3
-1.0628	-0.548853	3
-1.06229	-0.545382	3
-1.06184	-0.542404	3
-1.06132	-0.538587	3
-1.06085	-0.535653	3
-1.06033	-0.532839	3
-1.05982	-0.529441	3
-1.05927	-0.526279	3
-1.05884	-0.523452	3
-1.05834	-0.519905	3
-1.05777	-0.51648	3
-1.05734	-0.513906	3
-1.05683	-0.510534	3
-1.05632	-0.507666	3
-1.05579	-0.504756	3
-1.05536	-0.501618	3
-1.05478	-0.498154	3
-1.05431	-0.49546	3
-1.05381	-0.492651	3
-1.0533	-0.489301	3
-1.05277	-0.486612	3
-1.05232	-0.484029	3
-1.05185	-0.480704	3
-1.0513	-0.477739	3
-1.05082	-0.475142	3
-1.0503	-0.472314	3
-1.04983	-0.469105	3
-1.04929	-0.466544	3
-1.04885	-0.463727	3
-1.0483	-0.460299	3
-1.04786	-0.457782	3
-1.0473	-0.45546	3
-1.04681	-0.45219	3
-1.0463	-0.44985	3
-1.04582	-0.447052	3
-1.04535	-0.444	3
-1.04479	-0.441681	3
-1.0443	-0.439286	3
-1.04379	-0.43639	3
-1.04332	-0.433533	3
-1.04282	-0.431288	3
-1.0423	-0.428408	3
-1.04185	-0.425761	3
-1.0413	-0.426628	3
-1.04083	-0.422619	3
-1.04028	-0.419581	3
-1.03984	-0.417581	3
-1.03934	-0.414824	3
-1.0388	-0.41206	3
-1.03831	-0.409844	3
-1.03776	-0.407181	3
-1.03732	-0.404742	3
-1.03684	-0.402284	3
-1.03622	-0.400087	3
-1.03585	-0.3972	3
-1.0353	-0.395062	3
-1.03476	-0.392883	3
-1.03431	-0.390161	3
-1.03377	-0.387834	3
-1.03328	-0.385837	3
-1.03285	-0.383346	3
-1.03229	-0.380518	3
-1.0318	-0.378441	3
-1.03131	-0.37633	3
-1.03076	-0.373963	3
-1.03029	-0.371493	3
-1.02977	-0.369231	3
-1.02927	-0.366566	3
-1.0288	-0.364871	3
-1.02829	-0.36269	3
-1.02775	-0.360043	3
-1.02724	-0.357793	3
-1.02683	-0.356022	3
-1.02634	-0.353726	3
-1.02584	-0.351051	3
-1.02531	-0.349455	3
-1.02483	-0.346967	3
-1.02432	-0.344811	3
-1.02378	-0.34275	3
-1.02334	-0.340747	3
-1.02277	-0.338307	3
-1.0223	-0.336358	3
-1.02177	-0.334354	3
-1.02132	-0.331943	3
-1.02082	-0.330198	3
-1.02033	-0.328316	3
-1.01984	-0.326	3
-1.01929	-0.324074	3
-1.01884	-0.322139	3
-1.01831	-0.320111	3
-1.01781	-0.318109	3
-1.01732	-0.316521	3
-1.01678	-0.314346	3
-1.01631	-0.311734	3
-1.01581	-0.310321	3
-1.01532	-0.308241	3
-1.01481	-0.306146	3
-1.01427	-0.304622	3
-1.01381	-0.302685	3
-1.01334	-0.300082	3
-1.01281	-0.298544	3
-1.01229	-0.297026	3
-1.01181	-0.294873	3
-1.01129	-0.293305	3
-1.01083	-0.291468	3
-1.0103	-0.2895	3
-1.00977	-0.287378	3
-1.00928	-0.286002	3
-1.00883	-0.284061	3
-1.00829	-0.281991	3
-1.00778	-0.280584	3
-1.00728	-0.278615	3
-1.00682	-0.276586	3
-1.00633	-0.275182	3
-1.00581	-0.273606	3
-1.0053	-0.271794	3
-1.00476	-0.269968	3
-1.00436	-0.268516	3
-1.0038	-0.266415	3
-1.00327	-0.264984	3
-1.00279	-0.263356	3
-1.00234	-0.261684	3
-1.00176	-0.25967	3
-1.00133	-0.25867	3
-1.00081	-0.256958	3
-1.00028	-0.254828	3
-0.999773	-0.253623	3
-0.999308	-0.252026	3
-0.998814	-0.250468	3
-0.998337	-0.248857	3
-0.997809	-0.247684	3
-0.997308	-0.245007	3
-0.99678	-0.244245	3
-0.996279	-0.24299	3
-0.995766	-0.241072	3
-0.995305	-0.239531	3
-0.994776	-0.238313	3
-0.994296	-0.236522	3
-0.993776	-0.235058	3
-0.993293	-0.233683	3
-0.992797	-0.232177	3
-0.992272	-0.230762	3
-0.991814	-0.229316	3
-0.991343	-0.227992	3
-0.990821	-0.226081	3
-0.990279	-0.224995	3
-0.989809	-0.223719	3
-0.989334	-0.221962	3
-0.988794	-0.221103	3
-0.988312	-0.219674	3
-0.987814	-0.218041	3
-0.987336	-0.216924	3
-0.98679	-0.215487	3
-0.986308	-0.214276	3
-0.985828	-0.212908	3
-0.98535	-0.211549	3
-0.984825	-0.210244	3
-0.984281	-0.208129	3
-0.983811	-0.207609	3
-0.983331	-0.205935	3
-0.982794	-0.204681	3
-0.982329	-0.203574	3
-0.981804	-0.20227	3
-0.981329	-0.200796	3
-0.980787	-0.199959	3
-0.980353	-0.198657	3
-0.979813	-0.197419	3
-0.97931	-0.196092	3
-0.978787	-0.195025	3
-0.97829	-0.193527	3
-0.977761	-0.192294	3
-0.977321	-0.191673	3
-0.976811	-0.190168	3
-0.976267	-0.188503	3
-0.97582	-0.187915	3
-0.97529	-0.186599	3
-0.974815	-0.185226	3
-0.974259	-0.184592	3
-0.973801	-0.183316	3
-0.973324	-0.182111	3
-0.972794	-0.181275	3
-0.972319	-0.180243	3
-0.971787	-0.1786	3
-0.971286	-0.177634	3
-0.970815	-0.176752	3
-0.970245	-0.175665	3
-0.96982	-0.174447	3
-0.969343	-0.173497	3
-0.968839	-0.17254	3
-0.968305	-0.170856	3
-0.967796	-0.170324	3
-0.967324	-0.169111	3
-0.966801	-0.168102	3
-0.966321	-0.167129	3
-0.965818	-0.166284	3
-0.965307	-0.164796	3
-0.964839	-0.164206	3
-0.96434	-0.163116	3
-0.963798	-0.162099	3
-0.96334	-0.161186	3
-0.962813	-0.160354	3
-0.962345	-0.159456	3
-0.96181	-0.158285	3
-0.961283	-0.157305	3
-0.96081	-0.156515	3
-0.960352	-0.155218	3
-0.959789	-0.154858	3
-0.959233	-0.153765	3
-0.95882	-0.152365	3
-0.958297	-0.151684	3
-0.957753	-0.150942	3
-0.957292	-0.149613	3
-0.95681	-0.149142	3
-0.956323	-0.148252	3
-0.955767	-0.147055	3
-0.955285	-0.146422	3
-0.954779	-0.145755	3
-0.954278	-0.144789	3
-0.953832	-0.143979	3
-0.953342	-0.143075	3
-0.952774	-0.142009	3
-0.952333	-0.141012	3
-0.951793	-0.140344	3
-0.951256	-0.139498	3
-0.950772	-0.138263	3
-0.950278	-0.137863	3
-0.949788	-0.137303	3
-0.949273	-0.136285	3
-0.94876	-0.135536	3
-0.948292	-0.135031	3
-0.947822	-0.134081	3
-0.947309	-0.133107	3
-0.946819	-0.132684	3
-0.946301	-0.131971	3
-0.945803	-0.131055	3
-0.945332	-0.130299	3
-0.944812	-0.129564	3
-0.944265	-0.128628	3
-0.943788	-0.127929	3
-0.943316	-0.12714	3
-0.942788	-0.126174	3
-0.942308	-0.126013	3
-0.941798	-0.125273	3
-0.941332	-0.124716	3
-0.940748	-0.123959	3
-0.940349	-0.123441	3
-0.939829	-0.122341	3
-0.939261	-0.121837	3
-0.938786	-0.121418	3
-0.938287	-0.120292	3
-0.93779	-0.11965	3
-0.937327	-0.119236	3
-0.936809	-0.118187	3
-0.936277	-0.117278	3
-0.93579	-0.117047	3
-0.935287	-0.116335	3
-0.934745	-0.115711	3
-0.934246	-0.115026	3
-0.933812	-0.114436	3
-0.933332	-0.113605	3
-0.932778	-0.113139	3
-0.932299	-0.11289	3
-0.931766	-0.111984	3
-0.931308	-0.111454	3
-0.930838	-0.111085	3
-0.930294	-0.110509	3
-0.929816	-0.109578	3
-0.92926	-0.109168	3
-0.9288	-0.108445	3
-0.928344	-0.107792	3
-0.92779	-0.107289	3
-0.927327	-0.10665	3
-0.926781	-0.105615	3
-0.926272	-0.105615	3
-0.925835	-0.105072	3
-0.925324	-0.104045	3
-0.924802	-0.103798	3
-0.924272	-0.10373	3
-0.923754	-0.102836	3
-0.923322	-0.102343	3
-0.9228	-0.10176	3
-0.922253	-0.101318	3
-0.921761	-0.100625	3
-0.921317	-0.100517	3
-0.920783	-0.0997274	3
-0.920267	-0.0988195	3
-0.919795	-0.0988133	3
-0.919351	-0.0985259	3
-0.918766	-0.0975013	3
-0.91831	-0.0973851	3
-0.917833	-0.0967522	3
-0.917281	-0.0958412	3
-0.916771	-0.095848	3
-0.916293	-0.0957397	3
-0.91578	-0.0948449	3
-0.915272	-0.0944329	3
-0.914768	-0.0938697	3
-0.914298	-0.0935563	3
-0.913756	-0.0927776	3
-0.913245	-0.0927158	3
-0.912797	-0.0920683	3
-0.912286	-0.0911419	3
-0.911768	-0.0912427	3
-0.911257	-0.090828	3
-0.910804	-0.0899055	3
-0.910283	-0.0897876	3
-0.909825	-0.0895093	3
-0.909295	-0.0889566	3
-0.908801	-0.0885611	3
-0.908326	-0.08807	3
-0.907787	-0.0874604	3
-0.907298	-0.0872907	3
-0.906789	-0.0868622	3
-0.90636	-0.0864869	3
-0.905849	-0.0859	3
-0.905286	-0.0857754	3
-0.904777	-0.0853585	3
-0.904312	-0.0844985	3
-0.90378	-0.0843395	3
-0.903305	-0.0838209	3
-0.902823	-0.0835579	3
-0.902298	-0.0832231	3
-0.901839	-0.0829165	3
-0.901271	-0.0820736	3
-0.900765	-0.082174	3
-0.900326	-0.081716	3
-0.89977	-0.081263	3
-0.899305	-0.0808949	3
-0.898768	-0.080684	3
-0.898328	-0.0801911	3
-0.897784	-0.0795518	3
-0.89725	-0.0794845	3
-0.896777	-0.0792662	3
-0.896333	-0.0787938	3
-0.895822	-0.0783495	3
-0.895309	-0.0782432	3
-0.894825	-0.0776376	3
-0.894254	-0.0777328	3
-0.893775	-0.0773167	3
-0.8933	-0.07659	3
-0.892782	-0.0765673	3
-0.892319	-0.0764139	3
-0.891758	-0.0757414	3
-0.891276	-0.0754816	3
-0.890755	-0.075305	3
-0.890311	-0.0748357	3
-0.889825	-0.0745757	3
-0.889328	-0.0743815	3
-0.88877	-0.0740622	3
-0.888273	-0.0732445	3
-0.887817	-0.0735792	3
-0.887288	-0.0731147	3
-0.886801	-0.0724732	3
-0.886299	-0.0724504	3
-0.885748	-0.0724088	3
-0.885264	-0.0715293	3
-0.884769	-0.0717803	3
-0.884316	-0.0713262	3
-0.88382	-0.0709985	3
-0.883304	-0.0707927	3
-0.882841	-0.0705831	3
-0.882318	-0.0701672	3
-0.88181	-0.069956	3
-0.881314	-0.0698759	3
-0.880796	-0.0692643	3
-0.880302	-0.0690524	3
-0.879831	-0.0688952	3
-0.87933	-0.0686269	3
-0.878803	-0.0680962	3
-0.878242	-0.0681343	3
-0.877826	-0.0677436	3
-0.877306	-0.0677646	3
-0.876784	-0.0673264	3
-0.876299	-0.0671382	3
-0.875784	-0.0666047	3
-0.875328	-0.0665389	3
-0.874753	-0.0664205	3
-0.874263	-0.0662153	3
-0.87385	-0.065749	3
-0.873251	-0.0657184	3
-0.872772	-0.0652672	3
-0.872254	-0.0647159	3
-0.871769	-0.0650815	3
-0.871318	-0.0644698	3
-0.870803	-0.0644119	3
-0.870275	-0.0639975	3
-0.869812	-0.0640394	3
-0.869316	-0.0631843	3
-0.868793	-0.0632307	3
-0.868323	-0.0632888	3
-0.867802	-0.0627342	3
-0.867258	-0.0629901	3
-0.866821	-0.0627834	3
-0.866308	-0.0624201	3
-0.865795	-0.0619605	3
-0.865256	-0.0620397	3
-0.864836	-0.0615585	3
-0.864282	-0.0615362	3
-0.863798	-0.0613426	3
-0.863346	-0.0611119	3
-0.862759	-0.0606408	3
-0.862301	-0.0606376	3
-0.861819	-0.0607115	3
-0.861325	-0.0599987	3
-0.860795	-0.0600196	3
-0.860301	-0.0598675	3
-0.859812	-0.0595657	3
-0.859315	-0.0596798	3
-0.858757	-0.0595334	3
-0.858275	-0.0592028	3
-0.857833	-0.0590646	3
-0.857322	-0.058948	3
-0.856752	-0.0587134	3
-0.856272	-0.0581355	3
-0.855769	-0.0582835	3
-0.855315	-0.0579147	3
-0.854769	-0.057923	3
-0.854308	-0.0578163	3
-0.853795	-0.0575276	3
-0.853289	-0.0569997	3
-0.852802	-0.0571521	3
-0.85232	-0.0571506	3
-0.851795	-0.0570776	3
-0.851348	-0.0568979	3
-0.850835	-0.0566348	3
-0.850312	-0.0563111	3
-0.849752	-0.0560339	3
-0.849336	-0.0562581	3
-0.848728	-0.0557971	3
-0.848303	-0.0552918	3
-0.847802	-0.0554217	3
-0.847315	-0.0551877	3
-0.846785	-0.0548433	3
-0.846293	-0.0550467	3
-0.845787	-0.0550172	3
-0.845291	-0.054792	3
-0.844766	-0.0545552	3
-0.8443	-0.054629	3
-0.843802	-0.0540128	3
-0.8433	-0.0540943	3
-0.842809	-0.0540717	3
-0.842319	-0.0538067	3
-0.841799	-0.0535339	3
-0.841243	-0.0535353	3
-0.840797	-0.0534332	3
-0.840238	-0.0528146	3
-0.839782	-0.0531641	3
-0.839307	-0.0530741	3
-0.838842	-0.0526629	3
-0.8383	-0.0528509	3
-0.83782	-0.0524198	3
-0.837317	-0.0521755	3
-0.836808	-0.0521623	3
-0.8363	-0.0522193	3
-0.835804	-0.0516657	3
-0.835345	-0.0517583	3
-0.834787	-0.0518718	3
-0.834266	-0.0493013	3
-0.833749	-0.0460855	3
-0.833259	-0.0464091	3
-0.832761	-0.0461597	3
-0.832216	-0.045915	3
-0.831772	-0.045917	3
-0.831309	-0.0457194	3
-0.830765	-0.0450998	3
-0.830259	-0.0454861	3
-0.829799	-0.0453625	3
-0.829257	-0.0449101	3
-0.828796	-0.0452542	3
-0.828274	-0.0452866	3
-0.827782	-0.0446253	3
-0.827295	-0.0450474	3
-0.826825	-0.0450564	3
-0.826245	-0.0448328	3
-0.825782	-0.0446649	3
-0.825271	-0.0447715	3
-0.824801	-0.0444997	3
-0.824297	-0.0438328	3
-0.823787	-0.0443892	3
-0.823273	-0.044179	3
-0.822791	-0.0465502	3
-0.822257	-0.0485859	3
-0.821784	-0.0487983	3
-0.821276	-0.048179	3
-0.820751	-0.0483803	3
-0.820273	-0.0485502	3
-0.819734	-0.0481253	3
-0.819264	-0.0482888	3
-0.818717	-0.0481146	3
-0.818233	-0.0481809	3
-0.817684	-0.0478146	3
-0.817237	-0.0481212	3
-0.816772	-0.0479211	3
-0.816254	-0.0473985	3
-0.815748	-0.0475924	3
-0.81523	-0.0476405	3
-0.814717	-0.0469111	3
-0.814297	-0.042565	3
-0.813726	-0.0425093	3
-0.813237	-0.0423971	3
-0.812769	-0.0424569	3
-0.812249	-0.0425654	3
-0.811786	-0.0420635	3
-0.811201	-0.0421702	3
-0.810724	-0.0423879	3
-0.810261	-0.0420268	3
-0.809717	-0.0418899	3
-0.809225	-0.0422735	3
-0.808714	-0.0418456	3
-0.808168	-0.0413565	3
-0.807788	-0.041763	3
-0.80722	-0.0416888	3
-0.806745	-0.0415948	3
-0.806251	-0.0414868	3
-0.805753	-0.0414243	3
-0.805261	-0.0407781	3
-0.804717	-0.041324	3
-0.804237	-0.0413722	3
-0.803755	-0.0409297	3
-0.803208	-0.0411457	3
-0.802666	-0.0412061	3
-0.802196	-0.0410593	3
-0.801697	-0.0406577	3
-0.801254	-0.0409901	3
-0.800655	-0.0407693	3
-0.80022	-0.04058	3
-0.799671	-0.0407744	3
-0.799232	-0.0405903	3
-0.798726	-0.0400702	3
-0.79827	-0.040365	3
-0.797724	-0.0404141	3
-0.797232	-0.0397361	3
-0.796762	-0.0402559	3
-0.796237	-0.0403089	3
-0.795743	-0.0398426	3
-0.795206	-0.0402169	3
-0.794683	-0.0401115	3
-0.794232	-0.0399824	3
-0.793676	-0.0398621	3
-0.793253	-0.0401352	3
-0.792774	-0.0397637	3
-0.792232	-0.0393247	3
-0.79175	-0.039743	3
-0.791265	-0.0395977	3
-0.790769	-0.0392564	3
-0.790301	-0.0395817	3
-0.789766	-0.0395677	3
-0.789268	-0.0389309	3
-0.788776	-0.0394664	3
-0.78831	-0.0396775	3
-0.78779	-0.0393543	3
-0.787301	-0.039511	3
-0.78675	-0.0394555	3
-0.786294	-0.0392401	3
-0.785757	-0.0390796	3
-0.785277	-0.0393073	3
-0.784773	-0.0390515	3
-0.78427	-0.0387617	3
-0.78378	-0.0390514	3
-0.783236	-0.0388822	3
-0.782742	-0.0384704	3
-0.782239	-0.038958	3
-0.781747	-0.0389982	3
-0.781281	-0.0386712	3
-0.780742	-0.038743	3
-0.78025	-0.0389576	3
-0.779771	-0.0385438	3
-0.779248	-0.038742	3
-0.778742	-0.0388474	3
-0.778229	-0.0386158	3
-0.77768	-0.0385916	3
-0.777234	-0.0386243	3
-0.77678	-0.0384715	3
-0.776293	-0.0379394	3
-0.775771	-0.0384583	3
-0.775317	-0.0382513	3
-0.774766	-0.0382818	3
-0.774331	-0.0384036	3
-0.773773	-0.038336	3
-0.773277	-0.0376969	3
-0.772771	-0.0380521	3
-0.772238	-0.038264	3
-0.77177	-0.0377565	3
-0.771284	-0.0381241	3
-0.770718	-0.0381175	3
-0.770236	-0.0380888	3
-0.769758	-0.0378789	3
-0.769272	-0.0382364	3
-0.768758	-0.0377544	3
-0.768257	-0.0378629	3
-0.767782	-0.0379505	3
-0.76726	-0.037788	3
-0.766785	-0.0373565	3
-0.766293	-0.0377059	3
-0.76577	-0.0377106	3
-0.765236	-0.0371355	3
-0.764758	-0.037733	3
-0.764209	-0.0378295	3
-0.763785	-0.0371451	3
-0.763247	-0.0376549	3
-0.762701	-0.0377015	3
-0.762271	-0.0376245	3
-0.761725	-0.037525	3
-0.761243	-0.0377026	3
-0.760806	-0.0373675	3
-0.760231	-0.0369278	3
-0.759756	-0.037516	3
-0.759257	-0.0373566	3
-0.758689	-0.0369557	3
-0.758216	-0.0372079	3
-0.757729	-0.0372465	3
-0.757243	-0.0366371	3
-0.75671	-0.0371157	3
-0.756281	-0.0373779	3
-0.755741	-0.036974	3
-0.755247	-0.037169	3
-0.754753	-0.0371274	3
-0.754221	-0.0369661	3
-0.753698	-0.0369807	3
-0.753293	-0.037189	3
-0.75281	-0.0369636	3
-0.752266	-0.0365975	3
-0.75181	-0.0369867	3
-0.751319	-0.0368885	3
-0.750729	-0.0365692	3
-0.750312	-0.0368688	3
-0.749729	-0.0369096	3
-0.74928	-0.0368008	3
-0.748722	-0.0368805	3
-0.748257	-0.0370709	3
-0.747741	-0.0364227	3
-0.747259	-0.0368984	3
-0.746784	-0.0367759	3
-0.746245	-0.0367052	3
-0.745727	-0.0364948	3
-0.74528	-0.0367668	3
-0.744784	-0.0366739	3
-0.744266	-0.0360479	3
-0.743762	-0.0365243	3
-0.743256	-0.0363235	3
-0.742693	-0.0365456	3
-0.742261	-0.0365855	3
-0.741695	-0.0365081	3
-0.741266	-0.0359083	3
-0.740736	-0.0363939	3
-0.740249	-0.0365983	3
-0.739705	-0.0361652	3
-0.739261	-0.0364804	3
-0.738743	-0.0364556	3
-0.738225	-0.0362736	3
-0.737757	-0.0362375	3
-0.737275	-0.0364555	3
-0.736738	-0.0361696	3
-0.736263	-0.0361167	3
-0.735724	-0.036392	3
-0.735285	-0.0361635	3
-0.734724	-0.0357461	3
-0.734256	-0.0360427	3
-0.733798	-0.0361734	3
-0.733301	-0.0357277	3
-0.732741	-0.0360005	3
-0.732239	-0.0361961	3
-0.7317	-0.0357339	3
-0.731246	-0.0360281	3
-0.730712	-0.0360774	3
-0.730244	-0.0359524	3
-0.729686	-0.0359023	3
-0.729261	-0.0361621	3
-0.728788	-0.0358847	3
-0.728254	-0.0356	3
-0.72769	-0.0359821	3
-0.727258	-0.035801	3
-0.7267	-0.0357262	3
-0.726218	-0.0358277	3
-0.725702	-0.0357596	3
-0.725203	-0.0354259	3
-0.724745	-0.0356829	3
-0.72423	-0.0358682	3
-0.723774	-0.0357437	3
-0.723258	-0.0356988	3
-0.722759	-0.0359088	3
-0.722239	-0.0357524	3
-0.721767	-0.0356025	3
-0.72122	-0.0358294	3
-0.72069	-0.0354867	3
-0.720186	-0.0353298	3
-0.71974	-0.03564	3
-0.719248	-0.0355853	3
-0.718719	-0.0351843	3
-0.718265	-0.0354305	3
-0.717742	-0.0355734	3
-0.717246	-0.0354603	3
-0.716752	-0.0354081	3
-0.716248	-0.0355843	3
-0.715754	-0.0351885	3
-0.715308	-0.0355067	3
-0.714771	-0.0352842	3
-0.714313	-0.0354945	3
-0.713759	-0.0352859	3
-0.713251	-0.0354709	3
-0.712754	-0.03526	3
-0.712248	-0.0350143	3
-0.711761	-0.0354721	3
-0.711296	-0.0353338	3
-0.710728	-0.0352646	3
-0.710265	-0.0352529	3
-0.709764	-0.0351659	3
-0.709282	-0.034879	3
-0.70878	-0.0352831	3
-0.708258	-0.0352697	3
-0.707773	-0.0351097	3
-0.707284	-0.035169	3
-0.70679	-0.0351888	3
-0.706267	-0.0351776	3
-0.705787	-0.0349688	3
-0.705231	-0.0352305	3
-0.704728	-0.0350574	3
-0.704248	-0.0351709	3
-0.703725	-0.0350334	3
-0.703308	-0.0350049	3
-0.702718	-0.034532	3
-0.702272	-0.0350942	3
-0.701737	-0.0350418	3
-0.701248	-0.0346566	3
-0.700792	-0.0348774	3
-0.700276	-0.034953	3
-0.699756	-0.0347961	3
-0.699281	-0.0349716	3
-0.698751	-0.0350137	3
-0.698295	-0.0348428	3
-0.69777	-0.0348128	3
-0.697272	-0.0348738	3
-0.69677	-0.0349187	3
-0.696262	-0.0343677	3
-0.695773	-0.0347795	3
-0.695281	-0.0346641	3
-0.694751	-0.0342885	3
-0.694293	-0.0348223	3
-0.693766	-0.0347457	3
-0.693269	-0.0342228	3
-0.692711	-0.0346727	3
-0.692245	-0.0346359	3
-0.691758	-0.034576	3
-0.69125	-0.0346666	3
-0.690718	-0.0346317	3
-0.690293	-0.0345791	3
-0.689773	-0.034536	3
-0.689224	-0.0346828	3
-0.688761	-0.0345784	3
-0.68819	-0.0343557	3
-0.687734	-0.0346601	3
-0.687274	-0.0345738	3
-0.686746	-0.0342642	3
-0.686219	-0.0344589	3
-0.685722	-0.0345383	3
-0.685245	-0.0344414	3
-0.684734	-0.0343951	3
-0.68424	-0.0345503	3
-0.683801	-0.0342665	3
-0.683216	-0.0344061	3
-0.682703	-0.0345022	3
-0.68219	-0.0343202	3
-0.681772	-0.0342769	3
-0.681233	-0.0344899	3
-0.680739	-0.0343206	3
-0.680226	-0.0339657	3
-0.679732	-0.0343323	3
-0.679254	-0.0341876	3
-0.678777	-0.0342221	3
-0.678257	-0.0342966	3
-0.677679	-0.0342569	3
-0.677235	-0.0337686	3
-0.676696	-0.0342747	3
-0.676245	-0.0342764	3
-0.675786	-0.034094	3
-0.675249	-0.0341065	3
-0.674758	-0.0341586	3
-0.674292	-0.0340763	3
-0.673712	-0.033984	3
-0.673264	-0.0341561	3
-0.672789	-0.0341163	3
-0.672266	-0.0342047	3
-0.671746	-0.0341684	3
-0.67129	-0.0339559	3
-0.67071	-0.0335806	3
-0.670273	-0.034076	3
-0.669758	-0.0339247	3
-0.66924	-0.0335183	3
-0.668738	-0.033956	3
-0.668261	-0.0339718	3
-0.667703	-0.0337893	3
-0.667213	-0.0339495	3
-0.666738	-0.0338767	3
-0.666256	-0.0338569	3
-0.665779	-0.0339418	3
-0.665268	-0.0338814	3
-0.664767	-0.0338983	3
-0.664294	-0.033552	3
-0.663707	-0.0338933	3
-0.663194	-0.0337572	3
-0.662736	-0.0335749	3
-0.66222	-0.0338968	3
-0.661779	-0.0339001	3
-0.661273	-0.0333749	3
-0.660707	-0.0337347	3
-0.660192	-0.0338701	3
-0.659741	-0.0336969	3
-0.659223	-0.0337442	3
-0.658776	-0.0338826	3
-0.658244	-0.0336444	3
-0.657743	-0.0335426	3
-0.657227	-0.0336084	3
-0.656783	-0.0336247	3
-0.656213	-0.033362	3
-0.655728	-0.0335433	3
-0.655196	-0.033522	3
-0.654781	-0.0333088	3
-0.65422	-0.033514	3
-0.653771	-0.0334519	3
-0.653256	-0.033409	3
-0.652731	-0.0333841	3
-0.652251	-0.0335611	3
-0.651795	-0.0332219	3
-0.65123	-0.0334542	3
-0.650735	-0.0334458	3
-0.650253	-0.0333451	3
-0.649709	-0.0333201	3
-0.649282	-0.0334824	3
-0.648771	-0.0333007	3
-0.648203	-0.0330005	3
-0.647783	-0.0333395	3
-0.647232	-0.033265	3
-0.646743	-0.0332314	3
-0.646227	-0.0332234	3
-0.645773	-0.0332143	3
-0.645265	-0.0329362	3
-0.644745	-0.0331693	3
-0.644229	-0.0332474	3
-0.643752	-0.0330375	3
-0.643289	-0.0332007	3
-0.642766	-0.033179	3
-0.642225	-0.0331088	3
-0.641709	-0.0331394	3
-0.641275	-0.0331324	3
-0.640711	-0.0331458	3
-0.640215	-0.032987	3
-0.639733	-0.0331284	3
-0.639246	-0.0330576	3
-0.638673	-0.032688	3
-0.638224	-0.03288	3
-0.637735	-0.0330694	3
-0.637215	-0.0327366	3
-0.636723	-0.0330455	3
-0.636236	-0.0330886	3
-0.635725	-0.0327306	3
-0.635231	-0.0329174	3
-0.634706	-0.0329061	3
-0.634255	-0.0328729	3
-0.633716	-0.0328647	3
-0.633305	-0.0329144	3
-0.632756	-0.0327227	3
-0.632248	-0.0324701	3
-0.63174	-0.0328253	3
-0.631222	-0.0325558	3
-0.630752	-0.0325067	3
-0.630198	-0.0325617	3
-0.629701	-0.0327468	3
-0.629236	-0.0322909	3
-0.628694	-0.032789	3
-0.628255	-0.0326866	3
-0.627737	-0.0325765	3
-0.627226	-0.0325464	3
-0.626766	-0.0326414	3
-0.626291	-0.0325468	3
-0.625692	-0.0325023	3
-0.625219	-0.0325369	3
-0.624699	-0.0325212	3
-0.624217	-0.0323397	3
-0.623718	-0.032531	3
-0.623224	-0.032489	3
-0.622723	-0.0321196	3
-0.622212	-0.0323675	3
-0.621754	-0.0324325	3
-0.621229	-0.0323286	3
-0.620773	-0.0323345	3
-0.620219	-0.0323625	3
-0.619792	-0.0321383	3
-0.619197	-0.0323109	3
-0.618722	-0.0322352	3
-0.618267	-0.0322504	3
-0.617713	-0.0321331	3
-0.617238	-0.0323168	3
-0.616713	-0.0321512	3
-0.616274	-0.03186	3
-0.615718	-0.0321914	3
-0.615259	-0.0321482	3
-0.614734	-0.0319476	3
-0.614219	-0.0321077	3
-0.613746	-0.0321538	3
-0.61325	-0.0316687	3
-0.612674	-0.0320683	3
-0.612226	-0.032048	3
-0.61176	-0.0319411	3
-0.611195	-0.0319321	3
-0.610768	-0.0319777	3
-0.610276	-0.0318097	3
-0.609691	-0.0317803	3
-0.609233	-0.0318983	3
-0.608727	-0.0317456	3
-0.608228	-0.0317277	3
-0.607746	-0.0317633	3
-0.60723	-0.031703	3
-0.606758	-0.0314711	3
-0.60613	-0.0315163	3
-0.605727	-0.0317335	3
-0.605223	-0.0313098	3
-0.604753	-0.0315552	3
-0.604245	-0.0315883	3
-0.603681	-0.0313785	3
-0.603163	-0.031491	3
-0.602698	-0.0315029	3
-0.602233	-0.0315186	3
-0.601684	-0.0314191	3
-0.601197	-0.0314856	3
-0.60077	-0.031241	3
-0.600218	-0.0311938	3
-0.599751	-0.0312429	3
-0.599237	-0.0311782	3
-0.598734	-0.0310877	3
-0.598244	-0.0311223	3
-0.5977	-0.0313357	3
-0.597225	-0.0309129	3
-0.596757	-0.0312163	3
-0.596235	-0.0311501	3
-0.595757	-0.031045	3
-0.595218	-0.03095	3
-0.594819	-0.0309879	3
-0.594251	-0.0310326	3
-0.593745	-0.0309802	3
-0.593249	-0.0310266	3
-0.592791	-0.0309817	3
-0.592237	-0.0305765	3
-0.591762	-0.0308664	3
-0.591302	-0.0308376	3
-0.590743	-0.0305716	3
-0.590301	-0.0307557	3
-0.589788	-0.0307146	3
-0.589247	-0.0306416	3
-0.588753	-0.0306998	3
-0.588304	-0.0306501	3
-0.5878	-0.0303535	3
-0.587251	-0.0306389	3
-0.58674	-0.0305754	3
-0.586242	-0.0304696	3
-0.585726	-0.0304324	3
-0.585213	-0.0304078	3
-0.58474	-0.0303287	3
-0.584282	-0.0301082	3
-0.583686	-0.0303629	3
-0.583232	-0.0301409	3
-0.58275	-0.0301472	3
-0.582218	-0.0301041	3
-0.581762	-0.0301618	3
-0.581234	-0.0298179	3
-0.580695	-0.030018	3
-0.58021	-0.0300766	3
-0.579738	-0.0297228	3
-0.57922	-0.0299253	3
-0.578752	-0.0299631	3
-0.578227	-0.0298213	3
-0.577721	-0.0296704	3
-0.577208	-0.0298316	3
-0.576745	-0.029614	3
-0.576229	-0.0296764	3
-0.575731	-0.029644	3
-0.575258	-0.0294798	3
-0.574742	-0.0292275	3
-0.57426	-0.0294263	3
-0.573721	-0.0293666	3
-0.573253	-0.0290846	3
-0.572759	-0.0292231	3
-0.57226	-0.0292492	3
-0.57174	-0.0290026	3
-0.57126	-0.0292428	3
-0.570733	-0.0290895	3
-0.570229	-0.0289595	3
-0.569771	-0.0289677	3
-0.569222	-0.0289373	3
-0.56874	-0.0288393	3
-0.568246	-0.0286623	3
-0.567754	-0.0287418	3
-0.567243	-0.0286835	3
-0.566757	-0.0282917	3
-0.566193	-0.0285002	3
-0.565759	-0.0283669	3
-0.565255	-0.0281625	3
-0.564754	-0.0284057	3
-0.564222	-0.0283066	3
-0.563723	-0.0282872	3
-0.563243	-0.0281295	3
-0.562725	-0.0280721	3
-0.562248	-0.0279855	3
-0.561718	-0.0280036	3
-0.56121	-0.0280298	3
-0.560709	-0.0278592	3
-0.560226	-0.0278799	3
-0.559687	-0.027816	3
-0.5592	-0.0276899	3
-0.558701	-0.027393	3
-0.558176	-0.0275085	3
-0.557766	-0.0274266	3
-0.557245	-0.0273529	3
-0.556797	-0.0272611	3
-0.556245	-0.0273183	3
-0.55567	-0.0269903	3
-0.555195	-0.027174	3
-0.554735	-0.0270546	3
-0.554202	-0.0270233	3
-0.553718	-0.0267935	3
-0.553233	-0.0268699	3
-0.552756	-0.0267679	3
-0.552226	-0.0264769	3
-0.551766	-0.0266022	3
-0.551243	-0.0264917	3
-0.550775	-0.0264046	3
-0.550186	-0.0263413	3
-0.549754	-0.0263621	3
-0.549233	-0.0260408	3
-0.548727	-0.0261601	3
-0.548293	-0.02612	3
-0.547703	-0.0259421	3
-0.547231	-0.0259095	3
-0.54672	-0.0259232	3
-0.546259	-0.0257916	3
-0.545763	-0.0257049	3
-0.545243	-0.0257913	3
-0.544672	-0.0256578	3
-0.544243	-0.025479	3
-0.543706	-0.0254906	3
-0.543293	-0.0252171	3
-0.542732	-0.0251213	3
-0.542264	-0.0251521	3
-0.541744	-0.0250282	3
-0.541228	-0.0248261	3
-0.540741	-0.0249227	3
-0.540211	-0.0248848	3
-0.539741	-0.0246605	3
-0.539281	-0.0247884	3
-0.538748	-0.0246427	3
-0.538221	-0.0244887	3
-0.537751	-0.0244951	3
-0.53723	-0.0244346	3
-0.536822	-0.0242588	3
-0.53624	-0.0241557	3
-0.535729	-0.0241567	3
-0.535226	-0.0241157	3
-0.534734	-0.0239174	3
-0.534261	-0.023978	3
-0.533758	-0.0238845	3
-0.533218	-0.0237314	3
-0.532775	-0.0238404	3
-0.53224	-0.0236991	3
-0.531731	-0.0236616	3
-0.531214	-0.0236105	3
-0.53072	-0.023579	3
-0.530283	-0.02343	3
-0.52971	-0.0232593	3
-0.52924	-0.0233826	3
-0.528717	-0.0232572	3
-0.528261	-0.0231047	3
-0.527696	-0.0232039	3
-0.527213	-0.0229546	3
-0.526679	-0.0228478	3
-0.526233	-0.0227505	3
-0.52571	-0.0228172	3
-0.525237	-0.0227132	3
-0.524757	-0.0226711	3
-0.524199	-0.0226678	3
-0.523727	-0.0224645	3
-0.523256	-0.0224698	3
-0.522691	-0.0224186	3
-0.52222	-0.0223305	3
-0.521726	-0.0222656	3
-0.521189	-0.022199	3
-0.520729	-0.0221533	3
-0.520216	-0.0218765	3
-0.519741	-0.0221548	3
-0.519199	-0.0219402	3
-0.51876	-0.0219741	3
-0.518254	-0.0218004	3
-0.517717	-0.021865	3
-0.517261	-0.0216617	3
-0.516721	-0.0217195	3
-0.516227	-0.0216225	3
-0.515781	-0.0214941	3
-0.515235	-0.0214993	3
-0.5147	-0.0215286	3
-0.51423	-0.0213745	3
-0.513724	-0.0213093	3
-0.513251	-0.0212972	3
-0.512774	-0.0211014	3
-0.512275	-0.021028	3
-0.511721	-0.0209874	3
-0.511244	-0.0209955	3
-0.510705	-0.0208346	3
-0.510239	-0.0208789	3
-0.509697	-0.0208413	3
-0.509256	-0.0207076	3
-0.508779	-0.0207203	3
-0.508251	-0.0207116	3
-0.507721	-0.020463	3
-0.507232	-0.0204796	3
-0.506766	-0.020478	3
-0.506258	-0.0203291	3
-0.505795	-0.020327	3
-0.505291	-0.0203065	3
-0.504681	-0.0201878	3
-0.504272	-0.0200957	3
-0.503793	-0.0200553	3
-0.503256	-0.0200585	3
-0.502699	-0.0198355	3
-0.502215	-0.0199601	3
-0.501728	-0.0199348	3
-0.501194	-0.0197321	3
-0.500773	-0.0198516	3
-0.500294	-0.019763	3
-0.499754	-0.0196255	3
-0.499229	-0.0195797	3
-0.498795	-0.0195495	3
-0.498246	-0.0193602	3
-0.497723	-0.0194275	3
-0.497258	-0.0194508	3
-0.496733	-0.0191852	3
-0.496241	-0.0191526	3
-0.495747	-0.0191401	3
-0.49526	-0.0191273	3
-0.494768	-0.0189292	3
-0.49422	-0.0189473	3
-0.493735	-0.0190308	3
-0.49325	-0.0188647	3
-0.492697	-0.0187861	3
-0.492215	-0.0187975	3
-0.491747	-0.018546	3
-0.491198	-0.0186715	3
-0.490716	-0.0186012	3
-0.490169	-0.0185344	3
-0.48974	-0.0184379	3
-0.489207	-0.0184827	3
-0.488699	-0.0184001	3
-0.48821	-0.0181937	3
-0.48769	-0.0183107	3
-0.487176	-0.0181623	3
-0.486694	-0.0181355	3
-0.486155	-0.0181096	3
-0.485759	-0.0180167	3
-0.485191	-0.0179086	3
-0.484708	-0.0177802	3
-0.484224	-0.0178195	3
-0.483708	-0.017706	3
-0.483202	-0.0176527	3
-0.482713	-0.0177101	3
-0.482229	-0.0175213	3
-0.481696	-0.0175076	3
-0.481286	-0.0175443	3
-0.480704	-0.0173654	3
-0.480188	-0.0173531	3
-0.479778	-0.0173312	3
-0.479281	-0.0172266	3
-0.478785	-0.0171006	3
-0.478169	-0.0170313	3
-0.477761	-0.0170392	3
-0.477224	-0.0168481	3
-0.476723	-0.016908	3
-0.476243	-0.0169048	3
-0.475785	-0.0167151	3
-0.475166	-0.0167627	3
-0.474699	-0.0167431	3
-0.474259	-0.0166649	3
-0.473746	-0.0164875	3
-0.47329	-0.0164842	3
-0.472756	-0.0164078	3
-0.47224	-0.0162444	3
-0.471718	-0.016284	3
-0.471219	-0.0161259	3
-0.470753	-0.0160165	3
-0.470281	-0.0160031	3
-0.469825	-0.015981	3
-0.469224	-0.0158279	3
-0.468744	-0.0158251	3
-0.468259	-0.0157753	3
-0.467768	-0.0156517	3
-0.467197	-0.0156308	3
-0.46672	-0.0156902	3
-0.466288	-0.0154585	3
-0.465758	-0.015528	3
-0.46523	-0.0153774	3
-0.464796	-0.0153392	3
-0.464259	-0.015123	3
-0.463777	-0.0151744	3
-0.463264	-0.0151097	3
-0.462717	-0.0149984	3
-0.462242	-0.0150179	3
-0.461732	-0.0149153	3
-0.46124	-0.0149004	3
-0.460796	-0.014856	3
-0.460259	-0.01477	3
-0.459784	-0.0145731	3
-0.459218	-0.014547	3
-0.458779	-0.0144959	3
-0.458254	-0.0144416	3
-0.457758	-0.0143975	3
-0.457221	-0.014372	3
-0.456758	-0.0142588	3
-0.456268	-0.0140815	3
-0.455765	-0.0140431	3
-0.455275	-0.0140225	3
-0.454746	-0.0140201	3
-0.454202	-0.0140001	3
-0.453781	-0.0138433	3
-0.453225	-0.01374	3
-0.452715	-0.0138014	3
-0.452275	-0.0137251	3
-0.451746	-0.0135342	3
-0.451187	-0.013577	3
-0.450738	-0.0134373	3
-0.45023	-0.0134043	3
-0.449741	-0.0131967	3
-0.449228	-0.0133401	3
-0.448757	-0.0131723	3
-0.448256	-0.0130779	3
-0.447719	-0.013114	3
-0.447237	-0.012969	3
-0.446731	-0.0127983	3
-0.446261	-0.0127665	3
-0.445757	-0.0127641	3
-0.445249	-0.012644	3
-0.444741	-0.012621	3
-0.444218	-0.0125252	3
-0.443757	-0.0124687	3
-0.44323	-0.0125293	3
-0.442693	-0.0124114	3
-0.442266	-0.0123936	3
-0.441783	-0.0122796	3
-0.441187	-0.0121577	3
-0.440717	-0.0120832	3
-0.440265	-0.0119935	3
-0.439721	-0.0120104	3
-0.439285	-0.0119574	3
-0.438743	-0.0117049	3
-0.438249	-0.0117697	3
-0.437759	-0.0116926	3
-0.437191	-0.0115526	3
-0.436712	-0.0115989	3
-0.436258	-0.0114291	3
-0.435721	-0.0113962	3
-0.435227	-0.0113986	3
-0.434759	-0.0113137	3
-0.434229	-0.0112412	3
-0.43369	-0.0110928	3
-0.433172	-0.0111217	3
-0.4328	-0.0111015	3
-0.432234	-0.0109445	3
-0.431742	-0.010981	3
-0.43126	-0.0108432	3
-0.430723	-0.0106864	3
-0.430198	-0.0108008	3
-0.429692	-0.0106502	3
-0.429256	-0.010645	3
-0.428759	-0.0105909	3
-0.428196	-0.0106044	3
-0.427699	-0.0103664	3
-0.427286	-0.0105038	3
-0.426726	-0.0103106	3
-0.426275	-0.0102852	3
-0.425752	-0.0101259	3
-0.425253	-0.0102362	3
-0.424733	-0.0100608	3
-0.42421	-0.00993669	3
-0.423721	-0.00991527	3
-0.423179	-0.00997061	3
-0.422754	-0.00990645	3
-0.422241	-0.00983785	3
-0.421735	-0.00984514	3
-0.421212	-0.00964304	3
-0.420687	-0.00971879	3
-0.420208	-0.00961975	3
-0.419742	-0.0095678	3
-0.419253	-0.00948413	3
-0.418718	-0.00947481	3
-0.418253	-0.00940039	3
-0.417735	-0.00925754	3
-0.417176	-0.00935888	3
-0.416711	-0.00927129	3
-0.416269	-0.00922815	3
-0.41578	-0.00913775	3
-0.415284	-0.00907785	3
-0.414694	-0.00898495	3
-0.414253	-0.00896505	3
-0.413739	-0.00893668	3
-0.413262	-0.00867276	3
-0.41273	-0.00884832	3
-0.412222	-0.00883962	3
-0.411711	-0.00867876	3
-0.411238	-0.00868651	3
-0.410694	-0.00870234	3
-0.41031	-0.008597	3
-0.409675	-0.00860669	3
-0.409207	-0.00855965	3
-0.408732	-0.00842235	3
-0.408284	-0.0083528	3
-0.407651	-0.0083711	3
-0.407248	-0.00833503	3
-0.406699	-0.00827489	3
-0.406217	-0.00825581	3
-0.405708	-0.00817005	3
-0.405217	-0.00814003	3
-0.404734	-0.00810748	3
-0.404176	-0.00809736	3
-0.403684	-0.0080495	3
-0.403252	-0.00795705	3
-0.402744	-0.00805031	3
-0.402195	-0.00798166	3
-0.401746	-0.00787473	3
-0.401195	-0.00779601	3
-0.400708	-0.00780004	3
-0.400243	-0.00776053	3
-0.399677	-0.00774687	3
-0.399302	-0.00768945	3
-0.398739	-0.00752258	3
-0.398219	-0.00762332	3
-0.397732	-0.00761607	3
-0.397235	-0.00748197	3
-0.396727	-0.00749137	3
-0.39625	-0.0074477	3
-0.395758	-0.00738722	3
-0.395226	-0.00732466	3
-0.394727	-0.00723799	3
-0.394219	-0.00730917	3
-0.393693	-0.00722223	3
-0.393254	-0.00718535	3
-0.392736	-0.00714014	3
-0.392226	-0.00696441	3
-0.391717	-0.00701171	3
-0.391223	-0.00698039	3
-0.390732	-0.00708665	3
-0.39018	-0.00697038	3
-0.389705	-0.00698234	3
-0.389247	-0.00680552	3
-0.388736	-0.00682118	3
-0.388216	-0.00682545	3
-0.387712	-0.00674212	3
-0.387206	-0.00677818	3
-0.38676	-0.00670875	3
-0.386237	-0.00668656	3
-0.385686	-0.00655982	3
-0.385194	-0.00657372	3
-0.384748	-0.00654222	3
-0.384173	-0.00642361	3
-0.383686	-0.00639987	3
-0.38329	-0.00643836	3
-0.382734	-0.00626898	3
-0.382199	-0.00630113	3
-0.381746	-0.00629464	3
-0.381213	-0.00631377	3
-0.380722	-0.00634044	3
-0.380273	-0.00628585	3
-0.379691	-0.00626929	3
-0.379252	-0.00624894	3
-0.378786	-0.00618813	3
-0.378201	-0.00619809	3
-0.377674	-0.00608416	3
-0.377175	-0.00609076	3
-0.376734	-0.00603335	3
-0.376244	-0.00586789	3
-0.375671	-0.00600041	3
-0.375237	-0.0058634	3
-0.374679	-0.00570424	3
-0.374194	-0.00578637	3
-0.3737	-0.00577283	3
-0.37323	-0.00563167	3
-0.372717	-0.00568127	3
-0.372206	-0.0056652	3
-0.371741	-0.00559432	3
-0.371258	-0.00564876	3
-0.370769	-0.00557008	3
-0.370225	-0.0055652	3
-0.369726	-0.00554446	3
-0.369194	-0.00546654	3
-0.368731	-0.00545691	3
-0.368253	-0.00540219	3
-0.367733	-0.00537011	3
-0.367218	-0.00531067	3
-0.366705	-0.00521892	3
-0.366208	-0.00526849	3
-0.365724	-0.00523551	3
-0.36523	-0.00517164	3
-0.364726	-0.00507025	3
-0.364218	-0.0051076	3
-0.363731	-0.00511455	3
-0.363215	-0.00507769	3
-0.362759	-0.00507379	3
-0.36221	-0.00505554	3
-0.361704	-0.0048466	3
-0.361229	-0.00496268	3
-0.360721	-0.00484315	3
-0.360167	-0.00474231	3
-0.359695	-0.00478503	3
-0.359165	-0.00473055	3
-0.358752	-0.00479985	3
-0.358203	-0.00475353	3
-0.357716	-0.00474539	3
-0.357198	-0.00454355	3
-0.356714	-0.00460119	3
-0.35622	-0.00458356	3
-0.355733	-0.00448194	3
-0.35522	-0.00445944	3
-0.354742	-0.00440616	3
-0.35426	-0.00441003	3
-0.35373	-0.00442021	3
-0.353213	-0.00430925	3
-0.352745	-0.00432066	3
-0.352241	-0.00419658	3
-0.351735	-0.00423164	3
-0.351239	-0.00414393	3
-0.350702	-0.0040489	3
-0.350222	-0.00409842	3
-0.349745	-0.0040312	3
-0.349217	-0.00406355	3
-0.348711	-0.00401581	3
-0.34821	-0.00399086	3
-0.347747	-0.0039257	3
-0.347162	-0.00394865	3
-0.346702	-0.00388246	3
-0.346205	-0.00388982	3
-0.345709	-0.00379426	3
-0.345241	-0.00378838	3
-0.344694	-0.00378397	3
-0.344181	-0.00364557	3
-0.343737	-0.0036741	3
-0.3432	-0.00368506	3
-0.342759	-0.00358927	3
-0.342236	-0.00350865	3
-0.341728	-0.00356022	3
-0.3412	-0.00346103	3
-0.340739	-0.00344252	3
-0.340243	-0.00347267	3
-0.339756	-0.00333388	3
-0.339255	-0.0033334	3
-0.338696	-0.00328308	3
-0.338219	-0.0032116	3
-0.337711	-0.00317285	3
-0.337219	-0.00322416	3
-0.336739	-0.00320426	3
-0.336186	-0.00303728	3
-0.335713	-0.00304078	3
-0.33519	-0.00306935	3
-0.334749	-0.00291629	3
-0.334202	-0.00292852	3
-0.333756	-0.00293732	3
-0.333248	-0.00283021	3
-0.332661	-0.00281337	3
-0.332214	-0.00279236	3
-0.331689	-0.00275648	3
-0.331135	-0.00272815	3
-0.330703	-0.00266219	3
-0.330236	-0.00259252	3
-0.329744	-0.00261058	3
-0.329197	-0.00258798	3
-0.328749	-0.00244787	3
-0.328219	-0.00245059	3
-0.327749	-0.00242533	3
-0.327226	-0.00245825	3
-0.326718	-0.00233402	3
-0.326157	-0.00235542	3
-0.325679	-0.00238499	3
-0.325173	-0.00212437	3
-0.324765	-0.00215687	3
-0.324216	-0.00219837	3
-0.323715	-0.00205051	3
-0.323183	-0.00200612	3
-0.322686	-0.00199889	3
-0.322192	-0.00203837	3
-0.321789	-0.00196979	3
-0.321235	-0.00193819	3
-0.320729	-0.00181097	3
-0.3202	-0.00171647	3
-0.319689	-0.00178109	3
-0.319204	-0.00164427	3
-0.318701	-0.00152814	3
-0.318185	-0.00160049	3
-0.317698	-0.00151972	3
-0.317228	-0.00150366	3
-0.31671	-0.00142728	3
-0.316228	-0.00143824	3
-0.315658	-0.00132179	3
-0.315151	-0.00125333	3
-0.314698	-0.00130203	3
-0.314242	-0.00124355	3
-0.313727	-0.00118634	3
-0.31319	-0.001089	3
-0.312717	-0.00113579	3
-0.312192	-0.00103317	3
-0.311691	-0.00102665	3
-0.311268	-0.000986693	3
-0.310743	-0.00088403	3
-0.310178	-0.000900229	3
-0.309739	-0.000845567	3
-0.309201	-0.000676816	3
-0.308672	-0.000739771	3
-0.308161	-0.000659427	3
-0.307722	-0.000627305	3
-0.307156	-0.000575646	3
-0.306712	-0.000552078	3
-0.306218	-0.000484958	3
-0.305741	-0.000450983	3
-0.305204	-0.000410863	3
-0.304736	-0.000402697	3
-0.30422	-0.000240558	3
-0.303691	-0.00023666	3
-0.30318	-0.000161681	3
-0.302679	-0.00010684	3
-0.302177	-0.000107988	3
-0.301731	-1.03782e-05	3
-0.301161	-2.23678e-05	3
-0.300667	2.17093e-05	3
-0.300225	-1.30226e-05	3
-0.29971	0.000123988	3
-0.299206	0.000203689	3
-0.298724	0.000278462	3
-0.298211	0.000284761	3
-0.2977	0.000308587	3
-0.297182	0.000304629	3
-0.296726	0.000381187	3
-0.296215	0.000533553	3
-0.295712	0.000567443	3
-0.295148	0.000640891	3
-0.294695	0.000647464	3
-0.294199	0.000723793	3
-0.293676	0.000818897	3
-0.29317	0.000903819	3
-0.292755	0.000920238	3
-0.292189	0.000915317	3
-0.291683	0.00103519	3
-0.291208	0.00102539	3
-0.29065	0.00108852	3
-0.290222	0.00118762	3
-0.289764	0.00128461	3
-0.289196	0.00126947	3
-0.288661	0.00139751	3
-0.288184	0.00145055	3
-0.287676	0.00150485	3
-0.287217	0.00157456	3
-0.28669	0.00166481	3
-0.286177	0.0016656	3
-0.285637	0.00162752	3
-0.285196	0.00185243	3
-0.284666	0.00188375	3
-0.284205	0.00185149	3
-0.283692	0.00200441	3
-0.283167	0.0020519	3
-0.282692	0.00210942	3
-0.282234	0.00218808	3
-0.281716	0.002243	3
-0.281196	0.00222316	3
-0.28074	0.00237359	3
-0.28021	0.00250367	3
-0.279671	0.00254664	3
-0.279243	0.00254259	3
-0.278733	0.00262145	3
-0.278231	0.00267517	3
-0.277735	0.00270987	3
-0.277196	0.00285634	3
-0.276678	0.00279837	3
-0.276155	0.00288441	3
-0.275694	0.00297662	3
-0.275217	0.00309062	3
-0.274694	0.00309511	3
-0.274179	0.00316682	3
-0.273718	0.00328252	3
-0.273207	0.00336487	3
-0.27269	0.00347104	3
-0.272167	0.00349977	3
-0.271687	0.00353002	3
-0.271193	0.00362145	3
-0.270701	0.00380044	3
-0.270143	0.00372597	3
-0.26972	0.0038188	3
-0.269181	0.00390837	3
-0.268666	0.00391522	3
-0.268248	0.00408881	3
-0.267677	0.00416321	3
-0.267212	0.00412015	3
-0.266654	0.00423315	3
-0.266233	0.00426137	3
-0.265716	0.00439866	3
-0.265241	0.00444712	3
-0.264706	0.00453949	3
-0.264231	0.00467067	3
-0.263692	0.0047079	3
-0.263236	0.00482506	3
-0.262706	0.00485823	3
-0.262181	0.00493471	3
-0.261644	0.00504967	3
-0.261166	0.00518789	3
-0.260715	0.00514646	3
-0.260188	0.00519137	3
-0.259656	0.00532422	3
-0.259181	0.00531825	3
-0.258682	0.00541629	3
-0.258221	0.00542374	3
-0.257694	0.00562538	3
-0.257119	0.00567057	3
-0.256689	0.00574031	3
-0.256162	0.00582583	3
-0.255706	0.00583577	3
-0.2552	0.00597438	3
-0.254718	0.00618167	3
-0.254181	0.0061346	3
-0.253639	0.00618331	3
-0.25313	0.00630469	3
-0.252646	0.00635599	3
-0.25218	0.00644244	3
-0.251653	0.00663537	3
-0.251178	0.00655801	3
-0.250674	0.00662606	3
-0.250209	0.00675686	3
-0.249679	0.00680544	3
-0.249231	0.00691609	3
-0.248672	0.00698021	3
-0.248214	0.00712254	3
-0.247677	0.0070861	3
-0.247176	0.00723147	3
-0.246677	0.00731815	3
-0.246168	0.00736046	3
-0.245708	0.00740157	3
-0.24523	0.00759182	3
-0.244662	0.00762893	3
-0.244183	0.00765428	3
-0.243729	0.00775338	3
-0.243173	0.00781819	3
-0.242708	0.00785654	3
-0.242194	0.00793398	3
-0.241674	0.00812667	3
-0.241218	0.00813106	3
-0.240753	0.00818887	3
-0.240182	0.00839594	3
-0.239669	0.00836633	3
-0.239252	0.00846864	3
-0.238693	0.00859967	3
-0.23818	0.00861462	3
-0.237688	0.00874221	3
-0.237223	0.00874854	3
-0.236691	0.00895126	3
-0.236142	0.00895882	3
-0.235662	0.00904162	3
-0.235194	0.00912281	3
-0.23471	0.00915444	3
-0.234189	0.0092491	3
-0.233712	0.009381	3
-0.23318	0.00946602	3
-0.232643	0.0095407	3
-0.232142	0.00972078	3
-0.231674	0.00972037	3
-0.231185	0.00979687	3
-0.230714	0.00986564	3
-0.230206	0.00997095	3
-0.229693	0.0100632	3
-0.229125	0.0101779	3
-0.228681	0.0102429	3
-0.228208	0.0102617	3
-0.227671	0.0104293	3
-0.227196	0.0104593	3
-0.226676	0.0106074	3
-0.226218	0.0106486	3
-0.22565	0.010739	3
-0.225215	0.0108386	3
-0.224719	0.010888	3
-0.224153	0.0109778	3
-0.223623	0.0111228	3
-0.223222	0.0111673	3
-0.222664	0.0112966	3
-0.222168	0.0113525	3
-0.221724	0.0114183	3
-0.221225	0.0115489	3
-0.220695	0.0115696	3
-0.220215	0.0116963	3
-0.219697	0.0118677	3
-0.219225	0.0118457	3
-0.21869	0.0118699	3
-0.218194	0.0120463	3
-0.217709	0.0120963	3
-0.217196	0.0121523	3
-0.2167	0.0122226	3
-0.21616	0.0124142	3
-0.215695	0.0124197	3
-0.215215	0.0125862	3
-0.214733	0.0126779	3
-0.214177	0.0127121	3
-0.21363	0.0127586	3
-0.213163	0.0129097	3
-0.212723	0.013037	3
-0.212177	0.0129501	3
-0.211616	0.0131542	3
-0.211184	0.0132123	3
-0.210668	0.0132959	3
-0.210208	0.0133892	3
-0.209699	0.0134538	3
-0.209222	0.0135996	3
-0.208692	0.0136572	3
-0.208169	0.0137842	3
-0.20763	0.0137763	3
-0.207248	0.013904	3
-0.206711	0.0140524	3
-0.206189	0.0140276	3
-0.205709	0.0141175	3
-0.205198	0.0143139	3
-0.204702	0.0143149	3
-0.204241	0.0144464	3
-0.203718	0.0145412	3
-0.203198	0.0146785	3
-0.202692	0.0146843	3
-0.202227	0.014812	3
-0.201756	0.0149774	3
[truncated: 2,803 more rows]
