# Supplementary material for: Propionate Production by Bioelectrochemically-Assisted Lactate Fermentation and Simultaneous CO2 Recycling
Source: Front Microbiol. 2020 Dec 15;11:599438. doi: 10.3389/fmicb.2020.599438 (PMC7769879; doi:10.3389/fmicb.2020.599438)
Supplement: Supplementary file 19 [file Data_Sheet_14.XLSX]

## Sheet: Foglio1
E	I	cycle number
-1.20089	-12.65	3
-1.20039	-12.3908	3
-1.19991	-12.1736	3
-1.19936	-11.9713	3
-1.19885	-11.776	3
-1.19831	-11.5866	3
-1.1979	-11.403	3
-1.19739	-11.2243	3
-1.19686	-11.0498	3
-1.19644	-10.876	3
-1.19589	-10.7074	3
-1.19539	-10.5395	3
-1.19487	-10.3833	3
-1.19443	-10.2254	3
-1.1939	-10.0643	3
-1.19337	-9.91108	3
-1.19283	-9.75977	3
-1.19233	-9.61122	3
-1.19186	-9.46563	3
-1.19136	-9.32129	3
-1.19085	-9.17647	3
-1.19033	-9.03932	3
-1.18983	-8.90682	3
-1.18935	-8.77474	3
-1.18884	-8.64208	3
-1.18838	-8.51597	3
-1.18786	-8.3925	3
-1.18735	-8.26658	3
-1.18683	-8.14992	3
-1.18637	-8.03038	3
-1.18586	-7.91233	3
-1.18533	-7.8009	3
-1.18483	-7.69104	3
-1.18434	-7.58547	3
-1.18386	-7.4794	3
-1.18337	-7.37592	3
-1.1829	-7.27579	3
-1.18237	-7.17715	3
-1.18189	-7.08058	3
-1.18138	-6.98556	3
-1.1809	-6.89465	3
-1.18037	-6.80451	3
-1.17991	-6.71524	3
-1.17938	-6.6244	3
-1.17885	-6.53715	3
-1.17835	-6.45417	3
-1.17789	-6.37112	3
-1.17739	-6.2909	3
-1.17688	-6.21305	3
-1.17638	-6.13276	3
-1.17593	-6.05566	3
-1.17538	-5.98279	3
-1.17495	-5.90944	3
-1.1744	-5.8395	3
-1.17384	-5.77195	3
-1.17339	-5.70516	3
-1.1729	-5.63675	3
-1.1724	-5.57013	3
-1.1719	-5.5045	3
-1.17143	-5.43926	3
-1.17093	-5.37966	3
-1.17043	-5.31995	3
-1.16983	-5.25764	3
-1.16942	-5.20311	3
-1.16889	-5.14844	3
-1.1684	-5.09083	3
-1.16789	-5.03479	3
-1.16738	-4.9811	3
-1.16688	-4.92702	3
-1.16639	-4.8756	3
-1.16588	-4.82294	3
-1.16542	-4.77222	3
-1.16489	-4.72097	3
-1.16435	-4.68107	3
-1.16389	-4.63439	3
-1.16338	-4.58668	3
-1.16289	-4.54169	3
-1.16233	-4.49903	3
-1.16183	-4.45444	3
-1.16136	-4.41617	3
-1.16085	-4.37873	3
-1.16039	-4.33587	3
-1.15987	-4.29654	3
-1.15934	-4.25857	3
-1.15886	-4.21938	3
-1.15837	-4.18231	3
-1.15792	-4.14551	3
-1.15738	-4.10888	3
-1.15685	-4.07242	3
-1.15645	-4.06016	3
-1.15588	-4.02754	3
-1.15541	-3.99411	3
-1.15489	-3.9595	3
-1.15442	-3.92707	3
-1.15385	-3.89264	3
-1.15336	-3.86323	3
-1.15286	-3.83254	3
-1.15239	-3.80019	3
-1.15189	-3.77126	3
-1.15138	-3.74413	3
-1.15089	-3.71449	3
-1.15034	-3.68689	3
-1.14987	-3.66025	3
-1.14936	-3.63299	3
-1.14889	-3.60482	3
-1.14836	-3.58015	3
-1.14787	-3.55301	3
-1.14736	-3.5257	3
-1.14685	-3.50131	3
-1.14638	-3.47718	3
-1.14592	-3.45298	3
-1.14543	-3.43105	3
-1.14486	-3.41036	3
-1.14438	-3.38566	3
-1.14391	-3.36273	3
-1.14335	-3.3413	3
-1.14289	-3.31719	3
-1.14242	-3.29573	3
-1.14191	-3.27446	3
-1.14134	-3.25248	3
-1.14091	-3.22916	3
-1.14041	-3.20877	3
-1.13988	-3.18747	3
-1.13939	-3.16134	3
-1.13886	-3.14545	3
-1.13834	-3.12505	3
-1.13786	-3.10289	3
-1.13736	-3.08445	3
-1.13689	-3.06745	3
-1.1364	-3.04577	3
-1.13589	-3.02868	3
-1.13538	-3.0099	3
-1.13491	-2.99041	3
-1.13438	-2.97303	3
-1.13381	-2.95798	3
-1.13333	-2.94095	3
-1.13291	-2.92255	3
-1.13234	-2.90457	3
-1.13188	-2.8867	3
-1.13133	-2.86688	3
-1.1309	-2.85131	3
-1.13031	-2.83323	3
-1.12984	-2.81407	3
-1.12936	-2.79958	3
-1.12884	-2.7826	3
-1.12835	-2.76472	3
-1.12784	-2.74957	3
-1.12736	-2.73455	3
-1.12687	-2.71513	3
-1.12632	-2.7002	3
-1.12584	-2.68742	3
-1.12539	-2.67205	3
-1.12483	-2.65619	3
-1.12435	-2.64101	3
-1.12384	-2.62611	3
-1.12337	-2.61099	3
-1.12284	-2.59856	3
-1.12232	-2.58378	3
-1.12185	-2.56766	3
-1.1214	-2.55517	3
-1.12091	-2.53987	3
-1.1204	-2.5256	3
-1.11981	-2.51245	3
-1.11932	-2.49893	3
-1.11886	-2.48334	3
-1.11834	-2.47007	3
-1.11782	-2.45812	3
-1.11732	-2.44396	3
-1.11683	-2.43032	3
-1.11634	-2.4189	3
-1.1159	-2.40559	3
-1.11537	-2.39185	3
-1.11491	-2.38159	3
-1.11431	-2.36816	3
-1.11381	-2.34886	3
-1.11334	-2.34146	3
-1.11279	-2.33073	3
-1.11232	-2.31691	3
-1.11181	-2.30584	3
-1.11125	-2.29403	3
-1.11083	-2.28062	3
-1.11033	-2.26949	3
-1.10979	-2.25864	3
-1.1093	-2.2462	3
-1.10882	-2.23334	3
-1.10834	-2.224	3
-1.10787	-2.21389	3
-1.10734	-2.20188	3
-1.10681	-2.19127	3
-1.10635	-2.18068	3
-1.10582	-2.16718	3
-1.10536	-2.15787	3
-1.10479	-2.1479	3
-1.10434	-2.13525	3
-1.10386	-2.12548	3
-1.10338	-2.11616	3
-1.10283	-2.1039	3
-1.10235	-2.09453	3
-1.10186	-2.086	3
-1.10132	-2.07819	3
-1.10089	-2.06771	3
-1.10037	-2.05829	3
-1.0999	-2.04821	3
-1.09936	-2.03741	3
-1.09887	-2.02932	3
-1.09836	-2.01995	3
-1.09786	-2.0075	3
-1.09738	-2.00007	3
-1.09689	-1.991	3
-1.0964	-1.9805	3
-1.09585	-1.97104	3
-1.09537	-1.96214	3
-1.09488	-1.95275	3
-1.0944	-1.94388	3
-1.09387	-1.93392	3
-1.09337	-1.92542	3
-1.0929	-1.91495	3
-1.09238	-1.90735	3
-1.0919	-1.89867	3
-1.09135	-1.8884	3
-1.09088	-1.88204	3
-1.09036	-1.87351	3
-1.08986	-1.86177	3
-1.08944	-1.85516	3
-1.08887	-1.84697	3
-1.08843	-1.83325	3
-1.08785	-1.8278	3
-1.08741	-1.82075	3
-1.08687	-1.81081	3
-1.0864	-1.80243	3
-1.08593	-1.7953	3
-1.08536	-1.7863	3
-1.08487	-1.77748	3
-1.08437	-1.77165	3
-1.08381	-1.7673	3
-1.08337	-1.7567	3
-1.08289	-1.74854	3
-1.08238	-1.73992	3
-1.08187	-1.73218	3
-1.08139	-1.72441	3
-1.08088	-1.71709	3
-1.0804	-1.70759	3
-1.07987	-1.70128	3
-1.07938	-1.69443	3
-1.07884	-1.68592	3
-1.07834	-1.6784	3
-1.0779	-1.67156	3
-1.07738	-1.66391	3
-1.07684	-1.65626	3
-1.07639	-1.64973	3
-1.07586	-1.64192	3
-1.0754	-1.63446	3
-1.07487	-1.62745	3
-1.07439	-1.62017	3
-1.07386	-1.6111	3
-1.07338	-1.60401	3
-1.07284	-1.59791	3
-1.07237	-1.59081	3
-1.07185	-1.587	3
-1.07137	-1.5826	3
-1.07087	-1.57535	3
-1.07041	-1.56914	3
-1.06987	-1.5634	3
-1.06935	-1.55641	3
-1.0689	-1.55027	3
-1.06834	-1.54382	3
-1.06787	-1.5371	3
-1.0674	-1.52923	3
-1.06688	-1.52544	3
-1.06643	-1.51921	3
-1.06592	-1.50901	3
-1.06543	-1.50401	3
-1.06489	-1.49891	3
-1.0644	-1.49013	3
-1.06394	-1.48489	3
-1.06341	-1.47941	3
-1.0629	-1.46946	3
-1.06235	-1.46402	3
-1.06192	-1.46034	3
-1.06134	-1.45252	3
-1.06092	-1.4448	3
-1.06045	-1.44003	3
-1.05991	-1.4339	3
-1.05935	-1.42547	3
-1.05891	-1.42223	3
-1.05832	-1.41609	3
-1.05792	-1.40816	3
-1.05733	-1.40353	3
-1.05688	-1.39801	3
-1.05636	-1.39096	3
-1.05588	-1.38567	3
-1.05541	-1.38094	3
-1.05488	-1.37434	3
-1.05442	-1.36841	3
-1.05392	-1.36399	3
-1.05341	-1.35662	3
-1.05289	-1.35047	3
-1.0524	-1.34641	3
-1.05189	-1.34035	3
-1.0514	-1.33283	3
-1.05087	-1.32886	3
-1.05038	-1.32299	3
-1.0499	-1.31571	3
-1.04947	-1.31199	3
-1.04889	-1.30699	3
-1.04842	-1.29952	3
-1.04791	-1.29543	3
-1.04741	-1.29033	3
-1.04685	-1.28395	3
-1.04639	-1.28346	3
-1.0459	-1.28366	3
-1.04541	-1.27306	3
-1.04494	-1.26539	3
-1.04435	-1.26147	3
-1.04392	-1.25555	3
-1.0434	-1.24944	3
-1.04289	-1.24474	3
-1.04237	-1.23937	3
-1.04196	-1.2328	3
-1.04137	-1.22953	3
-1.04092	-1.22416	3
-1.0404	-1.21698	3
-1.03994	-1.2136	3
-1.03941	-1.20863	3
-1.03891	-1.20245	3
-1.03837	-1.19686	3
-1.0379	-1.19294	3
-1.03736	-1.18622	3
-1.03689	-1.1785	3
-1.03639	-1.17774	3
-1.0359	-1.17272	3
-1.03535	-1.16577	3
-1.03489	-1.16208	3
-1.0344	-1.157	3
-1.03388	-1.14957	3
-1.03338	-1.14662	3
-1.03282	-1.14273	3
-1.03235	-1.13555	3
-1.03187	-1.13166	3
-1.03138	-1.12805	3
-1.0309	-1.12287	3
-1.03033	-1.11794	3
-1.02988	-1.11352	3
-1.02934	-1.10811	3
-1.02892	-1.10337	3
-1.02837	-1.10131	3
-1.0279	-1.09538	3
-1.02745	-1.08875	3
-1.02689	-1.08582	3
-1.02639	-1.08097	3
-1.02589	-1.07541	3
-1.02539	-1.07219	3
-1.02485	-1.06808	3
-1.02441	-1.06084	3
-1.02386	-1.05797	3
-1.02338	-1.0546	3
-1.02285	-1.04893	3
-1.02233	-1.04283	3
-1.02188	-1.04025	3
-1.02143	-1.03546	3
-1.02088	-1.02987	3
-1.02042	-1.02766	3
-1.01988	-1.0236	3
-1.01941	-1.01766	3
-1.01891	-1.01494	3
-1.01838	-1.01153	3
-1.01792	-1.00648	3
-1.01738	-1.00351	3
-1.01693	-0.999011	3
-1.01639	-0.993541	3
-1.01594	-0.991145	3
-1.01539	-0.986759	3
-1.01491	-0.981479	3
-1.01438	-0.978223	3
-1.01392	-0.975943	3
-1.01339	-0.970542	3
-1.01291	-0.965612	3
-1.01242	-0.964126	3
-1.01192	-0.958776	3
-1.01141	-0.949918	3
-1.01086	-0.952203	3
-1.01039	-0.949997	3
-1.00992	-0.943448	3
-1.00937	-0.940347	3
-1.00889	-0.936524	3
-1.00838	-0.931464	3
-1.00784	-0.929251	3
-1.00738	-0.925991	3
-1.00681	-0.92097	3
-1.00633	-0.917994	3
-1.00589	-0.915051	3
-1.00543	-0.908872	3
-1.00491	-0.906581	3
-1.00443	-0.903536	3
-1.00395	-0.899733	3
-1.00341	-0.895407	3
-1.00292	-0.892645	3
-1.00246	-0.889619	3
-1.00191	-0.883244	3
-1.00135	-0.881752	3
-1.00092	-0.879139	3
-1.00037	-0.87386	3
-0.99987	-0.871445	3
-0.999426	-0.868558	3
-0.998882	-0.864148	3
-0.998369	-0.860936	3
-0.99787	-0.859189	3
-0.997391	-0.854946	3
-0.996911	-0.850741	3
-0.996374	-0.847746	3
-0.995904	-0.844645	3
-0.995394	-0.840597	3
-0.994907	-0.839208	3
-0.994379	-0.835606	3
-0.99389	-0.829619	3
-0.993346	-0.828728	3
-0.992866	-0.825955	3
-0.992401	-0.82211	3
-0.991902	-0.818671	3
-0.991418	-0.816089	3
-0.990917	-0.813055	3
-0.990411	-0.809576	3
-0.989898	-0.806771	3
-0.98943	-0.803243	3
-0.988905	-0.799783	3
-0.988454	-0.798095	3
-0.987877	-0.794468	3
-0.987402	-0.790261	3
-0.986865	-0.788482	3
-0.986433	-0.785608	3
-0.985903	-0.777542	3
-0.985379	-0.77925	3
-0.984844	-0.777655	3
-0.9844	-0.773358	3
-0.983844	-0.770847	3
-0.983386	-0.768212	3
-0.982851	-0.764382	3
-0.982367	-0.761662	3
-0.981885	-0.760342	3
-0.981358	-0.756329	3
-0.980871	-0.753619	3
-0.980379	-0.752064	3
-0.979912	-0.749346	3
-0.979437	-0.745457	3
-0.978916	-0.742944	3
-0.97837	-0.740765	3
-0.97785	-0.736576	3
-0.977428	-0.735072	3
-0.976871	-0.733191	3
-0.976366	-0.729497	3
-0.975934	-0.727676	3
-0.975394	-0.725023	3
-0.974889	-0.720968	3
-0.974344	-0.718793	3
-0.973872	-0.717834	3
-0.973376	-0.714505	3
-0.972946	-0.711886	3
-0.972412	-0.70982	3
-0.971891	-0.707298	3
-0.971383	-0.703522	3
-0.970915	-0.702292	3
-0.970419	-0.700224	3
-0.969866	-0.695797	3
-0.969419	-0.694817	3
-0.968904	-0.692796	3
-0.968403	-0.689067	3
-0.967904	-0.687461	3
-0.967365	-0.685533	3
-0.966885	-0.682364	3
-0.966363	-0.680868	3
-0.965892	-0.678285	3
-0.965391	-0.675605	3
-0.964909	-0.672609	3
-0.964439	-0.671142	3
-0.963847	-0.668925	3
-0.963389	-0.664962	3
-0.962886	-0.664553	3
-0.962382	-0.662144	3
-0.961922	-0.658091	3
-0.961471	-0.658199	3
-0.960903	-0.656081	3
-0.96038	-0.648153	3
-0.959855	-0.649529	3
-0.959397	-0.649887	3
-0.95891	-0.645577	3
-0.958357	-0.643334	3
-0.957901	-0.643171	3
-0.957357	-0.64136	3
-0.956887	-0.63812	3
-0.956386	-0.637345	3
-0.955882	-0.634525	3
-0.95534	-0.630956	3
-0.954854	-0.630912	3
-0.954374	-0.628977	3
-0.953868	-0.625943	3
-0.953329	-0.624285	3
-0.95289	-0.622371	3
-0.952403	-0.617932	3
-0.951852	-0.617124	3
-0.951408	-0.616966	3
-0.950883	-0.613517	3
-0.950348	-0.611602	3
-0.949838	-0.61076	3
-0.949368	-0.608033	3
-0.948926	-0.605188	3
-0.948346	-0.604932	3
-0.947848	-0.603225	3
-0.947423	-0.599487	3
-0.946917	-0.598929	3
-0.946411	-0.597014	3
-0.945905	-0.593427	3
-0.945399	-0.593069	3
-0.944891	-0.591635	3
-0.94444	-0.588043	3
-0.94391	-0.58717	3
-0.94345	-0.586435	3
-0.942898	-0.583323	3
-0.942417	-0.581413	3
-0.941889	-0.580726	3
-0.941417	-0.576384	3
-0.940854	-0.57571	3
-0.940424	-0.575252	3
-0.939911	-0.573746	3
-0.939426	-0.570816	3
-0.938897	-0.569935	3
-0.938441	-0.568615	3
-0.937871	-0.565236	3
-0.937386	-0.565144	3
-0.936864	-0.564363	3
-0.936418	-0.561133	3
-0.935938	-0.560065	3
-0.935387	-0.55902	3
-0.934912	-0.555015	3
-0.934356	-0.553858	3
-0.933907	-0.55476	3
-0.933373	-0.551992	3
-0.932874	-0.549873	3
-0.93242	-0.549771	3
-0.931862	-0.547806	3
-0.931426	-0.545103	3
-0.930867	-0.546119	3
-0.930373	-0.54508	3
-0.929839	-0.54119	3
-0.929455	-0.540456	3
-0.928872	-0.539288	3
-0.928395	-0.537576	3
-0.92793	-0.536266	3
-0.927362	-0.535111	3
-0.926923	-0.532166	3
-0.926383	-0.53135	3
-0.92592	-0.530977	3
-0.925391	-0.528623	3
-0.924892	-0.526321	3
-0.924429	-0.526398	3
-0.92389	-0.52502	3
-0.923393	-0.522281	3
-0.922887	-0.52228	3
-0.922398	-0.520739	3
-0.921859	-0.515318	3
-0.921336	-0.517459	3
-0.920895	-0.517122	3
-0.920339	-0.51434	3
-0.919867	-0.513091	3
-0.919382	-0.512786	3
-0.918876	-0.510709	3
-0.918356	-0.509048	3
-0.917874	-0.508212	3
-0.917397	-0.507632	3
-0.916879	-0.505415	3
-0.916335	-0.50485	3
-0.915872	-0.503828	3
-0.915345	-0.502785	3
-0.914896	-0.501591	3
-0.914335	-0.499898	3
-0.913853	-0.497552	3
-0.913409	-0.497401	3
-0.912892	-0.496665	3
-0.912419	-0.494005	3
-0.911887	-0.493359	3
-0.911438	-0.49341	3
-0.910887	-0.490751	3
-0.910405	-0.48963	3
-0.909918	-0.489878	3
-0.909377	-0.487718	3
-0.90888	-0.484319	3
-0.908355	-0.486769	3
-0.907859	-0.485585	3
-0.907365	-0.482793	3
-0.906926	-0.482377	3
-0.906392	-0.481305	3
-0.905897	-0.47908	3
-0.905368	-0.479128	3
-0.904881	-0.478915	3
-0.904349	-0.476446	3
-0.903884	-0.475878	3
-0.903373	-0.475292	3
-0.902893	-0.474774	3
-0.902342	-0.473475	3
-0.901915	-0.472636	3
-0.901354	-0.471009	3
-0.900922	-0.469456	3
-0.900361	-0.469885	3
-0.899846	-0.469014	3
-0.899362	-0.466287	3
-0.898865	-0.46668	3
-0.898386	-0.466105	3
-0.897851	-0.463599	3
-0.897362	-0.463999	3
-0.896842	-0.463496	3
-0.89634	-0.461531	3
-0.895873	-0.461118	3
-0.895379	-0.460834	3
-0.894875	-0.459594	3
-0.894374	-0.458349	3
-0.893864	-0.458714	3
-0.893408	-0.457369	3
-0.892818	-0.455607	3
-0.892351	-0.45632	3
-0.891876	-0.455504	3
-0.891418	-0.453224	3
-0.890893	-0.453464	3
-0.890349	-0.45314	3
-0.889802	-0.452235	3
-0.889404	-0.451578	3
-0.888915	-0.450521	3
-0.888394	-0.44881	3
-0.887886	-0.448984	3
-0.887371	-0.449056	3
-0.886915	-0.4472	3
-0.886345	-0.446428	3
-0.885884	-0.446739	3
-0.885407	-0.445944	3
-0.884887	-0.444072	3
-0.884354	-0.444267	3
-0.883882	-0.443815	3
-0.88334	-0.43947	3
-0.882856	-0.441913	3
-0.88235	-0.442436	3
-0.881868	-0.440646	3
-0.881396	-0.44034	3
-0.880794	-0.440242	3
-0.880307	-0.438432	3
-0.879878	-0.438209	3
-0.879336	-0.438898	3
-0.878885	-0.437033	3
-0.878351	-0.436154	3
-0.877854	-0.436499	3
-0.877358	-0.435591	3
-0.876843	-0.43472	3
-0.87638	-0.434206	3
-0.875862	-0.433733	3
-0.875366	-0.432065	3
-0.874886	-0.432217	3
-0.874444	-0.432177	3
-0.873896	-0.429962	3
-0.873397	-0.430688	3
-0.872901	-0.430273	3
-0.872376	-0.428937	3
-0.871829	-0.428924	3
-0.871321	-0.42828	3
-0.870832	-0.427237	3
-0.870447	-0.426383	3
-0.869863	-0.426123	3
-0.869407	-0.425351	3
-0.868906	-0.424005	3
-0.86841	-0.424005	3
-0.867892	-0.423394	3
-0.867362	-0.421312	3
-0.866885	-0.421834	3
-0.86642	-0.421157	3
-0.865895	-0.419473	3
-0.865432	-0.419629	3
-0.864845	-0.419485	3
-0.864372	-0.418291	3
-0.863869	-0.41757	3
-0.863401	-0.417043	3
-0.862876	-0.415556	3
-0.862396	-0.415198	3
-0.861888	-0.415438	3
-0.861478	-0.414793	3
-0.860919	-0.412927	3
-0.860428	-0.413319	3
-0.859879	-0.412767	3
-0.859375	-0.411101	3
-0.858869	-0.411824	3
-0.858378	-0.411583	3
-0.857843	-0.407226	3
-0.857323	-0.408728	3
-0.856898	-0.409676	3
-0.856416	-0.40938	3
-0.855872	-0.409777	3
-0.855364	-0.409876	3
-0.854899	-0.408096	3
-0.8544	-0.407599	3
-0.853894	-0.408078	3
-0.853388	-0.407213	3
-0.852892	-0.40538	3
-0.8524	-0.406036	3
-0.851883	-0.405987	3
-0.851381	-0.405207	3
-0.850897	-0.404925	3
-0.850444	-0.404152	3
-0.849883	-0.402299	3
-0.849394	-0.402597	3
-0.848912	-0.402375	3
-0.848365	-0.400686	3
-0.847883	-0.400994	3
-0.847408	-0.401345	3
-0.846917	-0.39986	3
-0.846385	-0.39907	3
-0.845876	-0.399478	3
-0.845385	-0.398732	3
-0.844872	-0.397908	3
-0.844349	-0.397717	3
-0.843886	-0.397258	3
-0.843361	-0.396075	3
-0.842832	-0.396236	3
-0.842402	-0.395625	3
-0.841872	-0.393745	3
-0.841364	-0.394061	3
-0.84086	-0.394587	3
-0.840388	-0.393329	3
-0.839796	-0.393021	3
-0.839369	-0.393039	3
-0.83887	-0.392398	3
-0.838396	-0.391761	3
-0.837911	-0.391751	3
-0.83736	-0.390712	3
-0.836847	-0.389608	3
-0.836367	-0.38988	3
-0.835871	-0.389229	3
-0.835415	-0.387722	3
-0.834871	-0.388535	3
-0.834434	-0.388473	3
-0.83389	-0.38681	3
-0.833391	-0.386951	3
-0.83291	-0.386583	3
-0.832399	-0.383719	3
-0.831886	-0.384464	3
-0.831363	-0.385686	3
-0.830893	-0.38471	3
-0.830433	-0.383724	3
-0.829877	-0.384056	3
-0.829414	-0.383332	3
-0.828843	-0.382231	3
-0.828395	-0.382426	3
-0.827891	-0.382304	3
-0.827359	-0.380625	3
-0.826868	-0.381168	3
-0.826385	-0.38095	3
-0.825913	-0.38027	3
-0.82534	-0.379794	3
-0.824911	-0.379504	3
-0.824388	-0.378276	3
-0.823942	-0.378274	3
-0.823403	-0.37848	3
-0.822892	-0.377408	3
-0.82241	-0.376717	3
-0.821897	-0.376961	3
-0.821386	-0.376485	3
-0.82089	-0.375344	3
-0.820437	-0.375835	3
-0.819876	-0.375406	3
-0.819327	-0.36768	3
-0.818854	-0.372756	3
-0.818344	-0.374363	3
-0.817797	-0.373206	3
-0.817315	-0.373146	3
-0.816814	-0.372703	3
-0.81632	-0.371108	3
-0.815807	-0.371337	3
-0.815337	-0.371249	3
-0.814853	-0.370621	3
-0.814316	-0.370318	3
-0.813836	-0.370239	3
-0.813366	-0.369755	3
-0.812829	-0.36928	3
-0.812352	-0.369309	3
-0.81186	-0.368469	3
-0.811335	-0.367355	3
-0.810861	-0.367443	3
-0.810333	-0.367212	3
-0.809804	-0.366221	3
-0.809362	-0.366311	3
-0.808828	-0.36654	3
-0.808348	-0.36538	3
-0.807875	-0.365184	3
-0.807324	-0.36518	3
-0.806802	-0.363226	3
-0.806303	-0.362741	3
-0.805766	-0.363963	3
-0.805358	-0.36368	3
-0.804838	-0.362689	3
-0.804337	-0.36269	3
-0.803836	-0.362423	3
-0.803277	-0.360853	3
-0.80279	-0.361214	3
-0.802301	-0.361274	3
-0.801836	-0.359979	3
-0.801306	-0.359939	3
-0.800836	-0.359879	3
-0.800302	-0.359635	3
-0.799817	-0.359329	3
-0.799311	-0.358834	3
-0.798777	-0.358063	3
-0.798319	-0.357478	3
-0.797815	-0.357432	3
-0.797316	-0.356613	3
-0.796861	-0.355927	3
-0.796283	-0.356426	3
-0.795827	-0.356104	3
-0.795319	-0.354786	3
-0.794823	-0.354899	3
-0.794293	-0.354644	3
-0.793763	-0.353624	3
-0.793329	-0.353685	3
-0.792823	-0.353293	3
-0.792315	-0.352167	3
-0.791888	-0.352025	3
-0.791387	-0.352163	3
-0.790893	-0.351256	3
-0.790363	-0.350669	3
-0.789878	-0.350686	3
-0.789382	-0.350088	3
-0.788907	-0.348987	3
-0.788342	-0.349342	3
-0.7878	-0.348849	3
-0.787418	-0.348303	3
-0.786869	-0.348186	3
-0.78638	-0.347766	3
-0.7858	-0.346428	3
-0.785383	-0.346459	3
-0.784872	-0.346419	3
-0.78439	-0.345235	3
-0.783848	-0.344812	3
-0.783397	-0.344897	3
-0.782911	-0.34414	3
-0.782407	-0.34379	3
-0.78187	-0.343433	3
-0.781307	-0.342458	3
-0.780818	-0.340574	3
-0.780338	-0.341618	3
-0.779818	-0.341875	3
-0.779341	-0.341218	3
-0.778873	-0.341218	3
-0.778324	-0.340751	3
-0.777825	-0.339098	3
-0.777346	-0.339183	3
-0.776838	-0.339047	3
-0.776348	-0.338178	3
-0.775823	-0.338097	3
-0.775346	-0.338004	3
-0.774883	-0.337538	3
-0.774358	-0.336856	3
-0.773922	-0.33669	3
-0.773337	-0.33617	3
-0.772855	-0.335247	3
-0.772356	-0.335274	3
-0.77186	-0.335139	3
-0.77133	-0.333615	3
-0.770831	-0.333572	3
-0.770388	-0.333664	3
-0.769882	-0.332931	3
-0.769352	-0.332714	3
-0.76887	-0.332406	3
-0.768316	-0.331689	3
-0.767887	-0.331395	3
-0.76739	-0.331282	3
-0.766923	-0.330658	3
-0.766353	-0.330015	3
-0.76583	-0.329894	3
-0.76536	-0.329484	3
-0.764913	-0.32848	3
-0.764343	-0.3286	3
-0.76383	-0.328291	3
-0.763308	-0.327239	3
-0.7629	-0.327257	3
-0.762348	-0.327115	3
-0.761821	-0.326474	3
-0.761351	-0.326139	3
-0.760862	-0.325794	3
-0.760311	-0.325036	3
-0.759855	-0.324781	3
-0.759332	-0.324688	3
-0.758886	-0.323992	3
-0.75833	-0.32342	3
-0.757853	-0.323421	3
-0.757347	-0.323084	3
-0.756874	-0.322226	3
-0.756337	-0.32218	3
-0.755853	-0.321788	3
-0.755326	-0.319179	3
-0.75482	-0.320112	3
-0.754352	-0.320478	3
-0.753858	-0.319535	3
-0.753321	-0.319441	3
-0.752851	-0.319452	3
-0.752324	-0.318241	3
-0.751825	-0.317921	3
-0.751343	-0.317898	3
-0.75084	-0.317241	3
-0.750303	-0.316944	3
-0.749821	-0.31663	3
-0.74936	-0.316242	3
-0.748904	-0.315826	3
-0.748375	-0.315525	3
-0.747864	-0.315061	3
-0.747336	-0.313988	3
-0.746831	-0.31397	3
-0.74638	-0.313802	3
-0.745831	-0.312814	3
-0.745337	-0.312442	3
-0.744874	-0.3123	3
-0.74432	-0.311561	3
-0.743872	-0.311111	3
-0.74339	-0.311261	3
-0.742812	-0.310861	3
-0.742342	-0.310236	3
-0.741839	-0.310099	3
-0.741337	-0.309546	3
-0.740843	-0.308644	3
-0.740316	-0.308718	3
-0.739837	-0.308556	3
-0.739319	-0.307576	3
-0.738844	-0.307567	3
-0.738355	-0.307412	3
-0.737846	-0.306389	3
-0.737376	-0.306135	3
-0.736887	-0.306169	3
-0.736362	-0.305936	3
-0.735859	-0.305635	3
-0.735315	-0.305413	3
-0.734849	-0.304638	3
-0.734377	-0.304373	3
-0.733842	-0.304389	3
-0.733332	-0.303971	3
-0.732854	-0.303144	3
-0.73237	-0.303358	3
-0.731835	-0.302977	3
-0.731332	-0.302013	3
-0.73085	-0.302175	3
-0.730356	-0.302282	3
-0.729841	-0.300242	3
-0.729313	-0.300828	3
-0.728834	-0.301189	3
-0.728352	-0.300636	3
-0.727784	-0.300373	3
-0.727364	-0.300594	3
-0.726863	-0.299775	3
-0.72634	-0.299276	3
-0.72586	-0.299666	3
-0.725331	-0.299267	3
-0.724877	-0.298872	3
-0.724285	-0.298843	3
-0.723832	-0.298729	3
-0.72335	-0.298294	3
-0.722904	-0.298161	3
-0.722343	-0.297675	3
-0.721875	-0.296901	3
-0.72131	-0.29693	3
-0.720864	-0.296939	3
-0.72036	-0.296255	3
-0.719852	-0.295985	3
-0.719324	-0.296124	3
-0.718816	-0.295601	3
-0.718344	-0.295227	3
-0.717857	-0.29523	3
-0.717361	-0.29474	3
-0.71684	-0.293508	3
-0.716368	-0.29421	3
-0.715845	-0.294163	3
-0.715318	-0.29363	3
-0.714857	-0.293525	3
-0.714318	-0.29346	3
-0.713843	-0.292449	3
-0.713321	-0.292639	3
-0.712874	-0.292653	3
-0.712325	-0.291976	3
-0.711875	-0.291853	3
-0.711385	-0.291679	3
-0.710908	-0.291421	3
-0.710355	-0.291207	3
-0.709839	-0.291055	3
-0.709333	-0.290716	3
-0.708842	-0.290115	3
-0.708319	-0.290011	3
-0.707813	-0.289738	3
-0.707427	-0.28912	3
-0.70682	-0.289171	3
-0.706343	-0.28915	3
-0.705854	-0.288422	3
-0.705324	-0.288399	3
-0.704818	-0.288287	3
-0.704351	-0.28682	3
-0.703857	-0.286624	3
-0.703258	-0.286965	3
-0.702816	-0.286655	3
-0.702344	-0.286462	3
-0.701771	-0.286423	3
-0.701368	-0.285961	3
-0.700822	-0.28528	3
-0.700318	-0.285359	3
-0.699838	-0.285117	3
-0.699301	-0.28423	3
-0.698853	-0.284203	3
-0.698414	-0.284034	3
-0.697822	-0.283659	3
-0.69729	-0.283275	3
-0.696808	-0.283061	3
-0.696331	-0.282536	3
-0.69581	-0.282158	3
-0.695347	-0.282116	3
-0.694839	-0.28169	3
-0.694309	-0.281199	3
-0.693837	-0.2814	3
-0.693338	-0.280927	3
-0.692832	-0.280311	3
-0.692324	-0.280328	3
-0.691847	-0.280122	3
-0.691336	-0.279574	3
-0.690823	-0.279346	3
-0.690365	-0.279106	3
-0.689845	-0.278314	3
-0.689382	-0.278483	3
-0.688816	-0.278278	3
-0.688329	-0.277714	3
-0.687888	-0.277478	3
-0.687315	-0.277274	3
-0.686869	-0.276606	3
-0.686249	-0.27633	3
-0.685845	-0.276426	3
-0.685363	-0.276336	3
-0.684886	-0.276091	3
-0.684337	-0.275753	3
-0.683853	-0.27547	3
-0.683259	-0.27484	3
-0.682844	-0.274751	3
-0.682352	-0.274685	3
-0.681868	-0.273745	3
-0.681302	-0.273771	3
-0.680842	-0.27372	3
-0.680314	-0.27328	3
-0.679839	-0.273076	3
-0.679336	-0.272931	3
-0.67882	-0.27212	3
-0.678305	-0.271391	3
-0.677806	-0.271837	3
-0.677343	-0.271562	3
-0.676775	-0.271151	3
-0.676319	-0.27109	3
-0.675847	-0.271044	3
-0.675303	-0.270128	3
-0.674833	-0.270245	3
-0.674322	-0.270391	3
-0.673792	-0.269781	3
-0.673361	-0.269554	3
-0.672802	-0.269442	3
-0.672313	-0.269116	3
-0.67179	-0.269085	3
-0.67133	-0.268913	3
-0.670862	-0.268271	3
-0.670316	-0.268017	3
-0.669886	-0.268081	3
-0.669323	-0.267728	3
-0.668851	-0.266988	3
-0.668326	-0.267176	3
-0.667851	-0.266826	3
-0.667338	-0.266369	3
-0.666806	-0.266348	3
-0.666338	-0.266177	3
-0.665849	-0.265741	3
-0.665324	-0.265468	3
-0.664823	-0.265278	3
-0.664314	-0.264828	3
-0.663789	-0.264538	3
-0.663327	-0.264477	3
-0.662747	-0.264019	3
-0.662317	-0.263829	3
-0.661775	-0.263771	3
-0.661286	-0.263378	3
-0.660821	-0.262913	3
-0.660346	-0.262889	3
-0.659854	-0.262491	3
-0.65933	-0.262033	3
-0.658859	-0.261963	3
-0.658401	-0.261587	3
-0.657869	-0.261056	3
-0.657358	-0.26093	3
-0.656888	-0.26067	3
-0.656313	-0.260122	3
-0.655803	-0.259658	3
-0.655395	-0.25946	3
-0.654805	-0.259029	3
-0.654335	-0.258666	3
-0.653832	-0.258439	3
-0.653335	-0.257908	3
-0.652865	-0.256798	3
-0.652281	-0.257091	3
-0.651791	-0.256809	3
-0.651331	-0.256295	3
-0.650839	-0.256191	3
-0.650357	-0.255986	3
-0.649811	-0.255034	3
-0.64935	-0.254722	3
-0.648821	-0.254592	3
-0.648374	-0.253941	3
-0.647814	-0.253594	3
-0.647367	-0.253383	3
-0.646814	-0.252809	3
-0.64632	-0.252507	3
-0.645802	-0.252221	3
-0.645294	-0.251766	3
-0.644821	-0.251017	3
-0.644344	-0.250782	3
-0.643809	-0.250397	3
-0.643275	-0.24969	3
-0.642812	-0.249477	3
-0.642308	-0.248981	3
-0.641831	-0.248155	3
-0.641325	-0.248003	3
-0.640829	-0.247813	3
-0.640314	-0.247257	3
-0.639896	-0.246936	3
-0.639304	-0.246697	3
-0.638789	-0.246097	3
-0.6383	-0.245608	3
-0.63776	-0.245369	3
-0.637333	-0.244869	3
-0.636808	-0.244298	3
-0.636288	-0.244138	3
-0.635801	-0.24387	3
-0.635276	-0.243286	3
-0.634871	-0.242815	3
-0.634326	-0.242669	3
-0.633837	-0.242237	3
-0.633358	-0.241997	3
-0.632852	-0.24156	3
-0.632305	-0.240982	3
-0.631804	-0.240576	3
-0.631337	-0.240326	3
-0.630843	-0.239741	3
-0.630332	-0.239251	3
-0.629893	-0.239111	3
-0.629387	-0.238795	3
-0.628855	-0.238229	3
-0.62832	-0.23795	3
-0.627843	-0.237478	3
-0.62728	-0.236105	3
-0.626858	-0.236112	3
-0.626292	-0.235926	3
-0.625784	-0.235575	3
-0.625311	-0.235407	3
-0.624867	-0.234955	3
-0.624304	-0.234335	3
-0.623844	-0.23389	3
-0.623293	-0.23355	3
-0.622806	-0.233075	3
-0.622278	-0.232544	3
-0.621808	-0.232346	3
-0.621362	-0.231947	3
-0.620861	-0.231619	3
-0.620252	-0.231302	3
-0.619778	-0.230815	3
-0.619339	-0.230068	3
-0.618787	-0.22961	3
-0.61832	-0.229201	3
-0.617838	-0.228542	3
-0.617391	-0.228133	3
-0.616766	-0.227786	3
-0.616284	-0.227054	3
-0.61584	-0.226654	3
-0.615296	-0.226486	3
-0.614783	-0.225663	3
-0.614323	-0.225254	3
-0.613843	-0.224918	3
-0.613304	-0.224491	3
-0.612843	-0.223874	3
-0.612287	-0.223576	3
-0.611817	-0.223108	3
-0.61128	-0.22236	3
-0.610824	-0.22205	3
-0.610366	-0.221563	3
-0.609803	-0.220872	3
-0.609314	-0.220555	3
-0.608841	-0.220327	3
-0.6083	-0.219806	3
-0.607863	-0.219243	3
-0.607269	-0.218646	3
-0.606827	-0.218083	3
-0.606343	-0.217495	3
-0.60582	-0.21735	3
-0.605286	-0.216917	3
-0.604842	-0.21618	3
-0.604315	-0.21572	3
-0.603816	-0.215113	3
-0.603296	-0.214279	3
-0.602804	-0.214043	3
-0.602289	-0.213587	3
-0.601828	-0.212173	3
-0.601294	-0.211923	3
-0.600757	-0.211674	3
-0.600294	-0.210906	3
-0.599807	-0.210351	3
-0.59928	-0.210053	3
-0.598769	-0.209404	3
-0.59832	-0.208841	3
-0.597779	-0.208216	3
-0.597297	-0.207771	3
-0.596808	-0.206978	3
-0.596287	-0.206514	3
-0.595793	-0.206082	3
-0.595316	-0.205528	3
-0.594818	-0.205112	3
-0.594326	-0.20451	3
-0.593863	-0.203703	3
-0.593357	-0.203203	3
-0.592782	-0.20272	3
-0.592283	-0.201994	3
-0.591746	-0.20148	3
-0.591307	-0.201129	3
-0.590823	-0.20037	3
-0.5903	-0.199812	3
-0.589799	-0.199301	3
-0.589279	-0.198678	3
-0.588799	-0.198091	3
-0.588279	-0.197673	3
-0.587776	-0.197121	3
-0.587303	-0.196295	3
-0.586843	-0.195939	3
-0.586322	-0.195404	3
-0.585812	-0.194643	3
-0.585277	-0.194197	3
-0.584814	-0.193856	3
-0.584265	-0.193117	3
-0.583862	-0.192464	3
-0.583285	-0.192029	3
-0.582819	-0.191479	3
-0.582304	-0.19093	3
-0.581829	-0.19032	3
-0.581328	-0.18965	3
-0.580774	-0.188994	3
-0.580314	-0.188546	3
-0.579844	-0.188139	3
-0.579326	-0.187247	3
-0.578853	-0.18675	3
-0.578305	-0.186259	3
-0.577808	-0.185535	3
-0.577334	-0.18512	3
-0.576823	-0.184542	3
-0.576262	-0.18337	3
-0.575837	-0.182766	3
-0.575324	-0.182401	3
-0.574768	-0.181737	3
-0.574234	-0.18112	3
-0.573816	-0.180768	3
-0.573303	-0.180143	3
-0.572802	-0.179362	3
-0.572275	-0.178811	3
-0.571805	-0.178374	3
-0.571315	-0.17748	3
-0.570793	-0.177116	3
-0.570342	-0.176555	3
-0.56979	-0.176001	3
-0.56928	-0.17546	3
-0.568786	-0.174843	3
-0.568325	-0.17413	3
-0.567836	-0.173558	3
-0.567323	-0.172976	3
-0.566767	-0.172344	3
-0.56635	-0.171631	3
-0.565772	-0.171089	3
-0.565302	-0.170544	3
-0.564849	-0.169839	3
-0.564317	-0.16939	3
-0.563775	-0.168852	3
-0.563317	-0.16825	3
-0.562844	-0.16766	3
-0.562288	-0.167053	3
-0.561809	-0.166199	3
-0.561269	-0.165643	3
-0.560768	-0.165045	3
-0.560281	-0.164361	3
-0.559771	-0.163684	3
-0.559298	-0.163199	3
-0.558769	-0.162667	3
-0.558349	-0.161958	3
-0.5578	-0.161392	3
-0.557361	-0.160832	3
-0.556826	-0.160219	3
-0.556284	-0.159612	3
-0.55586	-0.159089	3
-0.555332	-0.158205	3
-0.554826	-0.157664	3
-0.554337	-0.157108	3
-0.553788	-0.156358	3
-0.553316	-0.155707	3
-0.55286	-0.1552	3
-0.55233	-0.1545	3
-0.55176	-0.153863	3
-0.551333	-0.153191	3
-0.550817	-0.152374	3
-0.550247	-0.15152	3
-0.549799	-0.151045	3
-0.549286	-0.150565	3
-0.548777	-0.149799	3
-0.548326	-0.14936	3
-0.547813	-0.148845	3
-0.547276	-0.148173	3
-0.546823	-0.147512	3
-0.54631	-0.146947	3
-0.545768	-0.146151	3
-0.545317	-0.145652	3
-0.544759	-0.145047	3
-0.544327	-0.144515	3
-0.543845	-0.143864	3
-0.543315	-0.14335	3
-0.542805	-0.14258	3
-0.542313	-0.141862	3
-0.541843	-0.141318	3
-0.541332	-0.140722	3
-0.540767	-0.139827	3
-0.540349	-0.139292	3
-0.539855	-0.138758	3
-0.53929	-0.137965	3
-0.538903	-0.137451	3
-0.538347	-0.136816	3
-0.537793	-0.13614	3
-0.537364	-0.135554	3
-0.536848	-0.135035	3
-0.536321	-0.13433	3
-0.535763	-0.13373	3
-0.535266	-0.133203	3
-0.534813	-0.132415	3
-0.534305	-0.131751	3
-0.533804	-0.131277	3
-0.533319	-0.130634	3
-0.532816	-0.129875	3
-0.532343	-0.129423	3
-0.531809	-0.128824	3
-0.531334	-0.128148	3
-0.530866	-0.127623	3
-0.530279	-0.127091	3
-0.529804	-0.126248	3
-0.529329	-0.125676	3
-0.528812	-0.125067	3
-0.528361	-0.124384	3
-0.527797	-0.123772	3
-0.527275	-0.123275	3
-0.526836	-0.122647	3
-0.526311	-0.121844	3
-0.525819	-0.121368	3
-0.525266	-0.120751	3
-0.524798	-0.11965	3
-0.524328	-0.119215	3
-0.523796	-0.118779	3
-0.52335	-0.118069	3
-0.522801	-0.11759	3
-0.522307	-0.117063	3
-0.521832	-0.116284	3
-0.521276	-0.115743	3
-0.520789	-0.115236	3
-0.520314	-0.114545	3
-0.519792	-0.113954	3
-0.519274	-0.11346	3
-0.51882	-0.112831	3
-0.518324	-0.112226	3
-0.517787	-0.11171	3
-0.517308	-0.111094	3
-0.516764	-0.110341	3
-0.51632	-0.109782	3
-0.515819	-0.109295	3
-0.515317	-0.108442	3
-0.514807	-0.108053	3
-0.514284	-0.107569	3
-0.5138	-0.106759	3
-0.513323	-0.106197	3
-0.512855	-0.105684	3
-0.512311	-0.104765	3
-0.511814	-0.104083	3
-0.511263	-0.103635	3
-0.51076	-0.103038	3
-0.510333	-0.102539	3
-0.509841	-0.102046	3
-0.509309	-0.101491	3
-0.508772	-0.10067	3
-0.508292	-0.100232	3
-0.507786	-0.0997696	3
-0.507261	-0.0989536	3
-0.506782	-0.0984954	3
-0.506319	-0.0979055	3
-0.505832	-0.097296	3
-0.50531	-0.0968387	3
-0.50478	-0.0962733	3
-0.504319	-0.0956232	3
-0.503785	-0.095062	3
-0.503317	-0.0945476	3
-0.502816	-0.0938299	3
-0.502248	-0.0931033	3
-0.501823	-0.0926263	3
-0.50131	-0.0920337	3
-0.500735	-0.0914022	3
-0.500267	-0.090911	3
-0.49984	-0.090434	3
-0.49927	-0.0892301	3
-0.498798	-0.0888236	3
-0.498296	-0.08836	3
-0.497764	-0.0876215	3
-0.497297	-0.0871979	3
-0.496798	-0.086632	3
-0.496297	-0.0859615	3
-0.495757	-0.0853195	3
-0.495268	-0.0848487	3
-0.494805	-0.0843227	3
-0.494283	-0.0836218	3
-0.493739	-0.0831633	3
-0.493257	-0.0826079	3
-0.492839	-0.0820331	3
-0.492309	-0.0815173	3
-0.491823	-0.0809193	3
-0.491278	-0.0801359	3
-0.490789	-0.0796581	3
-0.490262	-0.0791169	3
-0.489715	-0.0783533	3
-0.489307	-0.077808	3
-0.488768	-0.0773533	3
-0.488331	-0.0765225	3
-0.487797	-0.0759501	3
-0.487255	-0.07543	3
-0.486766	-0.0747343	3
-0.486277	-0.0740991	3
-0.485814	-0.0737005	3
-0.485237	-0.0730916	3
-0.4848	-0.0722937	3
-0.484294	-0.0718775	3
-0.483767	-0.0713445	3
-0.483318	-0.0704344	3
-0.482748	-0.0699714	3
-0.482304	-0.0695296	3
-0.481831	-0.0687702	3
-0.48128	-0.0681646	3
-0.480727	-0.0676904	3
-0.480273	-0.0671007	3
-0.479786	-0.0665405	3
-0.479333	-0.0660461	3
-0.478818	-0.0654267	3
-0.478331	-0.0647491	3
-0.477839	-0.0642013	3
-0.477326	-0.0635706	3
-0.476835	-0.0627	3
-0.476319	-0.0621773	3
-0.475847	-0.0615925	3
-0.475307	-0.0609011	3
-0.474837	-0.0602401	3
-0.474293	-0.0597051	3
-0.473823	-0.0585631	3
-0.473365	-0.058018	3
-0.472819	-0.0574644	3
-0.472301	-0.056818	3
-0.47184	-0.0562573	3
-0.471277	-0.055703	3
-0.470819	-0.0550537	3
-0.470311	-0.0543021	3
-0.469809	-0.0538029	3
-0.469294	-0.0530875	3
-0.468776	-0.0522799	3
-0.468361	-0.0517296	3
-0.467803	-0.0510944	3
-0.467268	-0.0504298	3
-0.466798	-0.0497457	3
-0.466299	-0.0491905	3
-0.465834	-0.0483335	3
-0.465268	-0.0476426	3
-0.46482	-0.0470264	3
-0.464273	-0.0463256	3
-0.463767	-0.0456497	3
-0.463302	-0.0450763	3
-0.462825	-0.04442	3
-0.462357	-0.0436892	3
-0.461763	-0.0430906	3
-0.461295	-0.0425043	3
-0.460747	-0.0417922	3
-0.460322	-0.0431539	3
-0.459825	-0.0406958	3
-0.459315	-0.0399548	3
-0.458816	-0.0392784	3
-0.458279	-0.038605	3
-0.457821	-0.0377785	3
-0.457363	-0.0371529	3
-0.456802	-0.0366167	3
-0.456291	-0.0358401	3
-0.455781	-0.0351789	3
-0.455303	-0.0345951	3
-0.454817	-0.033915	3
-0.454299	-0.0332949	3
-0.453826	-0.0326168	3
-0.45334	-0.0320094	3
-0.452829	-0.0311944	3
-0.452309	-0.0305266	3
-0.451822	-0.0299153	3
-0.451299	-0.0290368	3
-0.450824	-0.0284426	3
-0.450357	-0.0278848	3
-0.449844	-0.0270747	3
-0.449288	-0.0264968	3
-0.448792	-0.0259052	3
-0.448274	-0.0248751	3
-0.447782	-0.0241046	3
-0.447279	-0.0235106	3
-0.446789	-0.0227944	3
-0.446303	-0.0221314	3
-0.445859	-0.021565	3
-0.445288	-0.020975	3
-0.444804	-0.020173	3
-0.444274	-0.019605	3
-0.443778	-0.0190446	3
-0.443265	-0.0182448	3
-0.442771	-0.0176357	3
-0.442339	-0.0170294	3
-0.441757	-0.0164691	3
-0.44126	-0.0158579	3
-0.440802	-0.015251	3
-0.440339	-0.0145671	3
-0.439793	-0.0138415	3
-0.439308	-0.0132865	3
-0.438853	-0.0125883	3
-0.438347	-0.0118544	3
-0.437788	-0.0113144	3
-0.437297	-0.0107168	3
-0.436777	-0.00994718	3
-0.436328	-0.00933113	3
-0.435815	-0.00874968	3
-0.435309	-0.00805592	3
-0.434803	-0.00750643	3
-0.43429	-0.00698053	3
-0.433777	-0.00624331	3
-0.433326	-0.00563084	3
-0.432827	-0.00510712	3
-0.432322	-0.00435207	3
-0.431797	-0.00369786	3
-0.431307	-0.00307175	3
-0.430792	-0.00248727	3
-0.43036	-0.00182955	3
-0.429833	-0.00126038	3
-0.429255	-0.000805573	3
-0.428835	-0.000163856	3
-0.428308	0.000347383	3
-0.427792	0.000894011	3
-0.427318	0.00160894	3
-0.426805	0.00215007	3
-0.426268	0.00276296	3
-0.425779	0.00348558	3
-0.425342	0.00403546	3
-0.424838	0.00452641	3
-0.424292	0.00512283	3
-0.423872	0.00569398	3
-0.423316	0.00630356	3
-0.4228	0.00700734	3
-0.422275	0.0078552	3
-0.421786	0.00824379	3
-0.421314	0.00874679	3
-0.420818	0.00932741	3
-0.420302	0.00977041	3
-0.419806	0.0102921	3
-0.419245	0.0110237	3
-0.418787	0.0114579	3
-0.41835	0.0118909	3
-0.417782	0.0125195	3
-0.417219	0.0129454	3
-0.416823	0.0133672	3
-0.416305	0.0138022	3
-0.415749	0.0143242	3
-0.415279	0.0147968	3
-0.414795	0.0153998	3
-0.41432	0.0159258	3
-0.413769	0.0163634	3
-0.413315	0.0167678	3
-0.412781	0.0174289	3
-0.412294	0.0178133	3
-0.411848	0.0182097	3
-0.411337	0.0188985	3
-0.410793	0.0193158	3
-0.410287	0.0197655	3
-0.409774	0.0205986	3
-0.409261	0.0210508	3
-0.408796	0.0215126	3
-0.408252	0.0219241	3
-0.407774	0.0223756	3
-0.407287	0.0227149	3
-0.406777	0.0232206	3
-0.406221	0.0238034	3
-0.405784	0.0241725	3
-0.405226	0.0244789	3
-0.404777	0.0250416	3
-0.404295	0.025428	3
-0.403808	0.025856	3
-0.403283	0.0262515	3
-0.402787	0.0266866	3
-0.402334	0.0271247	3
-0.401816	0.0276596	3
-0.401307	0.0280623	3
-0.400818	0.0284467	3
-0.40027	0.0290256	3
-0.399764	0.0294442	3
-0.399265	0.0298226	3
-0.398749	0.03027	3
-0.398334	0.0307633	3
-0.397783	0.031107	3
-0.397366	0.0316083	3
-0.396807	0.0324118	3
-0.396256	0.0327493	3
-0.395819	0.0330737	3
-0.395304	0.0335856	3
-0.394815	0.0338907	3
-0.394283	0.0342685	3
-0.393786	0.0347989	3
-0.39324	0.0351948	3
-0.392796	0.035581	3
-0.392297	0.0360469	3
-0.391789	0.0364566	3
-0.391247	0.0366927	3
-0.390801	0.0371062	3
-0.39025	0.0374914	3
-0.389794	0.0378645	3
-0.389248	0.0382731	3
-0.388806	0.0388461	3
-0.388303	0.0391923	3
-0.387756	0.0395234	3
-0.387293	0.0400825	3
-0.386766	0.0404487	3
-0.386334	0.0409315	3
-0.385806	0.0414078	3
-0.385296	0.0417506	3
-0.384783	0.0421497	3
-0.384287	0.042627	3
-0.383783	0.0430405	3
-0.383279	0.0433317	3
-0.38279	0.0438815	3
-0.382308	0.0442702	3
-0.381745	0.0447176	3
-0.381266	0.0450928	3
-0.380769	0.0456489	3
-0.380261	0.0459677	3
-0.3798	0.0463772	3
-0.379244	0.0468903	3
-0.378793	0.0472292	3
-0.378285	0.0476053	3
-0.377772	0.0479758	3
-0.377261	0.0483469	3
-0.376829	0.0487652	3
-0.376285	0.0492577	3
-0.375823	0.0497437	3
-0.375269	0.0501244	3
-0.374808	0.0506154	3
-0.374367	0.0510324	3
-0.373856	0.0515001	3
-0.373305	0.0518199	3
-0.372785	0.0523616	3
-0.372303	0.0527563	3
-0.371823	0.0531694	3
-0.371274	0.0540636	3
-0.370773	0.054371	3
-0.370317	0.0546903	3
-0.369738	0.0551974	3
-0.369263	0.0556435	3
-0.368769	0.0558863	3
-0.368246	0.0563663	3
-0.367778	0.056826	3
-0.367273	0.0571851	3
-0.36674	0.0576051	3
-0.366268	0.0582033	3
-0.3657	0.0586135	3
-0.365278	0.0590073	3
-0.364789	0.0594398	3
-0.364276	0.059818	3
-0.363815	0.0601632	3
-0.363211	0.0607289	3
-0.362779	0.0611254	3
-0.362321	0.0616701	3
-0.361796	0.0621718	3
-0.361262	0.0625837	3
-0.360813	0.062896	3
-0.360279	0.063461	3
-0.359789	0.0638774	3
-0.359322	0.0643197	3
-0.358801	0.0647695	3
-0.358265	0.0652491	3
-0.357804	0.0656019	3
-0.35732	0.0659452	3
-0.356811	0.0664158	3
-0.356317	0.0668644	3
-0.355821	0.0673362	3
-0.355272	0.067949	3
-0.354805	0.0684163	3
-0.354292	0.068742	3
-0.353793	0.0692884	3
-0.353222	0.069673	3
-0.352759	0.0701421	3
-0.352301	0.0705272	3
-0.351807	0.0709882	3
-0.351313	0.07133	3
-0.350762	0.0717725	3
-0.350263	0.0722031	3
-0.349724	0.0725232	3
-0.349318	0.0729617	3
-0.348763	0.0736141	3
-0.348297	0.0740081	3
-0.34772	0.0744385	3
-0.347333	0.0752527	3
-0.346732	0.0756969	3
-0.346362	0.0760477	3
-0.345725	0.0769476	3
-0.345281	0.0772767	3
-0.344758	0.0776395	3
-0.344312	0.0782255	3
-0.343782	0.0787214	3
-0.34325	0.0790833	3
-0.342835	0.0794942	3
-0.342298	0.079954	3
-0.34174	0.0802971	3
-0.341274	0.0806967	3
-0.340788	0.0812412	3
-0.340217	0.0816348	3
-0.339731	0.0820873	3
-0.339294	0.0824786	3
-0.338795	0.0828833	3
-0.338246	0.0832618	3
-0.337779	0.0838621	3
-0.33728	0.0843418	3
-0.336707	0.0848358	3
-0.336333	0.0853174	3
-0.335808	0.0857862	3
-0.335335	0.0861257	3
-0.334777	0.0866399	3
-0.334297	0.087174	3
-0.333765	0.0875039	3
-0.333264	0.0878584	3
-0.332803	0.0883869	3
-0.332259	0.0888497	3
-0.331799	0.0891768	3
-0.331207	0.0897539	3
-0.330734	0.0901214	3
-0.330255	0.0905018	3
-0.329756	0.0911271	3
-0.329269	0.091608	3
-0.328761	0.0919699	3
-0.328303	0.0924905	3
-0.327752	0.0930007	3
-0.327363	0.0935205	3
-0.326764	0.0938939	3
-0.326322	0.0943039	3
-0.325814	0.0947164	3
-0.325318	0.0950715	3
-0.324805	0.0956763	3
-0.324292	0.0961336	3
-0.323822	0.0965415	3
-0.323227	0.0971847	3
-0.322869	0.0976547	3
-0.322266	0.0981306	3
-0.321788	0.0986605	3
-0.321299	0.0990598	3
-0.320844	0.099465	3
-0.320311	0.100225	3
-0.319791	0.100831	3
-0.319288	0.101221	3
-0.318779	0.101663	3
-0.318295	0.102069	3
-0.317791	0.102476	3
-0.317326	0.102882	3
-0.316737	0.103477	3
-0.316307	0.103936	3
-0.31577	0.104341	3
-0.315307	0.104985	3
-0.314773	0.105325	3
-0.314408	0.105776	3
-0.313787	0.106253	3
-0.313241	0.106647	3
-0.312792	0.107055	3
-0.312296	0.107508	3
-0.311795	0.108092	3
-0.311265	0.108469	3
-0.310728	0.108918	3
-0.310258	0.109404	3
-0.309783	0.109759	3
-0.309246	0.110262	3
-0.308764	0.110771	3
-0.308285	0.111263	3
-0.307822	0.111788	3
-0.307263	0.112616	3
-0.306798	0.112886	3
-0.306338	0.11327	3
-0.305779	0.113864	3
-0.305288	0.114257	3
-0.304751	0.11465	3
-0.304228	0.11523	3
-0.303753	0.115784	3
-0.303302	0.116226	3
-0.302789	0.116761	3
-0.302271	0.117127	3
-0.301756	0.117702	3
-0.301281	0.118145	3
-0.300825	0.11868	3
-0.300238	0.119193	3
-0.299775	0.119767	3
-0.299246	0.120196	3
-0.298735	0.120776	3
-0.29827	0.121124	3
-0.297802	0.121555	3
-0.297272	0.122139	3
-0.296747	0.122513	3
-0.296265	0.122965	3
-0.295757	0.123563	3
-0.295277	0.124156	3
-0.294776	0.12482	3
-0.294232	0.12564	3
-0.293733	0.125904	3
-0.293228	0.126278	3
-0.292748	0.126824	3
-0.292259	0.127214	3
-0.291743	0.127628	3
-0.291249	0.128272	3
-0.290751	0.128641	3
-0.290252	0.129077	3
-0.289755	0.129636	3
-0.289209	0.130152	3
-0.288739	0.13076	3
-0.288321	0.131161	3
-0.287756	0.131598	3
-0.287257	0.131861	3
-0.286763	0.132462	3
-0.286219	0.133076	3
-0.285833	0.1335	3
-0.285286	0.134131	3
-0.284776	0.134626	3
-0.284332	0.135039	3
-0.283771	0.135487	3
-0.283267	0.136094	3
-0.282711	0.136622	3
-0.282268	0.137057	3
-0.281781	0.137583	3
-0.281246	0.13808	3
-0.280771	0.138663	3
-0.280241	0.139223	3
-0.27976	0.13971	3
-0.279306	0.140201	3
-0.278714	0.140745	3
-0.278256	0.141373	3
-0.277762	0.141965	3
-0.277278	0.142423	3
-0.276813	0.143081	3
-0.276235	0.143557	3
-0.275727	0.143891	3
-0.275231	0.14459	3
-0.274739	0.145253	3
-0.274288	0.145571	3
-0.273799	0.146203	3
-0.273231	0.146659	3
-0.272708	0.147042	3
-0.272236	0.147607	3
-0.271708	0.148086	3
-0.271257	0.148655	3
-0.270701	0.149201	3
-0.270248	0.14985	3
-0.269759	0.150368	3
-0.269251	0.151049	3
-0.268735	0.151999	3
-0.268248	0.152346	3
-0.267695	0.152648	3
-0.267251	0.153365	3
-0.266774	0.153793	3
-0.266237	0.154461	3
-0.265728	0.155011	3
-0.265208	0.15549	3
-0.26474	0.155867	3
-0.264263	0.156503	3
-0.263798	0.157217	3
-0.263237	0.157678	3
-0.262746	0.158009	3
-0.26218	0.158744	3
-0.261808	0.1592	3
-0.261271	0.159872	3
-0.260753	0.16065	3
-0.260285	0.161079	3
-0.259734	0.161714	3
-0.259204	0.162429	3
-0.258696	0.162798	3
-0.258276	0.163409	3
-0.257737	0.164041	3
-0.257248	0.164603	3
-0.256787	0.165203	3
-0.256284	0.165609	3
-0.255737	0.166215	3
-0.25521	0.166749	3
-0.254759	0.167403	3
-0.254172	0.167973	3
-0.253692	0.168571	3
-0.253191	0.169296	3
-0.252712	0.16992	3
-0.252225	0.170335	3
-0.251752	0.170598	3
-0.251213	0.171208	3
-0.250764	0.172043	3
-0.250244	0.172596	3
-0.24971	0.173088	3
-0.249199	0.17343	3
-0.248719	0.174009	3
-0.248237	0.174644	3
-0.247741	0.175471	3
-0.247233	0.176028	3
-0.246751	0.17665	3
-0.246257	0.177408	3
-0.245753	0.177708	3
-0.245238	0.178141	3
-0.244706	0.178725	3
-0.244221	0.179506	3
-0.243763	0.180086	3
-0.243207	0.181154	3
-0.242739	0.181742	3
-0.242236	0.182273	3
-0.241749	0.182631	3
-0.241191	0.183316	3
-0.240733	0.183855	3
-0.240231	0.184549	3
-0.239692	0.18514	3
-0.239265	0.185969	3
-0.238783	0.186607	3
-0.238258	0.187109	3
-0.237724	0.187629	3
-0.237225	0.188243	3
-0.236748	0.188757	3
-0.236249	0.189443	3
-0.235698	0.189953	3
-0.235266	0.190648	3
-0.234796	0.191364	3
-0.234228	0.191885	3
-0.233712	0.192617	3
-0.23324	0.193223	3
-0.232779	0.193869	3
-0.232223	0.194674	3
-0.231751	0.195175	3
-0.231207	0.195682	3
-0.230756	0.196173	3
-0.230288	0.196792	3
-0.229785	0.197389	3
-0.22924	0.198015	3
-0.228727	0.198511	3
-0.2282	0.198949	3
-0.227725	0.199684	3
-0.22721	0.200539	3
-0.226725	0.201163	3
-0.22626	0.20168	3
-0.225723	0.202394	3
-0.225208	0.202904	3
-0.224745	0.203496	3
-0.224215	0.204125	3
-0.223752	0.204769	3
-0.223218	0.205433	3
-0.222743	0.20603	3
-0.22218	0.20661	3
-0.221791	0.20732	3
-0.221225	0.20772	3
-0.220769	0.208433	3
-0.220302	0.208973	3
-0.219715	0.209314	3
-0.219249	0.209796	3
-0.218729	0.210616	3
-0.218261	0.211172	3
-0.217682	0.212395	3
-0.217214	0.213095	3
-0.216679	0.213433	3
-0.216176	0.213826	3
-0.215703	0.214341	3
-0.215209	0.214754	3
-0.214687	0.215233	3
-0.21421	0.215856	3
-0.21368	0.216613	3
-0.213207	0.217272	3
-0.212685	0.21758	3
-0.212191	0.217826	3
-0.211764	0.218368	3
-0.211265	0.218837	3
-0.210711	0.219403	3
-0.210196	0.219923	3
-0.209742	0.220494	3
-0.209229	0.221205	3
-0.208752	0.22171	3
-0.208218	0.222406	3
-0.207686	0.223003	3
-0.207287	0.223311	3
-0.206733	0.223988	3
-0.206232	0.224552	3
-0.2057	0.224938	3
-0.205235	0.225459	3
-0.204657	0.226228	3
-0.204183	0.226849	3
-0.203762	0.226926	3
-0.203195	0.227571	3
-0.202739	0.22804	3
-0.202216	0.228463	3
-0.201696	0.229059	3
[truncated: 2,806 more rows]
